# Supplementary material for: RNA-Seq Provides Novel Genomic Resources for Noug (Guizotia abyssinica) and Reveals Microsatellite Frequency and Distribution in Its Transcriptome
Source: Front Plant Sci. 2022 May 11;13:882136. doi: 10.3389/fpls.2022.882136 (PMC9132581; doi:10.3389/fpls.2022.882136)
Supplement: Supplementary Table 1 — Plant material (genotypes) used for this study and their general description. [file Table_1.XLSX]

## Sheet: Sheet1
Table S1. Plant material (genotypes) used for this study and their general description
* = RNA was extracted from more than one plant
Group	Genotype code	Source	Self-compatibility	Level of self-seed set	Earliness	Oil content (% dry weight)	Oleic acid content (% total fatty acids)	Flowering under photoperiod above12 hours
1	Ga01-12*	Breeding population for increased oil content	Yes	Low	Early	Above 40%	Below 13%	No
1	Ga01-16*	Breeding population for increased oleic acid content	Yes	Low	medium	Above 40%	Above 13%	No
1	Ga01-22	Breeding population for increased oil content	Yes	Low	medium	Above 40%	Below 13%	No
2	Ga01-06	Breeding line for self-compatibility	Yes	High	medium	35-40%	Below 13%	No
2	Ga01-08	Breeding line for self-compatibility	Yes	High	medium	35-40%	Below 13%	No
2	Ga01-20	Breeding population for increased oil content	Yes	High	medium	Above 40%	Below 13%	No
3	Ga02-01	Breeding population for increased oleic acid content	Yes	Medium	medium	Above 40%	Above 13%	No
3	Ga02-03	Breeding population for increased oil content	Yes	Medium	Late	Above 40%	Below 13%	No
3	Ga02-07	Breeding population for increased oil content	Yes	Medium	medium	Above 40%	Below 13%	No
4	Ga01-01	Breeding population for increased oil content	Yes	Very Low	medium	Above 40%	Below 13%	No
4	Ga01-02	Breeding population for increased oleic acid content	Yes	Very Low	medium	35-40%	Above 13%	No
4	Ga04-11	Breeding population for increased oil content	Yes	Very Low	medium	Above 40%	Below 13%	No
5	Ga02-02	Breeding population for increased oleic acid content	No	None	Late	35-40%	Above 13%	No
5	Ga02-06	Breeding population for increased oil content	No	None	medium	Above 40%	Below 13%	No
5	Ga04-08	Breeding population for increased oil content	No	None	medium	Above 40%	Below 13%	No
6	Ga06-01	high oil content landrace population	No	None	Early	Above 40%	Below 13%	No
6	Ga06-02	high oil content landrace population	No	None	Early	Above 40%	Below 13%	No
6	Ga09-04	high oil content landrace population	No	None	Early	Above 40%	Below 13%	No
7	Ga07-01	high oil content landrace population	No	None	Very late	Above 40%	Below 13%	No
7	Ga08-01	low oil content landrace population	No	None	Very late	Below 35%	Below 13%	No
7	Ga09-03	high oil content landrace population	No	None	Very late	Above 40%	Below 13%	No
8	Ga08-03	Breeding population for increased oil content	No	None	Very Early	Above 40%	Below 13%	No
8	Ga10-02	low oil content landrace population	No	None	very Early	Below 35%	Below 13%	No
8	Ga10-06	high oil content landrace population	No	None	very Early	Above 40%	Below 13%	No
9	Ga08-05	high oil content landrace population	No	None	medium	Above 40%	Below 13%	No
9	Ga09-02	Breeding population for increased oil content	No	None	medium	Above 40%	Below 13%	No
9	Ga10-08	high oil content landrace population	No	None	Early	Above 40%	Below 13%	No
10	Ga101B-3	Breeding population for photoperiod insensitivity	No	None	Early	35-40%	Below 13%	Yes
10	Ga101B-5	Breeding population for photoperiod insensitivity	No	None	Early	35-40%	Below 13%	Yes
10	Ga101B-m	Breeding population for photoperiod insensitivity	No	None	Early	35-40%	Below 13%	Yes
