# Supplementary material for: RNA-Seq Provides Novel Genomic Resources for Noug (Guizotia abyssinica) and Reveals Microsatellite Frequency and Distribution in Its Transcriptome
Source: Front Plant Sci. 2022 May 11;13:882136. doi: 10.3389/fpls.2022.882136 (PMC9132581; doi:10.3389/fpls.2022.882136)
Supplement: Supplementary Table 2 — The list of SSRs detected within the 35639 Unigenes and their descriptions. [file Table_2.XLSX]

## Sheet: Sheet1
Table S2: The list of SSRs detected within the 35639 Unigenes and their descriptions
Number of repeats considered for mononucleotide SSRs: ≥10
Number of repeats considered for dinucleotide SSRs: ≥6
Number of repeats considered for tri, tetra, penta and hexanucleotide repeats: ≥5
Maximum number of bases interrupting two SSRs in a compound microsatellite: =100
The total number of detected SSRs (counting each SSR separtely) = 40776
The total number of compound SSRs = 2380
Of these 2380 compound SSRs 2327 were simple compound SSRs (c) whereas 53 were complex compund SSRs (C*) (see colum E below)
The total number of SSRs counting a compund SSR as one is 38011 (see the list below)
Unigene ID	Number of SSRs/transcript	SSR type	SSR	SSR length	left bound	Right bound	Unigene sequence
TRINITY_DN86703_c3_g7_i1	1	p1	(T)14	14	26	39	TTTGAATCCATGAATGTATTATTTGTTTTTTTTTTTTTTGGAATATTATTTTTAAATAATCCCAACTATGGGGTATTGGCAAATAATAATCCCAACTATGGGGTTGGCTGGTTGCAGTCCAAACTAAAGGGTCCATTATTCAAAATAGACCCGGACCTAACTGAGTAAGTCTCCGTTAGTAAAATCCAACGTTAAGAGACTTAGG
TRINITY_DN88263_c3_g6_i1	1	p2	(GT)10	20	401	420	GTCCCGCCATATATGCTCTCTCCATAACTTCCGTCACGTTTATAAAAGTCACCACCCTGAGCCAAAGATCCTTTGATTATGCGATGGAAAAAGGATCCCTTGTAGTGTAAAGGTCTTCCAGTTTTCTGGCTATTCCCTTTTTCTCCAGTACAAAGCGCCCGGAAATTCTCTGCAGTCTTGGGAACAGTATCTGAGAATAGCTCAAAGACCATTCTTTCAATAGGATCTCCATCTATAGATACGTCCAAGTATACAAGTGGGTTCTTCTTGCTCATCTTCTTTGTATTCAGGAACCAGTCAATCCAGCATTCCTCAAGTACTCTGCCGACGATGAGAAATTGGAGACTGCGAAGTGGTTACTGTGCACTGCTCCTCTCCTCTCCTCCTCACAAAACGATG…
TRINITY_DN83938_c1_g1_i6	1	p3	(TGT)5	15	159	173	CCTCCAACACTTCTTCAAGTTTCCTCCCTTCATCTTTCTTCAGTTGAAGCACCAGCCACTCTAACTCATCTTTTCTTAATACCACTTTTACCCTCACTGTACTACTTTCTTTGGTTATATTAGTATCACTTGTTTTCCTAAATTCCCGTTATTGTTGCTGTTGTTGTTGTTGTTGCTGGTGTTGTGGGTGCTTTCGTAGATTCTTGTTTCTTTGAATGC
TRINITY_DN97114_c2_g1_i4	1	p1	(T)11	11	14	24	CTAGGGTTTGTGATTTTTTTTTTTATAATTTTCACTCATCTAGTCATCTGTCTCCACACTCCATTCTCACAGACTATCTACTTCCCCAAATCACAAACCCTAACCACCAAATCCTCAGCCATGGATCCGCTCTTCCATGTCCTCAACGTCCTACCGTACTCCTTCCTCCGGCCACCGCGCCTCCGCCTCAAGCTTCCTACCATCACCCTCCCCTCCGCCATGACCGTATTCTCCCTCGTCCTCCTCACCTACTTCATGGTTGTCAAGCATCAGCAGAAAGTAGCAAGTCCGTGGAAGAATTTGTGATAAATCTAGTACAACTGATGGGATTTGGAGCTACAAAATAAAAATTTAAGTTTAGCAGCTGCAGCGGGAAATATAAAAACGGCAACTACAATG…
TRINITY_DN54509_c0_g1_i1	1	p1	(A)10	10	229	238	GTACCCTTTGTGCTTGTTATTCCCCTCCCCTCCCCCTACCCAGTTGATGTGATATGACATGTATACAACCGTATAACACGTATACGGGTACAAAAATCGACGTATAAACAAACTTATACTGTGTATACATTCTTAAGAGATTGAGTGATGACTAACGTTGATAGAGTGACCTACAATATGTACTTACTGTACTCAAGTTTAACACATGGCTTATGTCTCATTATTTTCAAAAAAAAAA
TRINITY_DN83658_c0_g1_i2	2	p1	(A)10	10	1356	1365	GGTAAAGTCATGTATTTGATACACAATCATTCATCTCTACCATTTAATCACTAATATAAATTATCATCTTCTCCTTCTTGCTTTTCTGTTAACACTAATCCCCTCTTTCTTGTTGTTGATATGTCGAAAGACGAAGTGAGTTTATCGGTGAACGTAAATGGTCAATCTAAGGTGCCACCAGGGTTCCGGTTCCACCCTACCGAAGAAGAGCTTCTTCATTACTACTTAAGGAAGAAAGTTGCATACGAAAAGATCGATCTCGATGTTATTCGTGATATTGATCTTAACAAGCTTGAACCATGGGATATCAAAGAAAAGTGCAGAATTGGATCAACCCCTCAAAATGATTGGTACTTCTTTAGCCACAAAGATAAGAAGTACCCGACTGGAACGCGTACA…
TRINITY_DN30884_c0_g1_i1	1	p1	(A)10	10	31	40	TCCTAAACTACATTCCCATGAAGAAAAAGCAAAAAAAAAACATTAAACTTGAGCACAATTTAGATATTTGACAACCTTCAAGGGGTGGCACAGTGGTAAGCATCTGATTCCCCTCTTAGGTTCAAATCATGCTTCCACTAATTCCCTACCATAACCTCTTAAAGGCCACCAACCTATGTTGGTTAGCAGAGTATTGGTGGGGTCCTGTAAGTTTACTGGCAACGGGTTCTCATGGTCACGAAAAAGAAAACTACCTACACCTCACAACTTCAACTACACTATCTATCTTCTTCTAACTTCCATTCAAGCTTCGCGCATCGGTTATTAGGACCCTAAATTTCTTGAAGCGCCTTGCGCCCTTTAAAACCAAGGTGACCATTGACCAATTACTCCCTATTA…
TRINITY_DN106293_c0_g1_i3	1	p1	(A)10	10	68	77	GTGATCTAGGCGTCACCTATGACTTCACAACCCTCGCAACGCGAGGGGTCGATTACTAGTTTCTAATAAAAAAAAAATTGGACGTAAAATGTTTCGCGTCAAACACATGCTACACAACCTACTCGACCCGCCTATTTTGCCACCTCAACTGATATGATAAGAGAATCCTTACCCTTTTTTGGCAGTTTTGGATTTGATAAAGGATAAGACTTCAATTATCACATTAAGTTTCTTCATTGCAAGAATCCAGTTCGGTACAAGATTCACCTGTGTTGTTCATATCACTTAAGGTCATATTATCATCATCATAATCATCTTCACTTTCAGATGATTCGTCACTGGTGCTTTCACTTCCTACCACTTTTTTTGGTTCAGCAGTGCCTTCACTTGCACCGCTAA…
TRINITY_DN70953_c0_g1_i2	1	p1	(A)11	11	375	385	TGTTAACGTTTAGAAAAGTTTGTGGTGAGTTGAGTATATATTTGTTATATATAACTAGCATATTTCAATTAGGGTTCAAGCTGGATCCATTGGTGGTGGAAAGCGGACTCCAACTACATGTTAAATGATTCATTGTCATGCAGGTCACGAGAAAGTTGGACGAGACTAGGCGGACTAGCCAGTGAGTCCGCCAGTCCCAAGAGCATACTCTAATTAGGGTTCAGAAGGGTGTACAGGGTTACAGATATTCCACAAGTCTACTTGCCACGCTAGCACATATATTAACCACCGTTGCCTAATTCCGTTTGCAACTTGAGCGGACCTGGGTCTGATTTTGCAAGGTTTGCTTGTTGTATTAGCATACTCCTCGTAACAAAAAAAAAAATTAACCAGACCCAC…
TRINITY_DN79903_c0_g1_i1	1	p1	(A)10	10	185	194	AAACTAGAAGGAAGTTGCAAACTCATATCACTGCAATTTATCGACTAAACATATAAATCCACACAAATTGGTCCAAACACTTAGGGTATTGAAGCATAATCCAGAATTACACACCATTCGCCCAATCAGGTCGAAACTAAAGCTTAATTTCACCTCGAAATTGCAGAAATCAAAGCTCAATTACAAAAAAAAAACTAGAAGGAAGTTGCAAACTCATATCACTGCGATTTTATAAACAAAATTTATGATCATATTTCATCGACCAAACACTTAGGGTTTTGAACCGTAATCCAGAGTTACACACCATTCGCCCAATCAGGTCGAAACTAAAGCTTAATTTCACATCGAATTGCAGAAATCAAAGCTCAATTACAAAAACAAAACCTAGAAGGAAGTTTC…
TRINITY_DN86873_c0_g1_i1	1	p1	(A)10	10	1057	1066	TGTGCGCTTTTTCCACTCCGATCAAAACCAAAGCGACGAAGAATTTTGGGGAAAAGCAAGACCATCAAACGATGTCGTCGGCAGCGGCATCCCTCGAATCCGACGACGGATCATCATCATCGGAGGATGAGGAGCCGGAAATGAAAACGGAGATATGGATACACCACTACTCCTCCGCCCACAAAATCCTCCTGGTCGGCGAAGGCGACTTCTCCTTCTCTCTGTGCTTGGCCAAAGCTTTCAAGTCTGCTCGCAACATCGTCGCCACCACAGTCGATACCCGCCACGAACTGGTGAACAAGTACAACAACGCAATTGAGAACGTGAGAGAACTTGAAGAGAGGGGTGCGGTGGTGCTATGCGGGGTGGACGCCACCATCATGGCCCACCACTTTTTTC…
TRINITY_DN89215_c0_g3_i2	1	p2	(GT)6	12	224	235	TTTGCATGAGCACTGCAAACCATCTGTAATTCATAGAGATCTGAAATCATCTAATATCCTTCTGGATTCAAGATTCAATGCCAAGCTTTCGGATTTCGGTCTTGCTGTTATGGAAGGTGCTAATAAAAACATTAAACTTTCGGGGACATTGGGTTATGTAGCTCCCGAGTATCTTTTAGACGGTATGACCTACTAATCTTGAACTTCTTTTGTATATACATACGTGTGTGTGTGTATATGATTTCTGTTTGACAATAAAAATAAGCATTATTACAAACAAACAAACCCAGTAAAATCCCATTCAGAGTAGGGTCTGTGGAAGGTGGGATGAGTTCAATCCGAAACCTCTAACCCGTAAGGTAGAGCGGTTGCGTCCAAAGAGACTCAAATCAAGCATTA…
TRINITY_DN98063_c0_g2_i2	1	p2	(GT)6	12	56	67	TTATATGACTCTCAAAAGACTAACTGTTATATCTAGAAAGCATAATCACAGGGGGGTGTGTGTGTGTGCATGCCATAGAAGTCAAAACCTCAAGGCGCAAAGGGTGAGCCCGTCGCCTAGGTGCAAGGTGCTTGAATAGCGAGCGTCCGAAACAAGCAAGACGCATGTGTATTCCAGGCCATTTTTAGCAGTTCTAGACATGTTTTAGACTGGTATAGTCTAGTTTAGACTGTTTTTGGCTTGTCTAGACTAGTTTAGAAAGGTTAGTTTTTGCAACTTTGACCATTTTTTCAGACTTTTTGCGCCTTAGTGTCTGAATGGACAAAGCAGTTTTGCAGCGTTGTGTGCAAGCCTTTTGACTACTATTGTGTGTACCAGTGGCCAGTGCAAGTCTGCAAG…
TRINITY_DN132716_c0_g1_i1	1	p2	(TA)7	14	11	24	GATTTCCTAGTATATATATATATATCTAAATTTTTATAAATTCATCTCTAATTTACCAAGATCTCCTACAATTTCTTCTACAAACTTTCTCTAAAAATGAATCCAACCTCAAACCCAAACGCCTCTAGACACGATTAAGCGATGTTCTTCTACAATTATTTCGGTGAACCAGTCGCAAACCCGCAATTGGGTTTTGCACAATTCCAAAGGCAAACCTCAATGACGAACGTGGTGAACCCGGATTTTGTTCCGGATACTCATGCAGAGAACTTCGCCGAAGAAGACGTTCAAGGGAGG
TRINITY_DN99110_c0_g4_i2	1	p2	(AT)6	12	280	291	TTCCAAAATATCAGACTTTGATAGTGCATTTTGAGATTAGATAACACACCATTGATGTACAATCTGGTCATCACGCACGCTCTCGAGTGGCCGTCGCTCACGTCGAGTGGCTCTCGTACCGTGATGAGCCTGCCAGAAAAGGTAGTGTAATCTTGCTTCTGATTTTGTTTGTTTATATATATTTAGGGATTTTCTCTTTTGATTATGTCAATCTGTTTCTGCACTGCAATTCTTCGATTCTGGCTTTCAGGTGTTGCCTTCTCCAAGCACATTGTTCAAATATATATATATACAACCCATCAGGGGAGTTAGAGCATCACTTGGAAGTAAACCCTCCG
TRINITY_DN103788_c0_g10_i1	1	p1	(T)11	11	99	109	ATCGTGCTCGACACCGATTTCAGCACACCGTTCCATTCAAACTGAAGTGTCAGCAACTGCGTCTCCGAATCAGGCTGCATTTCAAAACCAACCATTAGTTTTTTTTTTTAACACTGTTTGATACACTAAGACAAGAGGGCAGTGGGCTAGAAAGGATCTAGCTTAAAACAAGCATAACTTTCGTACTTTATGGTAGGGTTGTTCATTATTC
TRINITY_DN91048_c0_g2_i4	1	p3	(CAC)5	15	8	22	CCACCATCACCACCACCACCACCAGAATATGAAAAACTTTTAAAAAAGATAAAACAAAAGGGGCAGCAGTTGAGTTTTATCAGAAGCAGCCCCCAACATTTTCCCCTTTTGCTTCGTTCCAAATCTCTCACCACCGATGACCACCACCGTTCACCTCTAAACCCAACCACTACTCAGCCCCTCTCAATCCATCACCTCATTTTCCCTTCATACCCATTAGCCACCGCCTTCCCTCACCTCCTCGATTCCCCTACCGTCTCCTACCGAAACGTCGCCTTCACCAACCAAGACGTCGTTCTTTTGGAACAGTAAGGAGTCCACCAAGAAATCACATAAAGTAAAAGAAGCCTATTCCACCTATAATTTCATCGTTTTACGGCGAGATCTTCGAAGCTCGGA…
TRINITY_DN92001_c3_g1_i1	1	p1	(A)10	10	546	555	ACACCAGTAACACTTTCCCCACTGATTACGTGCCAACAGTTTTTGACAATTTTAGTGCAAATGTGGTGGTAGATGGGAGCACAGTCAATCTTGGATTGTGGGATACTGCAGGACAAGAAGATTACAATAGATTGAGACCATTGAGCTATCGTGGTGCTGATGTCTTCATACTTGCTTTTTCTCTCATCAGCAAGGCCAGCTATGAGAACAACGTATCAAAAAAAGGGAGAGGAGCCATATCAGCTAACAGAGAGTGAAATTCAAAAACACAGCAGAATGCGAAGTGGTTCTGCAGGCTGCAGCCCCCGAAGCAGAAGAAGAAAAAGAAGTGTAAGGGTCAAAGAGCGTGCTTGATACTGTAACTTTTGCACAAGATTTTAGTCCAGAGTGAACCGAAAA…
TRINITY_DN92158_c1_g1_i1	1	p1	(A)10	10	28	37	TATGCAGTTCGAAAATAGGCAATTTGTAAAAAAAAAATAAATAAATAAAAATTAAAAAAACCGGTTCTGGCTGCAGTTGAACAAGAGACCCAAGCGGAGTTATTATGTTATTGAGTCGTGCTTGTAATAGCTTCTTATGCATGCTAACTGATTCCTTAATTGCTGCTACTGCTATAATATGAATAAGGATAGGAAATAAAAAAATACATGTATGACAGCAGTCTTTCTCGCTGTAGCCCCTACCGTTAGCCGAGAATTATTAAACTGTTTTAGTTGGTTTCGTATTGAGCTACTATCTTGATTTGGTCTATAATTGCTTTCTAATTTGATTCTTGGGTGCTTGGTTAAAATGACATAGTTTTGTGGTAGACCGGACGACGAGTGTAAAGGGTTAATTGT…
TRINITY_DN30281_c0_g1_i1	1	p1	(A)10	10	584	593	GTAGCTGTGGATAGGGGATACAATATCTACAAAGATAAATTCTAGGTAAAAGCTACTCTCTATCAAGTCTGTATAGATATAGAGCCCTATAAAAGCGTTATTTAGAGTAAATTTTTGTTCATTTAAGATGAACAAAACATACCCTCCTATGTGACTTGGATATTGCAGTCTTGTCAACAAAGAACTCCTACCCCCTGATTTGCAAGTGCCATTCATCAAAAACAGGAAATCCAACAAGCTCCATCACCTCGAGGGTGTAGTGTATATGTGTAAATTTTGCCCCATGTAAGTATGCATGCGTCTATTTAGGTTATGTCTTATCTCCAACGGGTCAAATGTGAAAAACAAAACTTGGCTTATGAAATAAACAGAACAACAAACAAATGAGCCTAATTAGTG…
TRINITY_DN94247_c0_g1_i1	1	p3	(TGG)10	30	285	314	CGATCTTGCCAGTTAACAACCTCTCTCCTTGACCTCCATCTATACCCTAATTTACAAAAAGGTCAGAACTTTGAAAACCCCTTTTGCGAACCATGTGTGGGTGATTGAAAAAGACTAAAGGGTACCGATTATATGGTGGATGGAGACGGCAGATGGTGGTGGCAGTTGGTGTAGGTTCAAGAAACAGTCAAGAAAGGTGAGGTTCTTCTGAGTAGGGTGGATAACACATGTGTACATATGGAGAAAGAAAGAAGATGAGATAGAGAGGGGTAAAATGGTAAAATTGGTGGTGGTGGTGGTGGTGGTGGTGGTGGTGAATGAAGAGATGAGAAAAGAGACTGGTGGCCGGCCGGTAGGGGAAGGG
TRINITY_DN95349_c0_g1_i1	1	p2	(AC)6	12	60	71	GATAAAGGAGCTCATAAAACATAACGGTTATCAGGTATATATTGTGATGAAAGTTCTCTACACACACACACATAGACACGCGCACGATGAAATGACATAAACTATAAATGCAGGCCAATTCATTAAATGGAAAACTTCTTTTCTTTATTGATAATTTGATGTTGTTTTGATTTACTTAACAAGGTTGCATGATTACAGATGTTAGCTTTTAGGGGCTGTTTGGATATGTGTTTAAGTTGATATGAAGGTAATGGGATGGGAATGTTTATTAATGAAGACTGTTGGCCAACACCTTCATGATCAAAACACCCACTGCCATATGCTTAGTCTCTGAAATACCAAATGAGTCAAATTATGAATCAAAACGGAGCAAAATGGATTAAGGTCAAAACGGGTCAT…
TRINITY_DN97242_c2_g1_i1	1	p3	(TGA)8	24	34	57	AAGAAGTGGATCAATGAGGGGAGAAGAAGATATTGATGATGATGATGATGATGATGAAGATACAGAAGGGTGTTTGACTGGGAATAATGTGAAGAAACACAGGAGGATAAGTGGATGGAATTTCTGCTTGGATGCTTGTCAGCATGCTCCTGTGTTTCCTTGAATCCGCTATCTCAAAGAGTGAAACAGCTTCAATCCGCTATCTCAAGGAGCAGATTACCTGTAGCAAGAAAAACTTTGCATTTGTTACTTCCAAGTTGATGTAGTAGCATCATTGCATAGAAGCCTCTGCATCCATTTTACTTTGTTCACAAGTTCCTCCAGATCAATTATGGCGGCTTCCAGTGTGTCTTCATGCATTATATTCA
TRINITY_DN13517_c0_g1_i1	1	p1	(T)10	10	262	271	AGGCTCGAACTTTGGATTGATATAGGTAAAACCATGATGCATCAGCCTAAAAAATTAATGGTGGTGGCAAGGTTTGAACCCGAATCCCATAAGAGTTCATGTCTTACCTCAACTACTACAGGCGTAAGTGAGTAAAAAGGGTGTGACCATATATGTATTTGGGTTTCAGTTGTGGTGGTGGTGTTGATGGTAGTGGTGGAGGAGGAAGTAACATGGTTATGTTTAAAAATGACAAATGTTTAGTAAAAGTGACATTTTGGATTTTTTTTTTCTCAAATCAATTATATTACTCCTATATATTTATAAATGTAACATCAACTTTTAATATAAACAATT
TRINITY_DN23599_c0_g1_i1	1	p3	(CAC)5	15	19	33	ACCACCACCAGTCGCCAGCACCACCACCACCACCAGACTACTACCAATTCCTAAATGTCAAAATTTGACCATCAATGAGTGATTACAAAAAATAAACAATATTACAATATATATAAATAGAACAACTCATGAATATAACAGACTTGGGGTGGTTGTTCAAGACGCCCAAATAAACAATCTATAGCAGACTTGGGGTGGTTCCGGATTGCCTTGATTGCAATAGTCAAATCGATGGTTGGTATGGTGGAAGGTCGATTGGATGCAAAGACCAGATAGGAGGAGAGGGAAGAGACAATGACCATGGGGACGGATCTGGGGAAAGAATGGTGGAAGACCAACAGCCAAATTAAAACCCCCAAATTTAAAACCCACCTCCACCTCCACCTCCATTACCCACCT…
TRINITY_DN4384_c0_g1_i1	1	p3	(AGG)5	15	25	39	GCTGTCACGGCGGCAATGATGATTAGGAGGAGGAGGAGGATGAAGGTGATCCAGAGGCAGCATGAGAAGCAGCTGCTGCGGCGGCTCCGGCGGGGTTGAGGACGATAAACTGACGAGTAGGATTGTAGAGTTGAAGTTTGGTGACAGGAAACGTAGGGTTACTGTTTCCGGCAGATTGCTTGGAAAAGGATGGATTTTGTCGGCCATTG
TRINITY_DN74965_c0_g1_i1	1	p1	(T)10	10	213	222	GATATCATACGCGTTTCTGATTTGTCGTCATTTCGCCCGACGAGTTCGACGAGTGTTGCGTGGCTCCGCGGTGATATATATATGTACACATAGTTTTTTTTCTCCGCTCCCCGTTCGACGCTACAGTGCTATACGTATCGCCGCGTTACTCTCCGCCGTGCGCACTCGCTCCGAACAGTCGTTTCGGCAGGCGGAATCGTCGCAAGTGTCTCTTTTTTTTTTGTTGTTGTTTCCATCATAAAGTAAATTTACTCGTCGTCGAGTGAGAACAGTGCAAAAACGTTTTACGTCGTACGGGCTTGGCGGACAGGAAGAAATCGATAACAAGTCTTACTACGTCATCAGTGATATTTTGATTGATTTCAACTTTAGGAGAAAATGTTCTTCATCAAAGAACCA…
TRINITY_DN94626_c1_g3_i2	1	p1	(A)11	11	993	1003	CGTCGTCTACGTTCCTTTGCCTACTAGTCTTCACATCAAGTGGGCTGTGCTGGCTGCCCAGAAGAAGAAACACATCCTGCTTGAGAAACCGGTGGCGTTAAATGTGGGTGAGTTTGATGAGATTCTTGAAGCGTGTGAAGCTAATGGTGTGCAATTGATGGATTCTACCATGTGGATGCATCATCCGAGGACGGCTAAGATGAAGGAATTTCTTTCTGATCCTCACAAATTCGGTGAATTGCGATCGATTAATGCAGTCTTTACCTTTGCTGCTGATCAAGACTTTCTCGAAAACGACATCCGTGTGCAGCCCAATCTCGATGCTCTGGGTGCCCTTGGAGACGCAGGATGGTACTGTGTTCGCGCAATATTATGGGCCCACGACTTCAACCTACCCAA…
TRINITY_DN135569_c0_g1_i1	1	p1	(T)10	10	1	10	TTTTTTTTTTCTTAGGATCCTTTGTAGCAATTGTATTGACAAGAATATGTGCACTCATTGTTTCTATGTATGATATTTGTCATATACAACCATTTGTGAGGGGGGAAAGATTTTGGAAAACGTTTAAATAAACTTAGAACTCCATAGCGTAACATGATACACTTTGGCATGTATAGTAGGCCGGGAAGACTGTAGCCTCCTCGGTGAACCATTTATAGAATCTGGCAGCATTATCCGTTGGCTCACCATCTCCATACG
TRINITY_DN65426_c0_g1_i1	1	p1	(T)14	14	267	280	GCTCGAATGTGTTCTTCTTCTGCTGCCTGTTTTTGAGTTAGTTTTACCCTGTGAATAGCGGCGTATGGTGGGTATAAGGAGGAGAAGAGGAGTAAGTTTGGATTGGGGACGGGGCTGGCGGTTGGGGTGGCGGCAGGGTTGTTGGGTGGGTTGGTGATAGCGGAGGGGGTTGATCATGTGGAAGATCGAATTGCGGAAGCTGCTGCAAAGAAGGTGGAGGAGGATCTCCTTTACGGCGGCGACGATGATTATCGATTAGATCTTTCTTTTTTTTTTTTTTCCGTTTGTTAAGGAATCAGGGACGCAGGTTTAATTTGTTTTAATAACCAGTTATATGAAAAAATCAAGGTTTAGAGGGTGAGGGTAGCTGTGTTTCCACGAGTGAGGTATTTTTTGGTA…
TRINITY_DN72089_c0_g1_i2	2	p2	(CT)6	12	500	511	GTAGAGAGATAAAGAGAAAAATGTCTAGTGTGTGTTTTTTAAGGTGCAGACTATGTGTATTTTTTTTTTTGCTAATGTGTGTTTGTGTAGAGATAGGGTATATAACCACCCGCGGAACAAACATTCTGCGGAATACACAACAGCCTGCAGAACCTATGTTCCGCGGAACACAAACATCCGTGGAACACCGTACATAACATTTAATGGCCCGTCAGTACAATCGTACTGTAGAGATACGGACGTACGAGGTAACGCCCATATAGATACGGAAGATATCGTGGATGTGACGTACAACCAATAGCAACGCACCAAATATGTGAACAGTGGTCAGAGCATGTCCCTGACAGATAGCTATGCCACCCACACCGCGCCATGGCACGTTTCATTAATGGTGCACAT…
TRINITY_DN96044_c0_g1_i2	1	p1	(A)11	11	119	129	TTACCACCCGCTTTACCAACTATATTTACATTTCAGAGATCTCAGAAAAAGAAAAAAAACAAACAAACCAGTATAATCCCACGTAGAGTAGGGTCTGGGGAGGGTAGATCTCAGAAAGAAAAAAAAAAAGAAGTTAACATACCTCCTTGCTTTTTCAGTTTCTTCCTAAAGCTTCGCTTCCTGCTAAATGCCTTTTCCTGCACCCCTCAACAGCAACAACATAAATAAACCATGTACACGAAAACTAGGTGTAAATGATTCAAGCCTGCTAAAGCCAAGCTCGAGCTTAGAAATAAAGCTCTAAACAAGTTGAGCTCGAGCTCTCTTAAACTAAAACGAACCGAGCTCGAGCCTGGGCTTGGCTCAGCTTGTTTACACTCCTTACGAAAACCAATGTCA…
TRINITY_DN97982_c2_g1_i4	1	p1	(A)11	11	58	68	TGGGACTCTCGACTTGCTCGGGGGTGCGATCCAATCAAGATATGAAATTCGCCGTTCAAAAAAAAAAAGTAAGACTACTCATTGATATGGGTCTAATTTGTACCGAAATAAACAAATACTAATCTAATCAAGACCATGAATTTCAAACATGTGGTTTAGTTTGGTTTATTTTATTGTTTTTGTCCTTTAAAAATAAATATCTAGAAAGGTTGATTGAAACACAAATTGCATTCCTATTTGAGGTATCTACTTTTTTTTTTCTTTTTGGCGGCGATCATTTAATTTACAGGTCGTACCCTTATAGTAGGAGAGTCTTATACCTACTCTGGTCCAACTTATGTTGGCTTAAACGGGTCAACGTGAGCGTCAGAGTTGGTTGGACATTCACCGAAAAGACCC…
TRINITY_DN163827_c0_g1_i1	1	p1	(A)15	15	195	209	GGATTTTTATGCTTTATGATTTTATGTTTTATTGTTTCAAATTTTTTATTCTGATTCTTCTACTAATGGTTTTCTTTGTTGCAAGCTATACCAAATAAAATTTATAATGATACTGAAAATTTAATTAAATAAATAAATAATCAAAAATAATATGAAATTAATTTAAAAAAACAAAAACAAAATAAATACAAATTAAAAAAAAAAAAAAATAAACAAACAAAATAAATAAAATGAAAAAAAACAATTTT
TRINITY_DN83997_c4_g6_i1	1	p1	(A)10	10	433	442	TATAAATAGGTGTTTGAGGTATGGGTTCAAAAGTGTAATTATTTATACTCAGAAATTCAAAATTCAAAAAAATGTAAAAACCGGGACCGACCCAACCAGACGGTTTTCATCCGGGTCTTTGTATATGCTGTTGTGAACCCGGGGCCGGCCCGGCACGGTTTTGGTCAACAACCTGGTCAACAAACACCCGTCCCAACCCGGTACCGGGCCAGGCCCGGCCCGGTTTACCAAAAAACCCGATTTTGTACATCTCTAACTTTCATTACTGATTTGTTGTTATATTTAAATATACGTGCCAAATTTTGTTATTTGCCTAGAATTTATTGTTTCTTCGTTCCATTTAGAGCTTACAAATTTTGTTATAGTCATCTAACAAATGCTGGCCACTTTCTTTTTTAT…
TRINITY_DN104516_c0_g8_i1	2	p2	(AT)6	12	194	205	TTTTTTTTTTTTTGGTTCGGTAATAAAGTGGACTTAACAACCAAAAGTCGTCTTTAAATATACTATAAGGTTAAGATGAACACATGAAACCTACAAAAAAAAGGTCCAACAAAATACAACAATAAGTTGCAGCAAAACATTAATATTATGACATTAATATTATTTGTCACCAAAACAGTCTACTAAGTGTTACATATATATATATTTATAATTAACAATAAACCTATTCAATATTATTCCTAATCACCTCCAAGCTGAGCAAGTAACCATGGCCCTATTCTTCCAACCAAGCACAAGTGCACCATCCTTCTGTTCAAGCTTGTAAAACTCACTAAACTCCCTCAACACCTCTCGTGCCGCGCTCCCAACCGCATAACTCAACGGCTGCAACTCGAACCC…
TRINITY_DN89756_c6_g2_i7	1	p1	(T)10	10	913	922	GAGACTCGCTCGTAAGAGAATGAATTAGTGTTAGACCGACTCTCCCATGTCTAACCCGTTTTTGTAAACATGGAAATGGTGAGGTATGTTTCCGACGGAACCTAAATAACCCTAGGCGCTATAACTGGACTGGACTCATTTCGTTCTCCTCCACTCCTCTATCTCCATCGCTGTTCTCCTCCATCTCCACGGCTGTGATCTTCATCGTTTTTGAAACTGATCTCCGTTGAATCTCCTTCATCGTTCTCCTCATCAATTTTGCTAGAAAGATCAATCACGTAGTGAAGATGGATGAAGAGATGATTGCACTGCGTACTATAATGCCAGTGGAGCTTGCTATAAAAAGGGAAATGGAATATCGGACTAAAATCGAGCTCTTGAAGAACCGGCGTCTTATTA…
TRINITY_DN86064_c7_g3_i4	1	p3	(AAG)5	15	951	965	GTGATTGCCTATCAGGAGTCGTCTTTCCATCTGGGGCTTTGCTATATTGTAGCTGCATTGTCGCTTTTTGATGAATATAGCAATGATGTACTTGACATGCCTGAAGGATCTTGCTTTCCCAAACCTAAATATCGGCGTAACCCCGGGTTGTCTGCATCAAGTTCTTTCTCGAGGGCGGGTTCCATAAAACGCGCACCTTCACAATCCGGATCAGTGCGGGCCCCCATGATTGAACTGAAGCCATTGGAGTTGCTTGATAGCTTTTTCCAAGAATGTCGGCGACAAGGTGAGTTCTTGGTTTTGGAAGGATTAATAACTGTAAAAGAGATTGAAGATCCACAATCCGTTAGTCTACCCGCTTATTGCATCTACCAAGCGCTTCTACGATCAGCAAAAGCT…
TRINITY_DN106719_c0_g2_i1	1	p3	(TGA)6	18	675	692	AACAGGCACCAGCCCTAAATTAACAAATTCATCGGAATCTCGAATCTTCAAGATCGATTAGCCATGGCCGGAGGGCGGAAAAATAAAATTTTCAACAAATCGAAGTCTCGAAAACCTACCAAACCATCTCTGTTCGTGGAGGGTGGTTTATTATCCGATTGGTCTCCGGTCACCACTTCCCCCTCTTCCAGAGGAAAGAGCTCAGGGCATACGTTAAATCCTTCGAGGAAAAAATCTGCCCTTCGACATGAAATTGGTAGCACTTCTGGTGGTAAACTGAAAGCTTCTAGCTCGAATTCGAGGATAATTGAATCTAAAAAGCCGAAAAGGAATGTGTTTGCTTACAATTATCCTCAGGCGAGTCCACTTGTAGAAGAAGGTGGTGATGAACATGACAAG…
TRINITY_DN113019_c1_g1_i1	1	p1	(T)13	13	49	61	GTTGCAGATATTCTGTACCACTCAATATTTTTCAAGATCTAATTAAGATTTTTTTTTTTTTAAGATATTGCAGTAATTTTACATGATTAATTATTAGGAGTTTGAATAATTTCTTAAATCTAGTTGGTACAACTACTAGGCTGGTAATTTCCGACATGATCCGAGACCGACTCGGGAAAAAAAAACAGGTTGGGTCGAGGTTTTTTGACCCGTCAACCCGCTAACTCGAAACCCGACAACCTGATTCT
TRINITY_DN87268_c0_g1_i5	1	p1	(T)10	10	765	774	ATGGCAAAAAGTAAAACACAACGATTAAAATGACAAAAATAAGATAAAACCAGGGACGAAAATGACAATTTACTCAAGTTGCAGTCTGTCTTTGTTATCTGAATTGTTTTTTGGTTTTTAACTTTAAATTAATATGGGTTTTCTGGAATGAATATTAGGTGGATTTGGGTCTCACTTACTGGCACTGAACAAGAAGACGTATGAACTAGCGGGTGGAGCAAATTCTCCAGGGACTTACAAAGAGCTTCGTGTTGGTTGGATGATAGGCTACTCTTTCTTAATCTGTTTTGCTGGTCTTTTCGTATTGATTCCCCTCCGAAAGGTGCATGATTTGTTTGTTTTTTGACCCAATGGGTTGACTTTTGTCTCAACAGGTCAAAGAAAAAAGTATAGCTAAAA…
TRINITY_DN535_c0_g1_i1	1	p1	(T)10	10	328	337	GGATTCTCTAATCAACTACAATATTTATTAAAAAGCTGCTAAAGTCATTACCTAAATTTGTGAAGCAGTAGCCACTAATATCATCTCATGTTTGTCATGAATCTCTGGCTTCCATCCACTCATCCCGTATTAGTAAACGTGATCACATCTCAGTGATTACTCATCCCAACACCACTAATATCATCTCATGTTTTTTTAAACGTCTGGGAACGCACACACCCAAGACTTAATTTCAACCATCCTCAGTATTTGACGCTCAGAGGCATACGCCCGAGCCCACCCCAGGAGGAACCCCGCAACTGGTAAACCCCTTGACCTTGCCTCAACTTTTTTTTTTCCTCGCCCCGCATTCAAACCCAAGACCTCTCATAGGGAAGTGATAGGAACCTACTAAGGGTC…
TRINITY_DN96769_c0_g5_i2	1	p1	(T)10	10	1484	1493	TAAGACTAGTTGCAGAAACATAAATCAGGATGCCAGGATTCTTCAGCATTGGGTAACTCTTCATGACATCCGGCAGGGCATCCACTCATCTACACTCGCACTAACCTTTTCAACACCATATAAGATCTGAATCTCCAACACCGTCACCGTTTCTTCCAACGGAAACTGTTACATCACAGAATCATAACCTCCTCCGTCCATCACCATCTAATCTGCTACAGCCTTTCAAAAAATCTAATCTGCTACAATAATACACTCTTAATTAATGCTGGCTGATTGATCTGAGATCATACCGGTAATTAATGGTGGCCAGGACAAGCTTAATAAGCCGCCGGACGGTTCAGAAGTTCCGGCAAGCAGCGATCTCGGCCACCGGCTCACTCAAGATCAAGTTGTTAC…
TRINITY_DN101635_c2_g2_i1	1	p3	(GAT)8	24	18	41	ATCAACAGTTAGAAGAAGATGATGATGATGATGATGATGATGGTGATGGAGGGGGTAATGGAGAAATGAGGGTTTTGCAGACAAGCAGGTCACGTTTTGGTGAGACTGGAACACTGACTAGAACAGATTTAGGGCAGTGGTGATGGAGGAATGGTCGGAGAAGAGGGAAGTATCGGAGAACGGTACCTCAAGGTTAGTGGGAGGTGGCGACCGACATTC
TRINITY_DN625_c0_g2_i1	1	p1	(G)11	11	10	20	GGCAAGAGAGGGGGGGGGGGCAACTTTCTGCTCACGGGGGAGAGGGGCAACTTTGGTGGGGCCCACCCCATTTCTACCAATCACATATTTTTTAAATATATATATTTTTTTAAAATGCCAAGGGCTCCTAGTTTTTTGGAACGGATGAGGTAAAGTTAATCTAATTATTGGTAGATGAGGAAAAAGGGCTAAGCTGGTAATTGTTGTGATATTTGGATGACAGATACAAGGACTCAACAAAGACCGCATTCAAGTCATCTACCAGGTTAGAATGTATGATGC
TRINITY_DN80216_c0_g2_i1	1	p1	(T)19	19	829	847	AAACCGCCATCATCACCCCTCGGTGTATGCTAATTTCGTCTAGGGACGAGGGGTGAAAATGGAAATTAATTTTAACCACAGGGACTCTTACAGTGGCCGGTAACATTTCCATCGCCGGTAACGTCTCTTACAGTGGCCGGTAACGTCTCTTACTCGCCGGTAACAGGTTTAATCCAAAAATTTCAGTTTTCACCTTTAATCCATCGCCGGTAACATTTCCATCGGAAGCAACCAAAAATTTCCATCGCCGGTAACATTTCCATCGGAAGCAACCACAGGTTTAATCCAAGGTTCAAAGGACTCGCCGGTAACATTTCCATCGCCGGTAACGTCTCTTACAGTGGCCGGTAACGTCTCTTACAGAGACTCGCCGGTCAAATCAACGATTTTCCAGATCTA…
TRINITY_DN87290_c0_g1_i1	1	p1	(T)10	10	139	148	AGAAAAAACAACATTATTACGATAATAATCTAAATCTTTGAATAAAAAGATTTAAGTGGAGGTTTGCATTAAAAATAATCTTTGAAAGACTTTCAACTACCTTGACCTGTTTGATCCAGTTGAGCCCTTCTTTAGCTATTTTTTTTTTAATTTGTCCCATTTAAAATAGAACACAACCCAATCGACCCGTTAGATATGATTGCGAAAATTATATTACTATTTACTACAATGAAAATGTTCATTAAATAAATTGGGGACTTTCAACCCATTTGAGCTAATTCTTTGATTTCTACCTGTTTGAGATCAAACACAACCCGTATTGATTCATTTATAAGAAAAAAGAGCTGAACTGCCTACATCTAATCTAGGCCCCAAATTCAAGCCTGCATACTTGGTTTA…
TRINITY_DN98025_c2_g8_i2	1	p3	(GAA)5	15	42	56	GCGATTAGCAGCACGAATGTTTTTGCGGCTCTTGGAAGCTTGAAGAAGAAGAAGAAATCGGACAAGGATCAGGGTTCGTCGAGAAAGGGGGGTAGTTCGAAGGGGCAAGATAAGGAGCTTGGAGGGGAGAAGGAGCAGGTTTTTTGGGCTCCTACGCCTCTAACGGTGAAGTCGTGGGCGGATGTGGATGATGATGATGATGATGACTACTATGCTACCACAGCTCCGCCACCTGTTTGGGTTGCCGGCGGTGGTGGTCAGGAGGATCAGGGGAAAGGAAATGAGACTCCGGTCGAGGAAAGTGAAAGTGAAGATGAAGGTCTTGATGAAATTGATGATGACAACGATGAAG
TRINITY_DN72242_c0_g1_i1	1	p2	(CT)9	18	15	32	CCCACAGCGACACACTCTCTCTCTCTCTCTCTAGAAACCCTAACATTACTTTCTCTCTCTTCAAACTGATGATGACTTCAACTTCAGTGGTAAGTGATGAGAAGAAAAAGAAGGTGCCGGTGCCGGTGCCGGTGCCGGTGCGGAGAGGATATGGTGTGGTGGAGCTTGAATGGAGGCTGCAACAAGAAACGAGGAATAAGATGATTCAATCAATTCATCATCATCCTCCGAATCTCCCAAATCAGTATTCGAGGAGGACTGCTGGATTCGGAGTTTGGTTACTTGCTTTATTTTTACTTCTACTTGTTTCTTTGGCTTATTTTCTCTATCTTTATTGGTTGGGATCCGTTTGTGTTCGGGTCGGGTAATGCTGGTTGTTGGTTCGGATCTAATAATGCT…
TRINITY_DN34790_c0_g2_i1	1	p4	(TGTT)5	20	36	55	TGGCGCCTTTCAAATGAGTGGGATTTTACTGGGTATGTTTGTTTGTTTGTTTGTTATTGGCGCCTTTTCAAACCATTCATTTAACAAGTTTCCTTTTAAGATGGTTGACCACTCTCACCCGCTAGAGAAAAACACAAGCCGAATCAACCCATTAATAAGTAAATGGGTCCAAAATTTCAACCTTCACCAACTCAGAAAGTGTGAACGCCCATGAGCATACCTTTTTGTACCAACAGCGTCAATTTCATCAATAAAAACTATAGACGGAGAAAGATCA
TRINITY_DN100322_c3_g5_i2	1	p1	(T)12	12	1040	1051	GGGGTCATAGGTGTATTGGAAGCTAATTTTGTTGAACCAGCTCATGACAAACAAGGGTTTGAGCGCACTAATGTTCTTCAAAGACTTGAAAGCCGCCTTATTCAAATGCAGAAGACATATTGGAGTACTTTCTGTCATAAAATAGGCTATGCTCCGAGACGCCACAAGAAAAGTTTGGAAGACAGAGAACCTTCTCCTGACGACATAGCTGAGCCTTCGACAAGGAAAAGTCCCAGGAAGATGCCTGTTCCACAATCAGACAAATTCTCTTCACATAGAACTCAAAGAGAGGCGGTAACGACTAAACGAAATGGATATTCAACTGCACCCATCAATGGTAATATTAATGCTAGAGAAAAAAGAGAGATAGTAAATAGGATTCATGGTGTTAGTGCAAGC…
TRINITY_DN93116_c1_g1_i2	1	p1	(A)10	10	12	21	ACCATTTCCACAAAAAAAAAATACGAGGAAACGATGGCGGGAGGGTTACAGCAGTTCACGGCGAGGTCCGACGACGGCGCCGCCGGCACACCTCTTCTCGACACCGCGAACGGCGAGGAGCTTATGCACGTCCAGCCAAACGTCTCCATTGTTCTCGGCAACCGCCCTCCTGAATCCCCCGGCACTCTCTACATCTCCACCAAGCGAGTAGTGTGGCTGAGCGATACGGAGAGGACGAAAGGATATTCGGTTGATTTCCTATCGGTGTCTCTTCATGCGGTGTCTAGGGATCCCGAGGCGTTTGAATCTCCTTGCTTATATACGCAGATTGACACCGGAGATGAAGCGGATGAATCAGAAAGCTGCGATTCAGATTCAAGCGAGACACTGGATTTATCA…
TRINITY_DN104567_c1_g1_i2	1	p2	(AC)6	12	474	485	ATCTATCTGGATTGGGAAGCTGCACGGGTGAGATCTTTCTTGCATTTAAGTTTTATTTTGTTTTCCTGCCTAATATATTTACATTCAAAAGTCATTGAAAGCGTATTGGCTCTAAGCCGGGTTAGATGACCAGCACTTGTCTATTTGATTACTTGATTAGATATGTTTTTCATTGCTAGTAGCTCTTTGCTATTTGTGTCAAAAAGTCACTGTTGTTAAATTAGTTCACTGTATGCTAACCCCTGACTTGAACATTGAGTATACATCATTTGTCTTATTATTGCGTGTGCATGTGTGAAAAAATTAAAAACAGTGAACACTTATAAAGAAAATTAATCTACAAGGAAAGGTGATGAGGCGGTTCTAGTTTGGTCAGTCTATTGTGCTCGTGTGTTATAT…
TRINITY_DN84303_c1_g1_i1	1	p3	(TAT)5	15	119	133	GTTTAAGTGGGTGTTTGGATATGCGTTTTAAAAGTTACTATTTGATAATTTCGTTTTACTGTTTGGGTATCCATCTTCTGATTGTAATTAGCATTTTGTTTAGATTTCAACAGCAGAGTATTATTATTATTATCTATCAACCCTTATTTTATCCATAAAAAGTTTGTTGGGTTAATCGGGTTTCGTTCACGGGTCAACGGGTCACGGGTCGTGTGTCATCGGG
TRINITY_DN86525_c0_g6_i1	1	p1	(T)10	10	79	88	CGATTATTAAGCGGGTTTTTAGAGTTTTTCCACAATACATAGATTCAGAAATATGAATAAAACACCCAAACATCATTCTTTTTTTTTTACATTATGCCAAAACTACTACAGTACACAACAACTAACTATCAAAGGCTCATCCATCCATCATGTGTTCGTTCTCAATATACATACATACATTCAAGAAAAAGTTGGGTTATTGAGCAGCATGGTTGATCAGAAAGATGAAGTGCTAGCCGCCTTCATATAGTCTTTTAGAGTGCTGGCTAGCCAGTCCAGACCCTCATATAGTCCATCTCCCCTAAGTGCACACGTCCCTTGTATATGCCATTTTCGGTTTTTCAGTTCAAACAGACCAAGACCTTCACACACCTCCATTGCTGTCATTGCTCCTTTCAT…
TRINITY_DN25836_c0_g1_i1	1	p1	(G)11	11	203	213	GCTGGCTTTAAATAGAAGTTTGATTTTGACTTTTTCTAGTCAAAATTTGTCTTTCTGGCCAAAGATTCTTTAAATTTCAACACCCCCTTTGTCCTGTTCGATCAGTTTGCTGAACACCAACTCTTCGATTTCACAAGTTCCTGTAGAGAGAGCAGGTTGTCGATGGAGAGGGGTGTTAGAAAAATGAGGAAGGCGATTGGTTGGGGGGGGGGGTTAACCGGCGATCTCCTTTGGAATACCGATTGATCTCGTCGATATCATAGCCTAGACGGCTATTCGATCTCGCCGGTTACCAGTCGATCTCCATTTGAGTACCGATTTTTTAAACAACCCCGGTATTACTACGAAACCACCACGATCTGATGTTGACGATGAGTTCGAAGCTAACTTTCAGGGATT…
TRINITY_DN94006_c0_g2_i1	1	p1	(A)12	12	405	416	CGTCTTTTTACTGGATGTGGAATTGCGGCCGTAGTTTGGCAAAATATATCGAGGTGGTGCAAGATTCCCCCAATGTATGCTTTCTCTGTTAAAGACTTATTGGATATACATGGTAGATGCGGATTGGACGATAATGCGAAGGAAATTTTTAAAGGCATCATAACCATTGTTTGTTGGTGTTTGTGGACGGCTAGAAACAAAAAGCGGTTTGAAAATAAAGAGGTTAGAATCGATGTAATTCTTGCTAATATTAGATCGTATAGTTTCTTATGGGTGAACAATAAAGGTAGGAGTCGGGCCATCTCTTGGCCTAATTGGTCTATTTTCAATCTGATGTAAGTTTTTATTGGAGGCGTTGTCCAGTTTTTTGGACAAGCCTTTTGTTTGAATGAAATGCTC…
TRINITY_DN108086_c2_g1_i6	1	p1	(T)12	12	240	251	AATGTGTAACTGTTTATCCATACAATGACTGTGTGTAGGTGTTTAACCTGTGTGTAACTGTTTACACATAGAGTATTTGTGGTGTAACTGTTTCTCAAAATCTCCGACCGTTGTGGTGACAGTTGTGGTGGTTCTACCAAACCCAATGATGTTTGTCACTTCCTTTTATTGTTAACCAATATCACTCAGATAGTTTTTGGCTTTATGTTTTGTAAGTAATTATGTGGTCAGAATTAGAATTTTTTTTTTTTGAAAGGCTGTGTATTATAAACAACGAGAGGGGAGGGCTAACCTCGGCGAACGGGATTACACCATATGAAAATTACACCAATTGCTCCATGAAATCAACCTAGATTTAGATCTACAATTAAACCACAAAAAAGGTTTGCAGAAGAAATT…
TRINITY_DN18319_c0_g1_i1	1	p1	(T)10	10	291	300	GAGTTTTGCCTATGTGACACCTACATGCAAATGACGCTTGATTCAGTAGTCTCTGGTTATTAAATCAACTTGATGCATCCCGGTTTTACCCACATGTCACATGTTCAATCCCCGTAGGGGACAATCAACACACACCACTATGTAACCCATTGCGGTGAAATCAATATGCGGGCCCGTTTAAGACAATGCAAGTTAGGCTAGAGTGGGGGCATGAGACTCCTCCGTTACGAAGCTAAAACCACTACACGTAAACGTGCCGGGAGTCATGACGTCAGCTGCTAAAAATAATGTTTTTTTTTTAAAATTAATTTGTTTTTATTTACAGGGAGTACACATGTGGG
TRINITY_DN57021_c0_g1_i1	1	p1	(A)11	11	201	211	TAAAAATTATACGTCTCGTATGGTGCTATACGAGGCGTATAGCCAGGTCCCAATAGCACGTCCCATAAATAATACTTATTTAGTTACTTTCTAAACAAAAATTATCTGCTTTTTATAAAATATATTTTAGTCAATAACCTTGAAAATATTGAATACAACCACCTCTCGGGATGGTCAACAATGGCTAAACAAGAAAGAAGAAAAAAAAAAACGTTTCACAACTTTTGTAACGGCCCCACCTTTACAGTTACGTACAACTCCTTATGCATGATGCACAACATCAATTGCACAATTTAGGTGAGAAACCAAGAATTTTTTTTGTGAAAATATTTTCAGTTACGTACAACTCCTTATGCATGATGCACAAC
TRINITY_DN103953_c0_g3_i1	1	p1	(A)12	12	598	609	CTTTGAATAAAGTATTTAGGAAGTTTTATACTCTTGCATATTGACCTATTTGACTCGTTTCCTTTTAGCTTATTTTTTAATTTACCCGTTCGACCCATTCGAGATAAAAACATGGTAATGGGTCGAAATTGCCACCTCTTGCTAATATATCAACTTCTTGATAGCAGGTGAAATCAAAGATTTAAGTTGTGAGCAACAAAAGCATGTAAAGTTTTTGGATTTAGTAGCCAATTATACTTATCATCATGGTGGATGAGGTCGATCTGCTAGCAGAGTTTAAGTTGATTTTGCAGAAGAAACTGGGCTTCCAAGTTGCAGTTGCATGCTCAAAAGGAAGATGTTACTCAAATGCTTTAATTGGAAGCATTTAGTGTTTTTTTGACAACTTAAGATCATTAG…
TRINITY_DN108574_c22_g2_i3	1	p3	(AGC)6	18	1060	1077	TAGACCTCATTTGCGATGCCGCAGAAATTAATGGTGGTGGCAGGGTTTGAACCCGGGACCCTGAGACTTCAGGCCTTACCTCAACCACTACACCACAACCTCTTAGGCAATCCTTTTATAAGTAGAAGGGTCAAAATTGCTCCAAATTACCTGCTTGATAAGTTTGATATTGAAGTTTGTCAGGATTTTCCTCCTGTATAGACATAAGAGCACCAGCACTAAATCTGCGGCTAGGTTGAGGTTTGGGATGATCATGTGTGCCTTTATACACAATTTCTGTTATTTGACCAGTAGTATAAGACCGTTCAAAAATCTTTTTCACTTCACAATTGGGATGTGTACACTTGTAATAGCTTCTTGGATGTTCACTTCCTTTCACAACTTTCTGCCCATATTTTC…
TRINITY_DN78033_c0_g1_i4	1	p1	(A)10	10	251	260	AAAACTGACAAAGTAAAACATAGGTACTAAAATGACAAACATGAGATAAAACCATGTACGAAAATGGCAATTTACTCAAGACCCAACTAAAAAATGAGTCAAATGGGTTATGTGAGTGGATCAGAAGTCATCTGAAATTGTATTCACACGCGCATAAAACCTTGTAAATCTCTCTATCAATAATAAACAACTTTTCGTTTAAACAATATAGTTTTGTAATCACTAATCATATTTACACATGATCTATTTGAAAAAAAAAACCCAACACAACCCAAACCCGACCCATTTAGACAAGTACTAAGAAATACACGTTTTGACCCAAACCTGTTATTGCCCATACATAGAACAATCCTCAACTAACTGTTACGGTCGAAAATAAAAATGATCATACCAAATGAA…
TRINITY_DN151668_c0_g1_i1	1	p1	(T)12	12	9	20	AATTGGGATTTTTTTTTTTTGGATAGATTATCGTATTGTCATGGCTATTATGCATCTTTTGATTAGTTTTTGATATATGAGTGTGTGAATGTTTAATTGTTAATGTATTCATTCACCTGTTTCCAAAGTAGAGGTAAAAACTGGCCTAGTAGATCAGTTAGAGCTCTCATCTGAGTTGCATAGTTTTTCTGTGTGGGAATACTTGTATGTGGTTATGAACTTTGAACTCCATCAATTATTTGTTCAGTTTTTTAACTTGTGCATGCATTTTCATATGATTATTGGAAATTGGGATTGTTTGGG
TRINITY_DN65334_c0_g1_i1	1	p1	(T)11	11	158	168	GTTCTAAAGATCATCAACTAGACGACCTTAACCTAGACTATCAATCTTACACGAACGAATCTCTTAAAACAAGAGACACTAGTTCATAAGACTGATTCTAACAGGTTTGATGAAGGAGGCGATGAGTGATTTCTCTTTTTCAACCTTATAACCTTCCTTTTTTTTTTTAAACAAACTATCTGCAATTTGATATATTTTTAATGAATTTTAGATTCATAATATCATTTGCAAACCAGAATCAGATACATATCTGATACAGAACATACAGTCACGTGTACAAA
TRINITY_DN85300_c0_g1_i1	1	p2	(AG)6	12	163	174	GAAATCACGAGCCGGGTCATTAAAACAAGAAAGGATGGTATGGTGGAGTTGGGCCGTGGGCCGAGAAGCAAGGAAGGGAGATGGGCTGAGCCCATCCATATATAAACCCTTTCCTAGCTCATTCCACACACACTTCACCACTTCCATCCACCCTTTTTGATTAGAGAGAGAGAGCTAGAGAGAGAAGTTCTCCGATCGACCCAAGAATCGCGGTGAA
TRINITY_DN98114_c1_g2_i9	1	p3	(ATG)5	15	255	269	TCTATTCCTTTCCCGATTAGGTATTTTGACCGAAGAGACGACGACTTTCGAGCTGCGATTGAACTGAACGACGATTTCACCGATCTGAGGCGATTTCCGGCAGCGATTTCCATCTCCGATTAAGCCAAGATCAACAGACTCCATGGCGGATAGCAGGGACGTCGATGACCAGGTGGATTTTGAAGATGACAACTATGAGGAAATGGAAGATGAAGATGATGTTGAAGAGCAATTAGACGCTCATGATGATAATAATGATGATGATGATGGTGGTGATGATGAAAAATCACCAGTTTTAGGTGAAGATGTTACAGGGAAGCATGCTGAGCTGCTTGCTCTTCCACCACATGGTTCTGAGATTTTCATTGGTGGACTTTCTAGGGATGTGGTTGAGGAGGA…
TRINITY_DN72454_c0_g1_i1	1	p1	(T)10	10	243	252	ATGATGACTTCTGCATCAGGTCATGTCAATTGTCATCAGTCATAACTTTTTTAAAAGAAAAAGACACCATACGAGCTTGAAATCGTATACCCACATACTTGGTGTCTTTAGCATTTCGACGGGTCTCTATAGACGCCCCCTAAATAATATGAAATAACATCAATAGCAACTTATGCTGCTTTCTAGGACTATATCTATTCCTAAAATGATGAAAAGTCATTTATCATGTAAGATTTCTTTTCTTTTTTTTTTCTAAAAGCACATCAAGAGATCAGGAAT
TRINITY_DN92134_c4_g4_i1	1	p4	(TGTT)5	20	36	55	CCCAAACCCTACTCTAAGTGGGATTATACTGGGTATGTTTGTTTGTTTGTTTGTTTATGTTTTTTAGAACTTCATGGTGATCCTCTGACCAATAATAAGTTTTAATCGAGTGTAATGTACTAAAATTTTGACCCCGGTCTCCGAAATTCGCCAGATTTTTATAAATTTAAGTTTGTTTAGAACTTTATAATGACCCTCCAGACCAATAAGTTTCTGGTTAAGTGTAATTTCTACCTCTGATATAGCAGCATAACTCTTCCCCATAGAATCAATGACTATTGGCACCTCAACAGAGACAACCCTAGATATACTTCTGCATAAA
TRINITY_DN78935_c0_g1_i2	1	p2	(AG)7	14	333	346	CAATTATAATTGGGAATCTTGGCTATTATATCCATGGAATCATCTTCCTCACTGTAGTTGGAAAACTGTTCTTGAACAGCATCATGAGCAGACCCATTTCCAGACACAATCACTGCATTTTCAACGTCCGCCATACCTTTAGCCACAACTAGATCTTCAAACTTATGAACAGATCCAATGTTCAATCTAGAGTAGCAGATAAAGATCAAGATTCCATGAGCAGAAAAGGGGTTGTGTAAAGAACCCTAGAGATGGATCTTTGGAAGAAATTTTGAATCTTTAATGGTGGAAATGAAAAGGGTTTGTGTGTTTTGTGTGTGAAATCTTTTTCCAGAGAGAGAGAGAGAATGTAGTGAAGAAGATGTATGTATAGTATAAATGTATAATACAATACATACG…
TRINITY_DN100570_c1_g1_i1	1	p1	(C)44	44	1	44	CCCCCCCCCCCCCCCCCCCCCCCCCCCCCCCCCCCCCCCCCCCCTAAAGGTCGGTGTTGAAGAGAAAATGAGGAACATCTTTTAGCGATAGTGATTTCTGTCTATCTCCGCCGTTATTCTCCTCCAGAAAGCGCCGGAACTGATCTGGCGTCATGTGGATTCCATCGTCGGAGTAGTTGTTGAATGCTTCTTTGACATCCGACGGTGGTTCAGCTTCCGTTACTTTGAACTTTCTAATGAAACAGTTGCATACCTTGTAATTCCCCATTGTCATAT
TRINITY_DN87500_c0_g3_i1	1	p1	(A)10	10	158	167	TTCTTGAAAGCCTTCCTTCAAGTGGGTATCTTCTAAATTTAGTAACTCGCCAAATATGTCGTTGGGGGTGTCCATACAGCCAACTATGAAGACTATTAAGAAAAAATAACCAAATAAATTAGACTTGGCCCATATTTTAAATCGGCCCACCGAAAGTAAAAAAAAAATTGTGAAACAAAATGAGGAGCGGTTTGGACGGTTTCACTTATTAAATCACTAAGCTGAAACCAATATGTTCATGATAAAAGAGTAACATACTACATACATGAGCTGCAAGGGCATACATTAGAATTGGACTGTTAACATGTAAGATCCTTAACCAGGCCACACTAATTTGCATAATCAATTCAAGAAACAGAAAATAACAGGTGGCATTTAATTACATAAGGAGTGTGTTAG…
TRINITY_DN88617_c2_g6_i6	1	p1	(A)11	11	955	965	GTTCAAGCTATCCAGAGGGATCCAATATATTGGGTGAGCATCCATAGGTATCATCATCAATATGTTGATTTGGAGAAAGATCCACATACTCCTACTTATGGATTCTGGTTTAGTCACATGGGTTGGTTATTCGACAGTAGCTACATTATGGAGAAGTATCAGGAACGTAACAATGTAGAAGATTTAAGAAGTCAAGCATTCTATAGGTTCATAAAAAGATCATACATGTGGCATATATTTGGATTTGGGGCACTTGTTTATGCTTGGGGTGGCTTCCCCTACCTAGTTTGGATTATGGTAAAACTCAAATAACTTGTCATATAATATTTATTTTATTATTTGATTAAATCAAATGAGTATCACAAGAGTACATAAATACATGCACTCAGGGTGTTAGGA…
TRINITY_DN84898_c3_g2_i3	1	p1	(A)11	11	336	346	GGACCCACCCAAATGTGCCCTTTCGCCTATGAGGCTTCCACGCCTTGCCCTAATTCGCCTCGGGGAGCGGTGTGCTGGGGCGATTTTGGGCCCTCTCTCGCCCTCTCTCATTCCCACTACACATGGTCTTATTGGTTTAGATTGACTTTTTGTTGGACCCCAGTTGGCCTTTCTAGCAGGCGAAGCTTACGTGTCGTTGTGACATTTTCTGACAGGTTTTTATGGATATGCTTATGTTTTAATGGAATAATGTCAATGTTTATTTTGGTAAAAAAGTGGGTTGAAAATGTTTTTTTCTGATGATTTTCCCAATTCTAAATCAAGAACAGTAATTGAAAAAAAAAAACAAATCTTTGAATTTTGATACCCTGCTTGTGAAGTCAACTTTAAGATGAGTTG…
TRINITY_DN65697_c0_g3_i1	1	p1	(T)10	10	260	269	GTCCATTAAGTCTTTCTTGAGTCATTGTTGATCGTAAATAGGTCTTCAACAACTTCAACTTTGAGAAACTCCGTCCCTCGATTAGTTTATTTCTTAGTTCTTCTTCTCTTTCTCTCTTCTTACGTTTGCATAACTTGGATTGGAGTCGCCGCCTGCCGGAAATGGTGTGACTGTCGCCAGAAATGGTGTCGCCGGAAAAGGAGTCGTCGTCTGCCCGTCTCGCCAGTCGCCGGAAAGTGATAGGTGATAAAGTTAGGGCTTTTTTTTTTGAAAACCCTAGTTTAATTAGGTTTTATAACATTGGGT
TRINITY_DN90851_c1_g4_i2	1	p2	(CT)20	40	1201	1240	TAAAAGAGAAAATAGGAGCAGGTAACCCTTTTCTTGTTTTTGATATAACTTTAGGCTGCAAAAGCAGGTGTTGGAAGTCATTCCTGGTTGTCTATTAGAATTCTTATATGCACTAGGCATTTTTTTAAAAGGTAATTATATTAACATGGAATTTTGGAACCAAATGTTACAAAAAGCCAAACCTAACTACCATAGGACATACCCCTGAGTTAGCCAAGGCCCAAAGGAAGTATCCTAACCCAAGGCATGGCCATACTGGCCCATTCAACTATAGCCAAAACATAGTGAATACATGAAACTGCACTAGGCATGTTGATTGGGATGAAGCTGCACCTGACCATACCAAACCTTACCGCAAAGTTGAGAATAACGGAATTAAGTAGCGGACTGATTTAAATC…
TRINITY_DN91861_c0_g5_i3	1	p6	(CATAAT)5	30	726	755	TTTTTTTTTAAAATCAAGCTCTAAATCTTTGGATAAAACAATTTAGAAGGTTGCATGCATTAGAGATACATTGAAAGACTTTCAACATGTTCAACACATAAGACCGAATCCCATACTTTTGGTTTGACCCTTCTAAGACAAACCACAAACCCAATCAAACCTGTTCATAAATACAATTTACTGATACAAACTGGCAAACTTCATGTTCTGACAAACACGGTTATTGGTAAGATTCAGAGGTCGAAAAGTTAAGAGCTGAGTTCAAGAAATCTTCTTGCCATTGGATGCTTAGCTTCTGATAACTGATTGGAGTTCAAAACTTCAACAATCTCCCCACCAACAAGAAGACAAACCACATCTGCAATCCTTTGAATTTGTTTAATGCTGTGAGAGACCATA…
TRINITY_DN103500_c1_g3_i1	1	p2	(TC)9	18	26	43	TTCCGATCTCTTCTTTTGTTTCAATTCTCTCTCTCTCTCTCTCATTGCCAATTTCCGATTCTTCAATTTCAGTTCAACTCTCAATCAGATTTGCTAGCTACCTGTAATCGGTTCTGTTATTCGTCTTTTGCCGATCAATTTAACCAACCGGATAAGAATTGAAGGAGATTTTGGTGTAATTATAGTTAGGGTTAGGGATTTTGTGTTTTTTGAATTTGTATGGGGC
TRINITY_DN118453_c0_g1_i1	1	p1	(A)11	11	9	19	GACTTTTCAAAAAAAAAAATAATACATATAATTGACTAGTTACCATTTGGTCTAGTGATAGCTCGGGAACTCATCATTCGAAGATTACATATTTAAATCTCTTCTGCGATAAGATGCTTAAGATAATTTAAAGGTTTTTCTAACTGTGGGTTTCCTTCCAAGGTCCCAAGACCACCATATTTTTCAGATAAAATTAACTTAGTTTTGTGTTAAAAAAAATTAATAGGTATCGAAAAAAAATGTAGATGTTTGATTAATATTATACCAATATATTTAAAG
TRINITY_DN102220_c0_g3_i4	1	p3	(CAC)7	21	31	51	CCGTCACCTGCTCCTGACAATCCGAACCAGCACCACCACCACCACCACCACCAGACCTGGTATGGTAAATTGGGCATATTTCTTGATCTCTTTCTATTGTTCTTTCATGGCGACTTCAACAAAATCTCCCGAGAAAACAAGTTCAGTCTATCAAACCCCTGCTCCTGACAGCCCGAATCAGTCAATTTCAGCTGCAACGCCGTCTACGATTCCCGCCACCGTCGTAACAGTAAACCCTAGCCCTAGCCTTAATAGTTCGCAACCGACGGGCATACCGCCGCCGCCGCAGATTCAGTCCTTCGTGCCTCCATCACAAGTCTCTACCGTCCATCCGTCGTTCCGGCCAGCAACCCTGCCTGTGCCGCTTCCATCTGCCCCTCAGTTCTCTCCGATTCCGAA…
TRINITY_DN104841_c0_g3_i14	1	p1	(T)10	10	1139	1148	CTTCACCATGTGGTTTGAGTGACAAATGTGAATCAAAGTTATTTACACCCAATGCATGTAGAGCAAGTAAAGATAAAGCAACACCATCTGATAGGCTTCCCATTTGGTTTAGATTACTATAACCCAACTTTTTGAGCAATGTATCCTTCCGTGTTGTCATGATAACTTTACTTCCGAGAGCACATGCATGAAACGGGCCGACTAGGGTTTCCCAATCCTCACAGCTTTCACTCCATACATCATCTAGCACCAATAGAAATTTTCTCTCCTTTAGGTGATCTCTAAGAGCTACTTGAAGTAGATTTAAATCTGCAAAATCCTTGTTTTCGCCGGTCACAGATTGAAAGATAACTTTGCTTATAGCAAAGCTGTCAAATTCATCTGAAACACAAACCCATG…
TRINITY_DN134603_c0_g3_i1	1	p1	(A)13	13	271	283	AAAGGGTTAAAGTTGCAGACAGACTGGTCTCTCAGGAACCAGAGGTAAAGCTCCAGGAAGGCTACGGTTAAACTAGAGGGGTACATGGTTCTCGTATATGTGGTGAAACCTTTAATTACTTTGGGTAAACTTATTTTGGTATGTAAATTAAATAAAATCTTATAAACACGTCACACACTAGTTTTGTTTATATTCGGCTATGTCCGAAATGTGGTTTGGTATTTCAAAAATGTCCGAGATGTTGGTATGAAAGTGAAGTTTAGAATGGTTAAAAAAAAAAAAA
TRINITY_DN97686_c0_g2_i1	1	p3	(GTG)5	15	1663	1677	CCCCCCTTCTTCCTCATCGCCATTGCCATTGCCACCGCCCTCTTCTTCTTCTTCCTCCTCTTCCTCATCCTCTCCATTATCCTCCTGATAAAACCCTTTATGTTTGTGAACCACTGGAGTCCTCAACCCCCTAACAACCCTATTTCCACCATCCGAAAACCGCAGATTTCTAGTTAAATATCCATCAGGGACATGGTGGTTATAATTCTTAGACCTACTGCTTCTCTTGTTAACAAGATATTCACCATCACCGTCATCATCTTCGTCGACATCAACATTTTTCCTCTTTTTGGCATTTGAATTGCTTGGCTTTTTGTACTCCATTAATGCCACAGGCGGCGATGATGATATCGGTAAAGGCCCCTTTTCCAAATTGTCCATAAGTTTGAAGAAATTCCA…
TRINITY_DN11348_c0_g1_i1	1	p1	(T)10	10	108	117	GAGTTGCTTTAATGGAAGAGATAGAAGCTTTGGTAAACCGGCACCAAGATAAACTCCACGTGGGTACTCTTTGCCTGGTTTTTCTCTTTCCTTTTATCTTCATCATGTTTTTTTTTTCCTATTTGCTATAATTTCTCATTTGGTTTATTAAAATTTGGTAATTTTAGGTTTGTGTTAGGAATAGAAACAAATAAGATTAACTTATTTATCTTGTAAGTTTTTTTTCAACACCCACTTC
TRINITY_DN102702_c1_g3_i10	1	p1	(T)10	10	69	78	CACCACTTAAAGCATCCAAAGATGACTGTCCATCCAGTGTAGCAACCCCTGCACCATTAATTTCAAGCTTTTTTTTTTAAAAAAATTATATACTTTCCTAGTATATCGGGCCATTTTAAGTTAGCAAGTTTTATAATAGCAACCCAAACTATCCCGTAGTCGACCCATATTGACTTTTTATGTCACTTAAGCTGACCTAAATCGTTATATGATTTTACCCAAATTAACCCATTTCTTAAAAAAACGAGGTAAGTCATAACGGACACCCCTCCATAAAATTCCTTGTTGGGGAATTCCGAGAAATCCACGGATGATCTGAGAGTCGTTTAGTCTCTTTCAGATTGAAATTATTTGGTCTGTTCACCTGAGTATTTCAATCGGATACAGCTCAGAATTTGA…
TRINITY_DN94971_c4_g6_i2	1	p2	(GA)6	12	142	153	ACACGTATATGTAACATGTTTGCTTGCCATAACCAGCCACCCGACGAGCTCCGGCGACGAGTGGGAACAACCATAGGTGATGGGGCTGCTCGCAGGTGGTGGTTTCCGGTGGTGCTCGACCGGTGGGACGGTGGCGGCTTCGAGAGAGAGAGAGGTGGTGCTGTGAAGTGCTAGTCAACCATTTTGAGGGAAAATTTGGATTCCATCTTACTCAAGATAGCCGAAATCCCAAGACAAAAACTCAACGAAACAGACGATCCAGTAGTGGGAGTACAGAGGGAGAGATTGGAAGAAAGTTTTAGTTATCAGATAAGTTTCTTGGCCGGTGATGCAGGGTTACAGACGGCAAAAACAGGGACCAAGGTTGCCGGCGGTGGTTATTAATATATATAAATAACA…
TRINITY_DN108225_c1_g2_i1	1	p2	(AT)9	18	1128	1145	AGTAGCTCCACATCTTTTACAGCATCTCCGTTCTCATTACCAAAGAATGTTCCTGCTATGCAACAGGTAAAGCGCGAACTTAGCCGGTAGGTGGCCAATACCCTACTAACTGACCGGAACATGTAAAGTGCAGCCTTTGCCGGGTAGGTGGCCTTAACCTCATGCATGTGAACAGGCAATTTTTAATGTACCAAGTACATAAAAAAAATTATTAAAAACCATCAATTAACAAAACTTGTATCAGAAACAACTCTTAGTGTAAGTAAGACTTAGATTGATATTTGCCACATGTGTTTGGTGAAATGTTTATGAATCTTCTATTGAAATTAATCAGAGATTTACACGTTTACAGCATTTGCCTCCATTCTCCAACTCAGAACATTCGAGAAGAAAATAAAC…
TRINITY_DN84727_c0_g2_i4	1	p1	(T)11	11	1	11	TTTTTTTTTTTGTTAGAATTGAAAAGGGTATCATTTCTTTATAGGGAACACTTGTGAAGAACAAAAGGAACAATACATAATATTAAGAAGACTGAATCCTCAACCTCAAACAACATCATCTCAGAAAACTTCACAAAATCAGCCATAAAATTAAACATGAGTTTACTAATAAAACAACCATAATTCATCTACGACTTCCTAGCGGATCGAAAGATCGTTACTATTGAAATAAAATTAAATTAAACAAAAACAAAAAACTAAATCAAAGATAGGATTGCATATGATATGGGCAAAAAGGGGGTGCTTTAGAATATCCGGTGCTTTTTCTTCTTGATTCTGTCTGATCAATAGTTCATTAACTCTCTCACTCATCCTCTTATGTAGATAGAAAATTCATAA…
TRINITY_DN95599_c1_g1_i1	1	p3	(AAG)5	15	43	57	AGTCTTCTTCTCATCGGCGCATTTGACTTGATGCAGAGAAACAAGAAGAAGAAGAAGAAAAAGGGGCTTGATCATTTTGAAATTAGAAGGAGAGAATGGAGGAGGAGGGTGAGAGATGGAGGACAATTATATAGAGAACAGTGAGGTGTAATGGATACTCCGAGAGAGGTTTTACAGAGCAGAGATGGGTGTGGGTGGGGACGGTGAGATGGGTGTATGATTGCTGCTTTAAAAGTTAAAACTATTGTGTGGTATGTGTCTTGTTGTGGGTAAACACATACATACCTTACTCTTACCTGTTTAACTCTAATTGTCTTTAAACTATTCATTTCTATTTACCACTTTAGAACCCTAAAACTTTCTTATTCTTATCTTTTTCTTTTTAGGTCCGGTTTCTCG…
TRINITY_DN39492_c0_g3_i1	1	p1	(A)10	10	280	289	GTCAAATTAAAGATATCTTAGAAACATTCATCATCAACTATGAAAACCTTTTAATCCCAATTCGAACATTGTCCCTCAGATCGATACGAAGAAAGCCATGTCCCATTAACTCAACCTGATGATTGTCATACCTCCTATAATCATGTCTACTGTCTGAAGCAATCTTACACAAACATTCAGACCCATATTCTTTTCCATTCCAATGACCACTGACCGACCCATGGACTATAATAACTTTCACAAAAGTAGTGGCATTATTAGGTTGATTAGTGGCTTTTCAAAAAAAAAATTAGGTTGATTAGTGGATCCAGACAGGGCCGGCCCAACCTATGGCCCAAAACAAACTAAAAGTTTGTGGTCCTTTTAAAAAAAATAAACAAAA
TRINITY_DN17901_c0_g1_i1	1	c	(A)10tacactttcaaaattcacttacaaaccaaaattaaccccttaattccctataaatct(A)10	77	31	107	ATTTTCTTATCCAACCAGCAGATTACCTTTAAAAAAAAAATACACTTTCAAAATTCACTTACAAACCAAAATTAACCCCTTAATTCCCTATAAATCTAAAAAAAAAATAGTACTTTTGAAGAAAGAGCAGCGCATTACATCGCGATCGATGGTAAAGGTGGAGGGCCGGGGATCAACAAGACGGTGGTGGAAGAAGATGAAGGCTATGGAGGTGGTGGGGGTGGAAATGATGGTGTAAATGGCTTTAGTGAGGTGGAATGGGATGAGTTGAAAGTAGGGTTTCAAGATCTTGGTGTTTGATCATGGATGTATAGTGAACCATCTTTTTGTAATAGGA
TRINITY_DN93428_c0_g6_i10	1	p2	(TA)8	16	455	470	CAATACTACAGAAAATCTGGAGTTGGGTTTGACAGAAGGGAAAGAGTTTGACCGTCGATGTGGGCCCATGTCTAGACAAAATTGTTTGATTCTTGCTCCACCTAAATATAAAATACCTCATAGATGGCCTACCGGAAGAGATGTAATTTGGATTGATAATGTTAAAATTACAGCACAGGAGGTACTTTCATCTGGAAGCTTGACAAAGAGGATGATGATGTTAGATGAAGACCAAATTTCATTTAGTTTTGCATCTTCAATGGTAGATGATAATATCGAAGACTACTCACATCAAATAGCAGAAATGATTGGTTTAAGAAACGAATCTTATCTTGTACAAGCTGGAGTAAGTAAAAAAAATCTCTTTCTACTAGAGATGGCAATATGCAGTCTTGGCCG…
TRINITY_DN82061_c1_g1_i1	2	p2	(GA)10	20	852	871	CCCCCCAACAACGCCACGTCATCCACTTTTTCTTAAATCTCGCGCAAATTACCCCGACACTACACATAATCTTATGGGTTAGACGCACCAAAAGGAAAGTGCCCCAGCTGGGTATAGTAGTCAAAACCCACCACAAAGCAGCAAAAAGAATATTGTGTTGAATCAAGTGTCGAGCCCACACATTAATTAAATAAAATCAAGAAACTCAAATTGATTTATACTAGTATGAATCATACAAAAGTAATAATACTTAAAAGACTATAGTGGGTAACAGACAATTATATGAATTATTATTATAGATTTAACGTGTTCTAATAAAATAACTAATGTAATTCCAAAAATGTATGTATCATCACTATTATAAATGTATATTTGTTTAATAATTAAATCGTCCCCACC…
TRINITY_DN83180_c0_g1_i1	1	p1	(T)10	10	60	69	GTCATGTCTCAGGTCGATAACAGAAACTCCTCCGCGGTCAAACGTGCCAGAACCGATGATTTTTTTTTTGAACAATGACTTTCATTAGAACCAACGCAGCTGCCTGGGAAGAGCAGGCCAACGCACTACAACAACATTACACCAAAGAAAAAATTACACCAATTAACCCAAGAAATAGCCCTAAATTTAGTTCTATTTCTAAACCACAAAAAACTAGTAACTCTAATACTAGCAATGATATTTCTCGATCGCTACTTCCATATTTTCGATGAGCTATTTATTCCTCGCCTTCCAAATGCACCAACACGCCACCCTAATGATACCTTTAATAGCCTTCTTCT
TRINITY_DN99863_c0_g4_i1	1	p1	(A)11	11	84	94	GGAAATTTCTTGATTAAAGTGTAAGCTTAGAATCAAGGATTTGATAGTTTCAAACCGATTCATTAAGGAAACATTTTACATTCAAAAAAAAAAAGTTTGTCATGTTGATAAGCTTCATGTAAACTGTAAAGGTTAATAGTTTTCATCTCAAATTTTTCTGAATAATTTTCTCTGATCTTGAGTGGAAACCTTGGCTTGTTTGAAAACTTGGAACAAGGGCTAACTAGTTGTTATTCCGTTCTTGGGAAAATCAATCGCCTAAAGGTGAAGTTCATCTAGTTGATGATCTTCCAAGTTCAGTGAGTTTTTTTTTTGTTGAAGTGTGTTAACAGATTATCGAATTGAAATCTGGTTTTTTGTATAAGATTTGAAG
TRINITY_DN97857_c1_g1_i1	1	c	(GT)9a(TG)22	63	525	587	CCGGAAAACAAAACAAAAAATGATTGAAAAATTACAGAAATTGTTAAAGTAAAGGCAGATGGGATATAGTGTGATGTGATCAAAGATTCTTGAAATCAAGTAATAGGCAAAAAGATGATTTGTAATGAGAGAGACAGTGATTCCCAAATAAGAAGAATGTAGAAACATAAAAGCTTGGAGGGGACTCCACAAATAATTAGTCCTTTGGAATAATAATATCACATCAATCAAGTGAAACATATGCATATCAGAAAGAGTACTCTGAGTAAAAAGTTCACAATTAAACCCCATGGGCCACTTTAGCCCACTAAATGAAGAAAAGGATTCACAACAACCCTAATGTCAATCCTTAAAGCAACAGAACCCTTTACCCCCAACAGATTTTTACTCTTTTGGAAC…
TRINITY_DN104355_c0_g1_i1	1	p1	(A)11	11	70	80	CCTAAATATTTTTAATCTATATATTTAGATTATTGTTGTAATAAAATTAGCACACTAATATCAAATGATAAAAAAAAAAAGTTAAAAAATAATGAAAATAATTGTTTTTGGTTAATCGAATCGACCCTACCCCTGCTAAACATGACATGTTTTAACTCGAGCCAATTTTAACCCATACTCCCTAGACATCCTATGACGGAAAAAATCCAAACTTCTGCAATGTAACTCTTTACACCCATGATCTTTTAGATGTACTGAATCATCTTATCTAGTTTAAGATGCACTTCTTCCTCCAAATAATAGAAAAGATCAAGAAGAAAACTGCACTACTTAGTATGAGAAAATAGCAATTAGCCAACTGATCAAGTATAGTTAAGGCACATACAGGACGTCTCAGTA…
TRINITY_DN107300_c0_g1_i1	1	p3	(GGA)5	15	139	153	CTACAATCCGGACGTAAATCATAATCTGCCATTCTGTTTTACCCCATCTACATTCTCTTCTTTGGTGGTTGGTTCATTTCCGTGGTGGTGGTGCTGCTGCTGCTCCTCCAAACCCCCAAATTAGGAGCAGCCGGAGCCGGAGGAGGAGGAGGAGATTGTATATATACATATTCGCCTGAAAATTCAAAGATACAGCGCCCATGGATTCCGATGAAGAAACAACTGCATAAACATTGACTAAACTTCACGGATTGAGTGTGGGTGCATATCACTTTTGTATGGACTGTGTGTAGAAAAGGATTCGGTGATGAATTGCAGATGCTAGGGTTTGCTTTAAGTTTAATGTTTTGATTGAACTATTATGAACTTGTTGGATGGTTGGTTGAGAGCAATGTGTTC…
TRINITY_DN9913_c0_g1_i1	1	p1	(A)10	10	8	17	GGGAAGGAAAAAAAAAAGAAAGAAAGACGGGAAAGAAAAGTTCAAAACATAAAATGTAATAGCAAAGTGGAGTGCGGGTTTGAACCCGCATCACCAAGAATGACATTGATAAAGATAGCCACTACACCAAATCAACCATTTGTTTAGTAGCTAGCTTTTATAAAGAACTATTAGTTGAGAAAAAGATAACAAAAGTATGCAACCAACGATTGTACCTTATGCAAACAAATCTATACCTTTTCTACAGTGCTT
TRINITY_DN105753_c0_g1_i1	1	p2	(CT)8	16	282	297	ACCATCTCCTTCTCTCTCCTCTCTCTGTCTCTTTCCTTCTTCTCTCTCCTCCCTCTCCTTCTTCTCTCTCCTCCCGAAACAATACATGGGTATTCCAAATGAGCCAAGAACAGCAGAAACAATCTACCAAATTAAAAAAGCACCACAAACTAATTAATTTAGTTTAGTGTTTAATGATGGGCTTAATTTTTTAATGATTTATACTTTTTCATATTCTTACCCGACTAAAATCTGGAAGACTCCCATCACCTTGTTCAGATATATTGAATGTTCTTACCCGACTCTCTCTCTCTCTCTCATCTTTCTCTCTCTTTTTGGACCTTCGTTTAAAGAACACATTG
TRINITY_DN107966_c8_g3_i2	1	p3	(ACC)6	18	65	82	GGGTGGGGTTGGCCGGTGGGGTGGGGGTGACTGGTCTTCCTTTTGCTTTTGAGTTACCATCACTACCACCACCACCACCACCTCCATCATCTCCTCTTGTGCTTTCCATTTTCTTTGAAACATTCTCTTTCACATTCTTTTCCCACTTTTTTTATTATTATTTCTATAATCTACCAACCAATCCATCATCATCATCATCATTCTTTATATCTCTCTCTTTCTAGTTCTTCAATTCATTTCTGCAAACTTGTTTCAGTTTGATGATCTTCTAGGATTCTTGGAAACATGGGGACTCCGGTGAATATAATCGTCGGATCACACGTCTGGGCAGAGGATCCAGAACTCGCATGGATCGACGGCGAGGTGATTGATATCAAAGGCAAAGATGCTACAATTGTT…
TRINITY_DN86851_c6_g1_i1	1	p1	(A)10	10	15	24	CTTCACACATTAGCAAAAAAAAAACACAAATAGTCTTCACTATAAAACACAAAATAGGCATTTTTCTCTCATCTCTCTACCCATACACCCACCAGACCATCACCCTGTACTGATACTCATCAGGCCACCACCACCGATAGCACTCACTATCAGCACCCAACACAATTATCATAACAACCGTCATCTCAAAATTATTCAGCACCGGTGTTTTACGCGCGTAAAATACAATACTAG
TRINITY_DN98138_c4_g3_i10	1	p3	(ATG)5	15	1341	1355	GGGGAGCATGCAAAAAAGTATACAAAGCATTTGATGAATTGGAAGGAATTGAAGTAGCTTGGAATCAAATAAAGGTTTCTGATTTCTTAAGGAATCCGGAGGAGCTGGAGCGGCTATACTCGGAGGTTCATTTGCTTAAAACACTTAAGCACAAGAACATAATCAAGTTTTACAATTCTTGGGTTGATACAACGAACGAGCACATCAATTTTATTACCGAGATTTTCACATCCGGAACATTAAGGCAGTACCGCAGAAAACATAAGCATGTAGATCTTAGAGCATTGAAGAAGTGGTCTAAACAAATATTGGAGGGACTTTTGTATCTTCATAGTCATGACCCACCGGTTATACACCGTGATCTGAAGTGTGACAACATTTTTGTCAATGGAAATCAAG…
TRINITY_DN143209_c0_g1_i1	1	p1	(A)39	39	6	44	ACCAGAAAAAAAAAAAAAAAAAAAAAAAAAAAAAAAAAAAAAAACAAAAACATTAAAAAAACTAAAAAAAATTAATAAAGGTGAAATATGTAAGTTTATCCATGGAAAATTGTTACCCAATCAGAAAACTTTATGGAAAATTGGGACTTGGGACCAACTTAAAAGATAGACCAATTAAAATTAGTCAAACTAGGTCAAATTAGAATGGAGTGTAG
TRINITY_DN79561_c1_g1_i4	2	p2	(GT)9	18	479	496	GATCGAGATGTTTATAATCAACCGTTGAATTAGTAATATTGTTATTATTATTATTATTATGAATGTATGTAATCATTGTATTTGGTTGTACGACTACAACAAAAAATCTTACATTACACTTTTCTATACGTATCCGCAAAACTTGTTGATGAAGGGGGTAGCCCTACGCAGCCCTTAAAATGAGAAGCTTGGAAACTCACCTACTCGGCTTTCAGCCTTACAAGCTTAGTAGCATCTTGATACAATTCCTACAAGTAGCAAAGTCAGAAAGTTAACACTATAAGACAAGGTCTTGTAGTTATGAATTATCTATGGAAGAGATAAGAAAGACTTGGTTGACAACTGAAGTGAGTATTTACTCTAAAAGGAATGGTCCCCTGCATTTAGCTAAAGTAAGAG…
TRINITY_DN100096_c2_g1_i7	1	p3	(ATA)7	21	1978	1998	CCAGGCTTCATCAACAACACAAGAACTTCCTCAGTTTGTATTTTTGATTTTGTTACACTCAAGCAAACGCATCCGTTTGATTCCTCAATCATCTTCTTCTCCATTTCTGTTTCTACGATTGCAATTTCCCCCTCTTTCCTTTCAATCAATTTTCTCCGGATGTCTATTTGATACAAATATTTCATATTCGATTCAATAATTAGGGTTTTAACTAAAACCTAGGGTTTCTTGAACTTCATTTTCTTTCTTACTTCAAAATTACTCATATGCCTAGAAGTTCAAGGAGTAAATCGCACAAGCATAGTTCCAGGGAGTACTCAGATATAGACGACGGTAAGAAAAATGGGGGTTCTATTAAGGTTTCTGGAGAAAAAAAGAAAACTCACGCGAATACGAATG…
TRINITY_DN60395_c0_g1_i1	1	p1	(A)10	10	508	517	ATTACCGATATCCCAACGCGATAACCGGTATTTCAAATATCGGTCCTTGACCGATATCCGCTTTTTCCCACATTAACTGCATAGCTTGTGTTAACTCAAAGAGGTAAAGTGTGGAGCCTACATTGTCATGTTCACTTAAAGTTGTGATTATTCGGAAGCCATTCATCTATCTGAAGCTAAATCCAACAGTGTTTCTGCTATTCGACGCAATTTTAAGCTTCTATAACAAGCAAAACGAGAATTGTATGCTTCTCTACATGACTTGTTATGCATGATTAGATTGTAAGTTGCATGTCCATGCAACCTATAGATGAGATACCTCATGCCTCTCTATCCATCTATCCCTACATGACTTGTTATGCATGATTGGATTGTAAGTTGCGTGTCCAGGAAACATAT…
TRINITY_DN102630_c0_g1_i1	1	p3	(TTC)8	24	45	68	ATCATGGTCAATGGCTTGGTTTATTGCTCCAATGAAACAAGTTTTTCTTCTTCTTCTTCTTCTTCTTCATCATCATACGCAAATACTACAAGTTATAATGAAAACCATACGATTTCCGGATCAGATTTTATGGTCACGGCTACAAGATTGAACCAGAGGGTGAACGATAGGGAAGACGGGCAAGATGGTATTTTAGTTGACGAGTTCCATGAAACAACACATGCCATGGATGAGTTGAAAAGAGAGTTGGAAAGAATAAGAGGGTTTGAAATGGATTTCGACATAAGTTGGAGGGTTGAAAATTTAAAGAGTTGTTTTGGAAGGTTGCAATGTGGAGTTGAGAATACAATTGTTCAAC
TRINITY_DN103211_c0_g1_i5	1	p1	(T)11	11	1	11	TTTTTTTTTTTCATATGCAAAGCGGTTATCATAACATCCAACACGACACCGATGAGCAACGATACAAATTTTTTCATGGTGACCCGTTACGGCCAATTTCGCCGAATACAATAAACAGTCTACACTTTCGGAACAACCCACCCTAATCCCAAAATACCACAATGCAACAATTTGTCAATTTTGACTGGAAATTTGCTTCCCAATCTTTATTCACAGAACTCTTAACTCACAAAATTTGTTTATGTTAAACATCTCGAATCCGTAGCATAAACATTGTTGTACAATCTGCAAACTTTTTCCGCGGATATTGCCACTGTCAGCGAGAATAAATAATCACTCGTAGGGGTTCTGGTGAACGCGTTCGTGCCTTCAATTTTGTTGATTGAAAGATCAGGGGTC…
TRINITY_DN117488_c0_g1_i1	1	c	(A)12cgggaaaac(A)15	36	220	255	ACCTCGATTTATTTCCAAAATTGGAAAAAGTTTAAATATGTATATGTGTGTGTACATATAGACGTATACATGTATGATGTTTGTGCCTAATTTGAATTGGGTGTTACCATAAGATTTGAATGTTCATGAATCACTGTAACATATTCTTGTTCTTTCAAGAATTGACAATAATTTGGTGTGGGTCCTATCAAAAGTGAAAAAAAAATAAAATAATAAATTAAAAAAAAAAAACGGGAAAACAAAAAAAAAAAAAAATTA
TRINITY_DN101166_c0_g2_i2	1	p1	(T)10	10	1375	1384	AGGAATATTGATATGAAACATATATATATTTCAACACCCCCCCACAGATCAATATCCGAACACATCCCATAGATTTAAAAGATTTACAACATATGTCAAGTTGATTTACTAATAACTCTTTAGTAAAAAATATTAGCTAGCTGTTTTTGAATCATATTCCAACAATTTTTTAGAACCAGAAGTAATTTTTTCTTCAAAAAAACTAATTCAAAATGTTTAGTTCTAATAAAAAACTATACAAATAGCTGCAGTGTCGTCACAATACCAAGTAATTCACAGTTTAACCTCAATTTTAATTTTTCAGAAAACAATTTTATCGGCAACATAATTACACATGTTGATTTACCCACATAGCTCAGTATTCTGTCTCAGCAGAAAACCAGAAACTCTAGATCATTA…
TRINITY_DN97293_c3_g1_i2	1	p3	(ATG)7	21	1	21	ATGATGATGATGATGATGATGATATTGAATCGGTTATTGATCTATTAAATTGTTTCCAGAAGAGTAATTTAGATGAATGATGAAATATGATGTGAGCATATGCACAATTGAATTTGAATATATAGATAGATGAATATAAACGTGTAGAGAGAGAAATTTGAAGATGAGAGAGAGAGGAGATCGAATGCAGGGTCACAGATTTTTCGTGATCTTCTTTTGGTTTATCGCGATTCGATGCAGTCCCCCACATATCCCATACATATTATTCTTTCTCTCTCTAGAATTTATAACGTTCTCTCTCTAAAATATCAAATTGGAATCAATATATTCATTCATATCAGTATCAAGTGAATTGAGTACTGTAGCAAAAGATTTTGTTTCGAATCTGTTTCGTTTCCG…
TRINITY_DN86757_c5_g1_i2	1	p1	(T)11	11	1514	1524	TGAGATAAAACCAGGGACGAAAATGACAATTTACTCTAATTAGATTAAAGAAGCAATCTTATTGCATATTTATTCTAATCTTTGAACAAAAAAGCTTTAGGAGGTTGTATGCAAGATGGGCAGGACAGGTAACGTATCAAAAACAGTTTTACGTTGAAATGACACGTCTTTTTAGTTTGGGGCAGGTTGGGTTGAGTTAAGCTGCAATAGTTAGAATACAAAAACGATAGTATTACAATTTTATTATAACTTTTGGACAAAAATGCTTTACGAGGTTGAATGCAAGATGGGCAGAGTATGTACAGGTCAAAAAGGGCTTTAAGTTGAAACAATGTCATCTTTTTTGTAATTAGATTACAAATTACAAAAACAGCATTATTACAATTTCATTCTAATCTT…
TRINITY_DN101598_c0_g3_i6	1	p5	(GGAGA)5	25	267	291	ATGTAGCTATTCTCCTTTTTACAAGTTTGAAACAAAGATGGCGTTTTATATCCCTTCTGATGTCCTTAGGGAGGTTCCGGATCAAACTATCCTCATCAACACCTGCCATTTGTATTGTTCATACCTTCTAATCCCTTCCTTAATAGGTTTCCGACGGGACATCCACTGCTCTACATCCAGTCTTTTCACCCTCATTTCTTCCAATGACCTGAGGATGAGGAGGAGGAGGTAAAGCATACTGACCTTTTTGACGGGAGGCTGAAGATGGAGAGGAGAGGAGAGGAGAGGAGATTCTGAGAGTTTCACGGATGAGCAGACGAGCATCTTGAGAAGAGGTGGAG
TRINITY_DN46292_c0_g1_i1	1	p1	(A)13	13	1309	1321	GTCGTAATAGCCCTAAAGACCCGGAGAGCCCTAACTTGGGTCCTACTCGGTGAGATCCTTTCTTTTATTTTTCTTCTCAGTCGTTTATTTTTCTGTTCTTGGTAGTCTAGCGGCTCTGGGTTGGGTTTGTTGGACCAGTTTTTGTTGGATATTTGTGTATGCTAAACTGTTGTGCTTGATTGGTTTGCATGATTGATATTTGTATGCATATCTGCATGTGCTAAGATCGTCTGAAAAATAGTTTATGCATGTTGTATCTTTCCTATAAGATCTGTTTAAACATCACTAGCTAAAGAAAATAATAACTAGATCTATATTTGTGTGGTTATTTTCTGTGAGTGTAATTGCATTAACCTGGTTTAGACTAATCCTTGATATAACAGTAGTGTTGAACAATTA…
TRINITY_DN89570_c1_g4_i1	1	p3	(CAG)6	18	257	274	GCGATCGGATCCTACTCATTTGTCTGCAGATATTTTTGGTTGAATTCTCAAAGGTAACTTCCTATAACTGAAATCATTGTGGGTGAAGAAGCTTTGTTGGGAAGTAAGAATGTCATTGGTTTCACAAAGAAGGTCTACTCTGAACCCAAATGCCCCATTGTTTATCCCCGCTGCTGTTCGCCAAGTAGAGGATTTTTCCCCAGAATGGTGGCAACTGGTGACAACCTCAACTTGGTTTCATGACTACTGGCTCGGCCAGCAGCAGCAGCAGCAGCCGGAGGAAGATGGTTTGTTTGGGAACACAGCAGATGACAATGACATCGTTAATATGCTGCCTGATTCTATCGACACTGATGAAGACACCTTATCCATGGAAGCACAATATGAGCAGTTTCTTTA…
TRINITY_DN93312_c2_g1_i1	1	p1	(A)10	10	399	408	ATCCTCTCTTAAATTCAGCTTAACAGTTTACCAATATCATAGTTGGGTATTTGGTACAGATAATCATTGAATGAAATTGTTGTAAATCTTGACACAATATGTTATTGTATGGCAACATATATATATACCCAGTAAAAGTGGGTAGAGGCTATGTTGCAGGTCAAACAGCCACTCAAATTCTCATCTTCTACATCATTGCTTCATGATCTCATATGTGGGACATCTGGATATAAACCATGTACAAGATTAGAAACCAACAACTCTACATAAACAAACAAAATACCCACCAAGAACACTACATGTTGGACCATAATGTGACCTCAAAACAATAACTAAGCTTTTAACACCACTAACTTCATAAACATGTTATAGTAGCATATTGCATATGAATGGCGAGGA…
TRINITY_DN96345_c0_g2_i1	1	p1	(A)24	24	199	222	TTCAATCCTGCAGCTGATGGCAGGGGACCGGCAATCTTCTTGTCCCCGGGCATAATCAACCTTCAAAAAATTTCTGATTATCACCTGCAATAACTGTAATTCAAGTTTTAAAAAAACAGAGAGATTAAACCAAAACCTTTGCAATTTAATTCTATCTTACATCTAAAACATACCAAAAAAACAAACAACCTTCACATTAAAAAAAAAAAAAAAAAAAAAAAACAAGACAAAAAAAGCAATCAAACAAAGAACCACATAAT
TRINITY_DN79809_c1_g1_i2	1	p3	(TTC)5	15	120	134	GGGCGGTGTTCCCGGCGAATTTGGGCACAAAATCGCCCCCAAAGTCGCCCACTACACATAGTCTAAGAAACATTAGGTTGACGTACAGGAAACGTAAAGCAGATGTGAGGGTTTCTTCTTTCTTCTTCTTCTTCTGGCGCATAGGGGAGAGAACGAGGAGGCGAGAAAGAGACACGAAAAGAGTTTTCATTGCTCGTTTTTCACTCTTTCTCTTCCAATTCGATCGGTTAGGGTTTCATCGATCCGCTTCTCTCCCTCACGGCGTCAGAATAGAACTCAAACACTTACGAAATCATGACATCACAAACAATGAGGAGAAGACTCCATCATAGGGATGTTGATGGTAAAAAACACGAGCATTTAGTAGGTGCAGATTTAGATGACCTAAATGAACCTTTA…
TRINITY_DN91310_c0_g3_i1	1	p3	(TGG)5	15	165	179	GGGCAAACAAGTCCCGATTGCAATTGAAGATGATACCGGAGAGTGATTTTGGAAGATCGGCCATGGAAGAAGGCGGTGGTATCATCCAGCGTTCAAATTTGGAGATCGGCCATGGAAGACGGTGGTGGCGGTGGTATCATCCATCGTTCAAATCTGGATTCATATGGTGGTGGTGGTGGCGTTTGGAACTGCTGGTGAACAGTGGTGTTGGCTGGTGGCGGAGGTGGCTGGGGTAGGCGGTGGAAGGGATTAGGGTTAGGGTTTGGAAGTGGGGAAGGAAGGAGATAAGGGTATTTTGGTCTTTTTGCATTGACTTAACTGGAAAACTTAACAGAGTTAGTGTGTAGGTATTACCATAACACAAATTTTTACCATGGGTT
TRINITY_DN72549_c0_g1_i1	1	p1	(A)16	16	514	529	GTCATGGGGCCCGCTTTTCGGACGGTTGTTTTTCGCCATATGGGTGATTTTACATCTTTACCCTTTCCTTAAAGGTATGATGGGAAAACAAAATAGTGTTCCCACCATTCTCATTGTGTGGTCCATTTTGTTGGCTTCTATTTTCTCGCTTTTGTGGGTTCGGATCAACCCGTTTTTGGATCGAGGTGGGATCGTTTTAGAAGTGTGCGGGTTGGATTGTGATTGAAGATAATGGAGATCGAAGAACGAACCCGAATGCGAAAATGAAGTATTTATCAGTGAATTTGTGTAGATAAAAGAGATGGAATGGAACCTGAGGATACATTGATGATTGTTTTTGGAAAGTTAAATTTTTTATTTTTGGGTTTTAAATCTTTTGATTAATTCTTTTAAATTTGG…
TRINITY_DN47832_c0_g1_i1	1	p1	(A)10	10	82	91	AATTAACGAGTTTAAGCGGAAGCGCGGATTGTTGGGCTCATTTGATTATGATTTGAAAAAGAAATATTAAAAACAAATAATAAAAAAAAAAGTAAAAGAAGACTACAGCTGCATCAATTGTCGTGGCCATTCAGCCACCAAAATCCTAGGCCCATCCAAATCTATCGGCCCACCTGCTGTTTGTTGAAGCCCACAATGCGCCTAGGGCCATTTACACCAATCACAACCCAAAGTCCATTTTTGCTGCCATTTTCCAACCGTAAAACAGAAAGAGTATGCCGCAGGCTACGGCTGAATGGGGCCATTTGCAGTTGTCAAAAATATCTCATATCATCCCCTTTTAAAACCCTAACTCAGCCACCAACCAAAATAGACTTTTATTCTACATTTTCTTTG
TRINITY_DN105451_c0_g4_i4	1	p3	(TGA)5	15	519	533	TCAAGATTTGCAGGAAAGTATTTTCCTTCTTCATTTGACTGTAATAAGTCGTCTTCTTGTGCAACCGACCCATCAAATTTAGAGGAAGTCCTCCGCTTATAAGGGTGATTTCCTCTTAACATATTTGCTACCTTCTTTGACAGCCCAGTACCCTTTTTAACCGTCTGATTTGAAGTATGCATACCTCCTTCTTCACTGTGATGTCCAGTAGCAGATAAAATAAACCGAGTCTCCATAATTTCGGTTCCAAGTGGACAGAGTGTGGAAGAGGTAGAAACTCTCATTTTGCCCACAAGATTTGACTCATAATCATTCATTTCACTTTCCCTTTTTCCAGATCTAGAATAAAACATGTAAACATGATCAGAATCAGTTTTCAAAAGATTTGTTGTATAAACT…
TRINITY_DN91146_c2_g9_i2	1	p3	(GAA)8	24	357	380	CCCCCCAAAAAATGAAGAATGCTAAGCATTCCTTGGCCCAAAAGAAAATGGATGAACAGGAGAATGGGTCGATCAATCGAAAAGAATCAATTGGAAATTAGGGTTTAACCATCATGAGGGGACGATCAATCGATAGTCACTGTGTGCATCTTCTCATAAACACACACACTTCTGTGTGAAACTTTTTGGCAGCCCTTCTTTAGTCAGATTCCGGCTGGTTCCGTGCAATTACGCAAAGACAAGTTCGTGATTCCGGCAAGGACTCCAAGGATAATCTTCTCAGGTTAAACATGAAGAACCGTCACGATGATATGCCTACTTCCAGCAAGATCAAATTTGAAGTCAGCGATGATGAGGAAGAAGAAGAAGAAGAAGAAGAATCTGCTTCCGAAGATGATG…
TRINITY_DN102041_c0_g2_i1	1	p1	(T)15	15	1	15	TTTTTTTTTTTTTTTGTAAAAGTGGGTTTTTATTTTATTTGATAAAGTTCGTGAAACATAAAACATATTGCCGAAGATTTAAACTTCAAAAGTTATAACTTTATTCAATTAAAAAATATATTTAAACAAAATAACACATAGAGTGATTAAGCTTCCATCCTGATCTTCCATTCTGATTCCATCTTGAAGTTCTATATCTGTAACCAATCGTCATAAAAATTATATGGGTTGATTGATTATGTTGGTGTGAAAATATGGAAGCTGAGCCTACCTTATTCAAGACCTTCTGAACGAAGCCCTTCACTTCCGATATAAGCTGGTCAGATTCCGGCAACTCCGAGAAGAGGAAGAAAACATGAAACATATTTGGATAGTCCACCAAGTACGCTTCCTTCCCGG…
TRINITY_DN104828_c4_g1_i1	1	p1	(A)12	12	38	49	TGTACCAGTTTGTGTTTCCATATAGATTGGTGTTTTGAAAAAAAAAAAACCCTAAAACGAATGTAGATGACAATGAACATTAGTGTTCAAACATGCAGTACATTTTCTAGGGTTAATTCTCATAAACTTTTAACAAATAAACCAGAATACTAGAATACAATCAAACAAATCATATATTTTTTCAAAATTGATTCTCCGATTTACATCAATTGTTTCTGCTTATTGATAACATCAAATTATTAATGTATTTTGAGACCACAGATCAAAAATACGATTTCATTCAAATTTTCACAA
TRINITY_DN106934_c2_g2_i2	1	p2	(AC)8	16	3953	3968	GAAGAGTACGGTGAGTTCTAGCATGTTCTGGGGAAGAGGTTCTATGATTTCAATGAAATTTGCAGAGAAGCGATCTTTCAAACGGCCATGTTTGTTATAGTGCATCAAGTGCTACCTTAAATATGTTGAGAGATACCTTTTAGAAGGATTATTACCAACTAGATCAAAAGACCAGAGGCTAAACTACCATGAAAAGGAGACATTTGGTTAACATGTTTATATAGAGTTCAGATTTAGCCTTACTATCTCTTTATTAGTATTTTTAGTATTTACATATATGTAGCAATCGATTGAAGATCGCCTCTAACGGAACTGTAAATATTCAAACATGTGATTATTGACAATTAATACAAGAATAAGTGAATAACATTCATTTTATCCAACTATAAATGATAAGCT…
TRINITY_DN102144_c3_g4_i3	1	p1	(A)10	10	397	406	CGCAGATAAAGTTTAAGGAAAGAATTACCGGTTTGATACTTATCTCCTATATGCAGACCACCTTCCTGGAATGAATGGCTTTACAATAAGGTTATTAACATGCTTTTATACGCGCATAGAGGTGCTTTCGACCCATCAACTTATGAGCAGGAGAATTTTGGTTAAATTTATCTAGAAACCGTCAAATGGTTCTAAAAATTAGGGTTTACGTGATTTGGGGGAAAATGAATTAGAAAAAAATTCAGTTCCTAATTCCTATACCTAATTTTCAACAGAACCTAATTTTCAGCAGAACGACATGTATTCAAGGCAGAGTCTTAACATAACAAAGATCATAAACAAACCATTCACCTATAGCCTAAATCGAAACTGCGCCTACTTTGGACAGGAACGGGTAAA…
TRINITY_DN17334_c0_g2_i1	1	p3	(ACC)6	18	402	419	AAAAAACTTAGAAATAGAAGGAGCAAGGTTTAAGTTCCAGAACCAACCAACCAACGGCCTGGAGTTAAATGCGCAAAAATTGGTAGAGAAAATAAGTAGTTGGTTTGAGGAATACGGTTGGGAAAATTTGGGAAATGATTTTTCCATTCCTCCCCAGCTAGCGTTTGTGTTTTTTGCCGGCGGGTATCTGATTGACGCAGGCCAGCATGCCCCCACCCGGCGAACTGGACCTTTCCTGCCCTTTTGGAAGGCTGGATGGGCTTGATTCAGATGACATCCGAACCACCGCTTATGAGATACTCTTCACGTCATGCAGATCATCCCCTGGTTTCGGAGGTCGTAATGCCATTCAGTTTTACTCGTCCGATGGGGAGAATGGGAAGGGAGCGGGGATGGGGG…
TRINITY_DN44306_c0_g1_i1	1	p2	(TG)7	14	397	410	TGAAGAGGTCATTGGTAGGCTTAAGGCCTATGAAGAAAGATTGAAAGGGCATGATGATGCCAATGAAAAGAAGCTTCTTCTAACACACCAAGAGTGGTCCGATAGAAAGTTACCAAATTACCTGAAGGTGGCTAGTCAAAATCCCAAGTTAGACCCTTCCTTTATATGCCTCGAACTTTAGTCTAGTTGATTTGGGATGTTCCAATGTTGTTATATTATATGGATCGGAAGGTACGTGTGGTTTGTAAGTGTTTAAATGAAGTAAGGAAGGGGAAGCGCGAGCATGCGCAAGTCACGATGGTGGTGTTGCAGGAGGTTGTCGGAAGGTAATGGTGGTGTCCGACTGCGGTGGCGGCATACTAGAAGACGTCGGAGAAGAAGGAACGGTGCTAGGGTTGT…
TRINITY_DN79146_c1_g1_i1	1	p1	(A)12	12	73	84	GTTTAATTAATGGAGTGAATGTGGGTTAAATGATTGTACCCAACTAAGACAAAAATGAAGCAAAAGTAAAAGAAAAAAAAAAAAGACATATTTAAACTTCTGTATCATCTTATCATCTTGGGTAGTGGAGGGGGAGAAGGGGGAAGAAGAGGGTGACGTAACACGTAGGTGGGGAGAAATAAAATGGGTGTAGTGGTTAGGGGGAAAAGGGGAGAATATAGCGG
TRINITY_DN94847_c0_g4_i1	1	p1	(A)11	11	244	254	CCATTCCAAAACTTTTCATGCATGCCAAACGCTACCTTAACCTTTTTAATTAGCTAAGGACAGTTCAATTTATAAACTGGATCGATATTTACAAGTATTAAATCAGTTTCCGGGTGAAAACGTGCTCGTTAGCCATCTGATCTTTTCACCAGACATGCTTGCAACATAAACAGTAAACATGGCAGAAAAATAACCTCCCATTTAACCTATTATTGATCTAAATGAAACAACGTTCGCGATAAGAAAAAAAAAAACACATTTAACGTACATCATTTCGCTCGGCCATTCAATTATAGGGTGTTGGCTGGCTACTGTAGTTGAATTCAAACTCCATAAAGAGGCAGCGAGTTACGAACAAAAGCATAAGCGAGTGCCCCTGTAAAAACATAACTATCCACC…
TRINITY_DN107026_c18_g11_i3	1	p1	(A)35	35	310	344	CAATTTTTCGGGTCAGTAATGGTTTGGGTCGTGACGAGCAACATAAACCCATTGAATTTCGTCTTAGGTTTGTTTTGTTTTAGAAATTAGATTACATATTTTACTTATGTTTTGGATGCATACAAACCTTTGAAAAGTATGTTGAATTGAAAAATAATGAAAAAAATATTACCAGAGCTTATAAACCCGACGATACAGATCTCACATATGTGTTATGGTACGATACAACTTATCGTACAGTAGAATCGTCAATTTACATTAATAAAGGTATATTTGAAAAATAAAGGGAAATAACAAAAAAACAAAAACAAAAAAAAAAAAAAAAAAAAAAAAAAAAAAAAAAATAAAA
TRINITY_DN77543_c0_g2_i3	1	p3	(TGA)10	30	140	169	ATTTCTTAGACATTCTTGGGATAGAGCACAGTCCCTTCGGTTTGACTTCTGAAAGCGAGTCAAACTCTCCACGTGAGCAGTTGCTAAGACAATTCGAGAAGGAATCCATGGCTAACGGTTCTTTATTTAACTTCAATATTGATGATGATGATGATGATGATGATGATGAAGATGAAGATGTTGATATATTGAGGCCCATGCCTGAAGAACCACATAACAAAACAAAAG
TRINITY_DN95587_c0_g1_i1	1	p3	(CAT)8	24	204	227	GTGATAGATACTCTTAAACATATTTACCTTACAGGAAGCACACCTCCTCCTTATCTCTCTCTCACTTTACTTTTTCTCTCTTCATCTTTTTGAACTTCAAAAAATCCTTCAATCTTTGATTTCCCTCTCACAAACAAACATACAAGAACACTCACAAATAATACCACTTAATGGAAGTAGAAATGGATATTGCAGGAGTCCACCATCATCATCATCATCATCATCAT
TRINITY_DN38022_c0_g1_i1	2	p2	(GT)7	14	336	349	GGGGAGGACGGTGCTGACGGCCGTGGGTGCGGTTGCGGGTCGTAGGGGGGGGGAGGTCCAGAGCAGAGCTCCCAGTGCTTTATTAAAGATTATTTATGTGTCGTCGTTCCCGTCCCGTCCGTCCGTCCGTCCGTCTGTGCGTGTGCTTGTGCGTTGTTCGGTCCGAGTGAAAACACAACAATAACAAACGAAACGTCGTGTATTCGTCGTTCCCGGGTGCCGATCTGGCGACTCGCTTTCGTTTTATGATGGCGCCGCGAACGACCATTTACGTTCACGGGGTAACAACGACCGCGGTGTATCTGTGCTGATAACGCCTCCTAGTTGCGTGTGTCGTGTGTGTGTGTGTTTGCGTATTACAGTCCGAATCCGGACCGACAATGGAAGAAACCAAAGTGA…
TRINITY_DN103815_c0_g1_i1	1	p1	(A)10	10	271	280	TTTGTAAGAATGATAACTGTCGTTATAGGATTAATGGGGATGGGTCTACGCCGAGTTCTGACTCTGTGTTTTTCTGCTGCAATTGGTCGATTGTGGACGAAAAACTGGCTTGGAGAGTTATATCTTTAGTGAAGAACATGGATGTAAGTGTTGAGTCTGTTTCTGGTTAATTTGTAAAATGTACTTTTTATTTAATTTATATAAACATTATTTTGAAGTTGAATGCTCTTTTGGTTGTTTAGCTTAATGTATATGCTTCATTTGCTGGTTAAAAAAAAAA
TRINITY_DN158331_c0_g1_i1	1	p3	(TCG)8	24	267	290	GCCGGCGTTCCCGTCGTTCCCGCCGCCGCTGTTCCCTGTAAGCGGACGAGCACGCCGTCTCGTCAGTCTGCGCTTCCGTGGACGCGTAAGTCCTCTCGGCGGCCACTGCCGCCTGAGACTTACCGCCGTCCACCGTCCCGCCGCCGGTTATCAAGCCGCTCCCGTTGTCCATCAGCACTACAGCACGCACTCGGTTATCATCGCGAACGTCGACGTCGTTATCCACTCTGTGGAGGTTTTCGTCCTCGTAAACGCAATAGTAATCCTCGTCGTCGTCGTCGTCGTCGTCGACATCGACGTCTCCG
TRINITY_DN98872_c0_g1_i3	1	p1	(A)11	11	12	22	ATCTCTATTATAAAAAAAAAAAGCAACGACAATTTTTCATTATAAACAAAACATCTCAAAAGTTAGAGCAATTCATGGGACTATTGCTTGTAATATAATTTCACTAGATTTTACTATTCACCCTCATTTGCCTGACAGCTTTTGATTTGAGCATTTGAGCTCATGCCACAAACAAAACAATGTATCAAACACATCATCCTCATCACCATCTTCATCAGCTTTTGAAACACTTAAAACAGTTTTTAACCAGTCTTCATGTAAAGTCGAAAACTCTGACCGCCGTTCACTTGACCGGAAATTAACTCCAATCTTTGTTTTCATAACTTTTGCCGCCATTGTGGCGGCTTCCACCACCTTTTTGGGAATTCCGGCCATCAATGCCACTTGCATCCCGTAGCT…
TRINITY_DN88673_c0_g4_i2	1	p1	(G)18	18	541	558	AAGTCCAGGTGAAATGACCAATATACCCCTGTCTTCTTCCCCAATTCCAAACCCTAACCCTAAACTCCTCACCCCTCCCTTCCGACGCGTCAATGGCTTCCGTCAAATTTTCAGGCAAATCGATTAAGGGTCTCTGTTACCTTCCTCGTCACCAAAATCAACGTTTCTCTGTTACCTTCCTCGTCACCCAAGCAAATCGATTAAGGGTCCAAACCCTAACATTAATCAACGTTTATTACCCAAAATCACAAACAGATAAGAAGAATCGGCAAGGAAAACGTGTCTCTGTTACCTTCCTCGTCACCACCGCCGCCGCCATCTTCACCGCCATCAATATTAGGGCTTATTGAAGCTCCGAACAAAAATCAATCGTTCGATCTGTGTTTGTTGTTGCCAGAA…
TRINITY_DN67812_c0_g1_i1	1	p2	(CA)7	14	94	107	AAAAAAAAGAAACTTTAGTTGGGGCACAATTCCCATGCATATTCCTACTCACACACCCTACACCTTTTAACCCTTGTGTAATCCGCCACCCACCACACACACACACAATGGGTATGAAGGGACACCCACAGAACAACTGCAGTGGTGGAGGAGGGACTGGTGGTGGTGGGTGGATGATGAACAAGAAAATGGCAATGGTGGCAGTGGTGATTCTGGTGGGAGTAATGGGAGTGATGGTGGTTCAGAAGGTGAAAGACAGGCGGTTATTTAACCTTGTTATCAAAGACAAAGATCGCCAGATTCTATCTCTTAACCTTCTCTTGCAGAAGGAAAGGCAATATGCAAAAGAAAACAAGAGGAAGAATCAAGATTTAAATGCAAAGTTATATTCCCTTAGAA…
TRINITY_DN82393_c0_g1_i3	1	p1	(A)15	15	250	264	GGGTAGGATAATAACATCTGTAGTACTAACTCACCTTCCTCCTTTCTTCTATCTCAACTTGCATCTTCCTCCTTATCTATATATTCTACTCTTTCCTTTCATTAAGTTCAAAACTACTTCAAATGGAATACACAAGCTTGGTTGATACATCTTTGGATCTCAATTCAAATCCTACCCACTTCCTCTCTCTTGTTCCTGTAAGTCAATATATACATACATATACGCCTGTCAGATTGAAATTCGCCGTTCAAAAAAAAAAAAAAACATACATACATACACATGTGATTGATTAATTCTCTTTATAGCTTAGCTTACAATTAGGTTTCTTGATTTTTGCTCATATATAGAAACAAGAAGTTCAAAGTAACTTCATTGAAGTACTTGGATCAAAGATGCCAT…
TRINITY_DN81000_c0_g1_i1	1	p3	(ATC)5	15	185	199	CCCGTTACTCGGTATCCATGGGTTGATGAGATATCCCGTAGATATCAGTTATACACGTTTTATGATCTTATACGGTTAAAAATATGTGTTATAATTACCCGAAACCCGTAAACCCATCTAAAACCCAAGAAATATCAAATACTTAATTACACTTGAAATCACTTGAAGGTCCAATTTAGACTTGATCATCATCATCATCAAAATACAAAATACAAAATACATGGCATTATACATCATACATAGTACGATTTAAAGATACTTACGCCACTGTTTTGATACAACTCCTCCAAAGCAAAGCCGCAAAGGATTCAGTTACTAGACCCGCACCATTCTTCAAGTGTTGGAGCTGCTACTCCGATATTTTTCA
TRINITY_DN88762_c2_g1_i1	1	p1	(T)10	10	70	79	ATTTGAATTGGGTTGATGTTTCTTGAAGAATTGAGTGAGAAAGATTAAAACTTGAAGGGGAATTGAGTCTTTTTTTTTTGTTCTTGAATTCACTCTAGTGTGTGAAAGATAAAGGGGGTAATGTGTGTGTATGTGTGTGTGATAGAGGAGGGGCAGTTGTGAGTTGAAGAGAGGTAATAACATAAAAGCATAAAGAAAAGACAGGGGAACAAGGAAAGTGAAGAGGAAACAATGGAAATAAAAACATTAAAAAAGAGA
TRINITY_DN97933_c0_g2_i6	1	p1	(T)12	12	1	12	TTTTTTTTTTTTGTTTTTTTTTAGCCAAGAAAAATAATCATATAAACAATCAACTTTTACTTAATTCACAACAAATTCAAGACCACCTCTCTAAGCAGAAACAAGAGAATAATGATTCTTGATCACACATTTCACCAAACAAACCAGATCAGAGGAGATACCTCTAAAAATTCTACTCTGAGAGGAAGGAACCCACCACAAGTACCCTCTTCTGTTCTTCACTAACAGCATCAACCAATTCAACCGTACAGACACGCATCACCGGAAACAGTTTTTCAAATTCTAAAATCAGCTGCTTGCCAACATAGATGATTATATAATTTTAGCCTCATCTTCCAAAGGATCGCGAAGGGTACCAAACATCCAGTCCATCCAAACTGTATAATGACCATAATTATG…
TRINITY_DN31260_c0_g1_i1	1	p1	(A)10	10	165	174	TATGTAATTAAAGTTTATGGTTGGGGAAATATGTAATTTGAAAGGTTAGGAAGGGGATATATGTAATAAATCCAAAATTTAAAGAATAGGTAGAATCCAATTAAAACTAATACAGTTAAATATATTAGTTAAGAGTTTATTGGAATACTCTCGTTACCATAATTAAAAAAAAAAGTATTATCGGACTCGCAAAATGACACCCTAGCTTCAGAGTGTCACAAGGATCTAAACCAGGTCATAGTATGGTTTGGACCAAGCTCCGCGTCATGCTTAATTCTATTTACATGGAATTCCCCAATATCGCCTCCTAGGCTCGTTAGACCAGTGGGTAACTGTGTATGCTTGATTTGGTGGGACGTTACCCGGGTCACGTCGGATCTAACACCCGTCAACACCGGG…
TRINITY_DN108408_c26_g1_i2	1	p1	(C)10	10	83	92	TATCAAACAAAATCATCAAAGGAACGCAAGAGACGAACAGGAAGCTCTCAGACGACGGTAGCTCTCACTGATCGACATCGTTCCCCCCCCCCTCCCCCTCCTCCGCTTTTCTTCCTTCTCCGATCAATAGATGGAAGCTCTCACCGATCGAGGAACTCTCCCTCTTCCGATCGACGGTACAATCACTTCAATGGTTCATCTTCTAACCCTAGGTAATCAAATCTATTGTTTGTTTATTGTATGTACTTTATTATATCCGAATCGAACTATTTTCCTCAAAGTTAGCGTTTGCCGATGACAATGAAATTAGGATTTCGTACTTTACTTTGATGTGTGGTATGTAGTTGGAGATAATGAATTTCTTTAGGCTTTAGCTGAATTTTATTCCAGTAGGATTTT…
TRINITY_DN78830_c0_g1_i1	1	p2	(TA)9	18	1162	1179	GGAAAACATTATAAATAAGACAATAAAAAAACATGAAAATGATGAAAATGCTCTTACATGTTAATCACGTGACCGTGATTGAACTTAGCATGTAAAACTAACGTCCTCCTAGTAGCAAGTTGTTAAATCATATGGAGTAAGAAAACAATTTTAAAAGGTCGAAGACTAAAGGTGAAGTATTAGCTAATAATAGCATCCGTGCAATTTACTATAATATAAATAAATAGTATTTAGAAAGAAAAAAAAATGGTAGCACAAAAGTTGTACTAGAAAACTAATAGTACAAAACAAGTACTACACCATGAGATTAGAAGCATATAAAGAGCATTCTTCAAACACAAAGTCCTTGCAAAACCACCTTAACTAAAAAAGACAATGATGAAGAAGTGGCGAGGCCTT…
TRINITY_DN104118_c2_g3_i10	1	p2	(GA)8	16	66	81	AGTTCAGAAGTGTGCTCTTCCGATCTGCCCAGTATATTGAAAGTAATAAGCAGACTGAGTTTGTTGAGAGAGAGAGAGAGACGGCGAGAAGGCAACCTGACCCTGAGCCCTTGTTTCTACATCGGAGTTTGTAGAAGTTGATTAGTATTCATTGGTGAGAAGACTGGAGTTGAGAATTGTATATATTGGGGTTGATGGATAGTGGTGATGATTTGACTTTTAAGATTATATTTTCTGGAGATGGAGCTGGGAAGTTGCGGGATCAAGTAAAGGAAAAGCTAAAGGAGTTTATGGGGGACTACACGGATGACACTCTTGTGGAATATGTGATTGTCTTGCTTAAAAATGGGCGGCGCAAAGAAGAAGCAAGGAATGAGTTGAATGTCTTTTTGGGTGACG…
TRINITY_DN30662_c0_g1_i1	1	p1	(A)11	11	492	502	GCACTCATGAAGAACCCGGTTTTTCATGTGAGGAGCAAGCATATCGACACCAAGTATCATTTCATCTGAGAGTGTGTGGAAAGGGAACAAATCGAAGTCGAGCATTTGAGTGGATCAATGCAGAAAGCTGATATACTGACTAAGGCACTGTCTCGGATCAGATTCGAAGAAATGAGAAGGCTCATTGGAATAGAAGATCGAAAGAAAGAGGCCAGCACTAAAGGGTAGAGTGTTGATTGAGTATTGACCAGTTCAATAGAAGACTTACTGGCTGACCAAGTCTGCCGGAGTAGAGCCGTTGGAAGTCTTGAACGTTGCACAAGAATAGGTCTTGTTGACCTGGAAATGAGGATGCTAATAAACAGGAAAAATCAGTTAGTTTTATTAGTATTTAAAGAA…
TRINITY_DN103841_c7_g10_i3	1	p2	(TA)14	28	1	28	TATATATATATATATATATATATATATATGTATATAATCTGTTGTTTGTACAATCTAATTTGTTTGAAGTTTGAACTATCTAATTTGTAGTCCTTTCTTTTCCTGTTGTGATCTCATGAAACTCATAAAGCACTAAGGCATGTGGAACACTTTCTTGCCATGAAATTGGTTTCACATATTAGAACCTGTTGTTCACTATTGTCGGTACTTGGTAAACTCACCTATTAAAACTGGTTTATTTGCATGTCCGGACCTGCTGTTGATACAGACCCAACTCGCATGATTTAAGGAATTACTAAAACTCATAAACGCTTCAACTTTTGTCGTAGATTGTTCGTATTTTTTTAATGAAACTCATAAGTATTAAATCTTTTCTTATGTTTTTTGAGTTTTTGGGTA…
TRINITY_DN116109_c0_g1_i1	2	p1	(T)15	15	307	321	ATGAAATTCCATAAGTGCCTTTTTGTACTACATATATATATATATATAGTAATATTATTGATGTGCATATCTCGACGAATTATCATGTACGCTCAAAATTAATTATTCAACATTCCATATTGATATTTAACTGTACGATGACCACTTGGTGTATACACACTCCTGAGTGTGTTGAAAAAACGCGCACACCACAGCTATGTCAATTAAGTCCAAATTGACTGCCAATATAAGACTATTAGATACTGTTTTATTCAAGACAATAAAAAATTTAAGAAAAAAAGACATTTTATAAGTATATGACTGGTGTTTTTTTTTTTTTTTATTTATATTTGTAATTGTTCGCAGGGATCATAACGACTTACTGTAAAGATAAACTATAAAACTATAAACTAT
TRINITY_DN118184_c0_g1_i1	2	c	(A)12ttaaataaactgagataaacataataatatcatacgctcacgtcg(TAA)7	78	516	593	GGCACTATAAAATCGGTATTTTGTATAAAAATAAAATATTGCCACTGTTCAAAATGATAACTGCGTGCTAACAACGCATTTAATATTATTATTCTTTTACAAAAAAAAATCAAAATAATTGAGCTACTCTCGCCCTATATTTTAGTGTCAAACGACTACACACGGCGGAGGAAAACATCGGAACAATCATTGAAAAAAAAAAATTTCGTAACAATAAAAAAGATTCTTCGAGAAAAATGCGAGCGGGAAATATATAGTGGTATAATTATTGTCCCTTCCGAGTTCCGGTGAATAAAAAGAACAATATTTGATCGAATCGGTCGCGAATTCCGTTTTCGATCTGTACGTGAGAAGTAGGGTATTTCTCACTACCGAGTACTATAACTGCGTTACGACTGC…
TRINITY_DN33751_c0_g2_i1	2	p3	(CGT)7	21	1070	1090	GGTAGGTAAAAAGGCAGTTATCAATCGCCACCAGCACATGAATATATTACACTTTTATCCCAAAAAAAAATAATATGCATTATTATTAAAGTTAACTACTAAATAAACACCATGTTATTTTAAATTTGTTCTCTATATTATGAGACACTTACACATTCAATATTTAACTTTTTGACAAAGTGATAAGTAAAAAAAAAAGTATATGTTTAGGCATTATAAATAAAATGTTTTCCAAATCATACTAAAAAGTATTTTTCCATAAGGTGGCCATAATTTTTATTTTACCAGATGAGTTGGAGATTGAAAGTGTATTTATTGATCTTTTTGAAGTTGTACAGGGCGAAAAAAAAAGAATGTTTATCTGATGACGGGCGGACAGGCAACATATTTTGAAACAAC…
TRINITY_DN153394_c0_g1_i1	1	c	(T)10atgttatagtttaataag(A)10	38	161	198	AAGTGGATTCGCTCTTAAAAAAAATTGTTTTTTAATATAACTAAATTAAATTTTGATGTGTTTATACTAACATATATTCTTAAAATTAATATATAATATATATACTAAAAAATAATGTTAGATTGATTTTTCAAAGTCTAAAAATTTTTGTTAAAAATGGTTTTTTTTTTATGTTATAGTTTAATAAGAAAAAAAAAAGATATTTTGGTTACTTCTTAAGCGGACAATCATACTAAGGACCACCGGTAGCGGACACAACTTTAAAGGGCGTGGGGCAGTTGCGTGTAATAAAATTTGTATTGTATAGGTGCGAATGTGGAAGGTACG
TRINITY_DN67450_c0_g1_i1	1	p4	(ATGT)5	20	1215	1234	TTTCCATTAGTTTTGACTTACTTTCGTAGTAGTCAAAGGCTCAAGGCACACAGTATAAACATGCCATTTTTAGGGGTTTTAGGCATGCTTTAGACTAGTATAGACATGTTCCAGCCATTTCAGATGTTCAAGACCAGTTTTGGCTGGAATTAGCTGAATCCTCGTCTGAGCGCCTGGATGGGTGCAAGGCAGTATGGATTGCGCGTCTCTTGGGTGCTTAGGCGAGCACCTTTTGCTCCTTTGGACTACTATGCTTACCTTATTATGTTAAGTTGGGCTGTATCTTAATGAACATATATCCGATATGATTAAACAATAGATTTAGCTAAAAAGAAAATTGTGCAACAGTCTGAATTGTTTAAATCCTCGCCTTTGTTGAGCCTGCACCCGAGTTCAGGC…
TRINITY_DN90239_c1_g1_i3	1	p3	(AGT)5	15	469	483	TTCTTGTGCAGGTGGCTGCTGAGAGAAATCCAATGGAGGGAAGACTTTTTCAGCTGCACGGCGAGGAACAGAGAATCCTCCATGGGTACTCGTATCGCTAGCGGTTAATGTCTTGCAAAAGTAATTAGTTGGCTGCCTGCTTGGAGTACCCAACTCAACAGGAAGAAATGTATCTTTTTGTTCTTGAGGGGTCAAGGGCTGCAATGTCATTTGGGCATACACCTCATCCGTCTCAACATCTGCATGCATTGTGACATTGTGGAGCTGGCAAATCAACTGGGGAGGCAAGGTTGGATAATTAGGTATATGAGCATCCACTTGTTTATTAGTAGTTGCAGCAACCTGCTCACTATGACCCTGAGGGAAGTAAACCACCCGACTACCGACTATCGGTAGCGA…
TRINITY_DN124800_c0_g1_i1	1	p3	(GGT)6	18	268	285	CCAGGATTGAGAAGGTTTGACCTTATGATCTGTCTTGTCATTTTCTATTGAGCTACGATGGAGGCTAGAGGGTGATAATTGAGACTTCAGTTAAACTACCTGTTGACGGAGATTCTACATATTCAAGTGAAAACCCTATTTTGTCCGTCAAAGTTGGAGTAGGCTTAAGTTTAACCCTATCACCTGCAACTTCCTGTTATTTTTGAGGCATAAAAGGTGTCTTCACAGCGGAATTTGGGACATAAATTTTTTTTTCTTTCAAAAGTCGGTGGTGGTGGTGGTGGTGG
TRINITY_DN84387_c1_g1_i1	1	p2	(TC)7	14	8	21	GAGGAAATCTCTCTCTCTCTCACACACACAAAAACACACACTTTCTCTCTCTAAAAAAATCTTGAAAGAATCTTTTGCATTTGGTGGCCAAGAACAACTCCAGGGTTTCTTTTTAACAATTTACTGATCGGTAAGCAGTTTGGAGCTAGTTTTGATCTGAAATTTTCAGTTAAAAACACAAAGATTAGAACCCTAAAATTGCTATTCATGTTACTAATTTCAGTTAGTTATATGGAGTGATGAGAAGAAAGCCCAAATTATGTTAAGAGGGTTGCCTTAGATCCATGGAACCTAGATTTCATTTTCTTGAAATTTTCAAAAAGTCTTCACCTTTTTAGGGTTTTTTTATGTAATTTGATGTGGGTTTGGTTTTATTATATTGTTCTTGATGTTTATTGA…
TRINITY_DN96363_c0_g2_i2	1	p1	(T)11	11	237	247	GCTTTATATTTTTGAAACAAACACCCTAATATCTGAACGGTTCATAGGTAGCCTCTTAATGGAACCATTAAGAGGCTACCAAACAGCCCCTTAGAGGTGGAAAAACACTCAGTTGGGTAAGCATTACGGGTGTTCATAGTCTGGCTCGGCTACAATTCTGGGCCAAACCGCTAATTACAGTTTCAGAAAATGACAAACCAAACTGGTCAGGCCGTGCGGTTTTAATAGTTTGAATCTTTTTTTTTTTCAGAATCCTAGTTCGTAAACAAATTTAGAATGATAATGAGGATTC
TRINITY_DN104785_c2_g1_i1	1	p6	(GAAGAT)8	48	170	217	CGGCAAAAATCAAGTTAGCGTCTGAAACTTGACGCCGAGAAGAAGGAAGCTGATTGGTTGGGATTTTTGAAGGTGGGCCACTCAATCGGTTTCCTTTGTAGCTGGTGTGGTGTGGTTGGGATTTTTGAAGGTGAGATTTTTGAAGATGAAGAAGATGCAGGTTTTTGAAGAAGATGAAGATGAAGATGAAGATGAAGATGAAGATGAAGATGAAGATGAAGA
TRINITY_DN42647_c0_g1_i1	1	p1	(A)11	11	13	23	GTTCCATTTGATAAAAAAAAAAATGAAGTGTTCGCATTATCAGGTATGAGTAAGTTTAGAAACGACTCTGGTAAGGGCTCTGTTCTCAGTTCGGAGCCGTTCATTTTCTGCTTTCAACTTTTGCAATTGCTTGAGTTCCTCTTCCATCTCCGAAAGTTTTCTCTCCATAGCCCGCCTTTCACGTTTTTCCGTTTCCGATAATGTCGTGCTTTTTCCGGCATTGGTAGACTGTTTTTCTATAGTAATTTTGGCTTCTAGTAGGTCTTCCTCAGTCTTCTGTAACTGTCGCCTCAATCGTTCGTTATCTACGACTACTTCTTCATACAAAGCTTTGTAATCGATTTCGCCGTTTTCAGAGCACGGACCGGGAGAATTTGCAGCACTACTGGGTTTACTGTC…
TRINITY_DN64604_c0_g1_i1	1	p1	(A)10	10	352	361	CAGTGTGTTCTTGTGTTAATTAGGTTAGTCTTCATTTCCATCAAAGATTGTGTTCTGTATACCATTTATGTGGAGAACTTTTCTGAATCTCAAGTCCTAATGGTGTTCTGTGCAGCGGGCTTGTTTACTGGACCTCTCATTCGGAGTGAAGCCTTCATTTCAAGGTGTCGTTTGTGGTTTTACGTAATCGCGTTTGTTTAATCATGCTTGTACATGTATGTCTGGTTTTACGTAATCGCGTTTTCAAGTTAAAATTGACTGACAATTATTTTTCAGCTGATGTTTCTTCTGTGTTTCGTTTTGTATTAAAAATGATGCAACATAATATTCAAATTAAAAGATTTATGTTTTAAAAAAAAAA
TRINITY_DN101820_c2_g3_i1	1	p1	(A)18	18	759	776	GTCTCAGAAAGACGACAAGACTCTTCCATTGGGTTTGGGGCACCTATTCGGGCCAACATGAGAACCGGAGGTGCTACCACTGCTGCTGTGACTTCATCTTTGTTGGAAACTGTCGAAAGTAGTGATCTCATTGCTTACGGATTGATTCCTGAGTTTGTTGGACGGTTCCCAATTCTTGTTAACTTATTAGCCCTCACAGAAAATCAACTTGTCCAGGTGCTAACCGAGCCAAAGAACGCATTAGGCAAGCAATACAAGAAGTTATTTCAGATGAATGGAGTTAAGCTGCATTACACCGAAAATGCATTGAAACTAATTGCGAAAAAAGCAATAAAGAAAAACACAGGTGCTCGCGGTTTGAGGGCCTTGTTAGAGAACATTTTGATGGATGCCATGTAC…
TRINITY_DN90473_c1_g2_i3	1	p1	(A)10	10	566	575	CGCCGGTATTCCGGTGAAGGCTAAGGCTCAGTGGCGGCGGATCTGGTAACCGTGTTTGAAAATTTTGAACACGGAGTCTCGGTGGTTCCGGTGGCTGGTTCGATGACGAATAAAGGTAACTCATGGTGGTGGTTGAAGGTGTCTATGGGTATCAATCACTACTGTTGTTCCCTTCAACGGCTCCTTCACTACCTTCACACCCAAATGGACCTCACATCCAGAAATGAAGACTAGACTCGTAAAAAGAATGGGGACTCGAACTCATAGCAGAAGAGATGGAGCTGTTTGGTGGTAGCTCCTTATGCCGTGATGATAGGGACGACGAGCTGCTGCAATGGCAGCATCAACAGGGCAATGACGGCTGCAGAAACCAGCGACAGCTGCAAAAATGGTGGTTCG…
TRINITY_DN98023_c0_g5_i7	1	p2	(AC)6	12	1037	1048	GAAGCAAAAAGTATTAGGTGAATGACAACTACGCCTCTCGATGATGCTTCATCCGGCATGGTATTTATTTATCTGTTTTTATCATTAATTGATATGAAAATTTTGTATGTTGTCTTCATCTGAATCTTCTTGTGACGGCCTCAGATTCTTTCCCCAAATCCAATACAAATTGTTCCTTTTCCCTGATTTTGTTTATAAATGTTTTAAGACTTATTTGTAGGCAAACTGTCCGCACACAGTGTATATTAACTCGCGTGATGATTGAATCGTGTATGTACACAAGATCCATGCTCCTAACTTGCAACATTCAACACGACCCATGTCCGTTATCATAAAAGTGTATGTATACTAAAATATTTCATACAAAATCTTCTACATATGTGCATCAAGTTCAAAACT…
TRINITY_DN87581_c3_g2_i1	1	p1	(T)12	12	143	154	ACACGCTATTGAAGCCATCAATGTTCCTTATTTGTTCAAACTCGGATCAGGTTTCACACATATATATATAATTGGCCGGTTTAAGTTTACATGTTTTATGATCATTTGTTACACAATGAGTAACTTACATAATATTATTCACTTTTTTTTTTTTAACTAAAACACAAAAACAAACAAACCTAATTAAAACACATAGGCATGTATGTACGTACTTAAAACATTTTAAGGAACTGATAAATTGGGAAACCGGTTTAAATTTAATACCAACCATCCTTTTAAATAAGGAGATTAATTTTAAAAATCCGTTCAAACCTTCTAAATTGTCCTTAATTACTTTTTGAGGAAGTGATAAATTCGAAACCTGGTAAATCAAGGCTAAGTGTAGTGGCACGTACTTTT…
TRINITY_DN83987_c0_g3_i2	1	p3	(CCA)5	15	163	177	TAGCTCCCTCCCTCTTCCATAGCAAGCAGCCAAAGCATATGCTCTTCTTCATCACCACCAAATAGAATATCCCTTTTATCCAATTCACATAAATCCCCTTTCAATTCCCCCAATCACCATTCAATGGCAACCTCATCACTCTCTCTAAACCCTTCTCTGTCTCCACCACCACCACCATCATCAGCATCTTCATCTTCTTCAAGAATTTCTTGT
TRINITY_DN72252_c0_g1_i3	1	p1	(T)15	15	142	156	CCCCTGTCGGTTAGCATTAACAACCCTAACCCGAGACCCCTATCTTTGCAAATCACCTGAACATGGATAAAGTCTTTAAACTTGAACAATGATACCAAGAATCAATCTTTCTTACAATGTATACATAGTATTGACTTTTAGTTTTTTTTTTTTTTTGCAGAAAACAAAAATGGGTTCGGCAATGGGTCAAAACGGGTTCAGGTTGAAAAGGGTCACTTATTAGCACATGTTGAAAGTGACCAGATCAATCTGGGTCGACTCAAAGCACTTTTTTCTCCATTTTTAATAATACAACAATATTATTACCGTAACAATACAAATCTTTAAACAAAAAATGATTTAGAAGGTCGTATCTATTCAAAATAGACTACAGGCAACTTTCAACCCGTTTGGCCCGCT…
TRINITY_DN86680_c1_g1_i1	1	p1	(T)10	10	661	670	GCCACAACGAGTATTGCGTTGTAAGCTTTTGTCGCCGCCGCGTCTTGAATATGATATCAAACGAAATTATTCAGTACCGCCGCTTTGGGTGGGTATGAGGCTAGTATTTATCCAACGAGGGCGGTTCTTGATGCAACTTGTAAGGTTCCTCTCAACGAACTTATTGAGGTCATGAGTTCAAGCCGCATAAAATGTAGGGTAAGACTGTGTACATCAGATCGCGAAATGATCAGACCCCTCCCGGGCCCCTACTTAGATGCTGAAGCTAAGTCAAGTCAAGCGTCGGGATTGGCTGACTTTTATGTAGTTTTGTCAATCATTCTATTTCTCCCAGTTGGAGGAAGTTTTCAGTCCTTTTCAAGTAATCACTATAATTTTTCAATGGAAGAATGAAACTAC…
TRINITY_DN95609_c1_g3_i2	1	p1	(A)13	13	924	936	CGAATCAAACCAAAAATCACAAAGAATTCTCGGTTTTCCTTCGTTTTGCCACCAAAACAAATAAGGAAACAAATAAGCAGGAGAGAGGATCTGGATCCCTGTCTCAGCCACTTCCCATCTGCTTGCTCATTGGCTGCAAATTGACATTATAAACCAAATCGAGATTCTTCTCTCCGTTTCACCGGCTACGAACAAAGCAAATCCGGCTCATTACTTTCTCTCTCTAAGACGTGAAGCTTCTGTTGTACAGTGTCAATCATGATTCACTTTGTTCTCTTAATAAGCCGACAAGGAAAGGTGAGACTGACAAAGTGGTATTCACCCTATTCCCAGAAGGAAAGAAGTAAGGTACTACGAGAGCTCAGTGGGATGATTCTAACACGTGGCCCCAAACTTTGC…
TRINITY_DN99349_c2_g1_i15	1	c	(GT)8(GA)10	36	38	73	GTGTGTGTAATAGTGTGCGTGTGTGCACACACGTGTGGTGTGTGTGTGTGTGTGAGAGAGAGAGAGAGAGAGACCAAATCCTCAGAAGAGAGAGCCTCTTCTCCAACCACTGCTTTCATGGCCTGGACATCTTTTCCAATGGCATAATTTGCATACAGCTGGTTGGACACATCAGAATGATCTTTGCGAGTCATCCCCTCGCCAATAGCACTCTTCATCAATCGTGATAGGGATGGAAGCACATTGATGGGTGGGTAAATCTGTCTGTTATGGAGTTGTCTGTCAATGTATATCTGTCCCTCAGTAATGTAACCCGTCAGATCCGGAGTGGGATGTGTGATATCATCATTAGGCATAGTCAGAATCGGGATCTGGGTGATTGAGCCTTTTCGGCCCTCG…
TRINITY_DN95546_c0_g1_i1	1	p3	(AGC)5	15	2530	2544	GCGTTGCTCGCCAGTGCTAGATCCACCCACCATTGAAAGCCATTCTGCACAATGAATTGTAGCTTCAATATCCTTCCATCCATCCTTCTGACGCATCGAATGCTCTAGCATGATAATGAGAAAATTGTGTATAAGGTCTTCGACATCTCTGAAGCTTGAAGACATTGACGCATTTTTCCCACATTTCTCGTAGTTGGAAAGAAGAATTTCCAAGATCCATTCAGGCCATTCATCCATGTTAGTGAGCCTGCTTCTGTTTTCAGCATGACTGCAAGCCAAAATCAGAAGATCCTGTAGTGCTCGACACTGAAAGCTCTTTGGTGCATGTGGAAGTGAATTCAAAAGAACCAACAGAAGCTGTGAATGCTCAAACCGATGTTGTGAATCATAGAAATTCAG…
TRINITY_DN96145_c1_g4_i1	1	p4	(TGTT)5	20	725	744	GATAGTGCCATCTATCACACTTGCTGGATCTACCATTAACGCTTTTAATGACATCAGCAACGAAGATCCTGATTTTGAGTACATTCAAGCCCTTGCTGAGGCTGGTATTGTTTTGAGCAAGTTGTCTGGTAAAAATTTATATTCTGATATTGATACGAAGAGCTCTGGAGGTGTAAATTTCTTTCCAGATAGATGTATTTCACGCGAGGATCTTATTGGTTGGAGAACCAAGTTAGAGTATCAAGTCATGCCAGGACTAAATGAAGAGGTAGGAATAAATTAAAGCTCGTTTTAATCTTTACTGTATTATGAATGGAGGTTAAAAATGGGCGGGCTTGGTAACATGTCAAACATTTAAATTTGTAAGTGTCAAAGATCGTGTTGACCGTTAGATATTAT…
TRINITY_DN93685_c2_g1_i1	1	p3	(GAT)6	18	148	165	AATTGAGATTGAAGATTAGGTTTAAAGTGTGGGTGGCGAAAACGCCCAAATTTAAACCTAAATTCGATTGTGATTTGAAGGTTCCGTTGAGTAGTTCTAAAGGTAAGATTGAATTTCAGAGAACCAAATGTGATTTTGATTGGTAGAGATGATGATGATGATGATATGAATTGATTAGTTGATTGCAATTTATTTGAATTTGTTTGTTTGATTGTTGATAAAGTATTGAAGATTATGAATTTTGAGTTTTGAATTATGTGTTTGTTTTCTAAACGTTAAGATATGGAGTGTGGGACCCAGGACTCATGTGATCTTCTTGACACATCTCTCGACGTTTTTTTTTCTTTTTTATTGCTTTTCTTTATTCATATGAAACTTTAGATATTTTGTAACTGAAAT…
TRINITY_DN80278_c1_g2_i1	1	p2	(GA)7	14	81	94	GATGAAATCTTGCATCGTACGGTATGATTTGCAGAAGTTTAGAGCAAACAACGGTGAATTCGAACATGAAATTGTGTATTGAGAGAGAGAGAGAGGTAGTTGAATTCCAACCCCAACTGACCTCTGTTCGACATCTTCCTCTCTTTTTAATCCTCTGCTGTGTATATCCCAGGAAAAAAAACTACCTTCCACTAAAATAGCATTCTCGTTTTCCACGTCCAAACCACTAGCCTAATTTTAATCTTTTTTCACCAAACATGTGGCTAAGATATTCCTCGTATTCTTCATCCGGAGCCTTTTTCAATTTTTCTTTCTTTGACCTTCTGTTGGCCATAGAGACGATACCTGGACCGGTGTGCTTCTTGACGAAGTTCTCGTCGGCGAACTTGTTTTCGTAGA…
TRINITY_DN92248_c3_g4_i1	1	p1	(T)13	13	83	95	TGGCTATTTCAGCATATCAACCATTCTGATTTCCTGCCACTTTCACCTTTGTTGTTAGAGCTTTTTCAGGCATTGGGTTCTATTTTTTTTTTTTTGTAAATATTGTCATCTTCTGGTACTAGAGGGAAATGCACTCTCAGTTTAAATATCAAGTGTTGGATGGCATTGGGAAGAGTCTCAAACCCCGCTTCGATAATCGCTAAACCGTGAGGCGATTTTGAAAATAAGCGAATTAGTTGTCCGCGATTGAAATGTGCTTGCTCTACTACTTCACCTACACAACGTATGCAATTCTTAGGACTCATCTCATGTTAATCAAACTTTCAGTGAATTTATAGAGAAACATAATGATTTACATGTACTATTAGGAGTCTACATTGCATTACACACGTGTTCAGG…
TRINITY_DN93483_c3_g8_i1	1	p2	(GT)6	12	58	69	AGATGAATTAAACCATCTTTTTATTTTCACAACACACAAACATACGTATATGTGCAAGTGTGTGTGTGTTCTTGGGGTTTTGAAGAAAAGAAGCAAAGGAGATCAAGAAATCAGGAAGGAATCACAAGTTGCAGCTCGAATTTGGAAGGGTATTGGTTTGTACAACTCTCTTCTACTTTCAAGAAATGCTCCGGTGAACCAGAATTAGTC
TRINITY_DN101627_c1_g2_i7	1	p2	(CA)7	14	2222	2235	AGTTTTTCTATATATTTACTACTAGAAAACAAATAAATATCTTATTTTTCTTCCCTGGCAACTTTTCAACAACACGCCCACAAGTACAAAAAAGTAACAAGTCTTAACAGCTTCCAAAACTCCATATCTGCCGACTATAGTTTTTTCCTTGTCAAATACAAATTTACATAAACAAATAATAATCCTTAAAAGTTCAAACACAATATCTTAATATCTCTCACAGCTTCACATGACCAATTCCTCCTTTAAATGACCCGTACAGAGGTCTCGATCTCCTGAAACTGAAGACGTCGTCGATATTAACCATGTTGCAGTCACCGTTGTCTGATGTGTTCTCTGTAGAATGTGCAGTTGCGTATACTTGCACGCTTAATGCCTTTTTTTGTGGGGCGCCCGCTT…
TRINITY_DN87054_c0_g2_i1	1	p1	(A)11	11	382	392	AAAATGTTTATTTTTGTGGAATGGAGTCTACTTTGTCTGTTTTTAATTGTTTTTGTAGGTACAAAACAGATGCAGAGGAAAACAAGATAACCAGCCAAGATTATTACACAATGAAGAGATTTTTTAGAGCCAAAATATATTATGTAGATTAAATCAAATTGCTCTTAAAATCTCCCTCCATCTCTTTTCGTATGAAAGAAGTAACGTAGGCAAATGAATTTTGTGAAATAGTAGATGTCATGATGAAGTTGCAAGTAGAAAGTTATCATGATGGGGTTGATGTAAGACAAGTATGGTGCAAAATATCAAAAGAGGTGATGGATTGGTTCAAGACATTTATCTCTATTTTTTTATTCTCTTGAAGCTTCTTACGGAAGAGGTAAAAAAAAAAAGAGAAAG…
TRINITY_DN75323_c0_g1_i1	1	p1	(A)11	11	283	293	GTTCCGATAGGCCGATTCGTTACTCGTATCAATGTATATTCAAAAGATGAAATAAACTAGTATTTGGACATTATATATCACTTTCATAGTTCCGAATATATAGAAGAGCCAAAACCAAATACAAAACTATACCTACTTGCCTATCAGCAACTATCTTCTATGAAACATCTAAAAACCGCAAACCGCCACCCACGACCACCACACGAAGCGGTGGATCGCAGGATCTTGTTTGATCCACCACCATGGTAGGTGTACACTATAGACCTTTCATGTATAGACTACAAAAAAAAAAAGAAAAAAAAACAACAATTGGTTATATTCACACATGATACATCATCCCTACTTCAAGG
TRINITY_DN80490_c0_g6_i1	1	p1	(A)10	10	215	224	AAATCTAGGGTTTTCATACATGAATAAGCTTACAATTGAACTATAGTATGAATAATTGTGAGAAGGAATTACCTGTTGAACGGCCGGAAACCGCCGGTGAGGGGAGGAGCGAGGGCGGACCTGCGGGTTGGATTTGCTGAGAGTGTGTTGGATATCTGATATTTGCCTATCGCTGTGTTCCCGAGTTCACTTCACGAACTAAAAGAAAGAGAGGAAAAAAAAAACAGTCGTGTTCC
TRINITY_DN51331_c0_g1_i1	1	p1	(A)11	11	406	416	GTATCCCCTCTTCTTTTTTATTTATTTTTATCTTTATCTTCTAATCAGATATGAAATATCGACAACCATATACGTCACGTATAGCACTATGTGCAACACATAGGGCACCTTTTTAAAAGAGATTTTCTAACTAGACACGGAATATTGCTAACCACACACACCGCAATGCTATACTCCACGTATAGAGTACATTTTCAAAACCCTGAATATGACGTGTCACTATACTGTCATTCATGTCTAACGGCTATATATACATGTCGCATAAACCTATACGCCATATATAGGGTTCTATCTAATATTTTCTCCGGCCGAAATTGAAGTTTTGGCCGCGTATATGTTTATACGCGCCCGCGGCGTATGCACCCTGTAACTTTTTATAAATTTAAACATGTTTTATAA…
TRINITY_DN100793_c0_g2_i1	1	p2	(CA)6	12	1	12	CACACACACACACGCACTAATTATTATATAAATATATATTTACTATATTAAATAAAAATTATATAAATAATAGGCTTGTTTAGGCTCACGAGCCAACTCGAGCTCGCTAAGTTAAAATCGGGCTCGGGCTCATTTATTAAACAAACTTATTTTTAGACTCGAGCTCGTTTAAGCTGCTCGATTCAAGGTTTTAGTGAGCCAAACTCGAGTAGTTCATGAGCCGGCTTGGCTCGTTTACACATTTTGGTCTGCAAGAACATGGAGGCATAAAAGGTTTTTCACCTGATAAAAATTAGTACATAGGTTATCTCTTGTAAAAGCTTGTAGTATGTACTTGATGTGGTCCTTTGGAGAATGTTTTGTTGGTTTTGGTTCTACAGGATAAATGAAATTGGATGG…
TRINITY_DN92487_c0_g1_i3	1	p1	(T)10	10	1	10	TTTTTTTTTTCGTGAAAAGTCAAATTTGAATTGAAAATCGTTCAATATGAATTTAGAATATCTTTTAACCTAAAAAAACTAACAGATCCAGTCTGACAAAAGTAAAATTTTTAATACATAATGGAATAAATTTATCCATTAAATCAAGCTTTAGGTTTTGAAGGGGATGTTACCAAATGATGTAACGTTGCTGTCTGGATAATAGTACTCGGGTTTGAGCTTGCCTCCCGACTTCTGAGAGAACTAAGTTGTCTCCTCTCTACTGGTCGCCACTTTCGCGGAAGAAAATGAACCAACCGTGTAGATGTAACCAATAAAATCACACCACTAACTATTAACAACCTGCAGTTCAACACCCAAATCATTATTATTACAGTTACATGTGCAAAAATGGGCAGG…
TRINITY_DN74336_c0_g3_i2	1	p2	(CA)6	12	1	12	CACACACACACAATGATCTCTCTCTCCTCTCTTCCTACCCGGCAATTATGTCAAAACTTTGATTGCTTACCCTTTCACGCCCCAAGGGGGACGGTGTTCCTCCAAAATAACACCCAGCAATTGAGTCCCCCTAGAATGACGCCCTCAGTTGCTGAGAGCATACCAAATGCTCTAAAAGAAGCAAATGAAGTTTGAGGTGTTTGTTGAACGATGAAGATAAGATTGATGGGTCCAGAAACTATGATTACGAGGCTAAAAAGGGATTTTGGTGTGATGCAGTTTAAAGAGTTGGAAGGATGAGAGAAAGCAAGGAAAGAAGACACCATTGTCTACACTGAAGCAACCGTACCCTACGGCTGGGCCGTAGGGGTACGGTCCATTTGAAGAAAAAAAGTGCGC…
TRINITY_DN160677_c0_g1_i1	1	p1	(A)13	13	10	22	GGCTTCTACAAAAAAAAAAAAATACTTGAACAACCATCGTAGTGGACCGGGTATATTTATGTGAAAACATGTCAAGAGTATAAAATAAAAAGCATGTTCCGTTTACTTCTGAGAAGTTGTGGGGGATTTCAGAAAATGTTTAACGTGAACTGCCCGTCTATACGGTCAAAAACGTCATCATCCAGCGATTATACTACATTGCACCCAGCCTTGGATATATGTTCCCGAATTAATTTCATTCAATGGCACTGATGACGAGATTGATACACCGAGTGAATCCGTTCTTCCGCCTGG
TRINITY_DN104835_c2_g2_i3	1	p2	(TA)7	14	1005	1018	CTTCATAAACCCTAAACCCATTTTTTCCTCTGCAAGTGTGACTAACAAACAACAATGGAAGCGAAACCCTCGTCTTCATCTCCCTCACAATTCGTCGACCAATTAGTCGTTCCAGGAGATGTGATATTGGACCTCTCAAATATGGCCAATCAAACGCTTAAGCTCGGAGGCGGCTTACGTCAGGATGGTGATTCAATCTGTGTAATGAAGGCTGGTAAGTTGAGATTCATGAAGCCAAACAAATATTGGGTTGAGACCTCCCAGAGGAGGTATGTACCCAGTGCTGGGGATAATGTTCTTGGAGTGGTTGTGGATACTAAACCAGAAAATTTCCTTGTGGACATTAAAGGACCTGCATTAGCATTTCTACCTGTTTTGTCATTTGAAGGAGGAACCAGA…
TRINITY_DN84080_c0_g1_i2	1	p1	(A)10	10	480	489	AGGGACGAAAATGTCAAAAAGTAGAACACATGAATTAAAATGACAAAAATTTGATAAAACCAGGGACGAAAATAACAATTTACTCTCTAGTTTTAGATGACAAATTGTTCAAGGCATAACATGTTTGGTTTATTTGAAAATCAGATGTGGATTTCCAAGGGCGAATACGACGAGTCCGGTCCATCTATCGTGCACAGGAAATGCTTCTAAGTATGTATTTAGTTGGTTGGGTTTCCATCTGTTTTTGTTTGATATTCTTTATCTATTTTTGGTGTTATGTTTCATGTGAAGGAAAGGCAGGATATTATGTCGTGGGGTCGTTAACGAACACTTGTTTGTTATATGATTGTGTTTTATACCTCTAGACATCATTTGTTCTGCTGGGATTTTCAATGATTG…
TRINITY_DN160335_c0_g1_i1	1	p3	(TGC)5	15	39	53	GTAGGTTTTGTTGCTGATGATTGTGGTGCTGTTGCTGTTGCTGCTGCTGCTGCTGTTGTACGGCCACAGAGGCGTTGTGCTGCTGCCGTCGTTTTCCGTGCGGTGGTGTTGCCGGGGTCGTGGTCGTTGTCGAGTCCGAGGCTACCGCCGACGACCGTTTCGTCAGAGACACGCACACGTCGCCCACCTGCAGCCGCTGGCACGCCAGTCCATACTTGGCCAGCGTCTTGGCCGGGCTCCACGACGCCCAGCCCCGGCCAAACACGAAGTACGGGTGTTCTGC
TRINITY_DN86064_c7_g3_i1	1	p3	(AAG)5	15	908	922	TGATCAAGAACTTGAGGTAATTTCAAAGTTTGAGTTCGTGTAAACAGGAGTCGTCTTTCTATCTAGGGCTTTGCTACATTGTAGCTGCATTGTCGATTTTTTATGAATATAGCAATGATGTTCTTGACATGCCTGAAGGATCTTGCTTTCCCAGACCTAAATATTGGCATAACCCCCGAATTGTCTGCATCAAGGTCTTTCTCGCGGGCGGGTTCCATAAAACACACACCTTCACGATCCGGATCAGTGTGGGCCCCCATGATTGAACTGAAGCCATTGGAGTTGCTTGATAGCTTTTTCCAAGAATGTCGGCGACAAGGTGAGTTCTTGGTTTTGGAAGGATTAATAACTGTAAAAGAGATTGAAGATCCACAATCCGTTAGTCTACCCGCTTATTGC…
TRINITY_DN88109_c0_g1_i1	1	p1	(A)10	10	80	89	GGCTTATATGTACATGACAAAAAATAAAATTAACAACTTATGATGGAATTTGAATAGTTATTTTAAAATATATTAAGACAAAAAAAAAACCTTGAAACTTAATGCCAAAAAACACTATACAAATGTATTAATCCGACTAATGTAGTCGGATTAACATAACCGATTCATATCAAAACGAATCAATCTCGTCTTGATGCGAGTGGGACCACCTCGGCCAACGGGGTCGATAGTGGCGTAGGCATGGGTGACGTTCGACAATTTGGGCAAGTCGGGTTCAACCGTAGCCACGGATCAACACATTTCACATGAAAAAGATGACCGCAATCCGGAAGCTCTCTAAGCAAGTCTTTTCCCTTGTAATCCGCCAAACAAATCGAACAACACGAAGAACCCGAGTCT…
TRINITY_DN92081_c0_g1_i4	1	p1	(A)11	11	1467	1477	CAGAAATTGGACAACAAAGTCACCGTTTACTACTTTAAACAATTCAACCGCTTACAAACGTAATAGACCATCACCTATATTTAATCCCCGGTCTAAAGTCATATAACAAACTTGACCACCTTCCTTTGAAACCTTCATGATTATCTCATCATCCCATCCAATTCATACATAAATATTCCTCCCTTCTTCCACCCACCCCACCCCCACAACTAAACTCAATGTATCCACAAACCCAAATCCAGAATCCAAAAACTAACCCTAGTCCCATGGATGATCAACATCAACATCAACTTCAAGATCAAGATCAAGATCAAGATCTTGATCATGGTGATAATCTTGATCTTGATCAAGATGAAGGTGACATCAATGGTAAAAACATATTGAATTATGAGCCCGGCC…
TRINITY_DN104117_c2_g1_i3	1	p1	(A)12	12	420	431	GTTGGCTCGTCGAGCTTCGAGCCGAGCTCGAGCTCAATTTCCGAGCTCGAAAACAATTTCGAGCCGAGCCAAATCGGCTCGAGCTCGAGCCCAGCCTGACTCGACTCAGCTCGGCTCGATAACAGCCCTATTTCAAAGTCTTTAACTACAAGTCTACAACTTTTTTCTCTAACACCTAGACAGGGTAATCCTCCTTTTCTTTACTTATAAAGACAAAAACAAAATAAAAATTTTATCTGGTCAGAGTTACACCAACAATCTCAACAAGCGGCAAGTTATACTTGTCGATTTTGTAAGTTGTGTCTATTATCAACACATGTGGGAATGAACCAGGTTTTATGTACAAAAAGTAATTCCTCCATAACACCATTTTATTCATGAATGCAAGATTATAATCAA…
TRINITY_DN104390_c4_g3_i1	1	p1	(A)12	12	831	842	GGCACGCCGGCATACGTCGCACCGGAGATCCTAACGAAAAGAGGATATAACGGATCGACGGCAGATCTGTGGTCATGTGGCGTCATCTTGTTCGTTTTAACCGCCGGTTACTTGCCGTTCAACGATCCAAATCTGATGATGTTGTATAAGAAGATCTACAGAGGCGATTATCATTTCGCAAAGTGGATGTCGGCAGATCTCCGGCGACTATTAGCTCGTCTCCTTGACACAAATCCGACGACGAGAATCACGATCGATGAGATCACGAGTAGTCCGTGGTTCAGGAAAGGAAGCAAGGGGACAAAATTCTACGATTGTGAGGATGAAGAGTTTCTAGTGAAGCCGGAAAAGAATCCTAAAACGACGCCGTTGAATGCGTTTGATATTATATCGTTTTCA…
TRINITY_DN136668_c0_g1_i1	1	p1	(A)16	16	546	561	GTAACGGTAACGGTAACGGTAGTTCCCCGTCGCCGGAGCGTGGAGTTCCAGTGGTTTTTAACGGCGTTATCTGTACGGCCGGGAAGGATTCTGGAAATAGTGGACCACTTGTTGCCATGGATGACGCGTGCATGAACAATGACGTCATCTTCTTCAGGAGTAAACGGATGGTGTTGCACGTCGGGGCTGAGCTGGTTGTACCACCGGAGGCGGCAGGACTTACCGGATCGGCCGAGGATTGTGGAGCTTATAAGAGACCAGTTTCTTGGTCCGTGTTGTTGTACCATTTTTATGAGTGTGGCGTCTTCTTATGGGCTCCAGGAACCCTTGATCCTGCAAGCAAGCGTTAGGATCTGTGTTTGCCATTAGAATGTGTTATTGAAACGGTTGAAGGGGGTT…
TRINITY_DN35704_c0_g2_i1	1	p3	(AAT)5	15	476	490	GTTCATATATTTTTCAACAATGAAGATAATCCCATTAGATTTCAAGAGGTTGACAATCGAGAACAAGAAGATGTTGAAAAACCAATTTCAAATGACACTGGAACCTCGTGGCATATACAGATAGGAAAAACTCAAGGAGAAAATCCTGAAGGTGAATGTAACCAAGCAGCTGTGTGTCAAAGCAATCAGTCAGACCCATCTTTTTTGAAACTGCAAATTAAAACAGCAGAAATAGTAATCAAATTTGGACAAAATGAAACGGTTCCTAATGAAAATGAATTTGACAACAAAAACGTTAATATTCAAATTGAAGAATCAAAATCTAAAAATGACGTGCCTGATATTACAAATCCAGTTCAAATACGATTGGATTTTGGAAGAGACAAGACATATGAAGAC…
TRINITY_DN90984_c1_g3_i1	1	p2	(GA)6	12	54	65	TGCGGTGATGGAGAGAATGGGCAGGAGACGTGGGTTGAAGGAGTGAGGAAAGTGAGAGAGAGAGATGAGATCAGTTGAGTTTCAAGAAACTTCATGTACAAACAGAATAGCATGAGATACAACACTTGTAAAGCACAAAACACTTGTAAAGCACATGTTACAACCTGTTGATGCACAAACATGATGCAAATTGTATATATACTAGATGGAGCACTGCCGCGTTGCGGCGATTTCGTCCACGGTTATTGTGTTTTGATTCTCGTCTT
TRINITY_DN94512_c2_g1_i1	1	c	(A)13cacaggaaaatgtaacattcttgtttaatctgtacattgtacaaataagctttctaaatgagagggattgtcccattttat(A)23	117	537	653	ATTGGAAACTGATGTGACGCTAACGTGAATGAGAGAGGGGGCGTTAAAAGTTTGACGTAGGTGAAGTATTAAGAATGGTCTTAATATTTGAATACAATTATTTAGGAGGTTGTATACAATAAAACTACCTTTTGATCCATTTAACTTGTTCCACTTTTAGCTAAATTTCATGATTTGACCTGTTTGGGATAAAACATAACCCAATCGCGACCCATTTCATCTATTTTCATCTTGTAAGCCATTAACCAGTTAAAATATTTGTTTGTCCACTTGGTAAAATATGATTTTCAGCAAGTATATGTTCTTGGGTTACTCTTGTAAGTGAATTTTTTGTGATGAATGCAGGTAGTTGATGGGGAAGGCGAAGAAGAGACCTCATCAAAAGCCATGAGCATGTAA…
TRINITY_DN103719_c1_g6_i3	1	p3	(CAC)5	15	49	63	CTTCCATGAGACCTCTCAATGGATGTGATAAATCCTGTTTCCCGGCATCACCACCACCACCACAATCACCACCGCCGCTACTCCATCGTCACCCCAAATCAACTGTCGTCCCCACTACTACTCCTCCACAGAAAACCCACCTTCTATTCTCAAAAAAATTACATCTTTCCATCAATTTCTTGCTCTTCTTCAACCTCACCGTCCCCCTCGCCGGAAGTTGGGTCTGAGACGGCAGAGTCCTGCGTCAATTTGGGCCTTACCCTCTTCTCCAAAGGACGGGTTAAAGATGCTCTCTTGCAGTTTGAAACAGCACTGACCTTGAATCCTAATCCTGTTGAGGCTCAAGCTGCACTTTATAACAAAGCATGTTGTCATGCTTATAGAGGCGAGGGAAAGAAA…
TRINITY_DN90025_c4_g1_i3	1	p2	(AG)9	18	146	163	AGCCTCCGTGCATCCTAGTCGTCTCCTTAAAGCCTTAATCCTTAGGGTGGAACCTGAGTACTTGTATTATGAATCCAAGAAATGATTTCCTAGTTGGTTCCTACAGCAGCTCTTCAAGCACCTCTGATGTTCCAAATCGCCGAGCAGAGAGAGAGAGAGAGAGGATAGAGTTTTTGTTAGATTGTAAGGGAAAGTGGGGAAATGGTTCTTCATTTGGTTTAAATTTTGTGGATAGAAGATGGATCGTTCCATCGATTGAAGATGATGAATCGATTGAAATTTTATTTCTCTTGTTGAATGCACTTGAACGCATTTAGGGTTTTGTTCTTGGCCTTCTATTTCATTTAAATTTTTAGTATAATAAATATATTATTATTACCAATATAGGAATAATGGGTA…
TRINITY_DN37594_c0_g1_i1	1	p1	(A)11	11	403	413	ATTGGTCTTACAGAAGAATTTCTTCAATGGCAACCTACTTTTTCTATAAAAACATAGTATTTGGCATCAAGTATATGGAGTTATGATTTCTTCTTATATGAATATAAATAAATATGACTTCAAGGTTCACCTTTAAAAACTTTTATAAAATATTATACACGAGGAAGATAAAAACTAGAGAAAAACTTGTCAACAAGTTTCATGGACATTATAGAGGAGCGCTCGGGCTCGAAAGCCTTTCCCAGCAGTACTCACTGCTTCGTTTGTTGTATCCTGAGAGACAAACGACCTTCTTTGTAGAGACTTGAAATTTGTTTTAATGACCCGTGTTAAATACAAAGCCGCGGCCATAACCGTCAACATCTTGTATTTGTTGCAGTAAAATAAAATAATTACAGA…
TRINITY_DN88456_c1_g4_i4	1	c	(GT)6ttgtcggtagacgatgag(GT)8	46	67	112	GTATGTATGAATGTATGTATGGTGGTAGACGGTGGTGCTTGTACGTGACGGAGTGTGCTTCTTTGAGTGTGTGTGTGTTTGTCGGTAGACGATGAGGTGTGTGTGTGTGTGTATGTATACATGTACGTGTGTAGATGTGAATATATCTATGTACGACGGCGGTTCACGATGGTGGTGGTGTGTAGTTGTATGTATGTATGTGTTTGTGTGGTTGTATTTATGTATGTATGGCGGTAGACGGT
TRINITY_DN96044_c0_g1_i5	1	p1	(A)11	11	119	129	TTACCACCCGCTTTACCAACTATATTTACATTTCAGAGATCTCAGAAAAAGAAAAAAAACAAACAAACCAGTATAATCCCACGTAGAGTAGGGTCTGGGGAGGGTAGATCTCAGAAAGAAAAAAAAAAAGAAGTTAACATACCTCCTTGCTTTTTCAGTTTCTTCCTAAAGCTTCGCTTCCTGCTAAATGCCTTTTCCACAGGCTGACATAGTTTTCCAGCTTGACGAACTGCAGTGACAAGATCACGGTTTGACTTATTGTACATACTTGTAACGAGCCCAGACTGACCCGCTCTGGCTGTCCGACCTACCCGGTGCAAGAAATCAACAGCAGATGTAGCAAATTCTGCCTGTATAACATGTGAGACATTGGGAATATCAGTCCCACGAGCAGCAGCA…
TRINITY_DN106183_c1_g1_i4	1	p1	(T)10	10	370	379	CAATAGATGTAATATATCATGCAGATGGAACATATATATTTGTATAAAGCATCAGTTTCTTAATGCATCTAAGAAAAAAGAAAACAAAAACAAGGTAAATAATAACAATTCCACAATACAAGTAATTTTAGTTTCAACCCCTACCAAAAAAACATTCTACAAAATCTCTAACATAGATCCTTCAACAACCGAGGCGGCTCACTCGCTTCGCGAAGTTGATCAGCTCACAACTTCAGAAGCTTCAAAACATAAAACCTCTCTCCTTATAGCAAGAATGACAAGTGTCCTGTAAATAACAGTTTACTGGTTAGTTATGCATGATCCCTGGGGCTACAGTTTCTAGTGGTGTTGTGTGGGTGTTGGTTTACATTTTTTTTTTACCAAAATGGGTTTCTGAAT…
TRINITY_DN84293_c0_g1_i2	1	p1	(T)10	10	275	284	CGACCGTAGACATTAGTCTGTAGATCAAACAAAACTTAGTATTCATGATGATCAGAGAGTTGGTTTGGAAGGTTGTGCAGTTGTTGAGGCCGTTAAAGAAGCCTGGAAATTGTGCTACTAGAGATGGAAAATGGACGGGTCGGCAGGTTGGGTAATGGGTCAACAGGTAACTCTAATAGGTCAACAGTAGGGTCGAATTGACTTCCAACATTTTTTTTTGTCAATGCCCTTAAACATTGGTTACAAAAACCATATTATTAAAAATGATACTCGATTTTTTTTTTCTAATATAAACTACAGAAACTTTTAATCTGCTCGAGTTTTTACTGACTTTCAATTTTGGACATGTCTTAAACTTACCCATTTGACATTTTGAGGTAAAATATAAAAGAAACTGAC…
TRINITY_DN86019_c9_g1_i3	1	p2	(TC)7	14	119	132	TGAGTCACCTCGTCAACATAGTATAGGCCTCCTCTCTCAGTACCACGCCCAATTATCTCCTTCGTAAGAATGTCCTCAGATCCCTTCATTAAAAGAAGCAAAACACCTTTCAAACGCATCTCTCTCTCTCTCTTCCTCCATCCCTGCAACTGTTTCTTGAACTCTCCATCCTTTCATGGCGGTTTTACAACTCCCACCTTCTGAAACCCACAAACTACAACCCACAAAACGTAGAAGAAAGCAACACCCACAAACCCTAAAAGTAAAACAACACCACCCACAATCACCAACATCATCTTCATCATCATCATGGGACCAAATCAAGAATCTTTT
TRINITY_DN102615_c2_g3_i1	1	p1	(A)10	10	51	60	ACAAAGACCATCCCTAACGGAGGCAAGAAAAGCCCGGCCCTAAAAGTTGGAAAAAAAAAACTAAGAAAAAGAAAAAAGCAAACAAAAAGTAAATGTAGCCATTTGGGCCTATGGGGCAGGCCTGAATTTGAAAAAGTTTGTGCATTTGAAAATAAAAATGCAACCGGGTGGGGAATTCGCTTCTGATAGATCTCGCCCAGTCTCCCTCTCCTTCCCCCGCCGCCTTCCGACCCGCGGTCAGACTCAACCAGTCTGCTACCCTTAGGAGGGTGGGTTATTAAAGATCTTGGGACCGGGCCAGCCCTAGCGTAAGAGCAATTCAAGCCCAAGACCGTTTATGCATATCAAGAAACCATGATAAGAGCATATTTCCTAAAGATCACCGATGACAAAA
TRINITY_DN88878_c2_g2_i2	1	p2	(TA)11	22	56	77	CTTGAAATCATTTCTCTTAGCTGCAAATCTCGATCAACCGTCATTTTATTTTATTTATATATATATATATATATATATTACCAAGCCACGGATGAACCCCCAACCCACCTATAGGCTCTCGGCAACAGTTTGGCAGGCAACATAAACTTAAAACAATTTAACAATCAAAACATTTTAATGATATGGGTTAACTACATTTTAACAACCAAAATAAATATGTTGTTGCTGTATTGGTTCGGCACACATAGCTGCCAAAAATAGAACCCACTTAACACATCTATGCAACTAAAAATCAAATCCTACGTGTGAGTACACGGTGCCCATACATAGTATATAATAATAAGAGCTTAAGTAACTAAATTCGTTCAAATCATGCAGACTAAGAAGATCCTCAATGCA…
TRINITY_DN86773_c2_g3_i13	1	p2	(AT)8	16	162	177	TTTAGTTTTTACAACCCGAAACTATTTTCAGTTCGGGTTGAGGTGTTTCAACCCGCCAACCCAACCCGACCTGAATTGCCACCCCTAGTTGTATCGTAATGTATGTCACAAATAAACGTTTAGATATATGTAAAGTACCCATATGTACTTTTATCAAAGTAATATATATATATATATAATCATTGTATTATATCAGTTGTGGTTTATATAAAAACATATGTTTAAAGCTATATATTTAGGTTGTATGCAACAGTATGTGTAACTTACCTCTTTAAATCTATTACCTCTGTACAAAACTAACCCATTACTTTGCAAAGATGCATAGAGATATTTCAACCCGTTAGCTGCCCACTTGGCTGAAATCAACGCATTAAGAAAACTAGTACTTTCCTCAAAAGA…
TRINITY_DN86074_c3_g1_i2	2	p3	(CCA)5	15	191	205	GAAAAAGTCTGATGAATGGTGAATGAAATATCAGACCCAATTTCCTCCTCCTCCTCCAAACACCTTCTTCTAGCGACCGACCTGAGCACCCTTCTCCTTCTAACGACCGACGAAAACCACCAATATTGACCTTCATCACAACCAGTCCTTCCTTCTACCCATTTAATTTTTTGCCTGATTTCTTCCACCGCCACCACCACCACCATCCCTCACGGATTTGGCCGTAGATCATTTATACCAGCAGCAGGTCAACACTATTTTGAGGAAGTCAGCACCAAGGAAAGATCAATCTTGCAATCAAAGGACTGAAGACTCTTGGCCAAAGTACTGGTCAAACCGTATCGGAACAATCCCTAAAACTT
TRINITY_DN99297_c0_g4_i1	1	p2	(AG)7	14	93	106	CCCCTCACTTCCTGCCGGCATTCCTTCCTCCAAATCTCTAAAGATCAACTGCTCAACCTCCATTCCAATCACCGGATCTACGCTCGCATTTCAGAGAGAGAGAGAGTTACCGAGTCGAATCGACCCCGACAAACGATTTCTAGTCACCGCCGACAAACGATTTCCACCTCCACCTTCTTGGATTCTTCAGCTTCCATGGGATGGGATGAGAAATTGAGGTGGGTGATGGTCCCTGTACAAGGAGTATAGCCAAACCAAAAGGAGAGAGTGAGGGATTTTAGGGTTTTTTTTAATTTTATTTTTTTTTAGTGAAATAATCAAAATACCCTCACGTGCACAACACATGAAGGGCCTTTATCGAAGCATATGGACGGCCG
TRINITY_DN97926_c1_g1_i1	1	p2	(TA)8	16	86	101	ATTAAGTTGATTGTATCCGTTAAAATACACATGCATGCCTTTTGACTGTTTCACTATTATTCTTCTTTTGAGTCGTTTGTCACTTTATATATATATATATAAACAACGTACAATTCTAGCAACCTAGCTAGCTATGAGATCGATCAAGTACCCCTGGCTTCCATATCCCTTATAAAAGAAACCAAGTCTCTAGCAAATGGATAATTGCCCAACTCACTATTGTTAACGGTTCGTCTACCAGCTTCTTTGATCACAAATCGACAAACTGGACATTGGCCATGACTCTTAACCCATGGTACAATACAATTCTCATGGAACATGTGATTGCAGGGTGTGAGTGTCACCATTTCTCTTGGTTCAAAGTCATCTACACAAATAACACACCTCTTAGCATCTAAT…
TRINITY_DN105617_c1_g1_i1	1	p2	(TA)6	12	110	121	GTGGGTGGTGGTGGCGGTAGCAGGTGGGTGGTCGGGACGAGCTTCGAACCAGGTCTTACAGGTCTGAACCTGGTTTAGCAGGGGTTCATTTCTTCGTCAACTTTGCAATTATATATATATACAATTGTCATTCCACATATGCATCAAGGGATTGTACCATAAGCTTTAAAGGTGTTTTCTGCTTTACCTTTGTTGTATCTTAGGCTATTTTGGTTGTAATTTCCTGAACCTTCTTGAAATCAACTCACTTCATCTTTCCTCACTTTCGTTTACCACTAGACTCATTCTCTACGATCTCCTCATAGTAGCAAAAAGTGTGGGTTAAGAGTTGCTGTTGAGATTTGTCCGACGTTTTTCACCGCCGTCCACCGCCGATAAGTGATTGTCGGGTGGCAGAAG…
TRINITY_DN90406_c0_g5_i4	1	p1	(T)10	10	132	141	GGGTTTTTATGTCCGAGCAGGGTATTCTCTAAAATTTTAAAAAACCCAAATCAAATACGAAATCTTTTATAAAAACCCATGATCAAAATCCCCAATTTTCAACAAACCCACATGGTGAATTCAAAGATTAATTTTTTTTTTAATTAAAAACCCACATGGTGTCTTGTTGATTAGAACAAAACCCGGAATGCTTCTAACCGTCAGCAACGTCTTCCTCAATGTCGACGATGTGCAATAAAGCTACGAATCTACAGAAAATGATCACTTTCGAATATACAGGCATAAACCATGTGAAATCAACAATTTAAGAAAAAGGAATATTAATTACCGACAGTAGCTAGGGTACGGTGAAAGCGAACGAGCACTGGAGAAGCGTGGTCCTGAT
TRINITY_DN92855_c6_g2_i2	1	p1	(T)12	12	6	17	TTCACTTTTTTTTTTTTCAAATTGGTGACAATTGTTTAGTACCTAGATCGATTTACAACCTCATTGCCGTTAATCATAAACCTGGATCAGATTCTTGTAAAGATGTGTGCTTTGAGTCCAAGCAGATCAAATCTATTGCCAATTGTGATCTGAATCAAGCTATGTTAAAAGTGTTTATATATGATTTCCGGAGTTTCGGGTTGATAGGTTGGACAAGAAATCGAATTCAAATATGGCCGAAAGTTAGATTTGATTTCTTAATAAAAAAATAATAATAATATTCTGGATGTGTCAAAATTTTGTGGTATAAGATTCACAACATCAAATTGCAGATATTTTCTTAAAAAAGGAAAGGTTGTTGGTTAAACAACATGAGGTTTTATGTCAAGCATTAAAGTA…
TRINITY_DN107147_c5_g1_i1	1	p1	(A)18	18	224	241	GTACATTAAAGTTTAAAATTTTCATTCATCGAATTCCATGAACGCATGTTAATTAAAGCTTGAAATTTTGACGAATCTTTACTATTATATAATACCAGTATTCAGAATTGAAGTTAGTTAAAGCGGCATTTGATACAGTGGGTAACCGGGTATTCGGACCTAATCGCGTCACGCTTTTTAAAGCCAATATTTGATTACATATAATCTCCTAACTCAACTTATCAAAAAAAAAAAAAAAAAACTTTTGCAAGCAGATGGTTTTGCAATCATATGGAACACATTAATTTGGGTCGATGCAACACGAGACAGCCCACTTTGATCTGCAAACAGGTGCAAAAGTAAAGTAGAATTCTAACCTGCAATGCGATTTGTTGTTGTGCATG
TRINITY_DN59052_c0_g1_i1	1	p1	(A)14	14	552	565	GGCCTGCAAACTTCATCTTCATCATACTCATTCCTACTGCCATGAACGATCATTCACCGCCATGGTATCACCGCTACTCACCACCACACAAACCTACTGATATTATCACCACCACAGCCTCCTGCTACTATCGCTGCCATCATCGCCTCCCCATCTTCCGACCTATTTCTGTTGCCGGAGTTATGGCAGCAGCTGCGCACCCTCTCCGCCGTCGCCTACTACCGCCACTAACTAACATCCAGTCTTGAAATCCACCTGAAGCTGCCATCGACCTCCATAAGTCGCGACATAGTTCACATCCCCTCCACTGTGCTCGTCTTTATACCTCACAACCCCTCTTCAAACCACCGGCCACCGTCACCCACCGTCACCTGCTACTCTTCCTTTCTTCTTGGTGCT…
TRINITY_DN54960_c1_g2_i1	1	p4	(TGTT)5	20	6	25	GGGTATGTTTGTTTGTTTGTTTGTTTGTATTACTTTCAACTCAGTGGTACAAATATACAAAGTAACAGTTCACAAATCACTCAATGAACTTTTTAAAACCTGTTGTCCACAAGTCTATTTACTTACTAGTGTACTTACTAAGTACGCCATGAGATTCTATAGCGTACTTGACAATTTATCCAGCCTACATACCAGTGTTTAAGATTCCCAACACTTCCTGCGGGATCTTCTTCAAAAGTCTGCACTGGCTTGCAAACACACTTGCCTATCTTCTCGGTAGGATAAGTCTCCGAGACAAGCTTGACCCTATTTCCCACCTAAGGCTTTGAGTACTCATACTTCTTAGACAAGCCTTCCTTCTTTAGTACCGACCATAGTCCTCAGGAACACTGTGGCTTG…
TRINITY_DN79331_c0_g1_i2	1	p1	(A)14	14	601	614	AATGCTAAACCTAGAGAAGTTTTGCTTCAAGAGAAAGGTGTTGATTATCGGAAGATTGATTTGGAGTTGGAGCGGAGGCGTCTTGGCAGGCCTGAGACAGAGGCAGAAAAGAATTTGAAGGAGGAAATACATAACCTTAAAATGGTTGTCAAGAAAGAATCTAATGAAAACCAAACCAGTTTACATGATACAATACTTGATAAAGAAAGGGAACTGGAACAGTTAACTCGTGACCTGGATGATAAACTTAGGTTTGGACAAAAAACCATTGAAAGGCCCGGTTCTGGTGCAGGAAGAGCAGGCCCGGGCTTTCATGAAAGACCACCTTCTCAGTCAGGATCGTTTGATGAGTCCAGAAGTGTTGACTTTTCGGATAGGCCTCGATCCCGTGGAGATTTT…
TRINITY_DN100268_c3_g3_i12	1	p2	(TC)8	16	20	35	TCTTCTATCTATCTCCTCATCTCTCTCTCTCTCTCTTTTGTTTAGCGACTGAGACACAAGCCGGTGACTTTTCCTTTGCTTTTGGCATCTTAGCTACATAACAAGTCGGGAAGCTTCCTCGAAGTTTCTTCGCACTTTCATAGCAACTCACCACCAACAAACGATCTGAATTTCCGAACGTCGTCTTCTTCCTCTCTCTCTCTCTCTCTCTCTCTCTATCTACAGCTATGAGCGGTGGCGCTTCGCCGTACAGGCGGCACAA
TRINITY_DN98350_c0_g1_i1	1	p1	(T)10	10	224	233	TTTAAGTGCCTTCCTTCAACGCATTGAATCTTAAGGTCGATAACAATCACAGTTACTATAAGAACAACTACGATTACCTTTGTCAGAGCCATGGGGTAACGGGTGGTTCTGAAATACAGGACGCTATTTTCGAAGGTGGCGATGTTCTTCATAATAATATACTTTCTTTTATATATTTTGGTATTCACATTTGTTTTTGTCAACAATCTGTGTGTTTCTTTTCTTTTTTTTTTCAAGTGGAACGTTGCTTTCATCCGAGCAAAAACCTACCGACTATATCGCCCGACAAATGCTTGCATAAGGTCGTCTTTTTAACCTTATCTGCAAAGTGTGAGTTCATTTTCAGTATTTATTATTTCATTTATTTGCCAGAGTTGTGGTATATCTCTCCCGTGTGCT…
TRINITY_DN104222_c1_g1_i8	1	p2	(GT)10	20	2808	2827	CTCAGACAGGATGATAAAAGCAAGAAAATTTGGTAACCACTTTGGAATTGTAAACCGTTTTAACCACCAATACAGAACCATATATAAGTTGCCTTCGGAATAATTAAAAACTTTAAAACCAGTGACAACCAACCCCCCTCCCCCTCCCCTAAAAAGTATAAAAACACACTTTCTTCCTCCTTTCCCTCTCTATCGGATACAGACTGAACCCCCACGTAAGCATAAAGGGTCGAGGGCGAACAGACAAGTCAAATAGTTTGACTAAAACCGTCTTTTTAATGAAACAATTCAACTTTGAATTCTCTCATAAAAGTAAAGGTAGGCCATGTCTTTTGGAGGGTCTTTAGAAACACCCACCTTATCATCGTTGAATATCGCCCACCTTCCTTCTTTGTAGAC…
TRINITY_DN89800_c2_g8_i1	1	p3	(TCA)5	15	133	147	CGTGTAATAAGCACAAAAACTGCCAGGTGTAGCACGAACGTATTTACTTTCTTTTATAAACCTTTTCCAAAAACAAAATCATTCCTCCTTCTGGCTTTATAAAACCCCCAATTAACCCACTCAATTGCATTTTCATCATCATCATCATGAGTTACTACAATCAAGGCCAGCCGGCAGTTGGTGCTCCTCCTCCACAAGGTTATCCACCAGAGGCGTACGCCAAAGATGCGTATCCCCCTCCAGGGTACCCACCACAAGG
TRINITY_DN95666_c4_g2_i1	1	p1	(T)11	11	114	124	GATTGGGCCGGCAATTGATTGGCCGGAAATGGATGGTATGTGATTTAATTGGCTACACAAATATTGGTCCATCTTGTTGGAATGCAGTCCACGTCTTTTTCTTTATTTCTTTCTTTTTTTTTTTAATCCAACGATTTACTATCTTGTAAGCATTGATCCATTTTTGCTTAGTCCACTTGATCTTTTTATCCGCACGTCCGCTTAAATCCGTTAATTTTCCCATTTTAGTATCTATTTGCGTAAAACACCAAAACACGCAAAGTGAGATAAAAAGTAATAAAAATATATATTATACCAATTAATTATATATAACTAACACTAATAAGTGCGGAACGAATGTCCGCACATCACATCCCCACACTTGTCTTTTGCTTGCCCTCAAGCAAAGCTCTCAAGTAA…
TRINITY_DN87934_c2_g1_i3	1	p3	(CAT)6	18	37	54	AAGTTCGTTCAGTTATTTTTCTCATGTCATATTCAACATCATCATCATCATCATCTTCATCTTCAGGTGGACTGATTCTGGCTATCGGAGCCTTGTTTTGATTGTCGAATGCCATCCATGATTTACTATCCGTGTTCTTTGTGCTGGATTCGGCATCAGGTGTTTCCATTTGTACCAGATTTTTAACTTCACTGATCCCCTACACCTTTCATCAAAACGATTCTGTTACTGAATTTGAGTTAAATGGGTCCACCGGGTAGTTTAAAAAGCTCGTAGCTCGGAACCCGACTTAGTTACAGTTTAAACCTAACAGTGAGTTCAAGATCCTTATTTACTAGTTTTTAGGGATGCGAACATACTCAACCAAAATATAGTTAAACACAGTAACAGTTAAACAAA…
TRINITY_DN97637_c0_g1_i1	1	p1	(T)10	10	203	212	TGATTTAAACATGAATTTTTATACAAAGGAACTACATAATAATCGTTTTCAATATGAAATTAAACACACTAGTTGAAAGTGCACATAGCACATATGCAAGGCAAGGCCGCCAGATCCTCAGGCAGACGCAAGGCGAGGAACTTTCAAAAGCGAACTGGGCGGTGAGGTGCATCGCCTTTAACCAGGCGCATACAAGATCCAATTTTTTTTTTAAATTTAAAATTCTTTTTACTTAGGTTTTAACCACTGATTGGCG
TRINITY_DN85202_c2_g1_i1	1	p1	(A)10	10	294	303	GCTTACCAAGTCCAAATCTCATAGCCCAAATATTTTGGGTTTACTAGACTAGAAAAGGCCCATTACAACCCCAACAAAACATGTAAACGGCACTTGGAAACCCTAGTTTCAACAGGAGAGAAAATGGACAAAAGTATGCTCGGAGATCTGGGTACTCTTCCGCCGGAAGATCAAGCTCGAATGTCTACCATGATCGACCAGCTCCAAATTCGAGACAGAGTGCAGCTGCACACCATCTCATGCCATGATATATAATTATTACTTGTTCAGTTTATTCGGTAATAAATCGAATTAAAAAAAAAATTTATATACCGAAAACTGAATTTACAATTCGGAAACGGCAGGAACTGAACTGAAAACCGGATTCACAATTCGGTTTGGTTATGTATACGGATCATT…
TRINITY_DN85310_c1_g2_i1	1	p3	(CCA)5	15	94	108	CCTCCACCCCTGTGTCCACTTATCCCCACCACACCTCCGGCCACCCCAAACTCCGGCAAGGAAAAACCCAAGTTCCGACGTACAGGAAAAACCCCACCACCACCACCAAGGCTCCGACCAAGTCTCCTGTGGCATCGGTGAAACCCCAAATTCATCGTCTCTCAACATAAACCCCCTTTCTCTCAACATAAACCTGACGTACAGGAAAAACCTCCTTTCTCTCAACAATACCTAATCTCCTCCTCTTTCAGATCTCCTTCAACCTTCAATCAATGGCGCCTACCGGTTCAAAATCAGTCAACGCTAAC
TRINITY_DN92703_c0_g3_i7	1	p1	(T)13	13	1	13	TTTTTTTTTTTTTAAAAAAAACTGCAGGAAAAAAGTTTAGGATATAACAAGTTACACACATGAAGGATACACAAATTACACTATTCTCTACTTGGATCAAATAATGCAGCACAAAGAACAGTCTTGTGTATTTATAGTTTCTTTTATGAAATTATTAAATTCATGACTAGTAAAAACAACAGAAACATCAAGACCAGAATTCACGGTTCTTGATGGCGTACCCACCTGTTTCCTGCTTTCGACTGTTCTTCTGGTAATCGAGGGTCCACTTTTCATATGTACAATTCACAAAATCATAGTAGCCACCATGGAGAGAAAGCAAACCTTTTGCGACCCGTTCTTCAACCCACGGGTATGTAAGTAAGTTCAACAGTGAATTATTTATAGATTCCTTTTCGC…
TRINITY_DN121395_c0_g1_i1	2	p1	(A)10	10	232	241	TGCCTTTCTTACCTTCATTCTTAATTAACAACCTAGCTAGCTTTTAATTTGAGTTCAAGCTAGATATATATATATATGGAGGTAGATCCACCACAACTATATTATATGCTATGAATTAAGCTTAATTGAGGGTGTTATATATTGGTTCTGCTGGCTACAAGTAGGCCAAGTGGCTTCCACAAGTAGTTCAAGTTCCCATAAAATGACTTTTCCCGCCTTTCCTTTTTTTTTAAAAAAAAAAGAGTAATTAATCATCG
TRINITY_DN88377_c3_g1_i2	1	p1	(A)11	11	266	276	GGTTGTTGATTTTGAGGGAGAAAAGGGGATGAATTCACCGGCTCTAACATGATCGGAACATGTTATGGCATGAGAGAGGCAACAACCCTTTCAAAACTCCCAATCTCTCTCGCCGGAGCCTCCTCCGAACATCTTCCCAAGATCCCCAATTTGATTTTGCCTGTAACGACGGCCTGCTTATCACCACTCCTCAGAAATTTGGGCCTTGGGCTGCAAGAGCAAGAGGCAAGGGTTTATTAGTCAACGCCCACGATATTTTTGTTGCAAAAAAAAAAACTTTTTTCT
TRINITY_DN89512_c1_g3_i4	1	p1	(T)10	10	128	137	TAATCCTCTCCGGTCACCGCGATGAAGACTGCCCGCTACCGGAGCCGTACATTCGATTTTAATCGGGCGATGATGGCCGCGCGGGCTTACCAATCGTCGTAAACTAAGTTTAAAACCCTAATTCATGTTTTTTTTTTCAATCTTATAGATTACTTTTTTTATTTTAGGTTTATTTATACAGCTCTGACAATTGAATTTGACTATTCTATGTTAGGTTGGTG
TRINITY_DN54664_c0_g1_i6	1	p1	(T)12	12	844	855	CGGATAAAAGATGACGGTTTATAACAAAAAATGAAAAAAGGGCCCTGAATTTTCACTTTGCTTCGGGCCTCCAAAATGCTTGAGCCGGCCCTGTTCAAACCTGTGTGCGTTCAATGGGGCTGGTTTGAATGTGTTTTGTGATCCCAGAAACAGCAAATCCGAGTACCATCTGCACATCACCACGAATTCACCATCAAGAGTTGCCGAAAACGTAACCTGGTTCATGGTTAACCCACCCCATGCTTCACTCAACCCGTTGGCTTCCGGGTGTACATTAGCGAATTAAAAACTAGGAATAGGTAGGAGTCATACCTAGACAGAATTTAGAACTCGTCCTTCACCTTTATGTTCAAGTAAAACTCGAAATAGCACCCACCAAAATCGTGAGTCTTACTACTA…
TRINITY_DN77939_c0_g3_i1	1	p1	(A)12	12	98	109	GATGGGAACATCTGAAGGAAGAGCTTATGGGCTGGTAGAAATTACAGACTGTGGTGAAATAAAGAACATTGTGATGGAGTCTGATAAAGGCAAAATGAAAAAAAAAAAACTTTGAAGGAAGTTAGTGTTTCTGATGGGGCAGCAGAAGTATTTAGTGATGAAAAAGAAGAAACGAAGGAAACATCCTAATAAACGGATAGATGGGTGCGATACTGAATTTACAAGTACTTGTTACAAGATATTCATCTC
TRINITY_DN94830_c1_g2_i6	1	p3	(TGA)5	15	103	117	ACTTAATGAAGCAAGAAAAGCAGGTAATCACTTATTGCTTTTGCGATATGTATGCATATATAATACACACTCGCACACCAACATGTATTTATTTAGAATCTTTGATGATGATGATGAGAAGTGGTTTTTGGATCAACAGCCTCTAATGAGAAACAAAAAATTGCTAAAGAGGTTGCGTCCTTGCTTAAACTGAGTGTTGACATTGATACAACTTCAAGTGAAAGCATGCAGAAAGTTGTGGCTGCACTGAGAGCAGGAGCTGAATATGCAGATGTA
TRINITY_DN48744_c0_g1_i1	1	p1	(T)10	10	207	216	GTGTGCTCTTCCGATCTGATCACATTGCCTGATTTTGAAGATCTGTACCGCGTAAATCAGGTGAGCGAGACTTGATTACTGTTTGATTGATTGTCTGCGATTGGAAACATATCAGTTGCAGGAGTAAATTGAAAGGAAGACATGTTAAATGCGAGGAGAAATTAGTTTGACTTAATTTCTTGTAATAGAAGTTTCGTAATGGTTTGTTTTTTTTTTGAATGGCG
TRINITY_DN93959_c1_g8_i1	1	p2	(TC)14	28	1	28	TCTCTCTCTCTCTCTCTCTCTCTCTCTCTAACATCAATACACTAACAATGGACGTTGCCGTGATCGATTGGAACGATTCAAAGTTCGAAAAAGACGTACTTTACGAAGACATTAACGCTCCTCAATGGATTGATTTCTCTAATGCCGATCTTCCGGTTGATGATGAAGCTTGGTTCTGCCGATCTGAGTGTAATCATCCGAAGACGGTTGAAGATTTCTTCAGACAGAAGAGTCCTGGTTCCTCCAAGCATCAAAGATCTGCAGGTGCTTCAGAGATCCCTCTTCTGGGTGATCAAAACAGAAGAGATGCAGCTCTGAAGAAAAGAGGTTACCCACCAAAGAAAGATTCAAAAACTTCTAAACAGGTCCATGATAGTGAGAATCAGAACCCTAATTTCT…
TRINITY_DN66655_c0_g1_i1	1	p1	(A)15	15	49	63	GGTTGATCATGCAAACAAAAAGATATTTACATCAATGGTCTTGATAACAAAAAAAAAAAAAAAGATATTCTAATAATATCATAGATAAAGGGAGAGTCACTATAGGATAAGATTAAAAAAAGAAGAGATAAGGAGTGGGTAGTAGAGACCAAAAAGCCATTGATTATTGGTCCAGGTTTTGTGAGTGGTTTAATTTCTACTTTTCTTGTTTGGTTAGGTTTAAAATACTTCCATGGATCATGGCTCCACATGCCTTTCATCAATTCAACTTGTTGGTCCAACTTTAATCAAAATCCTAAAATGTCAC
TRINITY_DN85350_c0_g1_i3	1	p1	(T)10	10	763	772	CAAGAAGACAATCTGGAGAAAGAACTTGCTGAAATTCAAAAGGTTCTTTTGGCTATGCAGGTCAGTGTTTGCTAATTATTTGAAGTGTCAATGGTTTTGTTAATCAACTTAATGACATTCGAAATGTGTTTGTTCAGAAATCTCACGAATAATGGCTTAGTTTTTGTTTCAGATTATCAAAAAGTAATACTTTATAAGGCTTTTGGCTATAGAATAACAACCTTACTTCATTTAAAGAACCCGTTTGACTAGTTGACTACTTGCTTTGTATTGTCAACATGAGCATTACACTTTTGAATATTGTCCTGATATGCAAGGTGGTTGAACCGGGGACTGGTTCAAACACTTTTTTTCTTTTCTTTCCTCTACTGAATTTTATAAATGTTTAATGTGTTAAAT…
TRINITY_DN85606_c2_g1_i8	1	p1	(T)10	10	1637	1646	TCTCTCAATCGCCCGATGGATTTTCTAATTCTAACAGATTTGTTCAAATTCTCGCAGCTTATGAGATATTGTCAGATACTGAAAAGAGAGCGCTCTATGACAAATATCTATTTTCACAAAAAGTAGTTATCCAGAAAAATTCAAGACAAGGTTCCCAGATGTACGCATATGAATCCTATGAAACAACAGAAAAGCAGATGGAAGTTGTTGAATGGCTAAAATGGTATAGATATGCTATAAATGATATTGTGTCAGAGAAGAGAATAATGGATGGAACGGGCTACTTTGATGTACTGCAAAACGATTTTTACTCTGCCATAAATGCAGCTTATTATGGTCCTCTAATTCAATCAATGGACTTCCTTCCTAACTGTTTTGAAGCTGATGTAAGATCTGTTT…
TRINITY_DN91689_c6_g1_i1	1	p1	(G)13	13	1025	1037	AGGCACATACATGACTTCCTCCTTTTCCCTTTTCTTTGTTCTTGAAGATTAGAAATAGAAATTCTTACTCTTGATCTTATCCGATTGAAATCATTTGGGTGTGCACAAATGGTTTAATCTGAAAGAGATTACTCGATTTCAAGAGTTTCCTTAGTAACCGGTGCTTCAATCAATCGGAATTGGAACAACGGAGAAAGTTAGAGACCGGAATGAGTCTGGGTATTCGCAAAATTAGGGTTTCGGGTAAGTGACTATGCATCGAACTTTGTCTGTGAATCCAACATTGAGTGGATGGACTGTTTCATTCATCCTTTCTGGCCGAGAATTTCATCACAAACCCTCACCGGAATCTTCCAATTGTTACCCTGGTTTACGTACGCACCCGGGAAGAAAAGGAGC…
TRINITY_DN96720_c2_g8_i1	1	p1	(A)12	12	96	107	CTCATATTCAAAAACTAACTTAAAATGAAATAAAATTTGAATAATAAACTTCAACTTTATATATAAACAAAGTTAATACATAAAGCAATTAACACAAAAAAAAAAAACATGGCTTAAAGATGAGAATATAACTATGCACGATTTGAATTACACAGGATGTAATAATTACATAATTACCCTTTCCTTCTGTACCGTGTGAGGACACCAAGTATAAATCAACTGGTGTGAGTTTCCTTTTTCCTGAGTGTTCTTATCATCCCTCTCGCGATTTTAAAGAACCACAACAAATTCATGATCGCCAACACGGGTGGAACCATATGCAACCC
TRINITY_DN101806_c0_g6_i8	1	p1	(A)10	10	1	10	AAAAAAAAAAGAAAAAAAATAGTTACAAGATTAAATACACATAAAAAAGTAAATTCACAATCATCGAACAATGAAACCATACTTGATCAAAAAGTTCTTCCTCTTGCTCATTTTCTTCTTTGAAAATTTCCCCCTCTTCTGCATCAAAAGCCTTTGCTTTTACTCTTTTGGCTCTTTCAATTCTTCTGGTTGCACTGGCTGTAATCACCTATTTGAGCTCTTCCACAATGCTTATAACTTGGCTTTCATCCAAA
TRINITY_DN62010_c0_g1_i5	1	p3	(AGC)5	15	210	224	AGCAGGGAAAATAAAAACTACAATTCTAGCCAAGAAAAAGCAAAACATATATCATACAATATGGAAGTGCAATAGTTGTTGCGGCCCACTCACTGTATTTATTTACAACTCATTCCTACAAATATCATATTTATAAAATTAATAGGATAATATTGAACTATAGTGTATTATGAAAAAGAAACACCTGAATGTGAGGGGTTTACACTATTAGCAGCAGCAGCAGCAGAGTTTGACTGCATGGGGTATTTAGTCTCAAAATTTACCAACTTCCAGGA
TRINITY_DN95883_c4_g1_i1	2	p4	(TGTT)6	24	160	183	TGTAGCTACATTTATAGTTATCTGCTTATATATATATATAAATTGTTGAGTCGGGGTCTCTTTGGACGCAACCACTCTACCCTACGGAGTAGGGATAGAGGTCGGTGTGCCCCATCTTACCCTCCCCAGACCCTAATCTAAGTGGGATTATACTGGGTATGTTTGTTTGTTTGTTTGTTTGTTTTGACATTTGTCACATGCATCAATAGTGAACTCACTGCTGTTCGTTTA
TRINITY_DN108339_c0_g4_i1	1	p1	(A)10	10	756	765	TGGTTGTTTTCCTATGCTCTGATACCAAGTTAAACTTGGTAATTGTATTTTATTAGAATGGATGATTAGGGTTATAATAGGAGGTGGTATATATAAACCACAACGTTACAATCCAAACCCAACACTAAAACATTATTAAATATTAGTTTAATAGTCTACCTGCAACTCTGTGGCCACCCCGTTGATACCATCAGTAAACTTAGTGCCACCGATGGTGTTGAAGACCCTACTTCCTACGGAAGCCTCGTCAGGGCTCTCCAATACCTCACGTTCACGCGGTCGGATATTGCCTATGTTGTGCAGCTGATCTGCATGTATATGCATGCACCACGTACCTCTCACCTTCATGCACTCAAACACATCCTAAGATATACATACGGGAGACCTTATCTCACGATT…
TRINITY_DN79493_c0_g1_i1	1	p1	(C)13	13	57	69	GTGGTCTTTATTTGATGAAAGAAAATTGGTTTTTTATTTGTAAATTTGCCACCACACCCCCCCCCCCCCTCTTTATTGTTCTAGTAAGGGTCATGTGTCAAATGGGTTCGGTCGATTCAGTTCAGTTAACACTTTAGCATTTTTTTTTCTTTTTAGTTTCATAATGGGTTGGGTTGGGCCAAATGCGTTTGTTATCTTACCCATTTAGACCCTTTACTTCCATGCATTGGCTTCACTAGAAGGCATTTTAACCCATAAAGCAGTTTCTTATGAGCCCGATATATGGGCTATGTTTAAAATGCCCCCGGGTTAGTATTGTGAGGTCTAGGTAAAAAAAAAAAGAATGGAAGAGGTACCTTAAGGTCTTTTGCCTTCCATGGCCTCTCTTTTCTCATGGCA…
TRINITY_DN95678_c0_g1_i6	2	p2	(AG)11	22	2675	2696	TCTAATAGTTTGTGTGTGTGTGTTGCCTTTTGATTTGACAATTGTGTGAGGTTATGGTTTTTTTTTCTCTAACTTTTCTTGGTGTGTTTCATTAAGTGTGCATGAATGTTTGTTTTTAACTGCAATTAATGTAGAAAACAAGAGAGGTTTGAATCCAGTGTGTGTCTGTGTGTTAGTTTATTATTCACAAAGCAAAAATGTTTGCAGCAGAGCATTAAGAGTGGAGCTGCTAATTCTCTCACCTTTCCTTGTACATTACCTTAATAACAATTAACAACTAACATGTCTTTTGTCTCTTGCTTACTTACTACTTCAGAAACCAAATATGCCTTTCTTTTTCTTCTTCTTTTCCAGGTAAGCTGCAAACTCTTGTTGTTGAGCAATCGTGTCGCCAAGAGA…
TRINITY_DN104773_c1_g1_i3	1	p1	(T)10	10	86	95	GTTTTTCTTAAAAAGGAAAAAAGAAACTAATCATCTCCACCGCAATCTCCATTTAGCATCCATGATTCACCACCAGTCCACCCTATTTTTTTTTTATAAAAAAATCATAGGACAGACCCTAATGCATCCATGGCCGATTGTCACTTTTACTAAGTGGAATCTTTCTGAAAGTGGGAGAAGAAAACGATGATACTATGAGGGCGGCTATAGATTGATTCAGACCAATCAATTCACCTTTCTCATATTGTGATCCAAACCAATCTCCTTGCCACATTAGTGCATTCCACATGTTCGATGAAATGCCTGAGCCACATTTGTTAAGACTTTTGGAAGTGAGTTTGTGTGGCTGAATTGGTCCATTTCTTTTGGTGGTTCATAATCATAAAACATGGGTGGTAA…
TRINITY_DN78936_c1_g1_i1	1	p4	(TTAA)5	20	41	60	AATTCTCCTCACATCTTCACTTTCACTCTCTCCATTTCTTTTAATTAATTAATTAATTAATTATTATTTTTATTTAAAAATGCCTGGAATTGCATTTGGTCGTTTTGATGATTCCTTTAGTTCGAGCTCCATCAAAGCCTACATTGCCGAGTTCATCTCCACCCTCCTCTTCGTCTTCGCCGGTGTCGGCTCCGCCATTGCTTACGCCAAGTTGACGTCGGATGCCGT
TRINITY_DN144292_c0_g1_i1	1	p1	(A)10	10	210	219	ACTCTTGCTGGCTGACATCAATCTGAGTCACTGGAAAATATATACACACATCATCATCAAATTTATGATCATATCTCCAATAATACTATATATATAGCCAAAAAGATTTTTTACATGTATAGATCTAAAACTTTCTATTTTTCTACACTCTTTTTGGAATTTTTTTTATTTTTTATTTGACGATGTGTTCGTGAGTTATTTGGGATGTGAAAAAAAAAACTGAAAAAGATTTCCCGGATTTTTAATGGCTGAAAGAATGGAAAGAAAGATTGTTTAATAATCTTAATTTTATTATAACTTTCCTCTTAATATGGATGGATTTGGAGAG
TRINITY_DN98896_c2_g14_i1	1	c	(AG)6tgtgtgtagagagagaaagagagttgtgattgtgtagaaggatatgatgatttgggttcatacaaaatttctagttgaatt(A)14	107	18	124	GTGTGTTTGGAGAATGTAGAGAGAGAGAGTGTGTGTAGAGAGAGAAAGAGAGTTGTGATTGTGTAGAAGGATATGATGATTTGGGTTCATACAAAATTTCTAGTTGAATTAAAAAAAAAAAAAAGGGGTTTAGAAACCACAGGGAAGTTATGTGAAATTTTGTAGCAGTTGTTTGTTTAAACAAGAAAGAAATTGACCGAGACCGAGAAGAATGAAAGACCGTGGCCGGAAAGTGAGATCCGCCAAAGACCGACGCCGGTGAGACCGAGACAGACCGGTGTAGACCGTAGACCGACTCTAGAAGGAGAAGGAGACCGTTGAATCAAAA
TRINITY_DN96810_c3_g1_i7	1	p3	(CTT)5	15	393	407	CATCACGGTTGCCACGGCCGGATATTTTTCGCCTTCACAGAGTACCCGCTGACATTGTAACTGATGGAGATTTCAGGTTTATGATCGACCGCCTTTTGGAAAGATCTACACCGTTTACATGCGTTTTTTTTCTATGGGCTGTACAGTACGTCATATCAAACGTCGGCTAAGATGACTCTTGTGAAGTCCTTATGGTCACAAACCTCCTATTATTGCTCGTTATCTCAAAGACTCTACTGGCAATGCCATTCTTGAATCCCAGCTACCAGAACGTGACGAGGTTTTGGTTCTTCTTAATACTAGTTTGTCTAAGTAAGTTAAAGGGATTCCACATCAACAACTAGTAGAGGGTAGGGTAGGCTCTGTAATTTCTCATGTTGTTATTCTTTTCCCTTCTTC…
TRINITY_DN92242_c8_g1_i1	1	p2	(GA)6	12	622	633	TTTTGGCAGATCATATCGAAGCTCACATAAAACCTCAGCACTACTAGCATTGTAATCTCGCAATGCTGCTCTTTTGATATGCTGCAAAACGTGTGCAGCGGGTCAGGTAACATGTTACGCTTGAAACGGGCCATTTGGGTTGTGTTCTATTTGGTTTGATCCACTGACACTTTTTTTCTTGCTACTATTTAAAAACTTTATGAAAAATGAAAGTTCCAATGATGATTGTAAAAACAATATTATTACGATCCGTTTAGCTAAAATGTTCATGGGTTAGATCCGAACCCATTTAGACTATACCCAAACCCGTGAATTTCATGTTAGATACGCACCGTATTAGAAATTGACAACCCTAGTTATCTTCATGGCCAAAATTACAAAAAAGGGACTTACTTCTCT…
TRINITY_DN86113_c2_g1_i3	1	p1	(A)10	10	306	315	GACGCTTAGTAAAATAACCCTTTTTAGTTGCTGCAAATTTTGGGTATTTTATTTTATGCACAACCCCAAATAAACTTCCCAATTTGCAGCCAAGTTTAATATTAAGTTGCAGTCTAAATCCGCATTAAATTGTAGTCATTTTATTCCTGCATACGAGCGACAAACAAGGACTAAATCATCACAAACAACCCTCTTGGGGGTTCTCGGCCAACCTGCAACAGGTCTCGGCCCAGCTACTGCAGTGAACCCGGACCTGATGTCCGGCCGTCACAATACTTGCTGTCACGTGCCATGTATAAAAGAGCAAAAAAAAAATAGAACCAAGATAACATGCTTGTCCTACATTTTCAATTCTCACTGCAAGTCTCGTTATATTATGAGCCTTTTAAAGACATTAAC…
TRINITY_DN106330_c0_g1_i2	1	p2	(AT)7	14	254	267	CTAGAACTATATCAAAGCCTGCTAGTGAGTGACATGGGTAATAACTGATCCAACTGGTAGGACATAACCGGCTAATAATATTTTTCCATTTGATCTCTAGGATTTCAGATATTTTAACTACCTCACCACTGGCTGTTTGATCTACGTTTAAGGTTTTATTCAATTTCTTGTGGTGTTTTGATCTTCGATGGTTTCTTTGCTTTTTTGGCTTTGGTATTCATGTTGTGATTCATGTTTTTTTATAATATATATAATATATATATATATAACCCTGTTAGTCTTTGTAGCTAATGGC
TRINITY_DN84478_c1_g7_i1	1	p2	(AT)7	14	307	320	AAACTTCCTATCTTTCATGTTTTATTACATTGAAAATGCAGGTAAATGATACCGGGATGTACTGAAAGTCACTATTATAGCTGTTGTGGATTTGAAAAGAGATGAATTTTATGTGGTTGAAGGAAGTAGAAACTGAGAATCCTTCTCGCAAAACATGTAATATTGAAGTTCAATTGCGGTTGGTTTGAATTTTATTAAAAATTCAAAATCTTACTTATAACACATCGTGATACAATATCAAATGTAGACCGTACCTCTTCTGTGTTTATATAGCTATTTATATGTATAGTATTAAATCTATAAACCATATATATATATATTTTAAATTTTAATATAACCCAGGGATTTTGAAAACATGAG
TRINITY_DN48801_c0_g3_i1	1	p1	(T)10	10	65	74	CAAAAGTACATTCTGTAAAGATCAAGAGTTTTGGACAAAAATAACTTAGTCAATGATTTTGTTCTTTTTTTTTTGTTCCTTTTGCAATATTGAAAGACTGATGATGGTCCAAAACCGACTCTTGTTCTTCGGGCCAATGACCGAACGAAAGAGAGTTCATGCTCTTAAAATTATCAAAAGTTTACATATTTATTTGGTGTTAAAGTGGAATGAGATTTATTTAGGTTATAATTGTTTGTTAACTTTTGTTTTTTTTTTGTTTTTTGTGTTTTTTATTTAGG
TRINITY_DN88647_c0_g2_i3	1	p1	(A)10	10	331	340	CACGTGTTGAATTAGCAACCAAGTATGAATCAACTGAAATCAAACAAGACCAAAAATACCAACAAAATGTATTTATTTTGTCCATCTGGTTTACTACATAATGCACCAAAATACATACTTGATTCGACAACATTCGAAGTTGCTATCCGACCCGACTTGACATCTCTTACTCCCACCTGCCAATCTATACCCACAAATTAAACAACGACGACCAAAACTCTACACAATTCACCCCAACAGTCTTGGGTGAAAACAAACAAAAAAGACAAGTATTTCATATGCACAATCATCATAAATATCGTCTTCATAAAAATACAATGAAAAAGAAAGAAAAAAAAAACGAAACAAGTTTCAAAGACGATCATATGGAGCCTGACAGTTCATGAGGGCGAAGATTAT…
TRINITY_DN91725_c2_g1_i6	1	p3	(CAC)6	18	824	841	TTAAGAATCTTTCTCCCACACAAGACAGAAGACACTAAGGAAAACATGAGAATCCTCACCGGAAAATGGTTTCTCTTGTTCTGTCTTATTCTCGTAGACCTAATTAGTTTTCTCATCAAAGCCCAACCTGATTACCCTTTCCATATATGTCAAAATGATAGTACTTACACCCCCAACAGCACATATAGTATAAATCTTGATACTGCTTTGTCTTCTCTCCTGGAAACCAACTCGGGCTACGGTTATTTTCACGCGTCAGCAGGTCAAGGAATCGATACAGCCAATGCGATCTGCCTTTGCCGTGGCGACGTGGAGTTCAACATGTGTCAAAGTTGTTTAAAGGATTCTATTTTTCGGTTAAGACACACTTGTCTTAACCAAAGAGAAGGTGTCATATAT…
TRINITY_DN115800_c0_g1_i1	1	c	(T)11aaatactagtggtattgggttgttgagagataagatgatggcctgattgcttttaacccaacagttgtctgcggcgcgctacttcattaaagttttagg(T)11	121	106	226	GCTTGAGCGTTCCCCAGAGAAACCATACCGTCGACTACAGGGCCGGCCCATTATGCAATATTTCTAAGCTAGGGCTTTGGGCCCCCAAAATTGAAGGGCCCCCAATTTTTTTTTTTAAATACTAGTGGTATTGGGTTGTTGAGAGATAAGATGATGGCCTGATTGCTTTTAACCCAACAGTTGTCTGCGGCGCGCTACTTCATTAAAGTTTTAGGTTTTTTTTTTTCTTTTGAAAATTGGAATCTCTTTGCCGGGAAATGAAGAGACGGAGAGTCACGCACAGGCCGGACGACTGTGAACGCTGATGCCGGAATTGGAGGCGGTTTCTGTGATTCTTCATCGTCTTCGCGAACATATCCGGAG
TRINITY_DN59646_c0_g1_i2	1	p1	(A)13	13	48	60	GGAGGGGGAGCGTATAATACATTTTTCGTTTTGTATAAAATAAACATAAAAAAAAAAAAATATTTAACTCAAAATAATAAATTATTACACCTGATATTTATGATCAAAATGAAACATTACTCAGAAAAAAAAATTATATCTGATACTATTGAATAAACAAAGGATTTAAAAGGTTAAAAGGAGAAAATGATACGTCTGTATGATCACCATTCTCCCAATGGGTAATGCTCATTAACGACTAAAGACAGGTCGTCAAAGTGTAAATGCGGACATGACATCAAGTCAGTTGGAGTTCCAATAGGGAGTAGCTCCTTGGCTGTAGTTCTGTTTAACATTCACCTTACTGGTCGTAGGGTTTACAGATTGGTTACGACTCATATTGCCTGTTCCATTGCTAAG…
TRINITY_DN73822_c0_g1_i1	1	p2	(TG)8	16	29	44	GGAATCGTGTGTGTCGGGAAAGGAGGTCTGTGTGTGTGTGTGTGTTTATGTGTGTGTATGTGTGTTTTTTGTGTTTAGATGCCATACAAGTCGACAAACGCAAGGTCCAAGCTGTCGCCAATGTCTCTGAATCTCTCCTTTTCGGCGACCAACTCATATGTTTTGAATGTCGTGCAGGGTGGCCTCCATTTCCTCTTGCAGATGTTTGTTCTTTTCCTTTTCGCCAGTTAAGTCGTCTTCGAGCCTGTCGACTTCCTTCTGCAATTTCTGCACCGATCTCTCGGCGAATTCAGCACGAGCCTCAGCCTCTTTGAGCTGTGCTCCGAGACCTTTCACTTGTTCCTCAAACGTTTCTTCCCTTTGTGTGGCCTTTTCTTCTGAAACCTCGAGGGATTTCAA…
TRINITY_DN99364_c1_g4_i2	1	p1	(A)10	10	181	190	CCCACGTCCATTTCATTCACTCGTTCATTTCATTACCTCATACCAAACAGACCCTTAGCTTTACGAATTTTCAAATTTTATATACAAAAATGAAAGTTGATTGACTTTAAAAAAAATTGAACGATTTTAGTAGAACACTTGGTTACTTTTACCCTTCATAACACTAATTTAAGTAATTTCAAAAAAAAAAGCTTTTTCCTTGAAAAATAGTTTTCTTTTAAATTTAAAGCAATACTAAATTTTTATACTTGATCAAAAATTTGAACTTAGAACCCAAACCGTGTGGTTTGTTAGATTACCCAAAGCGAAACTAGTCTGCTTGATCACTCTAACTCACTTAATAAATAGACCGTTGTTTAGGTTGCAACCCATATTACCTATGTACAAACTTATTATAAC…
TRINITY_DN106748_c1_g3_i7	1	p1	(A)10	10	302	311	TCAAGCATTTCTCTTTTTCAAACCAATTTCTTACCAAACACCCCCTATGATTTAGAATACCGACAAGCATAACAAACAAATTACCCAAAACTTTCTTCGACATACATGACACCAAAAGTTCAACTTTTTTGAATGATTTATACCTCGTTGTGTGATTACAAAGGTGGAATAATGACGCATGCACCCAAACGGCGGAAACAGGTCTTTTAGACCAAGTCGACTCGCAGCAAAATTTTGTTTAATGTACATTTAACCGTATGTAATAACCAATCGAGATCGGTTAAAAGTGATAAAACAGTACAAAAAAAAAACATGTTTAAGCATATCCATTCGGTTTCTCACCACCCTTTGCAGATCTCTTCTGTTGGTCTGTTTCATAATGAGCAAATGCCGCATCTA…
TRINITY_DN102649_c0_g1_i1	1	p1	(T)10	10	560	569	TTTTTTTTGCAAACAAAATGTTATTCATTCTAAAATAACCAGATAATTAGTTTCATCCAAACAGGCAAAGCTTATTATCTACATACTGAAACTGTTACAATCATAATCAGATAACCAGTTTCCAAACGCAATCCCCGCTGTCTAATTTTACAATCACTCAGTCGTCTTCATACACCCGACAGATCCGAGCTTATATGAGATTCATCCTGTTTGGAATTTGTATGCCTGCCCTCTTCAAAAGTTGTGCAGAAGCATGCTTTGCCATTGAAATAATTTCAGTCTCATCAACATTCATAATTTTCTGATTCTTCATGATCCAACGGCCGTTGCACATAACAGACACTATGTTTTCCGTTCGCAAGCAGTACACAAGGCTGGAGATGCTAGAAAACAGGTAGC…
TRINITY_DN51720_c0_g3_i1	1	p1	(T)12	12	292	303	TTATTATTTCTCTGTTTGTGGGTTCGTGTTGATTTGTGACTTCTTGCTCAGACACGTGGTGTGCACCACTAGCATGCTCACTATGTTCATCCATATCTTTAACTGCTGACGTTCCCGCAACGTCTCTGACACGTAATCCTTTATTACCAAAAGATGGACTCGTAGGATGCTTGTCTCTTCAACCGGTACCTCCAATTCGAACTCTTATTCGATGAATTTGATGGAACTTGCCTTCAATCCTCAAAACTCTTCTAGGGTTTGAAATCTCCTTTTTCACCTACTGCTTTGTCGTTTTTTTTTTTTAAAGATAAGAATGAAAGTTATAATTAAATCCTCGTTTTTAAAGGCTTGTTCCAGGCCCACATTGTTAAGTTTTTGACA
TRINITY_DN87154_c1_g3_i5	1	p1	(T)10	10	423	432	AATTACCCATTCAATGTATGTACTCTTATTCTTCTACTTCCTAAAACGGATCATTGTACACATTTTTTCAAATATGAATAAGGTAGTATTAATAATAAGATATTACACAAACCAATTAATCAACAATTTAATGCATGAATTATGAAATAATCGAAAATAATAAGGATATGAAGACAGAAAAATGAAGAAAATCTTCATGCGGCTGAACTGAACACTTCAGGTATATAGAAAACTTGTATCAACATACCTTGAAACAATCCATTGATTTAACATCCTTAACATTCACATCCTGAAGATTTTTGTTGTCGTGCACTAGCCACGTCAATGGTATCCGGAAGATAGCTTCATCCCCAACAAAAAGTAGAAAATAGTGCATGTCAAAGTTGAGTACAGATCAAA…
TRINITY_DN91201_c1_g1_i1	1	p2	(AC)6	12	95	106	GTTCTTATGTGCTTCAAATTTTTCCCAAATTCCTACACACTTCAAACTTCAAGTACTTAGGAAATTCCTTTAAAATGAAATCATAATATTTTCAACACACACACACTTAGGCCTATGGTCTAATCCAAGATACAAAAATCTTGTCGAAGTCTTAAGTTCTCTAAACATTGGGGACATGTGTAATCCGGAAGGGTGATTACCTGTATCT
TRINITY_DN103725_c0_g4_i8	1	p1	(T)10	10	902	911	TCTTCAACCCAGTTATGGATCTGTGGGTGATATTTTAGTGGATGAACTTTCAAATACCCAAGTTGATGTAGAACGGGTTTCGGTTTCCATACCACTCAGTAAGAAAGATGTAACTCAGATGAAAATTGAGTGTTTAGAGTCTCATCAGAGTGAAATAATCACCAAGGCTCGTGAGAATGACGATGATGATGTCATAACCAGTGAAGTCGTAACACATGATGATAATGCTCAATCCGCTAGTTGTTATCGCTCAAGTGCTCCATCTCTACCTAAACGTTTGAAGCCTGTATCTGCCATGAAAGGTGGCCGTGAGAAACATGGATTGAGTCCATCTAAGCAGCTGACCGTGAAGTGGGCCCCAGATGTTTATGATCCCGTGCCCACTTCAGCGATACAGAT…
TRINITY_DN107051_c1_g3_i3	1	p3	(TTA)6	18	42	59	TTTTTTTTATAATCATCTCTTACCATTCAACCTTTTTATTTTTATTATTATTATTATTAATTTTTTTAATTTAATCCTGAATTTACCACTCTGATATTGCATGTAACAGACAAAAGTTATTTTAAGGAAAGATCTCACCGAGTAGTGCACCCGAGTTGGAGTATTCCAAATCTTCACATCTGAGAGGAGCGTTTTTTTTCTTCGTCCTTTACAGATCACCAGCGGGAGTATGGTTCCAGAGAACCTAACCGATCATATGGCAAACAACAATCGATTTTAACAGTAGATCTGGTATAGAATATAACATGGAATAACAAAAAACATGATTCAAGGATAGATCTCACCGAGTGATAGTTTCTTCAATCCTTGAACAGATGCGAGCGCTAGGGTTCCTAAACC…
TRINITY_DN89968_c2_g2_i1	1	p2	(AT)9	18	28	45	ATCCAGCTTCCCGCTGGTTGTTCTTTGATATATATATATATATATGATGTGTGGATCTTAACAAGCTTCTATTTCAATGTAATGATCAACATATGTAGACTCATAACCTGTTAAGATTAGCTGATCTAAACAGGGTTGTCAGGGTAAACATAATGTTTTTTCCTCTCCTTTTTTTTCTAAAATTACCCATTTAATAGCAGGCAGTAAAAACAGAAAACGCATAATTTGTTCAAGTGATAATTTGTGACACCTTATGCAAATCCCACACCGTTCTAAGCATAGGAAAAGATGAGAGAACTCAACAGACAACAGGGAAGAATGCTTAGTGGAAGTGTCTTCTCAGGCAACCAAAAAAAAACCATGAGCTTCATGTGGACAAAGGGTCAATGTTGGTCAGTA…
TRINITY_DN114063_c0_g1_i1	1	p3	(TGA)7	21	19	39	AGGTGAGGAAGTGGATGGTGATGATGATGATGATGATGATAATGATGATGGGTAGACACATGAACCTGTGCCTGTATTTGAATAAGATAAAGTCAGTATGATAGCATACAACTGAAGGAAACAGTTTTAGGAATGGGTCATGGATTATCCAGTGTTTTCAGAAATAGACCGGACCAGTTGAACTAGACCGGCTATAGATCCGGTCCAATTGGGGGTATTTGAACTGGTCGGACAGGGTGGTCAAACCGGACTTCAATATTTTTTGTTAAAAAAATCCTTTAAGTTCTTATTTACTG
TRINITY_DN106547_c4_g5_i4	1	p3	(TTC)5	15	250	264	GAAGGGACGTGAAAACTGATGTGGCAGTGACGTGGCGGGCGTAAAAACTTGCCGGGGGTGAACCATACCCAATGCTCTTGTAAATATAAGGTAAGGTAAGGTATACCTTTGAACACATACAACAGCTTCAACCATGCCTGATTTTAACATTTCAATTGCAATACTTGTTACTATCCCAGTCCATTGTGCTCCTTCAACAGGTTTTATCTTACGAGCATACAGAAGCTCCTCATGAACACCGAAATATGTTTCTTCTTCTTCTTCTGTACGGCCTCTGCCATGAACCACTTGTTCAAGCCCTTCGATTCTTGACATCCCATCCCCCAAGAAAGCACAGGCATTCTTAACA
TRINITY_DN77844_c0_g2_i3	1	p2	(TA)7	14	296	309	GGTGAATAAAAAACAAAAGCTGGGCGAATAAAAAAACGCAGGGACCTTCTTCTTTTCTGAAGTTCATGGCTAGTGTTTTCCCTATAAATTGAGTGAGTGAGTATCAACAATCAAACAAAACGCACACTATCTTCATTTCTGACTTCTGATTCATTTGAAGACGACTGCATTGCTTTAGTGAATCAAAGATCGATCGGTATTGATCGAGTTGTGTCAAATCCCATACAAACATTTAAAAGCAGATCATTCGAGTGTGAATATTCCTTATAAGTATTAATTCTCGTGGAGTAAAAACTATATATATATATATGAAGATCATTGTTGTTTTGCTAGTTTTGTCCACCATTGTGGAAGGAAGATTCCATTTCCACAAGAATCAAAAGAAATCTCCGCCTCCCC…
TRINITY_DN84842_c8_g2_i3	1	p1	(T)10	10	607	616	GCACACCAACAAGTTTCTCATTCCACATTCTAGGTGTCTGTTTTAAACCATACAAAGATTTTTTTAACCTACAAACTTTAGTTTCATTTTCAGAAAAGAAACCTTCTGGAGGATGCATATAAACCTCCTCATTTAACTGCCCATACAGGATTGCATTATTAACATCTAGTTAGAAAAGAGGCTAATTCTTTTTAACTGCCAAACTTATGACAACCCTAACAGTCATCATTTTTACAACAGGTGAAAATGTTTCATCAAAGTCAATACCCTCCCTTTGATTAAACCCCTTAGCGACTAATCTTGCCTTATAGCGCTCTACCTCACCGGAGGACTTGTATTTAACTTTAAAAACCCATTTACACCCAATCGCTCTCCTCCCTTGTGGTAAATCCACAAGTT…
TRINITY_DN90936_c4_g1_i2	1	p1	(A)10	10	106	115	TTAAATAGTTTGGTGTTGGAATTGGAATTTAAAGTATTAAAAAGTCAAATTTGCCCTTAAATATAGTAAATATAAAAAAAAACATACAACACTCATTATTTAAGGAAAAAAAAAACTATTTTAGTAACCTACTCATACCCATACCCGTACCCTCAACCTAAACCCATCCACCACCATTTTAGTAACCCGTTAAATTTAATGAGAAGAATTGAGTTATACATGATCGAATTCTAGATGCACCTTGAAGACATAATGAGGGAAGAGTTGAATGATAAAAGGAGGAAATAGCGATGGAGACGAGCAAAGATGGAGGAGCGATCGACGATGGAGACGAACGAAG
TRINITY_DN91997_c1_g2_i2	1	p3	(TGG)5	15	49	63	TGGGCTAGGTCACCATGGAGGTCTAGGAGGTGGTGCTGGAGGTGGATTTGGTGGTGGTGGTGGGCTTGGTCACCATAAAGGTCTAGGAGGTGGTGCTGGGGGTGGACTTGGGGGTGGTGGTGGGTTAGGTCACCATAAAGGTTTAGGAGGCGGTGCTGGAGGTGGACTTGGTGGCGGAGTGGGAGGCGGAGGGCTAGGGGGAGGTGGGGGTTTAGGTGGAGGTGGAGGAAAAGGGCTCGGTGGAGGAGTAGGTGGTGGTTTTGGTAGTGGCGGCGGACTTGGTGGTGGGGGAGGACTTGGAGGAGGTGGCGGCGGAGGCCTTGGTGGAGGAGGCGGTGGAGGTTTAGGTGGTGGTAGTGGTTTTGGGGGTGGTTCTGGTGGTGGATTTGGAAGTGGTGG…
TRINITY_DN66919_c0_g1_i1	1	p3	(CAG)6	18	506	523	ATTAGGGCTAAAAATTAGACGGTTCTAGGGTTTGTTTGACCGATGAAATTGCAAAAAGCAATTGGGCGTGAAATCTCCACACACACACCACTAGGTGAGAGATAAAGAGTGCCTGTGCTTCCTCAAATCATCAGATGATTCCTCCGGTTACTTCGGTGGCTCGCCGTCCTCAAGATCCATCGCAATAGTGGCCCACACGATCTGATTCGCGCCAAAAATTATCCGAAATTATCGATTTTTTTTTCGGAAAGGAGAATTTGCGTATTTACAGTGACAGGTAGTGGCCGTTGAGTAGATCGTAACAGGTTTCAATTATTTAAAACGACAAGGGTTTTAATTTGCAAGCTTTTGGAGTAATTACAATTTTGCCATGCAATCTGGTGGTGGTGGCCATGGGCG…
TRINITY_DN98265_c1_g2_i9	1	p1	(T)10	10	1	10	TTTTTTTTTTGAGGTGAAATCTTGTACCTTTCAGGACTAGAAATTTGAAGGTGATACATAGTTTTTCCTCATCATTATGTAACCATGTATTAAAGACAATACCACAATTTAACTTATGTGAAAAGAAATAGATACAAAAGAACACTAATTTTTAATTGAAACTTACCACCAAAACCATATCCTTTGATCCTCAAGATTCACACAATCATGAAATTGGCTGCTTCTTCATCCTCCTCAAAAACCAATCTCACACCACACTGCTTCACCTTACAGTTGATGCCAACACATTTAAATGAAACCACAATTTCATCATCTGCTTTCTTCCATCTGGGGTCAGATTTCCTGTACCACATCCATATCTGATCCGACTCGATATTGGGATCAATGGTTGCCAAGACA…
TRINITY_DN141619_c0_g1_i1	1	c	(AT)7ctaaaacagaaaccttgctgcgat(A)10	48	82	129	GGTCAGCTAACAAGGATTTTTTCGGGTTCGGTATCGGGGAAAGGTACCCCCGCCCCGATATAATATATATAAATAAAAATAATATATATATATATCTAAAACAGAAACCTTGCTGCGATAAAAAAAAAAGACAGCAGCGTTGCTGCGAGTAAAAACAGGACAGCAGGTCCGGTGACCCATTGGTTGATGCGTTCTGACAGCAGGTCCGGCACTTATGGCTCTGCCCTGCGGTGGGCCGAGAGCCCACGTATCAGCTGTTGTTTTGCTCTTATTTTGCTGCGTGTATGCCTGATTTAAGGGTTGTGTTTTTGTGTGTAAAACAGACAGCAGGTACATGTTCACTGCAGAAAGGTTAGGGAATCATTGTTGTTGTTTCATGTTAAAAATTCTGTTTGAAAA…
TRINITY_DN123320_c0_g1_i1	1	p3	(TCT)5	15	265	279	GCTTGTAAGTGAGCAAATCTCGAAGCAGAAGGCCGGGCATTTTCTTCTTTTTCGATATACCCTTTACTCATAGCCAATCTTAATGCACCAGCTACACCTTTACCCAAGTCAGGTTCTGGTTCTAAAATCGGCTTGCTATCAATTGTTTTAAGATCTATTAATTTTTTCTCCATTTCTACTTCTCTCCATCCATCATTAGATTCATCAGAGTCAACTGCATGTTCTTGTTTTAAAGTATTTTTGTCATAGTCCATTAATGAATCATCTTCTTCTTCTTCTCTATTCCCAGCTTTACCATAAGTTGGTATATCTCCAAGAGTTCTACAAAACTCAGCAGTAGAGTTTAACACAATTGCGCCTAGTGCATTATCATTATATTCAGTTTTAACCAATGTATCAG
TRINITY_DN57667_c0_g2_i1	1	p1	(A)10	10	273	282	TTGCAGGGCTCCTTTACAGACTAAGAAATTCACCACCTGATAGGTAAGTTATATTTCACATTTATTCAAGTTTTAAGATCACTTGTGTTTCTTGTTACGAGCTAATGGACTGGACAAATGAATTTATCGGTTTTGAGCAAACTATATAAAACGTCAAAACTCATGACCGGTCAAAACCACCTATGCTTGCCTCTTTCGTTTTTGAGTGCGGGCTAACACGTTAAACAGGTGGACCGTCGGAGCCACGGGGTACCGTAACTTTTTAAACTTACAAAAAAAAAACACTTTTGAACATAGAGAAAACACAAACTTTTTATTAATCTTGAGAGTAAATTGTTATTTTCGTTCATGGTTTTATCTCAATTTTATCATTTAAGTACTCATGTTTTACTTTTTGCT…
TRINITY_DN90691_c1_g1_i3	2	p1	(T)10	10	328	337	GACAGTTAGGAGGGGATCGCAATTGAGCAAATGGAGCAGTAGATAAAAAAAAAACATTTAGAAGCATGTCACCATATTGGGCCATGTTGGGCCTAGCTCTACGTTTTAGAAAAAAAAAACAAAAGGATGAAGAATGCAGATGTCGGTTATGAATTTTTGGGCCTATCAGTGGGCCATTTATGGACCTAAGAGAAGTTGCCCATTGGAAGCAACAATTGCAAAATTAAGTGGGCAGTAGGTTGGACTAGGGGGGAGCCGTGAAAGGCAATTGGGAAGTAGGTCAAAAAGGGAGCCGGTTATTGGAGGGTGGGAGGTTAGGTGACGCCATTTTTTTTTTAGGATTGGAACAAAAAGTCAAAAGAGGAGGGCCGCACTAGGTCACAGGACTTTGATATTTTT…
TRINITY_DN73427_c0_g1_i2	1	p1	(A)10	10	217	226	TGGTTCAAATACACATTGGCATGGTTTAGTACGCTGGTTCATGTGTCTGACATGATTTTCTGTTTAGTGTAAAATAATCGGATCTGACCCACTAACACGGCCCGTTTAAAACTGAACTGTTCAGCTCAAAACGTCAAATACGTTTTCTATATACGTTGGCACTATGCAGTAGCTTCAAGATCTTGTTCCTGTTTCCTTCAATAGAACTTTTTCCACAAAAAAAAAATGAAGTAGTAAAAGGGTAGATGTGAGAAAATGATGCAGAAGCAAGATGTGAACAAAAAACCATTTATGATGTCTTAATGTAGTCAAGTAGTCATCTTAGTACAAAACCCCCTTGCTTAGGTGTGAAATTTAGACAAATTAAACATGTTAAAAGAACCATAGACAAAATGAAAT…
TRINITY_DN121148_c0_g1_i1	1	p1	(T)13	13	2	14	GTTTTTTTTTTTTTGAACGAATTCTTTGTATGAGTTGATCGGTCACTTTTTCATTCCAAAATCAAAAGAAAAAAAATGCTATTCTTTTGCTCTTGTGATCTACCGGACGGAAGGGGTCATCAACAAGCAAATTTTTTTGTCATTGGAATGAGTTTTCTTCATGTATTACCCAATCCAAGAACATCCAAGCAATCTAATAGTGGCTAACTGTGCATGAACATATGGATAGGTTGCGG
TRINITY_DN15921_c0_g1_i1	1	p1	(T)11	11	261	271	CTCCTTTTTCCCCCTTCTTGCCCCTTCTCGCCCCTTTCTTGCCCCGGCACTACACATAGTCTTAGATAAGGGAGATGGTGTTCATATATTGATATTTGTGCCAGCCGTACATACATATAAGTATATAACACACACACATACATAGGCTGTAGTCCCATTCTATATTGGCGGGTTGGGTAACGTGTCAAAACGGTTTTGAGTTGAAACTGGCCATTGTAGTATGGGTCAAAAGGGGTGCATTGGGTTGACCCACAAACAAGTTTTTTTTTTTAATTTTCAGAATAGACTCGCCAATTATGATACAAAGACAATATTATTG
TRINITY_DN159598_c0_g1_i1	1	p2	(TA)6	12	97	108	GTGTTCGACTCACTTGTGACTCTACGACCCGTTGGTGACCCGTTATATTTGTTAAAAATGTTTGGCTAGTATTAGTAGGCATGCTTCATGAAACTTTATATATATATATTTCATAGGTATAATAATAACAAGTAAATAATGCATGTAGGTCCACCATTCAAACCAAATCAAGTAGCTCAATCATGCTTACATGTATACTACAGCATGTTACCACATACCTATCTATTGAACCTACTGATCTCCCCAAAAATCTATCATGA
TRINITY_DN98040_c3_g2_i1	1	p2	(AC)7	14	190	203	CTCACAGTGAAATACGTACACGATTCACATGTTTGAAAACGTCTTCTGAAAGGCAAACTTCTTTAATCCTTGTTGGAAGCGGGATTAGAACCCATGACCTCTACCCTTTAGTGTTCCTAGAGGCTTTGCCTCTACCATTGGGCCATCAACGCCAATGGCACATGTTTGAAAACTTAATTAGCACTTCTTACACACACACACACA
TRINITY_DN102080_c0_g7_i4	1	p1	(T)12	12	1	12	TTTTTTTTTTTTCATAGACATCGCTCCTGTTTAATGAAAGTGAAAACTTGAACAACAATAATAAATACCAAATACTATGTGCATTTGTCCATTCATGATTTTAACTAGTTAATGCCAGAAATGGTGCACAAAGTCATACAACTACAATATGCAGGCAAAGTGTTGAATTTAATAAGAAAAGAGAATGTAACTAAAGAATAACTTATAACACTTGTTTTAAATACAAAACTATACAGATCAAGCAGGCTGGTAGGAAGCTAAAACTATCAGGATTCATCATCCGAACATGTCGGAAAACTTAATCCATGTAACGCGGGTATATTCTCCAAATCTTCCTTGGCAAATAAAGGGAACAACCAAAGGGCCTTTCGTGTGCCAAAAACCTGCTCAAAATTTTTC…
TRINITY_DN106444_c2_g1_i1	1	p1	(A)10	10	169	178	AAAAAAACAAAACAAAAAACAAATTGGACCACATTATTCTTGCAATCCTGCCTCCTTTCCCTCTTGGGACTAAAACGGTGTCACTGGATTCTAGTAAGCTTTGAATTATTGTTACTATTTATCTAAACTGTGCTACATTTGTTAAGGTTCAGTTGATAAGTAACGTAGAAAAAAAAAACTAGTTCTGAGTTATGGTTGCATGTTCTGGTTGAATATGTTTCTTGTTATAGTTGAGTCTGTTCTTTGAAAGCTCAGAATTGATAAACGTTCTTTAAGGAATCAAGATTCAT
TRINITY_DN106820_c2_g1_i3	1	p3	(GAT)5	15	4403	4417	TTTAATAAGTGAACAGAGGAAGATATATCAACCAATGGAGGTTGAAGAGGTTAAGGTAGTTCCAAAAACTGAGGAAGACACAATGAAAGAATACCTAAAAGCAGCAAGAAGACTGGAAAATGCAAAACTGGTTCTGAGAAGATATGTAAAGATAGATACTGAATTGCGATCACCTGTGGACAAAGATGAAATTATTTCTGAGGTACAGTTTAATCTTTATTTTTATTTTTCATTTATTATGTATATATGGAAGTTAGTTAATGGCTTTGTTAGTTGATATATTTCTGAAAATTTATCTTCCTGTGGTGAAAATTTATATGAAATTTTTTTGCCAGAATGGGTTTGAGTTAATACGGGCATTGTTTCACTGAAGTCACTCAAAGTGTTTCATTTAGGTCA…
TRINITY_DN107717_c6_g7_i1	1	p3	(ATA)5	15	248	262	TATGTGCCCAGAATCATAAGAAATATGCTAGACAGCCTATACTTTCCAAATGTTTAAAAAAAAATATTATTTTAATCAAGGGTAAAGTAAAATATGGGGTAGGCAAAGTAGGTTACTATTCAAGTTATCATATGTTAATAGTGTGTACATTGAATTGATCACCGTATGGGCTTAAACAATTGAATTAGGATTTTGTTCAAAGCAATAGCCATTACTCATTGCTAGGGACATAAGACTGTTAAAAAATATAATAATAATAATAAAAGTTGAATTCTTTTTGGATTGAGTTTTCCCAAATTTGCTCTGCATGTTCACACTTATAATCTTGAAAGAATCGAAAGCTCAGAACGGAGGGTAAACGTGTTGTTACCTGTTGTAGAGGAATCGATCTATTCAAAG…
TRINITY_DN49127_c0_g1_i1	1	p1	(T)10	10	22	31	AAAATGCTAAGAAGTCATTAATTTTTTTTTTCTAGTATTCATATTTGAAAATATCACAATGTATTTTTTATTATTTTTAAAAATTTACTTGTTAATCGTTAACTAGTTTTTTATGTTATTAACAACCAAAATTTGGGGGTAGTTACAAGATTTTAATTGTTCTTAAAGAACCCATTTTGTTGCAGCAGGTATGAAACTAATTATTTGATTGTTCATTCTTCTTATCTGCTATGGTAGGAGTTCATGGAAACGAATGGATAAAGGTCATGGATTTTAGGGTGTAGTATAGGCTGATTATGTAGATTACTTAACTTAACTTTGGTCAAACCTAGATGCCCTTCGGTAGTAGGTGTTAGGTTTGCTCCTACTTGTAGGTAAGCTGCTAACCTTATAGTGCTT…
TRINITY_DN76878_c0_g1_i1	2	p2	(TC)7	14	261	274	AGTGAATTGATTGATTATTAAGTTAAGTAAGAAAAAATCATAGAGAATCTTGAGGTTGAAACTTCGGAGCAGTTAAGAATCACCTCTCCTCTCCTCTCTTTCTTCCGGTTCCAAACCAAACACCATTTGAAGAACTCACACACACACACACACAGTGAAAGTGAAACCGACTCCTTTAATTTTCACACTAAATAAAATAATAATCAAACAAAAGGTAGAAATTGGTTTCTATATATTTCCACTCCATCAACCCTCCTTCATCTCTCTCTCTCTCTTCCCTGAACTATACATATATTTTAATTTTGTTTTTAATTGATATAATAAGATCTGGGATTTTCATATGGAGGCTTGTTAAGATCTGTTTAGAAAAGTAGTGGAAGAGTAGTTTCATAGTTTCAT…
TRINITY_DN78254_c0_g1_i1	1	p4	(TGTT)5	20	51	70	CCCATCTCACCCTCCCCAGACCCTACTCTGAGTGAGATTTATACTGGGTATGTTTGTTTGTTTGTTTGTTAGTATGTTCTTTCTTTTTTTATTATTATTTTTTAGATACTATGTTTCTGGTTTGAGGGAGTGTTGGTGACTTGGTGTTCTTGAAGGTTCGTTTTCTATAGTTTTGCGGAGGGGAGTAAACAGGAGGTGGAGGCGACGGTGGTGGTGGCGGAGGGGAGTAGACAGAAGGTGGAGGTGACGGTGTAGGTGGCGGAGGGAGTAGACAGGAGGTGGAGG
TRINITY_DN90142_c1_g3_i1	1	p1	(A)10	10	152	161	AGCCTACTATTTACAACGACAAGCACCACTATGCAAAGGTTAAAAAGACCTGCATGACTCTTCCAGTTCTTCATAGTCAGTCTCCACCTTCGGCAGGTCTCTGCTTCGAAGCATACGCACCATGACCTGAAACGTGAGTGTGGAATATCACAAAAAAAAAACGCCTAAATTCATTGAAGCATTTTAACAAACACATGGCAGGCATTCCAGAA
TRINITY_DN147406_c0_g1_i1	1	p1	(T)14	14	207	220	GTCGAGTTATAAGATACTGTAAGGGTTATAAAATACGTCTAACGGGTCAACAGTTGTATGAAGTCTATTTTTAGTGCTTGAAACCTACCTGACCCGTTTCAACCCCATTAATTTTACGCAACCCCCCACCCCACAATTTGCCACCTTGTGTATATGCTTCATAATAAGTTCACCAGAAGCAATCTCGTTACTTTTTTAGTCATCTGTTTTTTTTTTTTTTAATTTATCACA
TRINITY_DN90625_c1_g1_i1	1	p1	(T)10	10	238	247	GATCTGTTTCAGAGTTGCAAGATATTCTCCCTGGCATTCTCAACCAGCTGGGTATGTTTAATAATTATGTGCATCATTCATTAGGTTTTGTTAGAGGTGGCAGTCTAACACACTTTTAAAGAACTGGATCAACCTGTGTTGTATCTATCTGATTAGTGGTCAGATTGATAGAAAGGAACGTCAAAGGTCATCCTTGATATTTTTTGTTGACCCTTTTTATTATTTTAACAAAATGGATTTTTTTTTTATAAATTTTAATACAAAAAGGATAAACAAATTGTTGAGAGCCAGTTCAGGTCATTTTGACCTGTTACCCAATCTACTCATTGTCACATCTAGGTTGTCTGGTTTGGTAACGTAAGAAAATGATGTTCCCTAAAACATTTTTATTGACCGTTC…
TRINITY_DN105555_c1_g2_i1	1	p1	(T)10	10	216	225	TAGATCGGATAGAGTGGGTGCGTCGGAATTATGATAGTGTGCTTAAGGTCTTCAAGTCCCTGTTTAATCGCTTACTCAAAGTTTTCAGTCAACCGGTATATTTTTAAATAGATTATGCCTTGTTTAAAATAACCCTCACTTTTTGTTCGAATAGTTACAAAAAGCGAGGGTCTTTATTATTTTATTTTAAGTTAGAATACTATCTCAGGACCTCGTTTTTTTTTTCTTTTGTTCGATTGGAG
TRINITY_DN104038_c0_g1_i4	1	p1	(T)10	10	823	832	ATGTATACTTGAACTTAGGTAAGTTCTGTGATCCAGCTTATTTCCATTGTAATTTTTAAGGTTTTTACTGAAAGCTAGGATCCTTTATGACCCTTGTGACAATATGAGCTGTATGTGTAGCTGCTTGTGGGAGTTTGAAAGGTGAAGTTGGTACTGGCAATTAGGGATTTACATATCACACATAGGGCACCTGATTAGTTTTCTTATAAGTGCTTATCTGGTTGCTACAGTTGCCTACATATAACGTATCCTAATCCTGTGTTCTGTATTTACTGAAAGCTAGGATCCTCTATTTCAGTGATTGATCAAGATACCAAGACATTATTGTGTTTTTAACGAGCTGGTTGCTTATGGAGTGGTTGGGTAGCATAATGTATATTAATATTGTAAACTAATTAT…
TRINITY_DN105159_c2_g2_i5	1	p2	(TG)8	16	799	814	CCCCCTCCGCCCGTGCCTAGCAATTCGGGCTCCACCATCTCGCCCCAATTTGCCCCGGGGGGCGGTGTTCCCGGGCAAATTTGGGCACCCCTCTCGGGCTCTCTCGTCCCACTACACATGCCCTAAGAATATAAAATATTATCCCTGCCTCATAAGAAGGAGGAGGTCATCAAATTGAAAGAGGACCGACCAGTCTCCAATGGCTGATTGTAAGAAACCTTCAAATTTGAACTCTATTGATCTCTCCTCCCCAGACATCCCTACCTCTGTATCCTTACTCAAACAGGCATGTATGGAATCTGGTTTTTTCTATATTACCAATCATGGTATGAGTGAGGAATTTATGGATCATGTTTTCACACAAACCAACAACTTTTTTCATCTTCCTTTGGAGGAAAA…
TRINITY_DN91388_c1_g6_i1	1	p2	(AT)9	18	1	18	ATATATATATATATATATAATAAAATAATTGAATGGTTTGTTTTAGAAATCACTGCAGTAAAAATTTAATTAAAGTTAGAATGTACATATGAGTTCAAAACGGAATTTCAAATTCATAAGGAAACTTTGATGACCGATTTCAGTAATTTTAGTATGAAGTGAAATGGAATAAACAAGTAGGTTGTTTAGGACAGGTTGAAATAATACATAAACTGCAGTGGCTATGAACAACATGAATAATTAAACAAAGGTTTAAATCAAAGATTTAAAGCATCAGATGGTTGGAAATTGTTTGTACATATGAGTCTTCAAAATAAAACAACCAACCATGTTTATAAACTTTATAAAACAACAACAGAAATACTTATAAAAATAGAATGGTTAGGTTGTTATGTAACT…
TRINITY_DN69060_c0_g2_i1	1	p2	(CT)11	22	36	57	ATCGTCTCTCTCTCAACAATTCTCAACAAACACTCCTCTCTCTCTCTCTCTCTCTCTCCTCTCCCACCAGATCCTGCATGCAATCACCCAATTCAGCACAATCTCAATCCGTCACAATCATAATTTATATCACATCTCTTTGATTTCATATAATCAATCACAATCGAATTTCAATTAGGTTTTAAAGGAACCGAAACTTGTATTTGTTTCATCTAGGGTTTGAGTTGATCGTGTTTGACCAGATCAGGATCGGAAACGATGGATTCGAGCAGGAGAGCGGTGGAATCGTACTGGAGGTCAGTCATGATTGATGCGGCGACTTCCGACGTGGATAAAGTCGCCGGTGTGTACTATTTG
TRINITY_DN49366_c0_g1_i1	1	c	(CAT)5cccatcgtcattttcaaggaggagagagaac(A)10	56	39	94	AGAGAGTAGAAGAAAAAGAAAGAAAGAGAAAAGGGGGGCATCATCATCATCATCCCATCGTCATTTTCAAGGAGGAGAGAGAACAAAAAAAAAAGAAGTCATCATCTTGTGAATTGCTCTTCTCTTTTTGGAGAGAGAACCGTAACCAGAGAAAAAAGAAAGGAAAGAAAGAGAAAAAACACCATCTTCCACCATATCCATGAAAGTTGCTAGCAAGGAAAAGATGGAGGCTATGTTGAAAGAAATGAGAGGCTAAATCTTTGATGGTTCTCCTAGGTGATGGTTTTGTTATTCTTGCTTGTATTTCTTGATTTGTAACTATATGTGGGACTAG
TRINITY_DN102026_c1_g1_i1	1	p4	(AAAT)5	20	17	36	GCGTTTTTCTTTAAAAAAATAAATAAATAAATAAATGATGAACGAACAGAAACAGCAGTATGCTGTTGCATATTCGAAAGGGCGTGTTTGGCTGCTAGCTGCGATTTACAGTTTTCCTTGTTACTGGTATGCTGCTACGTTTAAAAAAAATGTTCTTTTCGAAAACAGAACAACAGCAGTACCGACGTAGTTGCTGCCGTGCAGCGATAGGCCTAAGGGGCCACAACCTGCTGGTTCTGTTTAACTGTCGTGGGCTGCTACAATAAAAAAAAAATTTATGCAGTTGAAAACAGCAGTTGCGCTACACCAAGGGGCGGGTGTTCGGGTGATATTTGCTTCCTGTGTTGTTTGCATTATATGCTTAGGTGAATGGCATAGTTTGGGTAAATCGGACAGCGG…
TRINITY_DN101844_c3_g1_i5	1	c	(GT)7(GA)11	36	1568	1603	CAGCACGTGAAAAAGATTTTCAAACATATAAATTTACAGAACACAAAACTTAAAACATCAAGATTATGATTGATTATGTGTTTTTCAACCTGCTTTACAGTATCTTTAGGAGCTAATCCTATGGATTCCCGATGTTTGAAGATGAAATCATCCCCAAAACGATATCACTCTTCATCTAGTAAATGGATACCAATCATCTAATCTTTTAGAGCAAAGAAGTTCACCCCTTGCTCGATTTTGCCCAAAAAAGCCCTTTTTTCTTCGGGAAATTGTTGTCTGACAAGGACCGACTCGCTTTGGAACCAAAAGAAAAGTGTCTCTTTAAGAATTGCTTTCCGAAAGAAGACTTCATACTCGTACTCGAGGCCATCTTAGGGCTAATCTTATGATGATCAAACA…
TRINITY_DN114131_c0_g1_i1	1	p1	(A)11	11	249	259	TGGTGAAGGTCGAAGTGGTGAAGGTCGAAGGGTTTTTTCTTCTTTTGTAACAGTACCCTCTTTTTGTTTTTAATGATACACTGTTGTTGATAGCTTCACCAGAATCTTTTGACTTCTGATTATCCCAGGTGCTTGGATACCTCGTACCGTTATTCGGATAACTCAAGATCGAAAGTGTGTTTTCAAACATCTCTGAGTGGATCCTATTGCTTGGTAAACTTTCCGGCCAAAAGAAATTCTCCATTTACAAAAAAAAAAATAAAA
TRINITY_DN94443_c2_g1_i5	1	p3	(GAA)5	15	408	422	GCTGTTTATCATAGTTTCCAACCATTTCAATTCCAAATTTCTAATTCCACGAACCAAAAGCCCCCTAAATTCCAAGAGAAGTAACCGGATGGAATCAATTTTCATTCCTATATCTTTTTAAACCCAATCAAACACACTTCGAATGAAATTTCAATTCAAATCCCATCCAACTCCATCAAACCAAACAGCCCCGCGTAATCTTCTTCGGTTAAATGTCTGACGATCCATGAATTGAAGATGAAAGGAATTCCCCGAGAAAAAAATTGTGTAGCTATTTGTGAAGAGGTTTTAAGATCGATGAAACAGTTGAAAATGATTAAGGATACTTACCCAATACATACTTGAACGTGCGAGGAAGATTAGCAGCAGGATCTCCAACTACGGCTCCGATGAATCGAT…
TRINITY_DN7989_c0_g1_i1	1	p1	(A)11	11	169	179	GGGAACACTATTTAATGTTGGATGTTGATGGCACTGATGCTGGTAAGGCGGATTGTGTTTCTGCAGATAAACAGATATTAAGGAACTAAAATGGGAGGATTGTAGGGTCTGGGTAACAAGTCCGGGCCATAATGAGTGCTTTTTTGGTTGGCCCGAAACACTTTTAGTAAAAAAAAAAATATGATTATGAAATTTATATATTTGGGTTAAATACGGTATTAGTGTAACAAACAACATACTTTCTTACTTTGCATGAAAGAGTCATCCACCCCGA
TRINITY_DN56939_c0_g1_i2	1	c	(AT)14(AG)9	46	292	337	GTAACTTTTATTTTAATCAAATAGTAAATAAAAGTTAGATTATATTAAATAATATTTAATCTATTTTTGAAACCTAATTATTTATTAGTTTTACATATTTTGAATTTTTTTTATATTTAATTATTTTAGATGTATAAGATATAAAAACATAATATATATTGAGTTGGATAGGATATCATTATATCACCTTATCTTTGTTTAACTCCCAAGATCTCCACCTAGTGTTTCCCATGTGCAAGACTGCAAGGTTAGGCAATATAAACATGTAATGTTGTATTTATTATTTTTATAATATATATATATATATATATATATATATAGAGAGAGAGAGAGAGAGTTGGATTCATTTATAAACCGCAT
TRINITY_DN75418_c0_g2_i1	1	p2	(TG)9	18	38	55	ACCATTTCTAGCACACAAACATACCATACGTATGTTTTGTGTGTGTGTGTGTGTGAGTGAAGAGTTGAAGAAGAAGATCATCAAGAACACAAAGATTCAAGGGATTTGGAGCTTGAAATCGTGGGAGGTTGGCTTCCACACCTTCTACTTAGCATCAAGTAACAAGACGATTCGTGTAGAAGTCAAGGCGGAGGGCTCGTCTAGTGACCAAGGTAAAGCCCCGGTGTAACTTGGAAAGTCTAACGGATGGTGTTTGGTTCTTGTATGGTAAAGACTTGGAGTTTGGGTTGTTTGAATGCAAACTAATTTACAAATTATTAGTTGAATGTTGTTTAAAACATGGATGACCTTTTTGGTAAATATTGTCGAATGTTAGATTTATATTTTGGTTGTATTTTG…
TRINITY_DN82558_c1_g2_i1	1	p1	(A)10	10	23	32	TGCAACTAACACAAAATTGAACAAAAAAAAAAGTAAAATAACCCATTTTTGAAATTAAAATTAGATACTTTTAACTTGAGTTCGTTGACACATTCATTTGTTAACTTCAATCAATGACCCTTTTATGAAGGTGCTAGCATTGAGAACCATATTCAAAGAACATGTCAACAAAACACAAGCAGAAGTATCTACAACAGGGTACAAAGACATGCCCGGGGAAGAGACAGGCGAAACCCCAACGATGACCACCAACAGCTCCAACAATCAGAAGTA
TRINITY_DN38747_c0_g1_i1	1	p1	(A)10	10	176	185	ATAATAATAAATTATCTACAAAATGGCTCAGAAAAAATATAAAAAGTGAAACCAGTGAGAAATGGCTAAGGAAAAATAAAATGGGGTGCCTGAGTTTGAACCGGGGCCTCCAGACCCTTCTTGCAACGTTTTACCATTAAAAGAAGGCTTGTTTCTTGTAATGCATATATTTAGGAAAAAAAAAAGATGAAACAGAAACAAAACGAAATCGAAAGCACAGGTAAGCAAACAAAGAGTTATG
TRINITY_DN76700_c0_g1_i4	1	p1	(A)11	11	1009	1019	GGGGTGACCTTGGGGCTTTGGCCTTTAGCAAGCTCACCATACAAAGTGGGGTTGGTTCTGCACAAAAGGAAAAGATAATGAAGTAGTTAGTGAAGGTCAAGTGATAGGTAAGGGTATATATTTCTTTTGGGATGAGTCCCTTTCTAGAGCATAAAAGATCAACTTAAAGACAATTTATTGCATAAAAGTTAGTACCTACCATATAAATGATCCTATCAAACATAAGATGCGACCATGACTTACACTAACAACCATAAATCAACTTGGCCATCTAATATTAGAACTTAATTATATGTATTAGTGGCTCAAGAGTTACTTTGATCTAAGTCAAAGTAGAACCTTTTTACGTTCGTTTCATCTAATCAACTAGAGGTGAACCAGAACCGGTTTAGAAACCGA…
TRINITY_DN9304_c0_g1_i1	1	p1	(A)10	10	163	172	CTTTGAACGAGGAGGAAACGCGGCGCAGATCGTCGACGGCGGCTTCAGAGTCGTCGCGCGTGTAGTGCCTTGTGCGTGTTACGGGTCGCGACGGTATCGGAACGGCCGAGACGGCATCGGACACCGGAGTAGTGACGGGAAGGTGAGAGATCGAAAACGGGGAAAAAAAAAACGTTTTACTCGACGGAACGATCAGTACGATACTATATATTGCATACATATAAATTTTGTATTGTTATTATCATATTTTATCAGCACACTACGGCGG
TRINITY_DN103159_c1_g4_i3	1	p2	(TA)11	22	394	415	ACAGATGGGTGTTTAAAGATGGATTAAATGAGCATGATCCAAGCTTTATTTCTTCATGGAATGCATCTATTGATCCTGTAAGCTAATAAACCTATTATTAATTATTATTTTTTTAGTTTAATTATGTTGTTAATTATGTATAATTAAACAGCAACCAAAAGCTTGGGAGTTTCATTTCAATTCTGGGATTAAGGTTAGCAAAATAGTTCCATTAATGTGCATAATTTGGTCTAAACTAGTGACGTAAACCGGTTAAGTCATTCGTAAGTTACTTGAGATCGGCTGGCCAAAAACTTAAATCGACTCGAGCTTAGACATGGTGCTCATTTAATTAACAAGCTCAAGCTCGAGTAGGTTCGTCATCAATAAGTCTTTTATGTTTATTTAATATATTATATA…
TRINITY_DN93653_c0_g5_i2	1	p3	(ATT)5	15	211	225	CCCAAAATGAAGGATAAATTAAAGCTATGAACTTTAAAATAATTAATTATAATGTCACAAACGTAAGTCAAGACTAACTTGATCTTGAACACTTTGCTTTGAATCATACATATAACTACTCGAGTTAGTCTGGAATCTTGATGCTTGAAATCCGTCTTTAGATGGGACATTGTTGATCAAACGGTCTCGGTTAAACGTAGGGTTTTGAAGATTATTATTATTATTAGGGTATCTCAATAACCCTAAAGGACTCCCATTTATAGGCGTTTGACGAGACATATTGTTGGAATAGTTAAACCTGTGGTGATGATTATAGTTGGTGTTTGTGTGGTGGTAGTTAAAGGACGGTGGTGGTGTAGTGGTGGTGAAGCGGTGGTAGTTCATGACACCATACATTTG…
TRINITY_DN25030_c0_g1_i1	1	p2	(TG)8	16	13	28	TATATATATATCTGTGTGTGTGTGTGTGGTATATATAAACTTATGGATTTGGTCTTTTTAAGTATCAGAAATTGTCTCTGTTTTGAAACACGTGACACTGACAACCATTGTCCCTAAGATGATTTTCGTGTTACTTTTTTTAGAATGACAAGGGTGATTTGATTTAATCTGTGGTGTTTGAGAGTGTTTAGAGGTGGTAGATGTATGTGATGGTTGTGGGTTGGATAACAATAGTGTGAGGTGTTG
TRINITY_DN91049_c1_g1_i10	1	p2	(TA)19	38	1	38	TATATATATATATATATATATATATATATATATATATACACATACAGGATGGTTCTTGTACAATACACATTGATCCTAAAAAACATTCTAAGATCACAAACATAAATATTTATTATACATTCAAAAGTACCAAAACTCAACCCATGTGGGGCAAACGATGATATTGTTGAAATAACCAATCGATTACTTTTACATCAACTAATACTTGTGCTTAACAATTGCCTGAAAGAAGATCAAATCACATGCTGCTGATTTAGACAAAACAATTCGAACTCTAATTGGTTATGTTTTTTAAATGTAATATAAGTCACAATTGGCTTCTTCACCAACTAAAGTTAAAGCATACATAAATGTATTGCTAAAGAAATTGCAAATTCTACAAGTGAATGTGTTTGGGAT…
TRINITY_DN100903_c1_g1_i1	1	p2	(AT)12	24	245	268	CCCCAAAATGCACCTAGCTCTCCACGAGCCGCTAATGATGTGACTGGTTGCGCGTCAACGCCTAGGCGCACGCCTTGTGCGCTTTTGACAACATAAGTCCCATGAATGTTAGTTCTACGATCAATGAATTGGGCTGCAAATGAATTAATACACTATCCAACTTATATCCTAATTTGAATACCCTTTTTAGCTTAGATGTATATATTTAGTTGCAGATAGAGATACCTTCCAATGGCCAAATAGGATATATATATATATATATATATATA
TRINITY_DN89206_c1_g7_i15	1	p3	(TCA)8	24	103	126	ATGAAAATAATTCTCTCTAAAATTAAGAAATTGTAAAAATGAGAAGCATGTTCGTTCGTCTTTGGTTATTCTAAACCATGAAGAGTCAGAATTGTCTAAATTTCATCATCATCATCATCATCATCAGGTTTCTCCTTTGATCTTTTTAACTTGCTAGCAGGGAAGTGTAGCCTGGCCATAAGAGGACGTGGTGAGCGCGTCTTCTTGTCAAATCCCCTCACACAAACAAAACCTCTCCAGAAGCAGTGTTGAATCCCTTCTGTTGTAAGGCCTCTGAATATTGTTGGTATGGAAGTTCCAAAGTACACTGTTCTTCTAGGTAAATTCCACAACCAAGATCTGGGGACATCAATTGGATAAAGGCTAGAATCATGGTCCGCAAACACCTGCATCTCAAAA…
TRINITY_DN89345_c2_g7_i1	1	p3	(ATC)8	24	373	396	TGTTATTTCCTTTTTTTTTGTAAGCACCTTCAAAGCAATTATTTGTCTTTTATTCCATTTGCAATAGTGTTCTACCACCATCAGAAACCCCATCTTCTTCGATTTATCAGCCCACTATCACGAATTTTCAAATCGAAAACCATTTAGGCCAAGAAGAATGTATTTGAGGAAGCTGGAGGGAGATCGATTTAATGCCCTAACTACAAGATCTGGGCAAATCAATTTGAGGGTTATATCTTGTGGCTATACAAATTGATTTGAGGGAAGGAGGGTCTCACTTAGACTATTCATAATCCTTTAGGCTGAAGTCTTCTGTCTTCGTTGACTTGAGTGCTGGTCAGTAGTTTCTTCTACACCGACGATCAGGTTCCGATCATCATCATCATCATCATCATCTAA…
TRINITY_DN88870_c2_g6_i1	1	p1	(A)11	11	255	265	GGAACCACTTATGCTGGACTTAGAGCAAGAACCACAGGGGCACCACAGAATCACTGTGGTCGACTTGCGGATCAAAGATGACAAAATGGGCAAGTCGGTTGGGTTGGGTAATGTATCAAGACGGGTGAGCATTGGTTTTGTCCAAAATTGTAGATTCCTGTTATGAATAATTAGCATGTGAAATATGATTAGAAAAATATACTATTCACTAGTGACCTTTATTTTTTAATAAAATGATTTAGGAGGTTTACTGGAAAAAAAAAAACCCTTATTTTCGTGTAA
TRINITY_DN32158_c0_g1_i1	1	p1	(A)10	10	206	215	AAACGAGCTTGTTTTTAGGCTGGGACTCGGGCTCGACTCGTTTAAGCTCGGCTCGTTTCGAGTTTTTTTCAAGCCGAGCTCGAGTAGCTCGCGTGTAGCTCGGCTTATTTGCACCTCTATATGTTAACTAGGTGTATGAAACTAAGCGGTTGTAGGTTCAAACCTTATATAAGACATATAAAAAAAATCGCCATTTAAAATGTATAAAAAAAAAATACTAGGAGGGAATGGAACAAGATATAAGTACGGTTTCCATGAAACAACCGAGTTTTCCAGTGTTTTATTTGTAAGCGGGTTCTATTAGTTAAAGAAAAAAAGCCTCATAGAATGATAATGAAATCTATTGTTTAATAAGTCACTCAAACTTATTATCGTCACTAAAGTTTCACATGTTATTTT…
TRINITY_DN98568_c0_g10_i2	1	p2	(GT)6	12	268	279	GGAGCAGCTTAAACGGATGCGTGATGAGTTTTGGGATACTGCTCCACATTATGGTGGCCGAAAAGGTGATTCTTGTTAAAAATATATGGTGGCAATTTCAAGTTTACAACCAATTTGATTATGAATGGGTCGATTTGGATTATGTCTTATATCATATGGATAAAATCAATAAAGTCAACTAAAAATGGTAACAAGTCAATTGGCATTTTAACCTTCTATATGAGATTGTCAACTTGCTGCTTTTGTAGTAGCTTGTGATTTAACTGAGTGTGTGTGTGTTGTGTAATTTGTCAGAGATCTGGGACGCGCTTCGAGCAGCTGCTGAAGCTGAATTATCACTTGCACAGACAATAGTGGACAGCGCTGGCATTATTGTTCAAAAGGCAGATTTGACCGTCT…
TRINITY_DN92372_c0_g1_i1	1	p1	(T)10	10	106	115	TATTGTCATCGCGGTAACAGGTAAATCAGTTCATCTTCTACCAGAAAACACTCCCACCTCAAAACCCTAGGATACGATTACTTCGCCTAAATAATCTGGAGAGAGTTTTTTTTTTGCTTCAGTTCAGTGTTGATCGTTCTTCACTTGTGGAAACAAAAGGGTAAAGTGGAGTACCTACTCAAATGGGTTGGATGCCTCTGAATCAG
TRINITY_DN103409_c2_g2_i14	1	p2	(AG)12	24	2058	2081	CTCTCGCGATTTTTTCTTTTCTAAAAGGCGTGAGACTGAACGAATACGTTACATAACAGGTTCCCAGATTAAAGTTTATGTACAAATTTAGGAGGTTGTCACTTGTTACATAAAACAAGAAGCAATTTCATGAGCAACATCACAATATCTTGCAAAAAGGTAGACAGATAACAGAAACACTAACCTGCAATACACACAAATACTCAAAATATATATCAACAGAAACTTTATAACTATACGAGTAAATGGGTCGAAACTGACACCTATATTTCTTAATGGAAAAATGAAAAAGAAGAATACTCACTAGATTATGATGGCATTTGAATCATCATGAGTCATGAGAAGGTCCATTTCTATTGGGATAATCAAGATTTATAGCGGTTTTCCCGACACTAGTTA…
TRINITY_DN82216_c0_g1_i2	1	p1	(A)13	13	65	77	ACCAGATAATATGTGAATGGGTTTTGCATTTTTCTGGGTTAGTCCTTGATTTCCTGGTAAAGTTAAAAAAAAAAAAATACCAGGCATGGAAACTTTGTACAGGTCAGCCACCTGACCGGCTGACCCAACCTGTTCTAACCCGCTAATAAAAAGTACCCGTTATGATTCGTACAGGAAATGTTGGGATTGAGTACGCAATCTTTGAGCAAGGTGCATCAGCAGGGAATGTTGGGAAACCAAAAATGGTGGAGAAGAAAAAAGCAAACCCTGTGGCTCTACTCCTTTCATCAGCCATGATGCTTAGACACCTCGAGCTTCCTGATTTTGCGGACCGTTTAGAAAATGCAGTGAAACGTGTTATCTTTGAGGGTAAATACCGCACAAAAGACCTTGGTGGAA…
TRINITY_DN157677_c0_g1_i1	1	p1	(A)11	11	161	171	AGGAAACCTTGACACCGGTACGGAAAAGTCCCAAAAATGGAAACGAAGCGAGTCCGGTTAATATCGGCGACCGGAAGCCAGAATCAACGGCGGTTAGACTGGAAGGTAACGAACCGGTGCAAAGTGAGATCTACAGATCTAGAGTAATCCACCTCAAAATAAAAAAAAAAACGAAAAACAACAGTTATCAAGTTCGAAAACCTAATCATCGTACACAAGCA
TRINITY_DN162088_c0_g1_i1	1	p3	(ATC)5	15	27	41	GCTTGTGACTTGCGTTTGCGTTTATAATCATCATCATCATCAAAACCTGGTCCTGGGTCCTGTATGCATTATACATTGGCGAGTAAAATAATATAGTGTTGACAAAGAAGTAAACAAAGTTATGTTGTGTCCGAATGGAGCCTAACTGTGATTGATTTTTGAGTGTTTGACAAAAACTGATTATGATTCTGTTTTTTCTCTGATTATCTAAGGCCAGATTAACCAAAGAATAAGAAATCTAATTATTACTGGCAATTATCTAATTTTGATTCTTCAAATCGAAATAATCACTTTGGAAATGAACATGTAAACATCCCTAAAATAATTAGGGAAATTGGATTTTAATAATCCAAACTTTGATCTATTGGCCGACATTAATTCCAACTAAAGAATTGTACA…
TRINITY_DN98831_c0_g2_i1	1	p1	(T)13	13	1	13	TTTTTTTTTTTTTGTAACTTTCTCTGACCCGTGTTGAAATACAGGCTTCCATAAACCTAGTAAAAAGTGACCCAAACCAAAGTATGGTGCATTAGGCAAAACGAAGTGGTACATAAACCTTCAAGGGGTTCAAATCATGCTTCCACCCATTTCTGTCATAAACCTTCAAGCGTTCTGATACAGTCTTACGCGTGTGGCTATAAAACAACTTTTCATCATATCATAGTAAAAAAACCAGAAAAGAAAAGTTGAGACAAAATCGGGTTATAACATGACAAGAGTTTTATTCTGATACAGTCTTATGTTTCTGTGGCAGCTCAACCAGCTGCCTTTCATAGTGCTTGAAAAATGAAAAATGAAGCAGACACTTCAATGTTGAAGCAGGTCCGATGTTGTATC…
TRINITY_DN106542_c3_g2_i1	1	p2	(TG)6	12	124	135	GCCTCCAACTTTCACCTGACCTTCAGTTCTGAGTAAATTCACCGTTTCTGTACTGCATGTAAAACCACCTCATATGTACTTGAAGAAATATGTGTATATACAAGTATATACTATAGACATATATGTGTGTGTGTGCATATCTTGTTTAAAAAGTGTGTGGAGCTCTGATGCATTTTGATCCCAAAATCTGATGCGCAATGTGCGACGTGCGTGCATCACTTATGCT
TRINITY_DN68217_c0_g1_i1	1	p3	(GAT)5	15	171	185	TTTTGAAAAGAAATTGAATCTTTTTTATGAATAGTTTTGTTCTCACAGCAGTTCAAACTGGGGATGATTCTCACCTGGTTCGGTGGGAACGAGTGTGGTGGTCAATTGGTCGAAGGGTGATTGATGGAGACGGTGGTCGATTGAGCGATGGTGATGAGGGCAGAATGAGAGATGATGATGATGATCAGATGAGAAATCAGCCAATTAACAATCAAGTGGAATTTGTTG
TRINITY_DN78192_c2_g2_i2	1	p1	(T)10	10	85	94	GGTCGAATTCAAAGAAAATCGAATTTCGGTTAATATTTTTTTTATTAAAAATGCATAAGAAAATTGAATCCAATAAAAAACCTGTTTTTTTTTTATTTTAGACCCTAAACCCTGTTTTTGAGTGTTTTATTAATTGCATGATGGCAGTTTTATTAATTGCCGAATGGCCGTTAATTTATTTCCGTTTTCATATTGGTTATTAACATTGTTTTTGGTATAGTGATCATAACAAAAAAAAACACAAATTCAAGTTTAAATAAAAATTATTATTTTATCCGATTGTAGATTTCTATTGTACCATCGAAATACTTTAATCTGAAAGTGTTATCACGAGTCACGACTCAGAAATCCAAGTAATCGAAACCCTAATTTTCTAACATTCTAC
TRINITY_DN108351_c0_g1_i4	1	p1	(T)10	10	1	10	TTTTTTTTTTCAACAAATCACCTACTTGAATTTAACATTAATAACCACAATGAATCATTTACTTGAATCTAACATGAATAACCACCATTCGATCAACAAATCATCAACATTATACAACCATCATCATAATCAAGTGTATCACTAACTGAGGGTTTTAACGTGTGAATTTGATCTATATTTCCACAACTAATCTAGATCATTGATTGCCTAGTTCGACGTGGACGCAGCCAAATTTTGATAAAAGCTATCAGTTGGAAAATATTTACGTTTTCATGTGTAAATTTTTTGAACTTAATGATCCTCGTGATGATATAGATGGAAAGAGCAATAGTTGATGTCCCTCCGGTTAACACAAATAGCACCCGAAAGCTGTCAAAGTCAAGAGTCTGGTTTGAGGAT…
TRINITY_DN91788_c0_g1_i3	1	p1	(T)11	11	442	452	GTCGGGTTTTTTGCGGATATCATCCATTGACCCGGATTTACGTATCACTCCCAGTCCCTGGGTCGGGTTTTTTTAACCTGGTGTGCAATGCACGTGACTGTAACTTACTCGACCCAGGGACTGTGAAATTTTTGACGCACATTAGGGACATTGAATGTAATTTACTCCTTTTTTTTTCTTTTTTACTCATTGACATTCGAACCCTTTTGACCCATTTGACCGGTTCTTGTTTCTAGTCAAAAGGACTTTTTAACTCACTATGTTAGAGATTGTTTACAATTATGACATAGTATACTATATTGTAAGTCATGAAAAAAAAAGGTTTTGGAGCCAGGGTCTCAGCGGGAGCAGCCTCTTAATTCCTTGGGATAGAATTTGCCCATATCACACCCTTCCTAG…
TRINITY_DN91837_c1_g4_i2	1	p1	(A)14	14	260	273	AATTCGGTTGAGGAACTCTGACAGAAACCAAGTGATACCTTAAATTGAAGAAATTACCCGGATCTCTAGACGCCTGTTCCTTGGAGAACTGCAAATTCAGCACAAAATTGATAAAAATTGAAAGAAAACAACCACAAACATAAGATAACTATTGCTACTATTAAGTATGAACCACATAAACATAAATTCAACAACGAGACCCACCTATCTACTTCATTCAACTCCATTTTTCTTAAAAAAAATAAACTTCCTTTTTCTTAAAAAAAAAAAAAATAACTTATTTTATCAACAATTGTAACCTATGTTTCATCACAAGACGACAAAATTGAGTTGGTGGAATGAAGTTCTGGAACAAACAAAATCAACTACCGGCACCGGCGGCTCCGATTGGGAAGGGAG…
TRINITY_DN153512_c0_g1_i1	1	p1	(A)13	13	93	105	GTTTTGTTGGGTAGTCCAGCCTCTGGAATGAAATTTATTATTCATCCTGATATATAAACAAAAGTCTTTCTCAACTCACGCTGACCCATTTGAAAAAAAAAAAAATTATTGGTCGCCAGGCCTAGCTGTTGTAGAGATCTATCGACAATCTGCGGTACTCAACTCTCTATCAACAGATCGTATTCTTCCTTTCCACTTGAACGGCAGTTTGGGTTATTTCAACCAAG
TRINITY_DN93887_c0_g1_i1	1	c*	(T)9(TATTATTATTATTAAAAAAAAATTGTAATGGAGAAGAAGAAATTGAGTAGACAAAAAACTCAGAA<TT>A)(TTA)4	23	2212	2234	TGAGTCAACAGAGATATTGTATATATATTGGTTCTTAAAACACATAAGATGCTACAATTTTTATTCCAATAGAAGGTACAATACCTCACAAAGCCTTTGAAACTTGGAGGAACAATAACAGAACACATCAAGGAAAGCCCTAATCTTGCTACAAAAACATCTAAAAAAACATTTACATCAACAGACAGACAGTACCCACATGAAAAACAAATGGGTTTTGAATACTAAACAATAACATTGTACACTTATGAATTTGAGTAAGTTACACTTATACTATGATGATGTTTTAGTCTTGAACTTTCTCTGTGCTTTCAAGTCTATAATAATCACTGTAATGTTATCTTTACTTCCCTTTTGAAGAGCACGGTTTGAGAGGCTTTCTGCAGCCGCTTGGGCTGC…
TRINITY_DN94512_c3_g2_i1	1	c	(T)11aatatgacttcattctttgttc(A)10	43	186	228	CCTGCCGCCGCACCTGGCCCGGCTTCCGATGCCGCCGGTATCTTCGTCCCTACCGCCGTCGCTTCTCTTATCGCTCTTTCGTTCGGATTCTTATTCTAAGCTGATGTGTTGATTTCTATATCAGAAATTGTTTTGTTTTTTTTGTGTTGAATTTATCTGTTTCCGGTGACCGTGTATTTATATTGTTTTTTTTTTTAATATGACTTCATTCTTTGTTCAAAAAAAAAA
TRINITY_DN56162_c0_g2_i1	1	p1	(T)19	19	94	112	CGCGAGTCCAAGCCCGAGCCAATGCTAGTTCTTCATCCAGTATCCACTTCTCACATCAGGTTCATACGTCCCTTTGGGTGCAAATATTGTAGCTTTTTTTTTTTTTTTTTTTATGTTTACATTTAGTGGGTTGCGGTTGTGTTTCAGCTACAAATTCGAGATAGGGTTGTGTTTCGGGAACGAAGTCGGGATCGAGCGTGGGTGGAGTTTGGTTGATGTTAACCCAATTGGCAAAAGTGTACATTTCTTGGGATCGGTTTTG
TRINITY_DN97735_c7_g4_i6	2	p1	(A)10	10	219	228	TGCTAGAACAAAACGTTAGTTAAACATGTTATATGTTGCTGTACTTGAGAAAGTTCAAAAGAAACAAAAAAAAAAGGTTAATGTCGTTTTGGTTCAGTTTAGCTCAAAGAACAATCTGTGTTCTTTATCAATAGTATATACTATCCATAAACCTTTATTTATATGTGAATATGTTGTTGAATTGAAGGATTGTATATGAATGAACGGATACGAAACGGAAAAAAAAAATCTGTTATTTGCTCGCTATCGGGGCACCAAAGTCAGATACTGACCGATCATGGCAATGCCACGATATTCACTATAGCACTCGCCATGATCGCTATTAACAACTATTTCAGTTCAGTTAGACAAATTCCCAAGATTGTTCAGTTCGGTTAATGGATAAGCCTAAAAAAGTTA…
TRINITY_DN101119_c7_g4_i1	1	p1	(T)11	11	123	133	ATAAAAGAAATATTAATGAAGGAAATATTGAATAGTTCAGAAAAAAAATATTAAATAGTTGAATAAATGAAATATCAAATAGTTGAGAAAAAAATAAACGGGAAAAAGAATCTTGGTGTTCATTTTTTTTTTTGCAGTTTTCCCACCTTGCATGGGTTCAAACAGATAGAAAATCCGGGGGTCTTGGTGATCTAAACTACCC
TRINITY_DN94145_c1_g3_i1	1	p2	(AG)7	14	156	169	CTTTATAGCAATTGAAGAGTTTGAAAGATGATTTAGTGTCATTCTTGGCATTGGCCATACGAAATCTTGAAACCCCAATTGTGATACAAATATTCAAAGTATTTAGCAGCCCCAAGTTGTTGACTTTGAATCTGAACCTTCTAAACCCTGGAGAAAGAGAGAGAGAGAGTTTGAAAGAACTTTGAAGATCTCCCCACTAGAGGGGGAAGCTATGGTGTGGGCTCTT
TRINITY_DN99337_c1_g5_i5	1	c	(GT)6(AT)8	28	816	843	TACAAAGTTATACAAGTAGAACTTGAGCTCGCCTTGCTCAACTCGTTTAAACTGTATTTGTATATGTTGAAAACATAATTAGCTAATTTTACTCTTATAAATATATTTAACTTTCTTTTTAGAATGATAAACACACACCTATCTTTATTTTCGGAACACCAGTGCCCACTTTTAGGCTTTGTAAATTACTCCTAATAATTACACCAACCCTTTAATAGCGGGGCTCGAGCTCTTCACCTCAAGTTAAGCTTCACCACTCTAATTTCAAATTGCCATACTCATAAATCTACAATAAATAGTATATACATATGTGTTGTAAAAAGCGCATAAGGCGTTGAGGGGCGCAACCAGGTTCAGCTTTAGCGCATAGTGGAGAGCTAGACGTATTTTGGGGCTTTT…
TRINITY_DN99272_c0_g2_i1	1	p1	(T)11	11	219	229	TCATCAAGTAAATTGAAAGTCAAAGCTGACTTGAAACAAGGTGATCTTTTGAATTCTTCAAACCTTGTCTGCTCCTTGAGTTTTGATCGCGACGGGGAGTTTTTTGCAACAACAGGTCGAAGATAAGCAGTATCTGTTGGAATCGATACATCAAAAGCCAGTGCGCTTCAAGTAATTTTGAAGGTGTTGTGCAGGTAATCTGTGAATAATTGGGTTGATTTTTTTTTTTAAATTTTGAAGGTGTTCATGATCAACTCGTTTCGACCCGTAACCAACCTGTGCTTCATCATTTGGAAAAATTTCAGTTGTGGGATGTTGCACAAAGTCAAGTATCTGTGGAAATGAGAGAGCACGAGAGACGTGCGTGGTCTGTTGACTTCTCAGCAGATCCAAAATT
TRINITY_DN97075_c1_g2_i3	1	p2	(CA)7	14	1728	1741	GAAATATTCTAGAGATACGATGTAAGTCATTACCTTTTCAATCGCAATTTCAGAAAAGAAATAAAACAGGACTAATTAGGGTTTTTGAAAACTGAAATGGGGATGAACAAGAACAAATGCCAAATACACCACCATGGATGACAATCAGCACCACCCCTGTGCCCACAATCCCCTCTCCTTCCTAACTAAAGGCTCTCAAGTCGAAGTCAGCTCCGGCGAATCCGCCGGCGCCTGGTACGTCGCCACTGTCATCCACCCTCCTCCGCTCATCTCCTCCCCAAATCATCACCACACCGGTAACCACTTAGTCTATGTCGAATACCACAACCTCCTATTAGGAGACGATCCTTCCAGTCGCCTGAGAGAATACGCCAACATTTCTTACGTCAGACCTTCACC…
TRINITY_DN94389_c4_g1_i4	1	p1	(T)10	10	1260	1269	AACCGGTGAGCGGAGTGGTGTTTTTTATTTGCAGTTTCACAGTTGACAAATCAGTCTTGGTATTAAATAATAAAATATTATATCACTACAAACATGTCACCTCTTATTACACATTGACCCAAAAAGGATTTGCACATCTATCATTCAAACACATACTTTCCCCCTAAACACAAAACTTGATTGGCTAGGACAGCTTCTTCAGCTCAATTGCATATTTGGAATTGGACCAAATCATTAAGCACTAAGCTCCACTCATATTGCAGACCATTCCCAAGTCCTATCTATCTGTACCATGGGCTTGTAGATCTAATTATACCAACATCTGCTGGTGAAAACCATAACCATAACCATACAGAAAATACAGCATCCCTCCCTTCTGATCAAGGGCAAGACGTCAGT…
TRINITY_DN88474_c1_g1_i2	1	p1	(T)12	12	204	215	TTAGTTGTTTTAGACATGTTTTAGGCTCGTTCAGACTGTTTTAGGCTAGTTTTGACCAGTTCAAACAGGTTATTTTAGATTCAAGCCCGTTTTTTCGAACTTTTGCATCTATGCTCCTTGCGCCTCACCTCGCGTGGGTGCGTGTCTTTGGTTCCTTTGACCAATAGAATATAACTAATGAAATCATCCATTTCCCCCGATAATTTTTTTTTTTTCCTAGAAACTTACAATTGAATTACCCTGATGATTAATTTTTTTACACAATGTTAAATGTAAGGATCCAATTACAATAAAGAGGCAGGCA
TRINITY_DN98860_c1_g3_i7	1	p1	(T)10	10	2894	2903	TTCACCTCCTTTAGTACAGGAATCACAGTCACACGTTCAAAATAAAGCTCAGCCACAACCACATGCTAAAACTGATCCACAACCAAAGCCCGAACCTGAACCTGAACCTGAACCACAACCTCCACTACAGGTTCAAGATCAAGCTAAGGCTGTTCAGGCTTCATCCCAGCCTATATTGTTAGTTCGTTCTAGATCAGATAGTGATATAGAAACAAGCTCCTTCAACATAAAACGGCGGAAAGATGATATGATTGGATCAATATCAAAGCAACGCCTAACAAGAACATCATCAGAATTGGTAACACCATCTGTTGGAAAGTACGCCAACGTTAATCTTAGACTTTACACCCCCAATACTAATACTAATACTAAGCTACCTACCACCAATAACAACAAGGA…
TRINITY_DN107737_c6_g4_i4	1	p1	(T)11	11	314	324	TGAGTCAATTTCATCTACGGGATGAAGACCGGTGGAAACACCAAAAAGCCGAGTTTGAATTTCGTGTCAAAGTGCGAGAGTTTCAAGAATGGGAGATGAAGGAGAAACAACAAGAAGAAGATATACGGAAGATGGAAGCGGACCTCTCCACTTTATCGGATTTTCGACGCAAAATCTACGAAAAGGAACGAGAGGAAATTAAGAAAAGATATGGATATGAATGAATAATTTATTTAATGTAGTTTTTTTATGTATTTTTTTTATTAACGTAGTTTTTTTTTATGTATTTTTTTTATTTATTTTTATTAATGTATTTTTTTTTTTATGTATTTTTATTTATTTAATGAAGTTTTTTTTTATTTTATAAATA
TRINITY_DN90491_c3_g1_i4	1	p1	(T)12	12	276	287	TTTTTTTTTAAGCTAAAGTTGATATTTCATAAATCTATAGAGCTATATACATCCAGAATATTTAATAGTTTTGTAACTTAGACAATATACAAACAATATTAGAGTAACAGAGGGTCTATTTTTCAGTGGTGGTGACATTGTCAGGAAGTTTATAGGTGGCAGGTTTGTCAACACCTCGTCTTGAGTACTCTCTCCATCTCCTTGCAGCTGCAGCTGCTCTGCTTGCTCTCTCTCTCACTTCCTCCTCTGTGCCATCAACTTAATTTCAACACTTGTTTTTTTTTTTTCATTTTCAATCAAACAAATCAAATTATAATGAAACATTTGCCTATGAATGACCCAAAGAATGTTGGGTTAATCGGGTTGTTCACGGTTCACGGACGAATGAGATGTCCCTTT…
TRINITY_DN98613_c0_g4_i6	1	c	(TA)8tt(GATA)6	42	723	764	GTGGAAGTTAAGACAAGATGGATTAACCATATCTAAATATGAAAGGAAGCAGTATTTTCTGTTTCTATACTGCATAAAAGTGTGCTGTGTAAACATTATACATTGTCTGCTGGATAAACTTTTAAGCGACATTCCATACTATGTAGTATGAACATTTATAAACTTCATTAACTATTCAACTACGATAATGGACAAGGTGAAATATTTTTCAGCACTTAAGGAAAATAGCATTGGTCATAAAACAATACTATCGAAGTATGGAATTGATGAATACGCATACTAGTGAAAGGTGCACAAGGTGCTCGCCTAGGCGCAGCCCAGCGCCACAATAACGCCTTGCGTCCATCAAGGTGCACAGGCGCAAATTCCGGCAAATTCTGCAAAAAGAACCGGTTTGAA…
TRINITY_DN113443_c0_g1_i1	1	p1	(C)13	13	71	83	ATTAAATTAATAATAAAAATTCAACTGGGCCCACCACACACCCATCTCGCTCGTAGGGGCTTCTGCGCCACCCCCCCCCCCCCTTCGCCTCTTCGCGCCCCCTGCGCCCTTTCCTCTCGGCTCCTTCACGCCGAGTACGCTTAGTCTTAGTTATGCTCTCTTTTGTTGACTTTTTATCAAGTTGTCATATCTTTTTAAACATTCATAGCTTTTATATACAATACTATTTTTTTTAAAATTACACCATAAAAAAACGAGCG
TRINITY_DN99951_c0_g2_i2	1	p1	(A)10	10	81	90	GTGACATAAAGCTCCAGGCGAGGCCTATGCGCCTTGACAACATAGGTTTCAATACGCAAATGATTATGTGGCATATAATGAAAAAAAAAATTAGTGTTTCACAACATAAACAGGGATTCCACAAATTGAAATGAAATTCAATAAAGGATCACACAATTTCAATGTTTCAATGTGCAAATGATCATGTGATATAAACTGAAATTGAATAGTGTTTTGACAATATAAACACTAACCACCAGCATACAGTTCTCCAATGTTCCTAATCGCGTCAATAGTAGCCAGAGAGATCTGAGGAAAGCTAGTTCCAAAAGCCAGCAGAGATATATCTGCAATTGTAAAGTTCCACACCTTTTCATGTTTAACAGTTTTTATATTAGTAACAGGATCCACCACGGTCAC…
TRINITY_DN67549_c0_g1_i1	1	p3	(TTC)7	21	1821	1841	CCATAATATGAAGAAGTTATGATCTAATGTCAATACTATAATTATATACATGATTCGCACTACTTTTACTATGAAGTCAGTAACGCGTGAGATTAGAAAACTTGAACCCTATGATTCTCTCGGTCGCAGACTAATATATTTCCATTGGACATGACAGCGATGCCTTCAAGTCCTTTGAACTCTCCATCACCAGATCCCCAGCAACCAAAAGCCCTCAAAAACGTTGAGTCAGGATGAAAAATTTGTATACGATTGTTACCGGAATCTGCCACCAGTATGTATCCTTGGTCGTCTACAGCTACACCCTTGGGGAATTTAAATTGGCCATTTTCTGATCCTTCTGTGCCAAATGAACTGATCACTCTTCCATTAACATCAAAAATTTGAATACGGTGGTTG…
TRINITY_DN96176_c0_g2_i2	1	p1	(T)10	10	1038	1047	CAACCAGAGATCGAGAGACTAGCGATCAAGAGCCATATGGCTCTGATACCATGTTACAAACACAAGATCTTGATTTAACAAACAACAAACTGAACAAAAACTTTATAAAACCTTGAACACACTTTACAATGAAAAGAAATCAATCAGTGAAAACAACAACAGCGAGATTCATCAACGTGACGAAGCCTCATACAACTACAACTGATTGACTCTACAACACTACAACGACTGATCGACAACGACAACGAGTTTATCAACATGATGAAACTCAACTGCTAAAACCGATACAGAAGAAAGCGACCGATAAAACCCTAGAACAACAAAAGGGGAAAACTGGAAGTGAAGAAAAATAAAATGGATGATAGAGACTGACTTTTGACTTCCCACTATTACTTGAAT…
TRINITY_DN35489_c0_g1_i1	1	p1	(T)11	11	405	415	TATGGTCTGAATCGGTCAGATGTGGGTTGATGCTGAATGGATTCAGAGATGCATATCTGAATGGGTCAGATCTGATTGAACCAAACAACCCATAAAGGGACTTGCTGAAAAAGTACCATTATTGAAAGAAATGTAAAATTACTTTACTATCCCCAAATCTAACCACCTAATTTTCAGATTTGTATAATCAAATTAGGATTGTTGAAAGAAAGTCATTATTGAGAGAAATGTGAAATTACCTAACTATCCCTAACTCAAGCAACAGTTTTCTAATGGTCAACAGGTCCAAACTCAAGATTATTCAGATTTGGATTCAAGTAAGGAGGGAAATTTGATTGTTGAAATAAGTATGAAATTACCAAAATACCCTTAATTCTAAGCAACTCATCTTGATTTTCT…
TRINITY_DN141792_c0_g1_i1	1	p1	(A)10	10	164	173	ATCACAAACTTTTTAAATACCATCTCAAATCGCCTTTTGGACAAAACGGACACGCTCCCCAATTCGAGTTCCAACAAAACGAGGTCGTTCCTAAACTCAACCCAAACCTGATGTCATACCCGAGATCCAAAATCTCAAAGAACGGGTGGGAAAAAAAGTTTAGAAAAAAAAAATTGTATTACAAGCCCTCAAAAGTGGACGCCCGATGAGGAAGTGAGCTTAGTAAAATTTTGGGTGGATTATCCGAGGACGCGATTGTCAGAAACACTTAACCGGGAGTGATTATGTGGGACCGGGTTGTAGAAGGTTCCACGTGTAAATGGGTCGTGAGGAGTACCGCTCACAAGACACAATTACTTCGAAGTGGCGGGGAATACGTACTAAAA
TRINITY_DN86437_c0_g2_i10	1	p1	(T)10	10	440	449	GAGACATGGTGTTGAAGCGAGGGTATTTTGGCATATGAAACGGATCAGAAACAAGAAGCTCTGATACCAAATGTTGGTTTAAAATCAGAGAACACAGCAGATAATAAGAAATGCAGTCAAACAGAAAACAAGAAACAGGTCCCACTAAAGGACCACTTCTTCCCTGATTTCCAGGTCAACTGATGACCATTTCTGCTGACTGGTTGCTGCCTCACTCAGCCCCTGTAGCCTCAGGTTCGATCAAGTTACTACCCGGTCAACACTCAACCAACACTGCTGCAGTTTTGGTCGACAACCCCAAGGGGGGGTGTTTGGCTGTCGGTTGGCTGCTGGCCTGCTTCTTAAAATGCTGCGACTTTTGTTAACATGCTGGTCTGCGTTTTTTTGTTTTTATGTACC…
TRINITY_DN95146_c0_g10_i6	1	p1	(T)10	10	2	11	GTTTTTTTTTTCTCCTGTGTAACCACAAAAATTCAGTTGAATAAAAGGCTAAGCTTCCGGCTACTGTGATTTAACCTGTGTTTGTTTGATGAGAACCAACATCCACACACACCCTATAAAGGGATTTATAAACTGTTACACCATTTCCATGAAGGATTCCAACAATTCATTGTAACTCTCTATCCCCTGCATAAAAGAATTATTTGGCCTGCTTTCAAGATTGAATACATCACGAATTCTGGTACAAGTTTTCGTAACAGAATCTTCATGTCAGTTCTTAACAATTCTCCTTATCATATCCGATTGCGATCTCAAGTATACGTACCAATGAAATATTTTAATCTGAAAGTGCCTAACACGATTCAAGGAGATGTGGAAGCAACACGAAATTCAAAACTT…
TRINITY_DN29262_c0_g1_i1	1	p3	(TAA)5	15	379	393	GAAAGAAGTTGGTTACTTAATTGATAAGGAATCAAGTACTTCTATAAGTTTTCTTTGGTTAGTGCCTCAATTCTGCCTGCTTGGGTTCATGGAAGGACTTACTAAGGAAGGGTTGTTAAATTTCTATAAGTTGGAGATGAAAGAACATCCCCAACTTATAGATAACGGGGAAGAATATATTGAAATCGTTATGGGCTTAGGGACGTTGATGAACATTTTCCTCATGTTAATATTTAATAAGGTATTGGGATGGTTCGGGGACACAATCAATGACAGTCGGCTAGACAGGTATTATTTGGTATTGGTATGTGCTTGCTTAGTGAACTTCGTGTTATATAGTTTCGTCGCAAGATATTATTACAAGGACGAAGATATGGCTAATAATAATAATAATGAAGG…
TRINITY_DN30781_c0_g2_i1	2	p1	(A)10	10	380	389	TAGAGGAAGCTAAAGCATGGGGTGGTGGTGGTGGTGGTGGACGTGGAGGTGGATCAGGTGAGGGTTCAGGAGAGGGAAGTGGGTATGGGTCAGGACATGGAGGAGGCGGTGGAGATCGCAAATAAACAACACTAGATGGTTTTCTTGAAAGATTTATGAATAAATGATGCATGCATGCTTATAATGGTTGCTTGTGTATTACTTGTATGATTAAAAGTGTCTTGTTGGGGTAATTTTTACTCAACACAGTGTGGTGTTAGGTGTTTCATGTTTGTACCATCATTGTAATATTTGGTCTTCTTTTGCATGTAATCTAGCTTTGAACCAACTATAATTACATATGTTATTTAGCAAGTCAACTGTCTAGCTATTTTTAGTTAAAAAAAAAA
TRINITY_DN91735_c0_g2_i9	2	c	(GT)7atcccaagttagggagctccaggtctctagggttatcgccttcagtgat(TTC)5	78	1153	1230	AATTTAACCTAAACTTAACCTAGGTAGGCCCAATATGGATGAAAATTTGGAGGCCTTAACAAAGTGGTGGCCCTAGGCGATGGCCTAGGTTCGTTACACTAACGGGCCGGCCCTGTTGTGTAGTAGTTCTTGAAATATTATGTAGATTTAATTGGTAAAAGTTTTAATATCCACAAATCCACTAAAAGGAAGTAGTATTCTAAAAGCAATTTCCTTTCCATAAATCATTATTTATAAACCACAAGATACTAAAAAATAACAGAGATTCAAAAAGTATATCAATTTCCTACTTTTTTTTACATGTTTTACTCTATTTTATTTTTAGAACGGGTAAACGTGTCGATACCAGTGAGGACTATTTGCTTGATAGATTACTTAGCTTTTGTTATACCAAGATGT…
TRINITY_DN105419_c1_g2_i15	1	p1	(A)19	19	36	54	CATTTAACCATTGTCCCTTCTCTTCCTCAAAAACCAAAAAAAAAAAAAAAAAAAGAATTCAACTTTAACTCACTGAATCAAGTCGGTTAACCGGGTCGATCATGGATAATAAGCTGCAGTTTGCTGTGAAGGTGGAGGAAGGAAGAAAAGGTGAGCCGTCTGTTGGTCCGGTGTACCGGAATATTCTTTCCGAACATTCTTTCCCGCCTATAGATTCTCAGTTCAAGACCACTTGGGATGTGTTTAGATCTGCTGTTGAAAAGTATCCTAAGAACAGGATGCTTGGGTGGCGTGAGCTTGTAAACGACAAGTGGGGACCGTACGTTTGGAAGACATACGAGACTGTGTATGAGGAAGTTTTGAATGTTGCATATGCGATTAGAGCTTCTGGCTTCCAAG…
TRINITY_DN143683_c0_g1_i1	1	p1	(T)10	10	195	204	GGAAGGCGTCGTACCTTTCCCCGTTTCAGAGTTCTTCCCGAAGAGGTACTCCCTCTCTCTCTCATGCACAAACACACAGGTCAAATTATTGAATATAGCTAAAAGGGGAACATGATGATCTGAATTGATCAAACCTGCTTTAAGTCATCCATATTTCTAATGCATACAACCTCCCAAATCTTATTAGTTTAAAGTTTTTTTTTTAACAGCAAATCTACTCTACTCGTATTTTAC
TRINITY_DN88984_c2_g5_i1	1	p1	(C)10	10	284	293	ACGCTAGCTGCAATCTTTCTAAAGCAAGAAGGGAAGGGATAAAGTTGACTTTGAGAAAGAAAGGCCTTCTCTTCTATTTTATTCTAATCTTAGGAAAGGTGCGTTATCGCTTTGATTTCTCGTTAGCTAGGCTTCAATAAGGACGTTTAGCCTTTACTAATAAGATAGAAAAGAAAGGTTTCATCAGGGTGCGAAGGTTTGGAACCTTATACAAACAAAGAGCGTTTTCTTTCAAATGACAACTGCCTCTTCCTGCTGCGAGGCCTTGCACGAAACCAAACCGCCCCCCCCCCGCCCGCTCAAGTACCAGTTGCTTCGCAGGTAGGCCCACTTAGGTTAGAGGGGCATTGTCCCTCAGTTCTTACCAACCCCCGTTGTGTAATCGACATGTTGTTAGCT…
TRINITY_DN89776_c0_g1_i2	1	p1	(T)10	10	1	10	TTTTTTTTTTGGATAGTAATATACCTTTTACAACACAATTCAGATCATCATCAGCTAATGAATCGAACAGAATATGCCTAGAAGAGCCTCGTATTCACGGAGGCATTACATCAATTCTTGAACAAAATAATTCTTGGTTCACATCTCAGAGTTTGGTCTAGTATATGCATTTTGAAATCAAGGAAGAAACAATAATGAGCAAACAGAGAAGATACTTTTGTAAAACAAGAAAGAACCATGAACCTTATTAAGACGACCATCGATCGAGAAAAAATAAATACTTAAACCAACAGAGGCAGCG
TRINITY_DN100620_c3_g1_i4	2	p2	(TG)6	12	3945	3956	AAAAAAAACAAAAAAAAAAAAAAATAAAAAAAACAAAAAAAAAAAAAACTTATTTCCGGGTAAAGTATCAACATCATCATAAACTGGCTACCTCGTTCGTACTCAGACCATGTAAGTCATGGCCACCTGAATCAAATTTGTGCGAGGAGCATTTATAGTTGCGGTCCCCTTCCTACAGTTCTTCCTCATGAAGGCGTAAAAGTAATTTATGACCAACTTTTTAATAAACCATGATTCTTTTTTAGCCCGAATTTCTCCATGTCCTAGAAGATAAACCACACCTGATTCCTTAGCCTTGTGTAAGAAAGCAAGCTCGTTCTCAAGACTTTGCTCCGGATCTGAGCTGGCAGGAAGATCTCTCTCGGGCTCATGTGAAGTGCTTGCTTCTGAAATTGTTAT…
TRINITY_DN105345_c3_g7_i2	1	p2	(TC)7	14	49	62	ATCTGCCGGCACTTGTTGTTTTTCACAAGCTAAACATCGGGGTCGTCGTCTCTCTCTCTCTCACGATCGATCAATCCATCCATCCATAATCACAGATCAATCGCTCCGGAGTTGTGTTTGTTGGAATTATCTATCGTTCGCAGAAGAATGAATTATATATTAGGAGCTTTCAAGCCAGCTTGTAATATTTCAATTATATTTGCGGATGCCAAAACTCGCAAGCAGGT
TRINITY_DN82379_c0_g2_i4	1	p1	(T)10	10	1	10	TTTTTTTTTTATAAATAATAAAACAAACACACCTGCACGTCACATTTACAGGGCAAATCGTCACTTTTGATCCATAATCCTGGAACTCGTATCAAATACAACATACAATTATGGTCAAAAACAAATGCACTAACACGAAATGCTTCAGTGAGTCTTTTACGCTCGCTTAACACACTTGAACCTAATATGGCATAAACGATATGTAAGATGTGTATAAATATGTATATATGATAGGGACTAAAAGCAAACATCCCCTAAAACCTTAACCCCAAATGAATTATTTCAATGAAAAACATAAGTATCAAGCCTGATTACAAAGACGCTTCAAGTTGTCCTTTTGCGATGCAATCTCCCCGTGAGTTTTTGCTAACCTGCACGTATGCTGGGTTATAATGTCAT…
TRINITY_DN107747_c4_g13_i1	1	p2	(AC)14	28	1	28	ACACACACACACACACACACACACACACAGCGACCAACCTTTCCGATGTCTTGTCCGACGAGATGTGAATCAACAGCTCCGGCGACTTCCATTCCTCTAGCTTTTGTGACTGCTAATACCGCCGCCGTTCCAATTTCCTTGGCTGCTCCATTGATGACCACCTTAATGTTGTTTTGAGGAGGCTGCTGAATTGAACAAGAGATTGAAGGGATATATGTTTTTTGGTGACGGTAAGTGTTGTCGGTTGTGGGATGGATTTGGATTCTGAGGGCAGCCATTGTTGTTCCGGGAAGATAAGCTTTTGAAAGATGAGGTTTTTATTGGTTTCGTGTATTTTATTGTGCTTTTATTTGTATTTTTGTATGGCAGATCCTAT
TRINITY_DN83120_c0_g2_i2	1	p1	(T)11	11	1	11	TTTTTTTTTTTGAAGTTAATATTATTTATCATAAACTTCTGTCGGTGCTGTTTTTACATCATGTTTTTTACACACTCACTTTAATAAATGGATGCTTCATATTTCATACATGAAAATAAAAAATAAACCAGAATTTGAAAAAAAAAAATTACAAAACACAATAGAAACATAAACAGAAGGTAAGAAACCGATCTTCAGAAATAAACTATTACAAACATACTTACTTACTTGCCTTAGGCTTAATAAATTTAACCTCAAATGGAACGGATGGTCTGAGGGAGAACTGGTTGATCCGATCCGACGAGCTTCCGGATCTCGGATCTGAATTTGTAGAGGATGTGTCTCCAGCTGCATTTGTTGTCGGAACCGACGACAGAAGTTTCCGCTTGTTGGTTCATT…
TRINITY_DN94110_c1_g1_i3	1	p1	(T)10	10	45	54	AAAGGATCTGAAGTTACCCAGCTACTCCCTTCAAGAGTTATAGGTTTTTTTTTTCTTCTGCCGTTGGTGATGAGTGAGTCAAGTGACGATTTCTGGAACACCACCGCCATCTACCTCCATCCGCCACCACCACATCCAGGTAAGTAATCGAATCGATTCGCGACCGGCGACTGTATGGAGGTATATTGCTCAATTTTAACCCTAAGTAAGTTTATGTTCGATTATTTGTATCATGTATCTGATTCAGTTTGTGAAACATTCAATTTCTGCGGACCTTAATATACCTGCTGTCGTTTCTAGTAATCTAGCTTAATTTCCGACGATATTGTTCCGGAGCTTTGTTATTTGATTCAGTGTTGTAGATCACTTTAACCTAACTTTTTTTAGGATCGATAGTGA…
TRINITY_DN103124_c0_g3_i5	1	p3	(CAC)5	15	15	29	CACCGCTGCCCCTGCACCACCACCACCACCATCGCCCCTGTTCGTGAAATTGGTGGAGGAACGGAGTGAATCCTCTTATGCTTGCCTCCCTTTTTGAACAGATTTTGAAACATAGAAGGAGGTGGATGTGGCGGCGGCGGCGGTGGTGCAGGCGTTTGTTCTGGTTGTTCGATTTCTGATCGTACGGAATGTACTGAAGGTGGAGACGAATCTGAGCTACCGGTAATATTTCTCAATTTCCGTTTGTTCTTCCATTTTCTCTGATTATACAATGAAGATATGGC
TRINITY_DN82558_c1_g1_i5	2	c	(A)10cctaggtacgcataacaactgaaaatcgacaacaggagattaaaaacgaaaagagaagttcgat(CGG)5	89	481	569	TGCAACTAACACAAAATTGAACAAAAAAAAAAGTAAAATAACCCATTTTTGAAATTAAAATTAGATACTTTTAACTTGAGTTCGTTGACACATTCATTTGTTAACTTCAATCAATGACCCTTTTATGAAGGTGCTAGCATTGAGAACCATATTCAAAGAACATGTCAACAAAACACAAGCAGAAGTATCCACAACAGGGTATACAAACATGTACGGGAAAGAGACACGCGAAAGCACAACAATGACCACTACTAACAGCTCCAACAACAGGATATGGTTTGTCTGTTAACTACAACTATATGGTCAACTATGAGGGAGTGGAATGCACACATCAATTTATTCCAACTGGGCTCCTCTTCCTTCTAATTATCCATTAAACCATGTTAAATTTTAGTTTTT…
TRINITY_DN130458_c0_g1_i1	1	p1	(A)10	10	109	118	GTTACGAAGCTCGTAGATGCAAAAGCAGGTATCAATTTCTCGAAATGTTGAAAATCAAGCCAGAAATTCAAACAAAAAGCTCAAATCTGTAGAAACTGAAGAGCGAGGAAAAAAAAAATCTTATTTACAAGTTGAAGGAGATCGGAGGCAGTGAAAGTAATTACCTTGACTTTTTGGTGGTCGATCTTTTTGAAAATCAAGACAATACTTCAAGCCCTCTTATATCGAAAAGTTGAAATTAACA
TRINITY_DN99224_c1_g11_i5	1	p2	(AT)7	14	63	76	TGTCGTTCGTATCCGATAACCGGTTACATATTTACAAATATACTTTTGGTATTAACAAAAAGATATATATATATATACATATATATAGATAGATAGTCGAACCAAACCTTTTCAGTAACATACGTGTTCACGTCTCACTAATATTAACCCGTTAATATTAATAGTTAGTTAATCATTTATTTATTTATTTATTGTTAACAAGTCATTAGGCTTAACGAGATTTAACCGCACGCACATGTTTATTTTCGTGTATACGAATATAATCATTTTAGCTCGCGTTTATACCTTTCCGCTCACTCAGTTCGCGTATGCGAACCCGTTTGACTCATGTTGACCAGTTGACTTATGTTGACCAACTTTGAACCCGTTTGACTCGTGTTGACCAGTTGACTTTCGTTG…
TRINITY_DN104617_c0_g2_i1	1	p1	(A)16	16	537	552	CAAAGGATGGAGTGGAAACTTGTTTACGTCGATCATGAGAATGACATACTGCTGGTTGGTGATGACCCGTGGGAGTAAGTGTCTTCGTAAAGCAAAACATTAACAATTTACTAGAAACATGTTCCTAAGTTTGAGGTTTTACAGGGAATTCGTTAGCTGTGTGCAAAGCATAAAGATTCTTTCATATTCAGAAGTACAAAAGATGAGCTTAGATGGCGACTTAAGTAACGTACCCGTCCCCAATCAAGCTTCTAGTGGGACTGATCCATGGAGAGGTGACAATTCATCTTTTAAGAGGTAAACGATACCAATCAAGACCTCTGATCCATGCCTGATCTCGGCGTATAGCGATAAATTATGAATTAGTGTAAAAGAAATATAGTAACAAGAGGAAGTTAA…
TRINITY_DN90863_c0_g1_i2	1	p3	(ATC)7	21	20	40	GCTTGAACAAAATTCCTATATCATCATCATCATCATCATCATTGTTTCTAATACATCAAACAATCCCTTGATCAAATTTATTATTTTAAAACCTGTGGTATCTGTCACATACTACAACATACCATCAATAAAGAGCAATAACAAGCAACCCAAGAGAAGCACCACCAATACACAAATAAGAAACCACATTCAACCTCACAAAAAACACATTTAAATTCTTAGCAACTTGCAATGCAAGAGTCAGTATCTGCAACCTCCCTTGCTCCTCCATTTTCCTAAAGAAACTGATCGGCTTCAATGATCTTCTCAGCATAAACGACAACGAAAATGGCAACCCGAACGCCAACACACTCTGCACAGACACTTCTGGGATCAGATTCGTCTTCGTAACATACGAAA…
TRINITY_DN97409_c3_g2_i4	1	c*	(TTTA)4(T<TTA>)(TTA)4(T)12	44	457	500	AAAAAACAATCAACCTAAGATTTGAACTACAAACCTTATAGCTATGACTGCAAAACAAAATCTTCTATCTTCCAAAGAAAATCAGCTTGACGATCTTTACGATGGCAACTATTATTTTTCCAAGATTTAGAGATTTCAAAACTGAACCCCTAAATCTGAGCATAAATCGCCTTGGAGAAGAAGAAATAAATTCTCTCTTTTATAGATAGAGGGATGATACTGCCTAATCAAAAACCCTCACTGACTCATTATTCCTGGTGATAACCATATCATCAACATACACCCACAAGCTAATTACTAATTTCCCTTTATTTTTAGCAACCATTGAGTAGTCACGTTTATTTTGCGCAAATCCTAGGTCAACCAAAACACCTACAAGTTTTTTCATTTCACTTTCGT…
TRINITY_DN88620_c0_g2_i1	1	p1	(A)13	13	137	149	CCTCGGTACAATCATTTTCAATGGCATATATGATGTGCCCCTGCTACTGCACAACTATAACTTCGGGCCAATAGTATAACAAGAATAAAATGCCTAGGAATGAAACAAGATCGTCTTGTCATACAAAGATATCAATAAAAAAAAAAAAAGATAAAGGAAGTGAAAAATAGTTGCCAATAAAACACTCAAAAGATACATAATTAAACATACGATCCATGGCCTTTTTCAT
TRINITY_DN96954_c3_g1_i2	1	p3	(TGA)5	15	325	339	CCCAATTACCATAGCTGTGACGACTTCATCTGGAACAAGGCGTCCCGAATTCATGTACTCTTTCGCTTGGTTCCCAATTTCGGAACCAGCTGCCACTTCACTTCTAAGTAGATCTCCGGTTGATATGTGCACCAATCCAAACTTTTGAACAATCATCTCACACTGTGTCCCTTTGCCTGATGCAGGTGCCCCTGATATCATAACTTTCAAGGGCTCATTTTGAGAGCACCTTACCTTCAGTCCCTTGGTTCTTGGTGAGATATTGAAATGGGTGTGCTTATAAACATTAATTGAAGGGAAATTTTGATGGAATTGAGAAGAAACTGATGATGATGATGATGGTGAGAGAGATGAGGGGTGGAGGGTGTGAGCAGAAAACAGAGGAGGTGGTATGAATCG…
TRINITY_DN107026_c18_g11_i1	1	p1	(A)35	35	338	372	CAATTTTTCGGGTCAGTAATGGTTTGGGTCGTGACGAGCAACATAAACCCATTGAATTTCGTCTTAGGTTTGTTTTGTTTTAGAAATTAGATTACATATTTTACTTATGTTTTGGATGCATACAAACCTTTGAAAAGTATGTTGAATTGAAAAATAATGAAAAAAATATTACCAGAGCTTATAAACCCGACGGTTGGTTTAAACCAAATTTACATAATCGATACAGATCTCACATATGTGTTATGGTACGATACAACTTATCGTACAGTAGAATCGTCAATTTACATTAATAAAGGTATATTTGAAAAATAAAGGGAAATAACAAAAAAACAAAAACAAAAAAAAAAAAAAAAAAAAAAAAAAAAAAAAAAATAAAA
TRINITY_DN45047_c0_g1_i1	1	p1	(T)16	16	386	401	GATATGTGTTAATCAAGTCCAAACACTCAACTTAGGTTATTATGAACATTAATCATAACTAATTGGGTTAGTTTGGGTCATAAATGATTTTTCTAATGGGTCAAAACAGGTTACATCCACCACCACCGTCGTCACCACTACTTCCACTGTCTCTGCTAGTCATCGCTAGATGCCATATAAATAAATATAATGGTTGAAGGGATTTTGATTTTCTTTTTCGAAAAACGATATGTTTCAACCCGACCTAGCTTGGTCAAAACCTGTTTTGACCTGAACCCAATTGATACTTTTTTGGAACGACATGTTACTGATCATCCGTCCACTTTATTAGGTTTATATCATTTTATGTATATGCATATCAAAAACCAGATTTAACTTTATAGACTTTTTTTTTTTTTT…
TRINITY_DN48641_c1_g1_i4	1	p3	(GAT)16	48	178	225	GTCTCCATAAACTCCTATCATGGATCATATCCTCATAATAGTGCAAGCCTATCAAATCATGCCGAATCTTGTCATCCCAAGTCACTTTTGGTCTACCTATGCTCTTCTTTCTCTCCACAGTGATAGTCTCCATGCTGCTTACTAGTTCTGTCATATGTCTCCCCCGCACATACCTTAGATGATGATGATGATGATGATGATGATGATGATGATGATGATGATGATGA
TRINITY_DN72569_c0_g1_i2	1	p1	(A)10	10	33	42	ATTTTGATTCAAACAAATAGACATTGGAAAGTAAAAAAAAAAGGGTTTTTTGTGCCCTTGCTATTTTTGAAGCATCAGAGATCATTTTACAGGACATTGCACGTATTCGGATTCGAATCGCACGTATCCAAGTAATAACATGGAGTCCAAGGTGGCCCGTGATTAGGATACAGATTCAAATATTGTGTCAGGTGATTACAGGGTGGTGGTGGTGGTGGCGGCGGCGGTATCATACTGCGTATATCTTCGATTCGTTGTTTTCCACATTCT
TRINITY_DN108492_c2_g2_i1	1	c	(A)21ttttatt(A)35	63	1	63	AAAAAAAAAAAAAAAAAAAAATTTTATTAAAAAAAAAAAAAAAAAAAAAAAAAAAAAAAAAAACAATTTTAATTCAATCTTAAATTCATTTTTCTAGTTTATGCACCATACCCGTTCACAAGGACCACCTTCAATTTCTGCATCAGAAGAACCTGAGAGAAATTTTCACGAGAGGCGTAGAGAGCTTAGAGAAAACGTGAGTGATACACCCGACATCCAGGTACACGTCTCTACTTCTAGAATAGATATGGGCGACGCCGAACAACCAAGGCGACAAACCGTTCATGCTAGAGCCAACGATGGCATCGTGGGAGCCCGATCTGCAATTGCCCAATTGCCTGCTAATACTAACCAAAACTGGCAAATTCCTTCTCACGTCATGAATGCGATCACCAATTC…
TRINITY_DN65464_c1_g3_i1	1	p3	(ACC)7	21	193	213	AAAAAAAATTGTAGTCAAACCCATTCATAAAGTAAATAAAGTCTATACTATTACCTTCATTTAATAATACCAAATAATAAATATTTATAAACACCTCACAACACACACAGTTGTTGATGATCCCAATACCTCATAGCTATATCATCATCATCCGTAGCCACCACACTAGCCACCAGGTTTCAAGCTTTCTAAACCACCACCACCACCACCACCAATCCACCATGGCTGATACCAACAAACCTTCAGACCCCAGAGATTTACA
TRINITY_DN97421_c5_g1_i2	1	p1	(T)12	12	192	203	ACTTTAACTCATACTCAAGGGAACAAACATATAATGGCTTAACAATGATTCTATTTCGGAGTCATTCGACTTTTGCAACTCCCCCAGGCATGCTACTTTCGGCTACCGTCTCTCTAACGAACCTGGAATTAAAACCACATAAAGATGAATTTTTTTCAAACAAATAAATTACTTTTTTTGAAACAATGGAGTTTTTTTTTTTTAAACGCTACACAACCCAACCAAAGTCTTTGAACGACCGGGCACACCAACCAGTTTTGGACCGTAACATAACCAATCGACCCACTGATTTTGCCTTGTTGAAAGTAAAACTAATGATGACATTACTAATGAAATGAAGAAAATGGAAGCGTTTACCT
TRINITY_DN86861_c0_g7_i1	1	p1	(T)10	10	113	122	AACTAAAACTGATTTCTTGCCCACAGGCTCAATGATTGAAGAGGTATTTGGAGTTGAATCTTGGGATTTTGAAACTACATATGATAACAAAAGCTCAAACTAGCACGGTTAGTTTTTTTTTTCTTTCTGAATACGGTAAGTATGTCCAATTTTTGATTGTACATTTACGACGCCTGGTTAGTATTAGAAGCTATTCACCTTAAGAGGTAAACTTATAGGTCACAGGTTCACCCATCTTTT
TRINITY_DN104646_c1_g1_i1	1	p3	(TGA)6	18	445	462	GATGTTTATAGCTTTGGAGTGGTGATGTTGGAGCTTTTGACTGGACGGAAGCCACTGGATAGTTCAAGAGCGCGATCTGAACAATCACTTGTAAGATGGGCGACCCCTCAACTCCATGACATTGATTCCTTGGCCAAAATGGTTGATCCTACATTGAATGGCATGTATCCTGCCAAATCCTTGTCTCGCTTTGCTGACATCATTGCCCTTTGTGTTCAGCCTGAACCAGAGTTCCGGCCTCCCATGTCTGAAGTCGTGCAAGCATTGGTTCGGCTTATGCAAAGGGCAAGTGTGGTGAAGCGGCGATCCAGTGATGACTCTGGGTTTATATATAAAACCCCAGATCACGAGGCGTACGAGATGTCATACTAATAATTCCGAATTTAAAGTTTAAAAAGC…
TRINITY_DN59332_c0_g1_i1	1	p1	(T)10	10	1	10	TTTTTTTTTTATTGATCTTAAGCTTCGGCAACTGAGGCCATTAGCTGTAGGTTGTGGTACTGTAGGGTTTTTGGGACTGTTGGGTTACTGTAGGGTTATGGAACACGTGTGTGTTTGTTTGGCAGAATTTCTAGTGGGCACCCGTAGGTTTCTGCCATACCCGGTTGGGGGATGGCGGCCTTTCTCTCCAGACACCGTGACTGCCCGGAGAGAAGTGCCACCCGTGACCGAGATTCGAACCGGCGACGGTGCGCGTTGCGACCGACGCGTTATCCACTCGGCCACTCAGATCGGAA
TRINITY_DN98722_c0_g2_i6	1	p1	(A)12	12	218	229	TATTCTTTTACTTAAAAGATAAGGGTATAATGGTAATCTTTTAAGGTAAAGGGGAAATATGTAATTAAAGGTTAGGGTTGGAGAAATATGTAATTAAGAAGGTTAGAAAGGAGATATATGTAATAAAACCTTTGTTTCAAACCTAAATATTTGATGAAATTACAAAAGTAGAATCCAAACTAAAAGTAAAGACAGGTTAGCCAGACCAACTGAACACAAAAAAAAAAAATTAAAAAAAAACAGAATCCATGCATCCTGTTCCTGTTGTTGATATCATCCTAGACTCCATTTATGAATTTTTCTCTTGTAAACCCTATATATGCGATGCGTAAAAATTCGGATAAAGACTTCAAATTTTCAACCCAGAATGGATTGCCACCACTCCTCCCACAAGATTTT…
TRINITY_DN99770_c3_g2_i8	1	p3	(ATG)11	33	1586	1618	CTTAAGAATGGTTGTACTAGGATTTGGTCTTTTTCCTAGGTTGACTTGAACGGATATATTGGCTTGTGACAAGTCCACACCAGAGTTCTGTAGTGCTTGTGTTAGTGTACATAATAACCTGTTTGCACACACATGTTCTTAGCCCAACAAATCAAACCCAGCCCAAGCCCAAGATAAAAGGTAGCCCAATAACATCAATTCTTACCCTTGAGAGTAAATGTTTGAGATGCCAATTGTGCCACTTTCAATAGTAACTTCCTGATCTTTCCCAGCAACTCCGCGATCGTTTGTATACGATCCGGTTTGCCGTAATCGGGATGTTGTGTTTGCTGACTCAGCTACCAGAGTGGAAGGAAGTGAAGGGAAAGAAGACCCTTTATTGGTCAAACACAGGTGTTG…
TRINITY_DN142901_c0_g1_i1	1	p1	(T)11	11	504	514	TGACTTGATGTGGAAGATGTGAAGTTTGTAATCAATTTTGACTACCCAAATAATTCTGAAGACTATGTACATCGCATTGGTCGTACTGGTCGATCTCACAAGACGGGTACAGCTTACACATTCTTTACACAGTCAAATGCCAAACAAGCTGCAGATTTGGTTTCAGTTCTCACAGAAGCCAATCAGACTATAAGTCCTAAACTAAAAGACATAGCTGACAACTGGCGTTCAAATGGATTTTCAGGAAGAGGTGATAGACGACGTGGATGGAGAAGTGGTAGATCAAAAAAATCTAAGAGCCGTTCAAGGAGCCGTGATCGTTATAAACGTAGATCAATTTCTAGATCTAGGTCTAGATCATACTCTAGGTCAAGAAGCCGTAGTCGTTCACGATCATAT…
TRINITY_DN76187_c0_g1_i1	1	p1	(T)11	11	364	374	ACCAGCTACCAGCTTCTAGCTCCAGCTTCCAGCTTGTTTTGCCAAACATACTCTTAATGTATATGGCTATAAAATTTACCTTTTGATTCTCCAAATTATCAAAACATGTTTCATATATGTAACTTGTGACAAGAGGCCCACTGCTGATGTGGCATCCCGCACCTGTTTTTACCATGTGGATTTAATACAAGAAGTCCTTAATGTTAATTTATTTTATCTACCCACAAACAGACCCACCCTTCTTTGCCAACAATTTGCCCCTGTGTTGGGTAACAGTTTTATGTCACTTGTTGCACAGTAGCGCGATTGGTATAGTAGTGAGGTAAAGCTTTGTATACTTCATGTTATACTTGTCCGGGCTTATTTTTTTTTTTCTTTTTGGTGACATTTTGGTCAGAT…
TRINITY_DN63343_c0_g1_i1	1	p1	(A)10	10	427	436	GCCTGATTGTATCACTGCAAAGCTGTATCAAAATCCAGAGTATGTGGATGAGCGACATCGACATCGTTATGAGGTGAATCCTGAGGTTGTTGGTGATATTGAAAAGACCGGCTTAAAATTTGTGGGGAAAGATGAAAGTGGTCAACGAATGGAGATTTTAGAACTTCCAAGCCATCCATTCTATGTTGGGGCCCAGTTCCATCCTGAGTATAAGTCACGCCCTGGAAAGCCTTCAGCCCTGTTTTTAGGCCTTATATTAGCAGCAACAGGGAAGTTGGAAGCATATGTGAAGCCACATCAGAATGGATCTATTACCAAACTCTTTTAAGGACAAGTTTGTTTTGACATGGTTAAATTTGTATGCTTTTGATTTTGGATTGCTTTACAACTTTTGTTATT…
TRINITY_DN82026_c1_g7_i2	1	p2	(TA)8	16	11	26	GCTTATGCATTATATATATATATATATCCCATCCTCTCCGAAGCTTACACTTTGAGTGAGATTTGTAGCGGGTATGTTTGTTTATGGAAGATACAAACCAAACCACCATTGAAACCTAACCTACTAAACATCCTTGAAAATTACAATTTGAACCATGAAAGTGAAACAATAAGCTAGAAAAAAGAAACCAGTGCTTAAGATTTGAACACACATAACTTCTCAATAAGCTTAACTGATGCTGTATAGCCAACCCTCAACAAGGTTTGCCAGCATCAATATATGAATACTACATAGCATCACTGCCAGCACCAGGTTCCCAAATCCCAACACACTAGTCTGTCAAGGTG
TRINITY_DN93639_c1_g4_i4	2	p1	(T)10	10	342	351	TTAGTTTTTTTTTCTTATTTAATTATTTGTTAAATTTGATGGTTAATTGCAGTGTAGGATCTAGGTCTACAACTACAAAGTAATATTTTTTTTTTAGCGTTGATTTCCTCTTTATTTCTCAAATCAAACAATCAGATTGTAACACCTTGGCAAATCCCACATCATTTCCGACCAGAAATTAGAGCTCGGTTCGGGCTAAGAGGATAACACCATAGTTAAGTGTGTTTGGGTGTGAGCAATAAAAAACAAATTTGTAAACTTTCCGGGATCAAAGTAGACACAGAGTCTTGAAAATGTTGTCATGTTGATTGCATATGTGCCAGACAAATTATGGAGCTCAATTTTTTTTTTATTTTGTGGGGAAACTTGTATAATTAACTTACAAAATAACGTGCTGAA…
TRINITY_DN101049_c3_g1_i5	1	p1	(A)11	11	1138	1148	CGTAAAACACCTGGAGAACTGGAATTCCCTAACTTGGGAAGCTACACGGGTGAGATCTTTTCATTTTAGGTTATGTTCATTTTAATTCAAAGTCTTTGAAAGGGTAGTGTCTGAATAGCAATATTATGATTAAATACGTGCTCATATGTGTTTTTGTTGAATTATTTGGCTGCTAGTGCTAATAGTGCAAAAATAGTGGTTCGATAATTTTGTCAATGCATGATTTAAAAATACTTGTCTCCAAGATGCTTGCGGAAAAGTGATATATAGTTAGAAATTTGAAATCGCATTCCTGTGTGAAATAAAATAAGTAATTGTACAAAACCTATGACGAGAGAGACCAGATTTAAAGACAAAACCTATGACGAGAGAGTTCCAGTAGTTGTTCAGATCTAGATG…
TRINITY_DN99455_c1_g1_i4	1	p1	(A)12	12	842	853	CACTAGTGGGATTCGAACTTGAGTCTCCTTTGGAAAATCAAAGCTCTCAACCACTAGGCCATTTATTTTCTACTTTAAACTCCATATTACATCAAGAAGAAATCCACACAAAAAATAATGTATTCGTATTATATTTTAAAAATTCTTTATATACTTATATATTTAATTTTTAAATAATTTATATTATCATCTGGTTTGACCATGGACCGGTTATGCGGTCGGTTCGACGACCGGTCCAGTTATAAACACATTGAAAAATGGTGTAACAAGATTTATTACTTGAGGTCCTGGGAACCCTCCTTGAGGCCAGCCCAAAGGCCAGTTGATGTCCTTCTGCAACAAGGTATATTCCTGCTCGATACCATACCATGGTACTTCCTTCTCGACTTCCGGCTTGCT…
TRINITY_DN86053_c0_g2_i2	1	p3	(AAT)5	15	937	951	TGAAAAAACAATCCCTGTTGCCCAGATTGGGAACATCCGGATCAAGATTTTGAGTTCTTCTACCTGTGTCACCGTGCATAACCTCCAAGGATCGTCACTGCTGTTCTCGATAGGTGAGCGCAAGGCAGCTTTATCTAGGAACTTGAGTTCATCTGTGTGAACGAGTTTGCGGCTTCCCTTGATTGCAGAGACTTTGTCAGGAGTTTCATGTAGGAGGGAGGTATCATCAGGAAGTGGTAGATTCCACTTACGAAATGATGCAACCAAAACTTGACACATTCGTGTAATAGGGCTTCCACCCGGTTTCTGAAATCTATAAAGACGAGTTCCCAGAAAGAAGCTAACAATAGCTACACCCATGAATAAAGCAGGGATTCCAAACCCCAGGCCCCACCCCTT…
TRINITY_DN983_c0_g1_i1	1	p1	(A)12	12	189	200	GATAAAGTTGTAAAATGTATATAATTTTTTATATATTGAAAGGTTTTTAATTATTATAAATCAACTTAGTAAATATAAATGTATTTCATAAGTATTTTACTACATTTCTTAAGTGTTTAAAATTAAAAAAACTTATTAACTAGAATTAAATGATGGAAATCTGTATTAATATAATGTCATATATTTACAAAAAAAAAAAATGTATATAGAAGAACAAATAACCGAAAATACAGGTGAAATAACAATGAGCCACCCTCAGAGTATTTTTCAGTTATCCCTCTTCTCCAGGCAGATAAAAAAACCAAATAAAATTGAATACACGGATCGTTACTAATGGATACTACTTAACTACATTAAATAGTATGAAATGAGTATAATATATGATTGAAAACATAATTG…
TRINITY_DN117338_c0_g1_i1	1	p1	(T)13	13	116	128	AAGGACGTTGATCCTTATTTCCAAACCCTAGACCTAGACGGTTAGCTCATTTTTTCCTATTGCCTAGTTGTTCTCCTTGATTACGTTATGAATTTTGATCATCAGCCAAATTTAATTTTTTTTTTTTTATAATTCAAACTATCTATGACCTGTTTCCCAGTAATAATCCACACTCGCACTTTGGCCCGTGACACTCTTAACTTTCACTTTTGTTGTCGGTACTCAGTAGCATAACCATCATAGATTTACACTCGATTTCGCATCTTTATGTTGTTCATAATCATCACTGTGAGTGAAATCAAGG
TRINITY_DN23148_c0_g1_i1	1	p1	(T)16	16	18	33	TTTTTTTTCTGTTTCTGTTTTTTTTTTTTTTTTAATTTTATGTTTATCTGCATATTTGGTTGTGTTTCAATCAAGAATCTTTGTAGTATTTACTCTTAGGGTTGGATTTATGTTGAAATCTTTAGGAATATATTGGATACAAGTGTTACTTTCTAATCTTCAGTTTCCAGATTTGATGTTACTACTTGTTGTTTGATCACAATTCACAAGTAATACAAGTGTTAAAGTAATTGGTTCTTGGTGATATATGATTCCCCTGAATTCCTATGTTAGTTTTTAGGTCCATTGATTGTATAGTAATGTGCTCCATTTTGAATGGTTTTCATGTGTTTGATCTCTTTGAGCGGCTTTTTTGTTGGTGATTTGTTTCACCAATAATGA
TRINITY_DN98907_c1_g12_i2	1	p3	(TAA)7	21	449	469	ACTGAAAATACATCATCGAATATTGTTATTCAGAATTATAAACATTTTGAAATAACTACAGAAAATAACAGAGTAGAGGCGTGCCTCTATAACTTTTCTACAAAGCATATAACATCACTTTTAAAATCAGTCATATTAGATACAGAATCGTACCAAACGTTTATATTACTGAGTTAAGGTGTACCTTATAGGCTATCAGGGACTACAAGCTTTTGGGTCTTATGCAAGACGATGGGAAGCCTTTGCCCGATGACATTTGGATCATTATACGAAGCAGAATCAGATGGATATCCTTTAGAAGCCAGTGCCTTGAATGTAGTTTCTCTCCATGAGATATCTCTAAGGATAACAGGTTTTGTATTCTCGTTGAAATTGCAAACTACTCGAGTATCCCTTAAT…
TRINITY_DN106645_c3_g2_i1	1	p1	(A)11	11	219	229	CTCCTCTTGAAATGGAACATTAACAATTTACATAAAGAATCCTCTAGTTGAACCATCATTGGTGATAATATCATTTCAAAGTTACACGATTCAACTTTACATATTAAACTTCAACTAGGGGTGTACCCCCGCTTTGCGGGGCGGGGAGTTTGTGGTGGTTGTAAAGGAGGTTGGTATTATTGGTCCATTTATGGCAAAAGCCTCATCTGATGCATGATAAAAAAAAAAATTAAAATGTTGGACTAAATCCCCT
TRINITY_DN90289_c1_g1_i4	1	p3	(ATG)11	33	358	390	TTTTTTAATAGGGTATTAGTGTAGGTTTAAAAAATTAAGTTTTTCAATATTACAAATTAGATTTTAGTAACCCAAACTATGACAAAAAAAAATAAAATAATAATTCATCCCTACACATTATTCAATACACTCAACTTTATTCAATCACAAAAATGAAGGGGTGCAATATGACTTCCAACCTCGTTCCCGAATTTCAAAAGCCCCAAAAACTGCCCTTAAAAATACCTTTCACTGCTATCTACTTGTATTCAAATGAAGGCGGGCTCGGAGCATCAAAGCTCTCTAAAACCTGCGTCTTTGCGCCATTGCTCGGGGCAGTTTCCTGCTGTTTTCCGCCACCAAACAACCCTCCAAACCATGATGATGATGATGATGATGATGATGATGATGCTATACCAT…
TRINITY_DN99349_c2_g1_i11	1	p1	(T)11	11	1	11	TTTTTTTTTTTACCAGTTTATGATCATCACTTCAAATTATGCTTCATCCATAAATATGCATACAGAGGATCAAGGTCTATCCCGAATTCATTTGCTTCACAAAAACACAAATCTCGCGCCAAAATGTCTTGCCAGTCGAGCTGGTTCTATACCAAATAAATATCCTAACCACCTCTTATCGAAAAGAACAGATCCTGGGCTTTCAACAAACTCAAACAGAAATATAACAAACCCTTATTACAATAGCAACATAAACGAGATTATGATACAAACACGTTGTTTTCTTCAATTTGATGCCTCACGGCTGTAGAATGCATCCAGGGTTTTGGCTGGTATACGGTGAAGAAGTTCACGTGGGAATATCCGCAGAAGTGTCCATGCTAAATCAAGTGACTGGAA…
TRINITY_DN100793_c1_g3_i5	1	p2	(TA)10	20	208	227	AAAAACGTCTCCAAAGTCGCCCCATTACACATAGTCTAATAGTGGCATGGCTGCAATTGTGTAATGAAGAAAGATAGAAGAATAGTGGGGGCAAAGGGAAATGGTGGTTGTAGTGACAGTAGGGACATTGGGATATTAAATCTTGAAAAGGTGGGGATAAATTTGTCGGCTTCAAAGTTGAAAAGTAGTGGGGACAAATTTCTCAATTATATATATATATATATATAAT
TRINITY_DN98403_c0_g1_i14	1	c	(GT)6ggttgatttgaccttccttttcaaatcatttgatgcagcagctt(TGA)5	71	492	562	TGTGTGTGGGAGGGGGCGGTTGGTGGTGGCGTGTGAGATAAAGATGGGTGGTGATGATTGTTTAAAAACATGAAACTCCCCGGGTGCAATGGCGGCTGCGGCGGTTGTTGCGAGTCGGAGTAATTAACGTTAACATACCCAGGATTCATTAGAACTAGTGTCTGTATCCCATCACCACCTTGAATTTCTGAATTTCCATTGTAGTAAGCTGCCATAATTGTTTCTATATTAAAACTTTCTTCAAATTTTCAACTCTCAATTTCTGTTTCAGTTACAGCCTCCAATCTTTCTGGAAGATGTCACTCCTATGATTAGTCAAATCATCAAATTCCAAATCATACAATCATCATCATCAGAATCATCAAAAGCTACCTGAAGAAGTGGTAGTTTCTGATGTGA…
TRINITY_DN83064_c1_g3_i1	1	c	(AT)9acata(AC)7	37	38	74	AATCACTAATGTGCGTAGTGGTTTCACTATCACACACATATATATATATATATATACATAACACACACACACACCTAAAGCGCCCGGTGCCCATGACCGCATGGGGGCGGTGTCTGCCGGCCCATGTTGACGTGGCGGGCGTGAATGTGAAACCACCACCAGTGGCCTTATGGAACTAGAAAGATAATATTGATGTTCTTGAAATGGTAAACTTATGCCTAAATTATTTTGTTTTCAGGATTTCAACTTGAGTGTATTAGCAGCCTACTTATCTCCAAGCTCAAGCCCTGAAATTGTCAAGGTCAA
TRINITY_DN93743_c0_g6_i4	1	p1	(A)10	10	81	90	CCACCATCCAAAATCCTGCCCATCGAACGTCAAAATTTTCAATTTTCCTTCCTCTGCCATTTTAGACTAAAAGAAAAACGAAAAAAAAAACAGAACTGTTCAAAAACTTATCTGTATGGTGATGCTTGCAGATTCCGGCGAGAAAAAAAAAGGCTGATTTCGCGATTTCTGGCGAGTTCAGACCTGTAATAGCAGATTCCAGCGACTGACAGCAGATTCCGACAAGAAAACTGGCGAATTTCGCGATTTCCGGCGAGTTCAGACTTGCAACAGCAGATTCCAGTGACAAAAACCGATGAAAAACTGAGATTCCGGATGGGGCGACGGCGATTCTGGGTAAAAAAACCCTAATCACGACTT
TRINITY_DN83494_c0_g2_i2	1	p4	(TGTT)6	24	876	899	GTTTGATAGTGTTGTTAGTGGCCTTGAGACCAAGAGAAGATAAATATTGCTTGAAACATCATACCCGTTGTTTGTTAGGTGTAAATTGCGCAAGATGGAGGGCATAAAACGTACTTGGTCACCCTCGCACGTTAGCTAACGAAGCAAAATCAACGTCAAAATGGAAACGGAACAGAAACCGGTGATGATCATTGGGTTTGACGATAGCGATCACAGTTATTACGCACTCCAATGGACGATAGATCACTTCCTATCTCCCAAATCTCCCTTCAAGCTAATCGTTATTCACTCCAAACCTACTCCTATTTCTGCTATCGGCCTCGCCGGTCCAGGTGCAGCGGATGTGCTTCCGCTTGTTGATTCGGATCTGAGGAGGATCGCTGCACGAGTGGTGGAAAG…
TRINITY_DN94573_c1_g1_i2	1	p1	(A)15	15	1269	1283	TGGTTCGCAGCAAATGTACTGACTCTGAAAGATGGAAAAGCATTTGTCTGCTACACTGAAATCCAATCAGATGAGGGGAAATTAAAGGAATGGGTCCCACTTGAAGTGGAAGGCACTGAGACACCCAGATTACGTATTGCCCATCCTATGACTACCATGAGGCCTGAAGGTACTAGAAAAAGAAACAGAACTGCCCTTACAGATTATGCTTGGTCTAGTGGAGACCGAGTTGATGTGTGGGTCCAAGATTGCTGGTGTGAGGCAGTTGTCATGGAGACAAATAAGAATGGTGTAACTTCTCTAACTGTTCAATTTCCTGCCCAAGGGGAGACGTCTGTTGTTAGATCATGGCATGTTAGGTCAACTTTAATCTGGAAAGATGGCAAGTGGATTGAGTGG…
TRINITY_DN103444_c0_g2_i2	1	p3	(AGG)5	15	253	267	CTAGTACTTATGTATATCACCCCCTCTGCACCTCTTCCACCGACCGTAATCCATATCCGCTATCACCACAGCCACAATCGAAGTCAATAATCAGTAAATTCACCACTTCCTCTACTCAAACCAACTCCTTATCTCGCCAATTGAATTTGTTTACCTTCAACACTCCGTTATTATTAACCTCCTCCCGTCGTACTCGATTGATTTCGTCCGCCGCCGCGAGGAATAATGTAAACCCTAAGGAATTGGAGAAGAAGGAGGAGGAGGAGGTTGAGGAAGTTGAGGAAGATATGCCTTGGATACAAGAGAAGGCTTTGGATGTTGTTGAGTTTAGTGGCTCAGTAGTGCAGGCTCTTCCTGGTCCTAGGGTTGGTCAATCGTCATTGCCATGGATTCTGGCCG…
TRINITY_DN496_c0_g1_i1	1	p1	(T)15	15	25	39	TATTTAATTTTATAACCTTTTTGGTTTTTTTTTTTTTTTCATTTTTTTACAATTCAAAGTTTAATGTTACTTTACACTTTAACAATATAAATGTTGAAAATTTATCTCTGATTAACTAATTTTAATTTTGTAAATTCTTAGAAATTAGCGTACAGGAACCCATTCCTTGAATAATTCGCCAACTTTCTTGCGTTCTGGAGCTTGGAAATCTTCAGGGTGTAGTTGAATGTAGTGTCTGTACATGGCATCTTTATCTGCCAGATATGAAGTTCTATATTGTTTATAATAATAGAGGGCAGTAGCGCCAACGATTCCAGCACCTAGCTTTACATGTATTCCAGAGTAAAAAGGTCTTCTATTCATTGTATAGGTGTACCAGACTGAACCCGCACCCAATAC…
TRINITY_DN91242_c1_g1_i1	1	p3	(TGG)7	21	55	75	GGATCTTTTTTGATGGGTTTCAATTTCAAAGGTTGTTTGTGTGTGTGGTGGTGATGGTGGTGGTGGTGGTGGTGGTGATGGTGGAGGAGGATGGCTGTGGTGAAGAAGGGAGATAGTGACAATGTTGTTGATGTTGTGAATTGTCCGTCAACATTCTTTGGAGTTTGCTTCCACTTTGATTCAAGATTTCAAGTTATAAGGTG
TRINITY_DN105536_c0_g1_i1	1	p2	(GA)7	14	10	23	TGTGTGTGTGAGAGAGAGAGAGAGGGCGAAAAAATGGGGCTTGGTTGTGAAGGAAGTAGGAGTGAAAGGGAAACTGCATCTATTATTCAGATCATATCGTGTATGTGTGTGAGTTTTGTGGCCCCTCAATCACTCCGCCGCCCCTGTGGCACGCAGTGTTTCTCGAACAAAAGAATGAGTGATTCCGGATTCCCGGGTATTCGAG
TRINITY_DN98873_c0_g6_i3	1	p1	(T)10	10	454	463	CCCCAAATTTCCTCAAGAACAAAACCAAGCCTTAATTCCATTTGAATTAAAATTCGATTTGTTCACGAGAGATTGGTCGATTAGAGTGTGGGGGTTTTGATCTAGGGTGAAAAACGAGTTGAACCATACAAGAAACTTACGTGGGGATGAGTTAGAAGGGCCCGTCGAGTAACACTTCTCCTTCGGCCGATTTGGTAGGAGATAGGGAGATTCAAAGTGATTTATGTTTGTTGGATCGTTGGTTTCCATTTCATTGGATGTCATCCATCTTTTATAATGCCCAATATTAATAATGGAAGTGTGTATCACAGGTTTTGATTGCGTGTACGAAACTCGACGGTATGGAATCGATTTTGACGTGATTTGGGTAGCAAGTTGAACCGAACAGTGAAGCAGGTC…
TRINITY_DN100438_c1_g4_i2	1	p3	(ACC)5	15	14	28	CCACCTACCTGCTACCACCACCACCACCTACCTGCTACCGTCACCAACAACAACCCGCCTGCCACCGGAACCATCGATCTCGATCTCGGTGACTTGAAACCAAGTCCACCACCGTCTTCTGCAGTCGATCTCGAATTGAAATCCAAAAAGATTATGCTGCTAGAAACAATAGCATAGGAGAAAGCAGTAACTCAGAAATCAAAGTAATACATTCTCGTCTTACCTGAATTTTGAGCAGAAATAATAGCCAGATTGTTGAGGGCTTTATACAAGGTCCAATTCCTTGATGATGAGATATGCGTTGAATCAGACTTCGTCAATGGGGGGAATGATATAACTAAGGAAAGGAGGGCGTAGGTAAATGAGCGTATTGACAACAAGAAGAACGGCGGTGACGTG…
TRINITY_DN97956_c1_g3_i5	1	c	(TTC)6cttctagtgagagagaatattctagagagagaaaca(ACC)5	69	22	90	ACACTCCACCCTTCAACCGCATTCTTCTTCTTCTTCTTCCTTCTAGTGAGAGAGAATATTCTAGAGAGAGAAACAACCACCACCACCACCACTACATCAACCGCCAACGCCGCCGGACGTACACCTCTCATCCAGCCTTCTCCATTCCCTCACTATTGTAACTACTAAATCTGAACGCAAATCTCTCCAGCTTGTAATCGAAGTGTACGCATTCACGTTTCTCGATGTAGTTCGTCGTTACAATAGTTTCATACTCCGTGAAAAGAGACGTATCAGATTTGGATTCCAGATTTCCGTATCTTCAGGCTTGCACAGATATCTATGCATATCTAATCTACTCACTTTTACAGTTTTTATCAGTTTACACATCCGTGAATCAATTTAGGTCAAATCTGATAC…
TRINITY_DN95051_c2_g1_i2	1	p1	(T)10	10	1422	1431	GATTGGGGCTCTTGTTCAGATTTCCCCCAAAAACCGAACACCAAAACCCTAACCAACCACTGCGTGGGGAAGGCAAGAATCCTGTTCAGATGGACGCAATTCGAAAGCAGCTCGATGTGTTGATGGGAGCCAATCGGAACGGAGACGTCACAGAAGTCAATCGGAAGTATTACGATCGTGATGTCTGCCGTCTCTTCTTAGTCGGCCTTTGTCCGCACGAACTCTTCCAACTCACTAAAATGGACATGGGACCATGCTCGAAGGTACACTCGTTTCAGCTGAGGAAAGAGTACCAAGAAGCAAAGTCAAAAGGTCAAGATAATTATGATAGGGAGTTGGAGGATCTTATAGACAGACTCATTGTTGAATGTGACAGAAAAATTGCAAGAGCGCTTAAAC…
TRINITY_DN108141_c0_g2_i1	1	p2	(TA)6	12	44	55	TGTTCATTGCCAACACTAGTTGATGTGCATTAGTACTATTATGTATATATATATAGTATGAAGTTAGGCTGCAAGGTGAGAAAACCCTACACTTTGGGGGGTTTAGGTTTTTGAGTGGTGGTGGTGGGGGTTTTAAAATCCTTTTTACACACTTCCTACACTTTGTATCCTAACCCTCCTATATATACATATATATATATATACATATATATATAGGGAGAAAAAAAACAACCGGCACCCCCCATAATTATACAAATATACATACAAAAGCA
TRINITY_DN73531_c2_g1_i1	1	p2	(TA)8	16	9	24	CTTTAATTTATATATATATATATACACACACAACGGGGGGTCTCTTTGGACGCAACCGCTCTATCATACGCGACAGAGGATTCGGTTGAACCCATACCACCCTCCCCAAACCCTACTCATAGTGGAATTATAGTGGGTATGTTTGTTTTCATATATATAGTAAGTTTAAAATACAAAAGCTCATTATCGTACAAAGCATACAAATGTATGTTTTACATTTACGTAATTATCATTTGTACTATCGAAATAATTATCGTGCAAATAGTGCAAATCAACCACTCGTATGCCTCGTAAGATAAGACCCTTTTTATACAATTATATATATATGTATGTGTGTGTGGGTGTGTCGGATTCACGGGGACGTGACACGTTGTTCAAAGCTGTAAACAATGTACGGAT…
TRINITY_DN92566_c3_g1_i1	1	p1	(T)10	10	207	216	TTCTTGGTCAATCAGGATTGTAGATGGGTTCTCTGAAGATGTCTAGATACGGGTAACAAGAATCTTCAAGTGGGAACCGAGGAAGGACCATAAAGTGGAGGAGGAAAATGTCTCGTGTAGCCAGAAAGTCTAGAAGAAGTGGTGTATCTCGTATGGTCATTTATTTTGAGAACTATGTGTTAGTCTTTAAAACTTGTGGAAAAATGTTTTTTTTTTGGTGCAATCCCAAGTGTGGGAGTTGACATAATTATTGTGGTTTTTGAATGTTAAAAACAATGTATGCAGGTGGTTAAACAGGCCATAAGTGTCG
TRINITY_DN100277_c0_g4_i13	1	p1	(A)10	10	89	98	CTTCACTTAACACTTATTTTTATTCAACATAACAATTGACAACAATCCAAAAAGATTAAACATGGTACATAAAAGTACAAATGTTTTGAAAAAAAAAACATGTCCATCTTTTCGTATCCAATTATTTAATCGTTTTATTTGCAAAAGCATCTATCGGTCCCAGATTTTTTCTTTCTTCTCTTTTATTTACATCAGAATAGGCGTAGATGTCATCTTCGCTTGCTTCATGTACAGCCTACTTTTCATTAATACTTGGTGTAAATTCTTGAACATTTCATTATACAAAACACATGCATTCTTATAACCTTTACATACAGATATATACGTGTTCATATCTACCTTTACACCATTCCGAAAACATCACAAAACGTGGATACAAAAACCACTTCACGTGACTTG…
TRINITY_DN87578_c3_g2_i1	1	p3	(GGT)7	21	409	429	ATAACTGCTGCCCGCACGGGTAGTTATCTTTTCCTTGTACATCTTCAATATTTTTCTTCACAGCCATAATATTAGGTTGCAAAAGCATAGTCCTTTTCCATCTTTTCTCGAACAAATTGAAATCCGTTCTTTCCATCCGAACTCACTATATCGATTCAGATTGCAAACCCTGATATGGTTTCCAACTGAGTGTGTTTGTATGTGATAGAGAGTGACGAACGATGAGAGATTTTGAAATTGGAGAGAGAGGGAGAGCTCTTGAAACACGGGGTAATTGAAATCTTCGTCGCCTTGAGTGTTGAATTCGAGAAATTTGTAGGCATTGTCGTGGCCGGTGTCCAGCTGCGACGTCGTGTAGTAGAGGTTGGGAGGAGGCGGAGGCTAGATAGGGTTTTCTCT…
TRINITY_DN103491_c3_g1_i2	1	p1	(A)13	13	329	341	AACATGTAATATATATAGGTTTTAGGAAGAGGAAATATGTAATTAATTTTTAGGGTCAGGTAAATATGTAATAAAGTAACTTAGGAAGAGAATATATGTAAATGACCCTAAATTATAAGTGATTTTAGATGCGTCATTCTAATATATAGTTTACACACCATTGCATTTTGGACAAACATATATATAATCAACAATGCATCTTTTTTTTTAATATTTGTTTTTAATATGCAAGGGTTTAATGTGGTTTTTATGGTGACACACTATCGGTTCTTAAAAGAATGAAATATTTAAAAGTTATTTAAGTTTAAAAAAATATGAAACTAGATTTAAAAAAAAAAAAAGTTCACAACAGAGGTTGACTCTTTTCTTCGTTCTTTCCATCATATTTAACTTCTTTTT…
TRINITY_DN68885_c0_g1_i2	2	p1	(T)10	10	464	473	CTTGACCACAATATTTCTGAAGCACAAACTGACACTATCTCTAAAACTGAAGTCAAAATTGATCTTTTAAACCAGGTGTGCTGTTATTTTGACTTTTTTTTTGGGTCAATGGTTCTTATAGTAATTAACCATTGTGTTAGAATTAGAAAAAAAGGATAAAAAAAAAACTGAGATCTACTCTAGAATCCAGTATCCTTGACCACTTTGTGAGACCCACTCACGGACTTGGGTGTAGGCCCTGGGTAGACTTGTATAAACCAGGTTTTGGGTCTAACCCGGTCTGGGTTGGTCAAGAATCCTATAGACCGGATTCTAGGCCAAACCAGTTCGGTTTTCAAACCGGTTTCAGATGGATGAAACCCCAAGCCGATGCACTCGGTTGGGGACCGGTTTGATATA…
TRINITY_DN71531_c1_g3_i1	1	p2	(AG)6	12	264	275	CCGGTTGATTTATCAAAAATTCAATAGACTTGTTTCAACAAATGCGTATCATCATGTACTAGAAGTGACCCATTTTATGACCCATCCATCTTACCACCTCTGATATGATGTCTCAAATCGCTCAGGCAAGGACACTAAGGAGTGGAAGCTAAAGTCTCTTCAATCGTCTTCAAAGCCACATCGAGCTTTAGAAGGCCAGACGATTGAAGCTGCTATACTACCAAAAGTATTAAGTTATGTGAGTGTATGTATTATGTATATACAGAGAGAGAGAGACCTGTTTCTGTTAAAGCTTTGCACT
TRINITY_DN82205_c0_g1_i1	1	p3	(ATG)5	15	320	334	AAGGTCGTGAAATTAGAAATTAGGGTTTCGTAATTCGAATCATTATCACAATCGAATTGCAGGAGAAAATCAAAAGGCTCAACGAAGATGATCGAGGTGGTTTTGAACGATCGTTTGGGGAAGAAGGTCCGTGTGAAGTGTAATGACGACGACACCATCGGCGATTTGAAGAAGCTCGTTGCCGCTCAGACCGGAACCCGCGCTGAGAAGATCAGGATCCAGAAGTGGTACAACATCTACAAGGATCATATCACCCTCAAGGACTACGAGATTCACGATGGCATGGGCCTTGAACTCTACTACAATTGAAATTGCAGCTATGATGATGATGATGTTTATGTAAGTCGATGATACTTGAATTTCGTTGTGTATGAATAAATTGTTGTTCAAACTGTTGAA…
TRINITY_DN103882_c1_g7_i1	1	p1	(T)12	12	133	144	TTAGAGCAGAAAATCAGTTTGGTCCCAAACAGAAACATGAACCTGTATGAACTAAGCTTCATTTTTGCATAATCCCTTAACACTTAAAGACTTAATTAAGTCCCAAGAATTTAGCAAAAGTCCGTAAGGTTATTTTTTTTTTTTGACAATCGCCCAAATATAAATATATAAAAATATGTTTCAACTATGAAAATTAATTATTTTTCAGGATGAAAAAAGGGGTTGATTCCGGACCACAACAAAGTTCAAGCAACGCCTATTTATTGCCACCTCTTAAATTGAAGAACTTCAAAACCAGGACCGGACAGTATAATGCCCGGTTTGGTACAGATCAGAACTGGTTTGATCCCCGAACCGGGATCAAACTTTGAACACGTAATTCAAGCCAAATTCTTTGCC…
TRINITY_DN28334_c0_g1_i1	1	p1	(T)24	24	43	66	CATTAAACTCTTTATCATCATATTCATATGGTTGGTTTTTTCTTTTTTTTTTTTTTTTTTTTTTTTATAAAACATAACTTATAATTTTAATTATAGCCAGTAAAGAATAGAAATTCAAAAATACTGATGTTAATTTATTAAAGTTATTAGTTGAAAATACATGTTTTAATATTTATATCTATATCTAAATTAATATTTATATCTAGAGTACAAAAACTTAAATCTGACTTGCAAGCCCATCCAAAAACTCAACCTGAGAAAAAAGTGACAAAAACTCAACCTGAGAAAAAAGTGACAAAAACTCAACCTGAGAAAAAAGTGACAAAAACTCAACCTGAGAAAAAA
TRINITY_DN101922_c0_g2_i1	1	p2	(TA)6	12	68	79	CTCAATCCTAACTTTTAATTACATATATCCCCATTACCTTTAAAAATTACCCTTATACCCTTTTTCTTATATATATATACCAGAGTCTCACCCCTCAAATTAGGGTCATTTACATCCCCTACGTCGGCCGGCCCCCACCTCCAAACCATCATCTTCCCCACTTTGGAATATGAAATTAGAGGTACTCCGATGTATATGGCGCTGGAAACGGTCGCCGGAGGCGAGCAGAACATCAGAGGTCGGCCCCCACCTCTAAACCCTGTTTGGAATTGCTCCGACATCGGAGGTCTGTTGATGAAAAT
TRINITY_DN76188_c0_g1_i2	1	p1	(A)10	10	413	422	AGTCAGCAAAGGAAGCATCCTCAGAGTTACTGGTGAAGGTGATGCTGGTCCAAAAGGGTATGTTTCTTATGAGTTCTCTAGGATATAACTATAAACATGGCTGTGTGTGCATCTGTGATTACTGTTTAATAAAATGTAAATTAGTGACATATCTTGCCACTTGTAAGGTAACCGTGTGAAATTCAGATTACCACATCCATCACAGACCTTGTATTAGTAAGACAAGTATTTACTCTTGCCTCTGTTATAGAACATTTGATAATAATTCATTAAAAAAAGTAACTGAACACAACAAATGGCAAAAATTAGATTGATATACAAATATAAATGGGAATACCACAAAATAAGACCCTTTTCTGTTGCAAAATTTTAAACCTTGTAGATAGAGGAATGATAAAT…
TRINITY_DN98510_c1_g2_i3	1	p3	(TGG)5	15	312	326	GGGACTCATATTTCAGTGGATGTCTTAACTTAAATTAAGAAGAAGAAAAAACACTTTTGAGGAGGCAAAAATCACAAGGTTATTAAATCTTTCTTTCCCCCCTCTCTATTCCCGTGCTACAATTTAATTTTCACATATAGATTCATCTGTTTTTTTTTCAACCTTTCTCTCTGTCCAACCATGGCTATCTTCTGATTCATTCAATTATTCAATTACAACCACAAAGATCAAGGGTGCTCTCATGGTCTCACTTTCACCAATTCATCTCCAAAAATGGCAACTTTGCAAAAAACCCATCTTGATTTAGAGTCTGGTGGTGGTGGTGGTTCACGGTTGTCAGATGTTAGTGAAGACAGTACTATAGCTACCTCCGAGATTGTAGGGGTGGTGACGTCATCT…
TRINITY_DN86375_c3_g1_i1	1	p1	(T)10	10	183	192	AACTCAAAATGAAGATAAAGATGGCGAAGCAGACCTTCTTCAGAATATTTTCAAAGCCAGAAGAAACCAGTTATGGATGTCTTCTCTGATAACACCATCTTTCCCATTTCTCAGATCCAGATCTTGTCTAGATCTGATTTCTCAAAATCGATCAGATCTAAAACTTGTCTAGAATTTTTTTATTTTTTTTTTCACGTGACATCACAGATCTCTTGGCTG
TRINITY_DN94845_c3_g1_i8	1	p1	(A)11	11	55	65	AACCATTTTTCTTCAAAAACTCAACACCCAAGGTTTTGTTTTTGTATTGTTTTGAAAAAAAAAAACTTTATATACCTGCAATTACACTTACGAATGATAATGTTCTACGTTGGCGATCGATAATTCGGGATCGCTAAAATCGAAAACCTAATCTGCTAACACTGAGGTTCTAGATACGATTAACACAAAATGATAACAAAGAACAGAAATCCTACACGATAAAATTTGAATCGGAAAACTCCAGATACCGAAACCGATAGAAATTGACGATTATCTGG
TRINITY_DN95541_c0_g1_i1	2	p1	(A)19	19	428	446	CTTCATCTTCTTCAATCTCAGATCTGTTCAACGAAAAGGCAGATCTGAACAAAGCTTTAGATCTGTAAAGTCGGAATAGGGTTTTCTGGGTTTTCTTTGTGGTGGTTTTTCAACCACCACCATCGTAATCCAGGAGGGGGCCAGCCACCAGAGTTCAGATCAGTGAGGTCAGGAGGGGCGTTTCGAGAGAAGTTCATATCGGAAACAAATGAGAGATCTGTGTCTCTCTCTCTCTCCTAAAATCACTAGAAAAATCAAACATTCTGGATCTGAAATGTGGGGAAGATGGTGTTTTCTGCTTCAGCCTCTAACCCAATTTCCTTTTTATCAAAAGGGGATATTTATCATGCCCTCCACCTGTTCGATGAAAATCCTCACTCAAAATTCCATAGCTTACCG…
TRINITY_DN102950_c1_g2_i1	1	p3	(CGG)8	24	146	169	TGAAGAGTCTTCTTCCAGCTCCATTGTTCAAGGACTTAACCGCCTGAGCATGAGCCTGTGTCGCCATTATCTTACACCAAATTTAGGTCTTCAAAACAGATGAAATCACGGAGGATAGGCGGTCTTCAAAACTGGAGTACGATGACGGCGGCGGCGGCGGCGGCGGCGGTAGTGTCGGACGATGGTGTAGTGTACGACGAGGAGGTGGGAAAC
TRINITY_DN88448_c1_g1_i5	1	p1	(A)10	10	438	447	GGTCGAACAAGTATGAGGAACGATGGTAATATTTATAATTTTGATGCAGTTCGGGAGAGGATGACGAATTTTGTGATACAACAGAGTTATCTTTCAACTTTTTCGACAACCAGGATTTGACATCGCTAATTCAAGACACGCTCCAACCTCCCTGGTCCTGGTGAATAGTAAATTAACTATTACTATTGAAGATCCTGCATCATGTAAGAAGCCAACACATGTCTCAATTTTCTGCCTCACATTCAATATTTACAAACAACTGAAACACAAATAACCTGATCAGAATAGAATGAAATGAACTCACACAGGTTTCATGCTACCTAAATCAAGAAAATTTATACTATATTCTTGATCTAACTAGCAAGAGAAAAAGCCAACTAAACCATGAATCAACCAGTA…
TRINITY_DN72417_c0_g1_i2	1	p3	(AAT)5	15	519	533	CCGACAATCAAGCATCTTATCAGCAATGGTGCTAAAGTCATCCTTTCTAGTCATTTGGTATGTATCCTTTTCTTCTTTGATATCAAAACCTAAATAATAACAGCTAGAGGTATTGTTCGTTTTGATCATTTGATTTTGCACACAAGGTGTTCGACGTTTTGCCTCAAACGTACATATTACAGTGTGATATTGTGTTACAGGAAACATGCATTGTACAGTGTACGCCATATGGTGCTATGTTGGATTGTTATTGTGGGTTTGATTGTTGGTAGTTATATCTTTTAGCTCATTGAAGAGAATAGTAGTGAGAAGTGAATAAGTGATGGCTTTTGCTGAAGGAACTTTTTTCATAGGTTCGATTGTCTATCGCTAAATATTGAATATTTTCGCTCCATATCA…
TRINITY_DN86200_c0_g3_i1	1	p3	(GAT)7	21	699	719	CTGAATCTGAAATAATTTGTCTCTAAGACTAAAATCAATAAGATTTGATTAACCACCAGAAACCGGTGGTTAATTAGTCTAACATGTAATTAACTCTTAATTTTGTAACGTATTGAATTCGCAAGTCACCCAACCAAAACCCTAGATCCTAGTCTTGATTCAAACATCCTGACCCCTCTGCGCTTGACACATCCCAACCCTAACATTCGATCCCTCCCTCTCTCTGCTTTTAAACAATATTTACTAAAAATCTTAATTTTTCAAGTGGGTGGTAATTTCTTCGAATTCTAAAAATGGAGGTAGTGAAATCTTTCGGCAGTGATTTAGGGTTTTTGCAGAAGAACATGGATTCGTATCTCCCTGAAGCTCTGGTTTTCGAAACCAATTTGTCTGCTCAGA…
TRINITY_DN93336_c0_g1_i3	1	p2	(GT)8	16	1209	1224	CACACTATAGACATTTTTCTCTCATCTCTCTACCCACCACCCACACACCAACCGGTCCACCACCCTACACCGATGCGCATCAGGCCACCAGCACCCAACAATATCATCACAACAACCGTCGTCTCAAAATAATTCAGCGTCGCCGCTTTACGCGGGTACAAAGCTACTATTTATCAAAACCAACAGGTTGAGGGACTATAAAAGGAGAGAGAAACTGTATAGAGGAGAGTCAAACCGAGATCACTCACCGGAGAGAGAAACGGCATTAATGGCGGAAGAAGATAACCCGCGAAACCACAGCGACGAGAGCGTGAAGCTCTTCGTCGGTCAAGTTCCGAAGCACATGACGGAGGAACAGCTCGCAGCAATGTTCCAGGAATTCGCTCTTGTAGACCAAGT…
TRINITY_DN101924_c1_g2_i10	1	p1	(A)10	10	86	95	GTAATTTTGAGGTTTTGTAATTGGCGCCGTGACCTTCGGTCTGTTTTTTCGCAGCCCGTCATGCCTTTTTAATGAAGTTTGCCGTAAAAAAAAAACTAAAGTAAAAGAACCAGTTTAAAGTGGTATGTACCGAAGGTGAAGGGAAAGACCTTTTTACCCCATATCTGTTTTTCCTAAACAAACAATTGATCTAAAAGCAACATTCCATTAGTTATATTCCAAAAACAGCATATGGTCCAGAATGCTGCTAAACATTTATAGTAAGTAGGTGCTATTATACCAAAATACTGATACCTTTATAGATCAGTTGCTAACTCCTCAAAATCAGTAATGGCTTGGTCCATAGCATACAAGATCATCTTCTTTACCTCTAGTTTGTCTTCTTTGGCTTTGTGATTA…
TRINITY_DN106438_c1_g2_i3	1	p3	(ATT)5	15	128	142	TTAACCGGGCCTGCGGTGATGACGGCGGCTTCCATCATCATCGGCCTTCGTGGTAGACTCTTGCACATTGCCATTGTACAGGTATATGTTAATATAATAATAAAAAATTTAAAAAATATACGTAACCATTATTATTATTATTTTTAAATTGGTTATTTATTACGGTGTAGTTTTTTATTGTTGTTTTCTAAATAACAGGCCGCTCTTCCACAAGGAATTGTACCGTTTGTTTTTGCTAAAGAGTA
TRINITY_DN81452_c0_g1_i1	1	p1	(T)19	19	6	24	GCGCCTTTTTTTTTTTTTTTTTTTGAATATTGAAAACAAAGATATTCATTAACGACGATAATAAATGAAAGCACACGATAACAAACACAAACAGGAATACTACAACAACATTGATCGATGTCATGATAACTAGACCTAATTAACAAGAGATCAAGACAAGACTACTCAATCATCGATCTCTATCTTTATTCCATATTGTTTAAACTAGTGCTTCTACGTCATGCCTTCATCACGTCCTCATTGCACCTTAGAGCAGTCGGTAGTAGGGCTGATCTTGTAGGGGATGTTGACACCGCATTTCCCGGGGAGGCTGCTGGCGGCATCAAGGCTGAGTCCGGGGATCATTCCGGCAGCTTGTTCCATGCACTTGCAAGCCGTCTGACGGTCGGTGGTGGTTGC…
TRINITY_DN100482_c6_g2_i1	1	p1	(A)10	10	182	191	TGTTGACCCGGGGGTCTCTTTGGACGCATCCGCTCTATCCTACGGGACAGAGGCTTCGGTTTTGCCTCATCTTTTTCACAAGGACAACATCCTAAACATGTGATGATTTTACAAATGCTAAATTGGTTTTTGGTTTTATAGCTAAGAGATATTGAAGAAAAGGTGACGCTTTTAAGTAAAGAAAAAAAAAACAACTTATGAAGCAA
TRINITY_DN97476_c0_g4_i1	1	p2	(AT)7	14	81	94	GCAAAAAGTAAAACACATGTACTGAAATAACAAAATTGAGATAAAACCACGGACGAAAATGACCATTTACTCAATAAACAATATATATATATATGGAGGGATACGCTAAAAGGTATTTAAAGCCTAAGAAGTGTGAGCACTAGAAGTCGCCACGTATCTCAAGGGGTAGGGGGTACAATCGTCCAAAGAAACCTAAAAAATTTGGCAGCAATAACACACGAGTCTGACAAACCATCGTATTT
TRINITY_DN72267_c0_g1_i1	1	p2	(TA)10	20	468	487	GGTAATTATACGTAATATTTTATTAGATTATCATAATTTAGCAACAAATGTTCAGATCCACGCTTCGCAGGTCAATTCCCCTACGAAGTGGCACTACTTCGCATGACCAAACCAAACAACCATCCATGCGAAGTGACTATTACACCGCATACCTAATAATTACTTCGCATGAACACAACCTCATGTGAAGTCCTGACTATGTTTGATTATCACCGGTCTTAAACCTAACAACAAAGCATATCCTACTAGAGGTGTAAACGAGCTGCTCGTGAGCTACTCGAAATCGGCTCGCTAAAAGCTTAAGTCGAACTGAGCTTAAATGAACTCGAGCCTATATTTGAGGTCATTTAATCAACAAGTTTAAGTCCCAGCTCAAACCTATATTTAAGCTCACTTGAT…
TRINITY_DN90856_c2_g1_i1	2	c	(GTG)5aaagaagaaagggcggagagatcagttttgaaaccattgtcggcc(GGT)5	75	649	723	TCCATCTCTTCCCTTCTTCACAACCACCCTTGACACCCACCACCACCCATCTTCTTCCCTCTTTTTTCTTCTTCTTCTTCACCACCACCGGCGGACGCCACTGGTTTCAAAACCCCATCATAGAAAAAGCCCCTAATTCAGAATACCCCATCATAGAACAACAGATCTTTTGTGTTCTACTCCAAGATACAATCTTTCTTCATCAACAACACAAACCCAACTCATATTTTGGTGAAAGATTCATACCCAGAAGCTAAAATCCAAAAAAGCCACAGATTTAACCAATTTCAGAAGATGATTATAGTGGGTCATGCTGGATGAAGCTAAAAGACAAGTCTAACCACAAACCACCGATTCTTGTTTAATAATAGTAGATACATGAAGACAAAAACAAGATAA…
TRINITY_DN98845_c1_g3_i9	1	p1	(A)10	10	85	94	CTACTTGCTTTCATTCATTATTTTACATACATCATTACACATCACTTTATCAGCAATTATGTAGATGTAGCACATAAGTTTTAGAAAAAAAAAACAACCATCTTTCATGTATGCCACTTATTACACAAACATATATATAAATCGGGTTCATCAATTCAACCTGCTATCTCGTCACCTATTAATTGTTTGAAAGTCCCAATTCTTTAAAATTGTGACATTTTGCTTTGCTTACTGAGTTTCTATATACCAGGTAAAAAAATTTGTTTCAAAATTGGAGTAGATGTCTAGTGAAAAAGCAAAGGAGAATACCAAAAATACCCCTGATCAGACAGTGATGTCTAGTGTTGATACCAAATACTGTACCAGGAATATATCTGAGGATGCCGGCTTTATGGACAA…
TRINITY_DN89303_c2_g1_i1	1	p1	(A)11	11	81	91	AAACAAGTGGTCTAGTGGTTTAATCTTAAGTTATTAAAAATAAGGTCTTGGGTTCAATCTTTCAATCTGACATTCTCTTTAAAAAAAAAAATTTGGTCGCAAAAGGGCCCCAAAAATTGGCTCCGCCATTGCGGAAAAGGAGAGTTTATAACAATAAAGTAGCAAAAGGGCCCGGAAATTGCATTTCGCTTTAGGCCCCCAAAACATTGAGCCAGCCCTGAGTATTATGTAAAACCAGAT
TRINITY_DN80182_c1_g1_i2	1	p1	(A)12	12	487	498	ACATGGGTAGCTGAAATGAAACATACAGAGTTTTATATTACTTCAAATTTCCTGGTTTCATGTGGACATCTTAATTACAACATAATTAAATACAATCCTACATCACGTCACAATAGGCAGCAACTAGGAGATTCCCAAAGAGGTAAAGGTAACTGTTCAAAAAGGATTTTTATCACTTTCAAAGTAGTATCACAATCAATGAAAGCTAGCTGGCAACTAAACCATCATGTCCATCTCTCTATGTCTAACAGGTTGATGTTTTTTACTACATTGGGTCATAATGAAGCCTATGAATTATCAGTTTAAGAACACCCAATGTCCCAAAATAAGTAAATGAATTTCAAACTAACAAACCAAGTTACTCGAATAAGTCTCAAGCTCGGTCAAGCCTGAGCCGTG…
TRINITY_DN93954_c1_g1_i5	1	p3	(TCA)5	15	591	605	CCGATCTCACCCATCCACCGACGACGGAAAAACTATTATCGGATCTTCTCGTCGCCGGCGTCATCATTTCCTTCTCGGAGCAATCCGGTTGCTTAAACGACGTATTTTCAGTTTTAGATTTCAGAAGCTCAAGGATAGGAGAGATGAGCCGTAGGAGAGGTGTTAGATGGGACGAGGCGAACCTTGAGGAAATTGAAGCACATAAACCTGTAAGGCAGAAAATTACAGAACCAAAGACTCCATATCATCCAATGGTTGACTCTGATGGATCATTATCTCCTATACGGAGTTCTAGTCTAGAAGGAGATAAGATTGCTGTGGATGCTGAAGCAATTCGTTCAAAATTGAACGAGGTGGCATCTTCAAGTAGCAACAGTAACTCAAACTGCTCTGGCTGGA…
TRINITY_DN138794_c0_g1_i1	1	p2	(TA)8	16	10	25	TTTTATAATTATATATATATATATATGTTATATTTTTTATATATAACATAATAGATAGTATTTGATTATTTTTAATTTTCCATCACAAATTTATATATAAGAACAGTTATTACATAAATATATATTTTAATAAATTTATTTAGGCTTGCGTGTATGCTCGAGCTCGAACTCAGTTTATTAAATGAGCCCCAACATAAGCTTAACCTGGGGCTCAAGCTCTTTTAAACTCAACTCTATTCGAGTTTTTAACAAGCAGTCTTGAGTAGCTCATGAGCGGTTCTGCTCGTTTACACCCCAAGTGACGCCTTTTAGAAGAGTAGTAAAACTTTAACTTTTAATCGTATTTTAG
TRINITY_DN70908_c0_g1_i1	2	p1	(T)13	13	2334	2346	ATAGCGTCATTTCGTGTGTACACGGTTTATCGTACGTATTGCCCGTCGGCCACCCGCCAAGGATTGACACTCAGCGTTCCGAATAGTTTTCGGAGGAATTTTTTTCGAAAAAAAAATCCAATTTCCGGGACGACGACGAGTTTTTATTATGTAGTGACGTGATCGGCCGGGCCAAATACGCGTGCGAACAGCCAGCACAGTTAGAACCCACGACAAAGAAGTGTAGTTGGTCGATTTCGGGCCGAGAACGATTTGCTCATCAGAACGTGTTCCGTCCGCACGCTACGATATAGACGCCGCGATGGACAGCAGCACAAACGGCGAGACGATAGAGCCGCCGCCGTCGTCTTCTCCACCTCCGCCGCCGCCGCCGACGGCAGCAGTGACGATGTCGACAGC…
TRINITY_DN88643_c6_g3_i1	1	p1	(A)13	13	12	24	GAAAAAAAAACAAAAAAAAAAAAAGGGAAAACCTAATATGCCTTGGTCGTTCATACGATGAAGTGAAGAAGAAACCATTCAACCCCCCTAAACCGATGGGGTCCTTAATAACCTATGTGCAATCGATCGGCCCTTCGAGTGTGCACCCTGGTTCATCCTCTCTTGTCGACTTTCCCTCTACTCTCCAGTTCGTCATCTGGCAGACACATTACAAAGGATTCAAGCAAGGAAGCTCTCTTAAATTCGTGTAAACAAGTTTTGCTTAGGACGCGTGGTCGTCGAGTTTGGGCTCAATTATTTGGAATTTTTATATTACAAGACGCACTCTAAGGTGAG
TRINITY_DN90806_c1_g3_i1	1	p1	(T)10	10	75	84	TGTATTTTTAGAAATCGTCTACAAAAAGTGTGTGTAATGATAATCATATTCTCACGTGTTAGGATCCTAAGCAATTTTTTTTTTGTATAAAAAGGGCTGATAATCATATTCTCACGTGCTAAGTGCTAACAGAGGTCATGTTAGAAATTCCCAGCCTTGGCTCAACTGTACAAAAAAATACCTAATTTTTAGGTTCTGACTTTTGACAAGAGAGCACATAATCAGTGTACTTGGAATGGTTTTCTTTTATATGTGATTGTGTATTTTTAGAAATCGTCTACAGAAAGTGTGTGTAATAATAATCATAATTTCACGTGTTAGGATCCTAAGCAA
TRINITY_DN102069_c0_g1_i6	1	c	(A)11tttgattattcttttattttgta(T)10	44	501	544	TACACATTGTTTTAAAACAAACATTCATCAAGTTCAGCCACCAACAATTATTAACACATAAAAGTCATGATGAAATGATCGGTGGTCTTAAAACCGGCTAAATTAAACAACAGTCAACTGATCCGCCTGCATTTTTGAACATCGCACATGTTCATAAGATAAGAAACTCCCTCCTGCAGACTAGCTTTTCTCCCTTCTGTGAAATTCCACAGCTCCGTTGTTATGTACCTTCCACTTGGATTATAGTCGTTAATCTCAGTCAGAGCAGTCGTTACAGCTTTATACACATCTTCACCCAAATCTCTCTTTATACTTTTCAATTTATCATCGTTTTCATCAATGATTCCCTGCATCGATAATATCAGAATTTTAGCTGCAACTTTGTAGAATCTTTTTTTT…
TRINITY_DN83845_c5_g1_i1	1	p2	(TC)9	18	160	177	TGTGCATCGAACTTCAATTGGTACTTTCCCGGCGAGCATCCCCACTTGGGCCAAGATTTGATTCCCAGTTCTAAAAGATGAGATTCAGATGGATTCTTGTGAACAATTATGCTTAGATCTGATGATGAAGACTCTCCTGCCATTAAACAAGTTCAAGATTCTCTCTCTCTCTCTCTCTAAAACACACACAGTTGTTTGATCAATCTGAATTTGGACACTACGTGTG
TRINITY_DN73018_c0_g1_i2	1	p1	(A)10	10	1818	1827	GAGAAAGGTCTCCGCCAAGGTGACCCTATCTCCCCGTTTCTTTTTATCATAGTCATGGAAGCCCTCTCTTGTTTTATGACTACGGCTGGTCAATGCGGGACGTTTAAGGGACTGCAACTCCCTAACAATGGGCCGTTACTTACTCACCTGTTCTACGCCGACGACGCCATTTTAATCGGGGAATGGTCGGAGGAGAACATATTATCTATGGCTAGAATTTTAAGGGTATTTTTTATGTGCTCAGGCCTCAAATTCAACTTTAAAAAATCCAATTTATTTGGCGTTGGAGTTGAGGACGTTGAGGTTAAGCGGTATGCCTCTTTAATTCGATGCAACAGTGGAAAGCTTCCTTTCCAGTACTTGGGAATTAACGTGGGGTCCAATATGAATAAGGAAGCT…
TRINITY_DN84898_c2_g1_i1	1	p1	(A)16	16	15	30	TAATGTATTTATTTAAAAAAAAAAAAAAAATTGTTTGATTGGTTAGAATTGAAGTGGGCCCACCTCCAAACGCACTCTCGCCTGAATTCACCACCTCGCCCGCCCTCCTCTCGACCCAGTTCGCCCCCGGGGGCGGTGTTCCGGGGCGAAATTGGGCTCCAAATCGCCCTCCTCTCGTCCCACTACACATAGTCTCACCTATACCCTATTTATGGATGAAAAAAA
TRINITY_DN89460_c1_g1_i4	1	p1	(T)11	11	6	16	GTTTCTTTTTTTTTTTCCTCATCATTTCCAACGTCTACTCCACCATTCTCAGAAACCCAGTTCCATAAAACCCTACCCCCTTTCCACAATTCAACTGGATTTCGCCCTTCTCTTTGCCATCGCCATCTGTGTTAATTCTGCTACTGAAGACGCTGTAGTGAACTCTAGAGGCACATAAGAATGAAGCGGACTCGTTCATGTAAAAATCGAAACCCTAAAATACCATTGGTGAAGAAGACACCTCAGAACGATGATGTTCTACTCAAATCTGAATCTGATGGAAGAACATCTGGAAACATCACCTCAATGCACATGGAAACTGAAATCAATACACAAGGATTGAGTAATATGATCGCGTCCATTATTAAGGAGATAACGAAGGAATCTGGTGGCATGGGT…
TRINITY_DN151618_c0_g1_i1	1	p2	(GT)9	18	41	58	GGTATCTGCATGGTTTACAATTACAATACAAACGCTCAGAGTGTGTGTGTGTGTGTGTGAATGACAATCTTTAATACAATTGCACACTGTTGTATTACATGTCTCGCTCTCACCCTATATATGTGTTGGAACTTAGAAGTGATAATTTCAACCTGTTTGCTTACTTATTAAAGGGTCCATCTAGGTTACCTCTAACCGGTCAAATGAGCCAAAACAACAAATACTTAGGACATGTTTGGGATTGCTTATTCAACTCCAAAAGTGTTTATTGACTTATAACTTTTTCAAAAGGAGTTTTTGAAAAAGTGTTTGATTAGCTTTTGTGGTTAGAAAAAAGCCAATAAGTCAATAAGT
TRINITY_DN86318_c2_g8_i1	1	p1	(A)11	11	149	159	CGTCAGCATTGATTGCCTAAGAATGTGACACGCCAGCGGATGACATCATCCTCAACTCCCTTTTATTATATAAGGGAGATAACAAATCTTCATTTTTTTTAGTTCATAAATTTAATATTAGTTAAAATTCATTTTTTTTGCCGTTTCCAAAAAAAAAAACAAATCTCCATGATCGTTTTGATTTGTTGAATTGAGTCAAACCCCCAATCAACAAATTATCCACCACTTGTGGCCTAGTGGTTGAGAGCTTTGATTCTCCAAAGGAGACTCAAGTTCAAATCCCACTCGTGTCAT
TRINITY_DN2965_c0_g1_i1	1	p1	(A)11	11	30	40	GGGAAATCACACCTTGACTCCTGATTTTCAAAAAAAAAAAGAAAAGAAAAGATTTGATGACCTTTTGCCTAAATAAGCATTATTGCATTGAAAACCATATAACAAGTATGTAACATATGAGAAAGTGGTGGTAGTTTATCAACACAGTCTAGATCAGTTTTCTACCAGGACAATACTAGGTTTGATCTCAAAGATCAATGTGTTGTATGTTCATTTGGCATGGAAGGGAGGTTTTTGTGCAT
TRINITY_DN92074_c0_g8_i1	1	p2	(TC)10	20	8	27	CTCTCTATCTCTCTCTCTCTCTCTCTCACACACACACGCATTTCATTTGATCGGAGACGACGACTCGGACTCACCGGATTTCCAGATTGTCAAACACCTAAGACGAATTATCCACATCCTATTGCCGGAGATGAAGTTCCGTTGCTGATGGACGACGTCGATGTTCGATGACGGGAGATTTGGACTTCGATACATGAATTCCGATGTCTCGCTCTCTGTTGACTGCCAGAGTGTCTTCGTCTCTGCCTCCGCCTTTGGATGAAGGAAACCCTACTCTCACTTCTAGGGGATTGGTGAAGAGGACTTTGCTAAAGTTGCCTATTTCTTTGACCTTTGCTGTAAAATTGGTTGTGAAGATCAAGGGTGAAGTACAAGTTAATGGGAACGCTTTATGCTCTT…
TRINITY_DN77737_c0_g1_i1	1	p1	(A)11	11	146	156	TATACAAAATAAACTTTAAAAAAACACCTTTTATATGTTGGAGAACCAGAAAAACCCGTGTATAAAATGGGAAGTTCTTCGAAAATTTACGCGCCCTGGAAATAAACAAAGAATCATATGGTAATAAGCATGTCATAAGTAATTTAAAAAAAAAAAGATGGTCTTGAACGTACCTCACTGGGACGAGAAATACTTGGCGTATGCCGCCTTCTCTTTCTCAAGTCTATCTGCAACCTTCTTCAGTGCTGCCTTCAGCTCCCTTTTTATTCCAACTGAAAATATAATTTTCAACTTTGAAACTTTGGTTCCTTTTATGGATTATTTAATATATACCTTGCTTAACTAAAAAACAAATTGTATTTATCTAGGTAGTTACAGGCTCAAGGCAAAAAGGGTGCG…
TRINITY_DN96084_c1_g2_i3	1	p3	(TAA)5	15	873	887	GAAGTTTCTGATTCAAAGAAATTTAAAGAGGTGTGGAGGATGAGAGGTGTAAATAACTCTGATATCCTCATCAATGGTGGTTTTAAAGGGGTAGATAGCTTTAAAATACGTAATTGTGGAAGGTTCACAAATGTATTTACACCTATTACAACCAGTTTTGAGGTCCGATCACTTAACATCCGGAGTAATACTGAGAATAACGAACAGATTGATGATACATACCCATCTTATCTTCTGGACACCTATCATCACCTACAACGTCTTGTATTAAGTTCTGATGCAAGAATGAAGGGGGTGTTGTTTGAGTTGGATAGTCCATTGTTTCTTTATGTACTCCCAACAATTGAGTTTATAAAGTTAGATGGATTGAAGGAGATGAGTCATGTGTGGAAGTGCAAT…
TRINITY_DN98112_c1_g3_i2	1	c	(A)14cgggataggtgag(T)15	42	1544	1585	GGCCATACCATTTCCAACGAAGACTTTTTCCGAACCAAGGTATGGTGTTGCGTTTGCAACCATCGAAACATTTGATGCCATGTGGGCGGTGGCACCTGAGTCAAAGATCCATGAATCCATTTTGGCACAAAGTTCGGAAAATTCAGAGTCATTTACTGATGGGTCCGTGAGGTCCGTAGTTAGCCCAAGATGAGGTAAAGACAATTGGGTATCAGGTCCATTTAGAAAATAAGAAAAATTAGTATCATTCACTGGTGGCCCATTACCCAACCCAAAATCCGAATCTGTTTTTACCGTTCCAGAAGGCCCAATAGCAATGTTTGCTTGGTGGGATTTAGAATTAGGGGAAACATGTTTTGTTCCTGTAGGGTTTCGGTCAGGAGGAGTCACCGAGGTGTT…
TRINITY_DN100819_c2_g3_i3	1	p1	(T)10	10	345	354	ACGTACATGGCTGTCCAACTCCGTATAAAGGAAGGGGGTTTCTCTGCAGCATTCTGCATACAAAATTATAAATGTAAGAAAACTTGAGGGACTGATTTTGGTATTCAAGTATAGTTGAGGGACTGATTCTGAGATTTATGCATAGTTAAGGGACTAAAGACTGAAAACTAAATACTTGGCCAGCTCATATCCGACATAATACAACACCCAAAGTATGGCATATAACCAAATGGAAAAGGACATGTTATAACTATGTAGTCCTACTCTACCAATATTTCCAAATCTAGCTTTAAATGCAATTGTAGGATTTTCTTTCTAATTATCCACCAAAATAAACTTTTAGATTTTTTTTTTCCAACATTGACCCTTTTTAAGTCGATTTAAAATGAAAAACACAGC…
TRINITY_DN135869_c0_g1_i1	1	p1	(T)10	10	45	54	TTTTTATTTTTTTCTTATTTTTTGTCTTTTTGTTGTCTTTTGTCTTTTTTTTTTCTTTTTTCTTTTTTGTTGCTGAATTGTGACCATTTAACTGGTAATCTAGCATTTCTGTGAAGTTATGAGCATATAAGGTGAACCAAGTTTACAGGTGTATGTTTGACCCGTTACTCAACCTGCCTGTTTTTCGGCTCTCTATAAAGAGGAATGTTAGAGTTAGGGGTATGAACGAGCCGAGTCGGGCCCGAGCTTGTCTGATGCAGGGATTATCTTTTCTTTTATTTGAATAGTTCGTTGGTG
TRINITY_DN104313_c0_g3_i1	1	p3	(ACC)5	15	69	83	GATCTACCCCATCTTATCATGAACACACAAAACACCATAGTTTCCTCACATAAAAAAACATGACGACAACCACCACCACCACCGAGCCACCGTATCACCACCACCCTACCAACAATCCCAACCAACCCGTCACACAAAAATCACTTCTAAACCACCTCCTAACCACCAAATCTCTCCACCTCCTCAAACAAACCCACTCTCTCATCCTCAAAACCAACCACTTCCAAGACCACTTCATCGCCGGCTCCTTAATCAAATCCTACTCAAACCCTCACTTCAACACTTTCACATCCTCCCTCCAACTCTTCCATCAAGTCCCCAATCCAAATGTCTTCGTGTGGAATTCAATTATCAAAGCATGTGTTGACAACAACAACTCCTATTTAGCTTTATCATATT…
TRINITY_DN96303_c0_g4_i1	1	p3	(ATC)5	15	187	201	ACCATTCCATTCAAATTCATTTTAATTGCAAAACGGGGCTAATAACGGGCGTAAACCGGGTGAATAACGTCAGGTTTCGCTTGTATATGGACTTCTGCAGCGGGGACTTGACGGTTATGAAAAAGGTGGTTAGGTGTTTTTTAACGGGTAATGTATGATGGTATAAAACAGGATTTGATATGTTATATCATCATCATCATCAAATAGAAGAGTTGGAATTAGGGGAATAATAAATAGAATTAATTAGGGGTATTTTAATATTTTTTATCCATGTGGAAAGCTGAAACTGCTGTACATAAAATGCAGAATCGGTATTGCATTTGTGTTTACTTCACTTGACACACTTTCTACTCGCGAACTGTATCTATATATATAGCTATATCTATATCAATATCTATC…
TRINITY_DN98119_c3_g2_i1	1	p1	(A)10	10	195	204	TAAATACAAATAGAAATTTTAAGTCATATTAGAATGTGTACATACCATTTAACAAACCAGCTTTTGGTTTCATTTTAACATACTGAGAAATAACATCAGACTATTAGCATTTACCCTTCACATCATCTTACATAACAAGTTAGATCAAGTCAATGCACCACTAAATCACATTTCCATGCACTTACAACCAAAAGAAAAAAAAAACTAAAAAAAATACACAATAATAACAACAGCAACATGACTACAAAGTGGAAACTACACAGAAAACAAGTGTTTAGCCAACCGGATACAACCCGGTCACCTCTGCGCAGGTTGTTCCGACCCTGAACCAGCAGCCGGCGGTGTAGCCGGTACTGCGCTTGTTGACCCATTTTCAGCAGGCGGTGG
TRINITY_DN91852_c0_g1_i1	1	p1	(A)23	23	225	247	TTTTTTTTAAACGTGAACCGCTAAAAGAATAGATTAATAAACATGTACATATTTCCATAATCAGAACATAAAAACTAAACTGCCGGGCAAAAGCTAGTGTATCCAACTCATTTATTGAGAAAAACTACATGGAAAAATCAACAACTAGCAGCAGCGCCAACACTACATTGGCCGGTTTACGTAACAAGAATACAACAATGTTGATGCTCAAGCTATCCTAAGTTAAAAAAAAAAAAAAAAAAAAAAA
TRINITY_DN98008_c0_g1_i4	1	p1	(A)10	10	46	55	GCACTAGAAATTGAATTTTATTTAATTTCTTGCCAATCAATCTTGAAAAAAAAAATTACATTCAAGAAAAAAAAAGGATAGTAAACATCTCATCTAGAGATTACTAAGTTATCTATTCTCTCATTATTAGTCATACAAACATCTCAGACTTTGTGACATCAAAATCCACTGAGAAATCCAAATCCAAATCCAAGTCCAAATCCAAATCCGTAAAAGGCGAGTTTGTGACCGAAGTAGGTGTTGAGTTCATGATGTGATCACTAAGATCAGAATCTGAAGTCTGCAAATTGTGTCCTAAATAGAATAGATTCTCTAACTTTTCGGTTTCAATTGGCGTTGAGGCGAACGAGAAGGAAGGAAACAAACCTTCCTCGCCTCCTCCGCCTATATACGCTTTAA…
TRINITY_DN41043_c0_g2_i1	1	p3	(AAT)6	18	36	53	GTTATACCCAAAAAAATAATAATATATGAACAAAAAATAATAATAATAATAATAGTAAAAAAAATTAATTTAAAAGAAATCAAAAATTGTTTTTTTTAAGCCGGGGGTCTATACGAGTGCAACCTCACTATCCTTTTAGATAGAGGTAAAGGCATGCCCTCATCTCACCCTTCCAAGACCCTACTTCATAAGTGGGATTTTGACTGGGTTTT
TRINITY_DN108349_c4_g4_i2	1	p2	(GA)10	20	546	565	GCGTACGTGTGTCGTGACTTGAACGACCCACCCCAAACCGAGCCACCACGGCACAGTGCGTTCGTTAAGGTTGACTTAAAAGATGGTTGCTTATCGTATTTTCCTCTTTGGTCAAAGCTTGTATCTCCAAAAGAAAATAATGCCACCACCCTAGCATTTGTACATAACAACCATTTCGTTAAGGTTAACTTAAAAGAAGGACACCCAATGCCAGATGTTTCTGGCTTCAATCTGTCGCACAGTTTGCAAGAAGCTTTGTTTATTCCATTTGATTTGCGGTTCCCCTTTTTAAAACTAAGAAAAACATCATGATTCCACAAATTTTCGTTTGTAGATCATAATGTCAATAATTTTTTTCTTGTTTTGAACCCCATAAGAATTGCAAGTTGGTATTGTCAA…
TRINITY_DN100306_c1_g2_i8	1	p1	(A)10	10	106	115	CATTTTTCTTTCTCCCCCTTTTTTTCTTAAATCACGCGCTCTCTCGTCCCTTCTTGCCCCTCCACTACACATAGTCTAATAAATAGAAAAAAAGTACATAAATTTAAAAAAAAAACATAAATTTAAAATAAATAAGAACACATTAATCATCCATATTATATTTTTTACGGATCTCCGCTTGTTTTCTCTCGTAATAGCGACGTTTGAACCCCGTTAACGTCGTGGGTCCATGTCCATAATTTGAACCTCCTTTTCTTCTTCGAGCTCCTTTTCTTTTGCCCGTTTCCATGCGGCCCTCTCTTGCTCCATAACGGTAAATATATCAATATTATCGGCAATTCTTTTGGCGATTTCTTCCAAGGAACCAACAAAGCTGGTTGCGGGCGTCGACGCGCTTGA…
TRINITY_DN100300_c2_g2_i4	1	p1	(T)11	11	2135	2145	GGATAGGACCGGACTTTGAACCGGGTCCTGTGAAACTGATTTTAGTGACTATCAGGTTCGGGTCTAAACTTTGGCCACCTCAAGGTACACCCACGTGATTACCAATTTTCCGTAACCCAAATTTCATATCAATCCCATTTCCCAGATTTCCTGTTCAGATTTCATACATGGATTGGATTTAAGAAGACGACAGATTTCCTGTTCAAATTACAAATCAAATCGGTGCCACCAAAGCAACGGAAACAACAACACCACTCCCGGGTCCACCCACACATTTTCTCTCCGCTTCAGATCGACAGTTTATTCGTCAATTGATTCGTTCATCACAACCATTACATTCACAAATCACAAGTAACTAAGTAACATACTGTGTGGATTCAGGAATTCTGTAATTGAACC…
TRINITY_DN76893_c0_g1_i1	1	c	(A)10tagaccaaccacgtgtcgccacgtggtctagtagtaatcttgcggcatggcccatggattttat(TA)7	88	194	281	AGCATATTAATTAAAAAAAATCGCACGTTGCGGCTGCGAGCCAACTCGAAATTGGTCGACATCCCCACAAAAAAATCCGCACATCGCAACTGCGATCCGACATCTTTTAATACTAAGTATAACAAAATGCTTTGAAAAAACATTTTTTTTTACTCTGACCTGATACTAAACTGTAAAAAAATGTTTAGGAAACAAAAAAAAAATAGACCAACCACGTGTCGCCACGTGGTCTAGTAGTAATCTTGCGGCATGGCCCATGGATTTTATTATATATATATATAATAGGCTGAAATTATCATCTCCACATCTTACTAAAACAGTAAAACCGTTGGAATACAACCAGTGGGAACTATACACCCAAATTGCTCCTAAACAATGTTATGTTATTAGCATTTTCAA…
TRINITY_DN81398_c0_g2_i4	1	p1	(T)11	11	213	223	TGCTCCCAATTTGTGCATTTCCTTTATTTAAAATACACTAATATGAAAATGCTGTAATTGACCATCCAAATATTATCTGGTTTCATTAGAAAAGGGTATTAGAAAAGGTTCATGGGTATTCAAATTTCTTTTACATGTAAGGGGTTTTAGACTTCCAGGGACAGCAACTCTGAAAGTGAGATCCAAATGACGTACGGTAGCCCCTATCTGAATTTTTTTTTTTAATATTTTCTACTTTATAAAAAAACATTATAATAAATTTACATATCATTAATAATATTTGAACTTTCACCAATGTAATCATTATCTTGTAATTTTCTTTTAAAAAATTCATCAATGAAAGCTTGTTTAGAATTTGATTTATTCTTCAAAGTTTTAAACTAAACGCTACAATAAAAT…
TRINITY_DN135280_c0_g1_i1	2	p2	(GA)8	16	218	233	CAGGAAGACTGAAAGTATGCGTTTTTTTTTTCTAAACGGGAACCCTTAAATATATATTTTTTTGAACGGTTAATTACTAGTCCTGTGAAGTGTGTTGATAAATTTCCAGACGTCAGGATTCAAACCCATGACCTCCGAAGGATGAAACCCTTACATAAAAACCCTCTGACTACCAGACCAAAAGCCTGATAACAAACCCTAAATCAATAGTGAGAGGGAGAGAGAGAGAGAGAATTGATTAGTAGAAGTGTATGTTTTCCATACCAGCTCTAGCCATCTTGATATATGCTGAGGTAAGAG
TRINITY_DN94096_c1_g2_i1	1	p2	(CT)7	14	23	36	TAATGCAAATACTTTTAATTACCTCTCTCTCTCTCTATATTATATGGGATGGTTCCTTTAAAAAATTGATTTTATCTTAAGTTATTCTAAGAAACGAGTCAAACAAATTCTGATTGGATTCATTTAAACGGCGTTGAAACCGGCTTGTCAAACCATGAATCTAACATTAAAATCCAAGCCATCCACCCACACCACACTCCCCAAAAGTCTAAAACCCCCACCACCCAAAAAAACCTAAATCCCTAAAAAGCTAAACCTTAAGGTTAAAAATGAAGTCTAGAAACTATACCCTAAAAACTAAGATGATAGAGTTTGACGAGTCAGTTTCAACACTGCTAGAATGAGCTCATCGTTTGACCCTGTTTCAGTTATAAAATATTGTTTTTAGGCTTCTTATGG…
TRINITY_DN142146_c0_g1_i1	1	p2	(GT)8	16	78	93	GTGACGGTTAGTTTGTGGCATAAGTTAGTTATGGTCTGGTTATTTAGTGGCGTTGGTTCATAAGCACCTGTTCATTAGTGTGTGTGTGTGTGTACTGTATTCTGTAATATACTAATCCATATGCATCATTGTATTCTGTAATACCATTTCTTGTCCAACATAATGCCCTGCAATCGTCCCAACCAAACATCACAGATTTTCATACATGTGTACCATATTCATATATAGAAGAAACAATTATGTATATACATATAGATTCAAG
TRINITY_DN142173_c0_g1_i1	1	p1	(T)10	10	63	72	AGTGTTTGTAAGTTGGTTCGTTTCTATTCTTAAACCCCATGTCAAATTTTTATTTATTTTTATTTTTTTTTTATTTAAGACCTGTTGATGACTAGTTTGGTACGTATAAGGCCTTCGATTCATGTTTTTCTTGGAAATATATAAATATAAATATATACACCGAACACATAACCATGTCTAATACTTATACAAGCAATTCACACATTTTATTCACATAATAAACTTAATGTATCTGCTAATTCAAATATGCATATTCATGAACATATACTTATACACATATATACACTCACATTCAAGCATTCAAGAACT
TRINITY_DN95480_c0_g4_i1	1	p2	(AG)6	12	27	38	CATGGCATTAGCCGACGACTTTGCGTAGAGAGAGAGAGGTTCAACCTCTTAATTATTGCGTCTAGACCATACTGTATAATTCTCTAACCCTTTTAATTTGATGGTTATGATATTCAAATTACTCGAATCACTTGCATGCAGATACAGTGGATTACCAGCATCCAACTTACTAACCAGAGTAGTACTAGAACTACCTTCAATCTCTGACATTTTCACTACAGATCACTATTGTAAACACACACACACTAAGTATCGACACTCGAAGAGGATGAATCCACTTGACAACCAGGGACAGGTATTCACACCAATAAAATGGCAGATCAAGTGTTAGTTGTCAGTGATATGATTCAGACTCTTCAGACAAACACAAGTACAACTGAAGAACAATACAAAATATAG…
TRINITY_DN104483_c1_g5_i1	1	p1	(T)10	10	319	328	TGCAGCTTGATTGAGGTGGATGATGGTGTGGTTGAGTTTTATGCCTTTGATGAGAGGCATTTGAAGACAGAAGAGATATATTCTGCTTTAAAAAGCTTGATAAAACTATCAAAAGATACTAGTTATGTCCAAGAACTTATGGAACATCATTAAGGATCATTTGAATCTTGTGATTGGGTGGTTTGATAACACTTATAAAACATTCAAAATATTCCTTTTGCTATTATTATTTAGAGCCATTTTGAGTTTAGTTTGAGGGTTTTTAGCTTGAATTTTAAGACATGTTATGGAAGAGGTATGTTAGATAAACATTTTTTATTTTTTTTTTCTTTTCATTTTTGTGTTATTTCTGGT
TRINITY_DN74602_c0_g1_i1	2	p2	(GC)6	12	1462	1473	ACTATTATTATTATTATTATTATTTTTATTTAACGGGTAAGATTTTTTTTTTAATTTACAGTTATAAAAAGAATAAAGTATGTATTTTAACTATTTTTATACAATGGCTGTCGAGACGACTAAACAAAACACGGCGGTGGTTCAGTCGTTCTTTTTATAAACGCTTCGAGCGACGGGCGGCAGAGGTTTCACTTCTACCACTTCTTCGTCGTCCTCGTCGTCCTCGTAATCGATTTCAATGTCGTCGTCCGATAGCTCTTCACCGGAATCACTGTAATCCAACTGTTGGTCTTGAATGGATTCGTGGTGACTTTTCAGGAGTTGACCGCCGTGCGTCTGTTCGGCCGACAAAAAGTCTCCGACCGCGTCTGAGGTGGCTGCATTACGTCCAGTCGTTGT…
TRINITY_DN96894_c1_g3_i1	1	p1	(A)11	11	64	74	CACTAGACCAAATCATGTATACACTCAAAAAAGAAAAAGAAAACAATTACAATTTACAAATATAAAAAAAAAAAGAGGGGAAAGGAAATAATTATATTACACAAAAAGAAAAGTAAAAAATATATATAATTGTTTAACTTTGGGCCACGACAGGTAAAAGGTCAAAAAAACCCTCACAAGAACGCGACCAGTATAAACAACGCCATAACCGCCGACGACACCAGCTTCCCACCGGAATTAGCCTTCTGATCCGCCGCATCACCATCACTATAATCATCCGAAGAATCCGGACCGGGAGCTTCCGCCTTCACGCCCTTCTTCTTCTTCTTCGGCGCCGCTGCTGGCTCATCCGCCTCCACCACCAAACCCTTAAACAACTCCCGAGGCATCAAAACCTTA…
TRINITY_DN106621_c0_g2_i1	1	p1	(A)12	12	39	50	GGGGGTAGTTGAGACCTGAGAGAAGCATGTATGGTAGGAAAAAAAAAAAAGAGGGGAGCAGGTAGGAGGAAAAGCTTCACACTATTCTGGGTGATGTGTCAATTTTTCAAGGTGCTACAGTATAGCTACGTGTCATTTCAGAATTGCAAGTGCTTTCCTTGTATATATACTAGGAAGCCTCATGGCTGTGCATAGCACAGCCCATGATTATTG
TRINITY_DN108491_c2_g1_i3	1	p1	(A)10	10	182	191	TCGTTATAACCCGAACCACTGTTGGCGTCAAAGAACTTGAAGGCGTTGAAGAACTTGAAGACGAACCTGCACTTTGAGCCATTTTGGAGATTGAATGAACCATATGTATAGAGTGATCGAATTTTGAGTATGTGCGGTTCAACCCACACAACCCATGCCTATAAATAGTAAAAATGTACACAAAAAAAAAAGCGGTCATAACATAGCGAAAAATGGCTATTTTTTTAAAAACCAACGGTAACCGACCCAACCCGGTCCAATCCGGCCCCAACCCGGTCTGATTCGGGCTGATCATGCTAGGGTATACAGATGTTGAAACCGGTTCGGGACCCGAAACAGTTTGGGGTAGAACACAGTCAACCAGGTTGTTGACCAACCCGGACCGGGTTGAAGCCCCAA…
TRINITY_DN88954_c1_g1_i1	1	p1	(T)13	13	1	13	TTTTTTTTTTTTTCGATAAAGCTAGATTTATTTATTGTCATATTTCAAATAGTACATCAAACACTATCTTACATACTGGTTTTTAATTCAATATAATACAAACTTACATAAGTCTACTTGTACTAAAACTCTCCCAGTTTCAAGAGCTCATAAAGATACACCATTACAACAAAACCTTTCCGAACCTGTCACGATCGTCTCTCGGGCTTAGACTGTTGCAAGGTTCAGCGTCCGTGAGCATCTTCACAACCTCCCTCATGCTCGGCCTTAGGTTCGGGAGCTTCGAGGTACAAACCAAAGCAATCTTCAACACCCTTTTCATGTCATCAGCAACATCACTTGTTTCATCTGAGGTTAACTTAGGATCCAGAAGTTTAAGGATGTTTTCACTGTTGTTAA…
TRINITY_DN96644_c3_g2_i1	1	p1	(T)12	12	285	296	AATGATGTAACTTTTGTACAAAAGTTGTTTTGAGAACAACCCACTTGACCCGTTTTAACACCTTAGAAAATCCATCTAACCGTCCAATTTTGTCACCTCGGTTTTTTGTAACAGTTTTAATGTTTAGAGAAAATTACCTAAAAGGGTAACCTAAAGTTTCAAAATTACTAATAAAGGGTGTGTCCCTTTTTATTTGACTGTAAGGGACCGTTAATTTGGAATTTGTCTGGAAGGGATTATCAATTTTTTAATTTAAAATTAAAGGTAAAGTGAGTTGAAAAATGTTTTTTTTTTTTGCCTGAAAATGACCCTTAATACAAAATCGTGCTTGGAAAGGATTGTGTTTTTGAAAAAATTGAATAAAGGACCCTTTATCCACGTCTCATGTGCAAGATTGAG…
TRINITY_DN102436_c1_g1_i3	1	p4	(GTTG)7	28	570	597	CTTTGCAGGAGTGATCATTGCTCCATCTCCTTTCTTGAAATCCTTGTTGTAAGCTTCAATCTTAGGCTTGCCTTTAGTTGATCCAGCAAGTTCCCGCCCTTCAAGACTTGTTAATAATCTTGCTTCAAAATTACACAATGAAAAGTCAGGACAAAGGAACTAACTAACTTTGCATGAATGTCTAGATAGAATAGAATACCGGCCTTGAGACGATTCTCCATCCCCATAGAATTATCTTGGCTATCTCCAAGAGCATCATATCGAATAGCTAGCTAATGCTGTTTTAGCAGCAAGAGAAGGAGAAATTTTCCCCTTATGTTTTGGTGCTGCTTGACCAATTAAACTTGCATGATAAATTAGCCCGGGGTTGCATGTTTTGTCTTCAAAGCCCTCCATGAG…
TRINITY_DN72159_c0_g1_i2	1	p1	(A)14	14	3	16	GTAAAAAAAAAAAAAAGTTAAAATGCTTGTAGATCCATTAATGCACACTTATTTGTTACCCTTTGAGGTCAGAAAGTGGAACTTAAGGACAGTAGTTTCATTCAATTAACTTGATGACACAAGTATGCATCCAGTCACTGCAAAAACACCATTGAAACCCTCCTTACACATAATCATAGATATTTCAACATTGCTACAGTCTTCATTCTTCAGATTCTGTGATCTGTTACACCTTTCTATCCATGTCACAAATTTGAATCCTCGGATGAATCTGCAAATTCTTCCTTGTACATTTCCTCTATCATCGGTTTCCATAGTCGAACACGAGCATTTATGAACCAGTTTGACACCTAAAACACCCTCAATAACATTAGAAACAAGAATCCATTCATACCAATA…
TRINITY_DN89254_c3_g1_i5	1	p2	(AC)7	14	27	40	AGTATCCCTTATATTTTCACCTAAAAACACACACACACACATCTCACCTTGCTAACTACGCCAATCATGGCTGCATTTTCTTCTTCATATATCTCCAGTCTTGTAAGGATCAATAACCATGCATTAACACAACTGCGATCGCATCCCAACATTAGAACAAGACCGGTGGTTAAAGCAGCGGCTAACTTGAATTTGGCTACCAACTGGGATGCTTGGAAACCTGACCAGGGTTCCAAGGCTCCTTCCCTTAGTGATGTTATTTGGCCGTCTGCAGGTGCATTTGCAGCCATGGCTGTGTTAGGAAAGATGGACCAGGCGTTGGCTTCAAAGGGGGTTTCGATGACAATAGCACCACTTGGAGCTGTTTGTGCTGTTCTTTTTGCTACTCCTTCAACCCCT…
TRINITY_DN104900_c0_g1_i3	1	p1	(A)10	10	176	185	CGTAAACTCCTTTCTATTATCAACCAAATACTCATCATCCCTCTTATTACAACATTATCCAGCTTAGCCTTCATGGAAGTATATTGTCTTGGTATACAAATACTCTCTTACAATATGCTAAACTATGCCCTTTATATAGTTGTAATAAAACCAAACACAACTTCAAATTAATTTTAAAAAAAAAATAATATTTTAATAAACTAATTACATATTCTATGAGACTACATGTGGGTCAGATCCACATGTGTGTAGAATGTAGACCACTTGGGACATCAATTATTTTCAATTAAAGATTCTTTCATACGTTACTTGTAGAGTCACATGGATCACAAAATTCCAAAAATTATTATGATAACATTACTTTAGAGAATATTATTTAATACAATTGTTTCAGGTAAA…
TRINITY_DN76563_c0_g1_i2	1	p2	(AC)10	20	332	351	GAATCAGCAAGGTCTGAACCAGAGAGGCCACAGGTTCAAGATCCATCAAGAACAAAACATGAGCCTCGCGTGAGCCGGGGAGACGTTGACTTTAGAAAGTCAAGCGATTCTTCTTCACAGCCTGGAAGGATGTCAAGGCCGAGTGCTGGTTCTGTTCAGAGTTTTGAGAACTCACCAGCGCACCCACGCCACCATCCTAGAGGCGGAAACAGGGCTAGTGTTTCATCTGAAAGTAGCTATGGTGCAGGTTCTTCGACTCCTGGTAGAACGCGTTTGGGACAAGTTGCTCGTGGTGACGAAAATGTAAGAATCAAAGATTGCCTGACTTATAACACACACACACACACACACCAAATTTTATGTACTTAATCAACAGGGCTATGATCTATGGGTTAAGTA…
TRINITY_DN87640_c0_g1_i7	1	p3	(GTG)6	18	642	659	AGCCACTGACTTTCTCTTCGAAGACGCCGGCGACGCCATGATGGGAGCGGTGTTCCCGGCGTCGTTTGGCGTCACTTTTGCTCCACGTGGGATTTGAGGCATCGTTAAGGAGGTATAACAAATGGTCTTACCTAAAGATTTGACATTATTATGAGAATTAACGATCCATGTCGTGGAGAGGACTCGGCGGCATCATGGCTCTATGATTTCGCCTCTCCATATTTCCCTTCCATCCAAGAGACATATCAAATCCACGGTGTTTAAGCTCACGGTACTCTTGGCACAAGGCGCATGAATGACAACACCAATGGACAACGCAATCGTTGCAAGGTTTCTCGGGCAACATGTATCGTTCTCTCATTTTATGCCGTTGTATCCAACCATATATACATGCCAATC…
TRINITY_DN75870_c0_g1_i3	1	p1	(T)10	10	127	136	AATTATACAACGGGTAAAAACGAACCACTCATAAAACTTGCTAACTTAAGACACTAACCACAATCATTATTTGTCGCTACCACCTACGCATAGACATCGGCACTATGAGTAAACTAATTTTGATACTTTTTTTTTTCAAAACGGTTCATTTCACCCCCAAGTCGATTGATACCTTTTATACAACCTGAGACCATTTTGCTCAGCACCCTTTTGACCCAATGTGACCGTTTTGCAAGGCTTGATCATAAACAAGCATTAGGCTTAG
TRINITY_DN161600_c0_g1_i1	1	p1	(A)11	11	94	104	TTCAGTTCTATTCGTAGCAGTTATGGCATGTGGCTTAAGCCCCACTGCAACCCTGAAATGAGCCATGGTGCACTGTGCAGTGTTTTTCAAAACAAAAAAAAAAATTAACTTCAAAGAAGTTGAATGGTGAATCAGCACAATTTTCTTTAATTATTTATATATCGTAAGACCCACGTAAGTCATTGTTTGCTAGTATTGTAATGAAAAAAAAATGCAAAACAACAATTAAGTAAGGA
TRINITY_DN16803_c0_g1_i1	1	p1	(A)12	12	217	228	TTAATAGCCTGGACATGTTAGATAGAATTGAGCTTGTTTTTGGTCACCAAATTGACCACTAAATGCAGGCACAAAGTTGACAGAATTGCAGGGCTAGTATTCATGAAAGAGTTTCATGGAATTTAGGATCCTCGCGCTACGCGAGGGTCATCCTCTCGAATACGCGAGGAACCGCAAGTGTCGCGATACGCGAAATCCCTAAATTCCAGGAAGCATAAAAAAAAAAAATAAATAAATAAAA
TRINITY_DN90717_c1_g1_i4	1	p3	(ATG)7	21	1828	1848	GGGTTAATAGTCAAATGTCAATCCGTTTGAGGCAAAAGGGTTATAGTCAAATGTCAATCCGATTTCACTTCCGTTTGTTTTTCTCTCTCCAAACGAAACACTGTTGAAATCCCGAATCATTGGTTTCCACTGCTAGATTCAATACCAGTACAATTATATTATCCCCAAATTTCTTTTCCCATAATCAATTCACCTCAAATTACCCCCAATTAATGCAACAGCAACCGCCACCACCACCACAACCGCCGCCACACTCGCCGCCGCAAGACCTAAAAACATCGATGACCCCCTTCAAGAAACGCCTTCTTCATAGAGTTGAAGACCCTGATACGCATCATCTATCTCCTACTGAGGAAAAGGAAGATGATGAATACGCGGTAGAAAAACAGGAGAGGCTGG…
TRINITY_DN77751_c0_g2_i1	1	p3	(TTG)5	15	11	25	TAACAGCAGATTGTTGTTGTTGTTGATGATGATGATGTTGCTGTTTTTCTTGTTCTCTAGAAATCTCCATCATATCCGAGGGTTTAGCCACAAGCCTTGAACTATCCCACTCCCAATTTCTAGGGTTCCAACTGTTCCTAAACTCATCTAAACTTGGAATTAACCTTTGGAAATACTGCTGTTGTTGTATACTATTCGTGTCTTGAAACGGCAAGGTCCGTTTCTTCGCCATCGGATGGGCGTCGGGAAATCTTCCGGCGCTGATTGCGTTGTGCATATATAGAGGAGGAGCTAGCTGAATACCAACCTCTTCCATTTTTCCAACAAATTTATGTACCCAACTTCCTCTACGAGTTCATAACACCCCAGATGAAAAATTGAGTCAGGACTTTGAACAAA…
TRINITY_DN91552_c2_g7_i1	1	p2	(GA)8	16	252	267	GACCCCACCGGTCCCAACTTTTGTACCCTTGGCCGATATTGGTTCCATTTTTTCTCCGTTATAACCCCGTTAGTGTGGTGCTGATGTGGCATCCCCTTCCTTCATTTGAGGGACTTGTTTTGCTATATTCCCTAAATAAAGGACCTGTTTTACCATTCTTCCAAAATAAAACACCACAATTTCTTATTACCACAATCAGACACCACCTTACCGCCACCACCACCCACTGCCATCACCACCCACACCCACTTGAGAGAGAGAGAGAGACAAAGAC
TRINITY_DN78197_c1_g1_i1	1	c	(TCA)5taccaaataccattaataactcaaaccaattatttaaaaaaacatgaaa(AAACC)5	89	142	230	GCCGCAATAACCCTTAAACCCTAAACCCTAAATTGAAATGGGGATTTGCCTAGGTTACAAACAAATATTAAAATTATTCATCATGGTTACTCATTCATGATCTCATCAAGAAACTTTGAATTACAAGTATCCTTTCTCTTTTCATCATCATCATCATACCAAATACCATTAATAACTCAAACCAATTATTTAAAAAAACATGAAAAAACCAAACCAAACCAAACCAAACCTCATCATTCATTCAATTGTTGAATTCAGCTTTCAACTGCTCAATTTTGAGCCCCATTGATCTCTGAATCCCACCTCTCTCCTTCTCCGGCAATTTCCCCAGCAACCCTTCATACATCTCAATAACCTCTTTAACCACTGCACGAGCACACTCAGCTTCTTCGTTAAAAT…
TRINITY_DN143390_c0_g1_i1	1	p2	(AC)6	12	211	222	TTTGGGGAATGAGGTTGTTGGGTGTGCCTTTTGAAAGTTATTTATGTGTAATCAATTGTATTAAAATGGGCATAGAAAATAGTGTGCGATTTGCTTCCGGTGTTTAGGTTCAAATTAATATATGTTTGAATGTTTGGCAAATTATAGTTGTTCAAGGAATAAATCGATAACATGACCAAAATTATTTTTTTTATGAAAAAGACCTATGAAACACACACACACAATTGATTAGAACCTGGACGGGAAACTGGATGAACAAGTGAAGAGATCAAATTTGATTAGAACTAAGGTACGTTATGG
TRINITY_DN17961_c0_g1_i1	1	p4	(AACA)5	20	263	282	TTCTTTTTTAGATATTTAGTTACAGATGGTGATCTTTTAGATGTGCAATCCTATTATGTGCATGTTGTATCCTCCATAACGCCTGAATCCTTTTTAAAGGGTAGATGCCAAACCCCACCCTTATTTCTATATGGTTCTTCTAAAATGTATATTATTTTCACTAAAACTATTAAAAGTTTTTCTTTTTCTATAAGAAAAGCAAGAAAATGACTAACTTTTAGTAATATTTAAGTGGGAATGAATATAAAAAAAATTATAATCTAACAAACAAACAAACAAACATACCCAGTATAATCCCACCTAGG
TRINITY_DN55912_c0_g1_i1	1	p1	(T)10	10	182	191	AAGGTAGTCACGTGAACCGATTTGTGCCAGAAAAAAGTTGAAAAAATAGGGAGCGGGATGTGATTAGCGTGATTAGTGAACCGCATGGTACCACCGCTGATCGTAACAGAGGACTAAAGGAATCAAAACAAAAGGGAGATAACATTAATATTGCTGGTAGATATCTGCTCCTGAAAATTTGTTTTTTTTTTAATTTTATATATGAAGTTAGATATCTGTCATTTGATCTATTGATTCAATTTTTTTATTTGTG
TRINITY_DN83821_c4_g1_i2	1	p1	(A)10	10	29	38	CTCTCGACAGTAGCAGGGATGTAAACAGAAAAAAAAAAGCGTAATTCGGTGCTTACTTGATTACACGAACACAAGCTGCAAATTGACGCTCCCCAAGTGACGATTTGTAGGATGCGGGGAAGCTCGTTTTTTTGTTTTTTCTTTACCGGTTCGCAAAACAGAAACCTCAAACGACCAGCTTCATTTTGATGGTTCGAAGGCCGCTAGTACTTGTGTTCTTCACCGGTTTGCTCGAACAAAAAGGAGATTTTGTTCATTGACAGAAAGGGTAGAAGGAGATGGGATGAGGGCTTGAAAGTTGATCGATGGGGAATGAAAAGAAAAAAACAATGGAATTGATCGGTTCTAG
TRINITY_DN107331_c2_g1_i1	1	p1	(A)18	18	507	524	CATCGCGCCAGAGTATGCATACACGTTGAAGGTGGATGAGAAGAGTGATGTGTATAGTTTTGGAGTTGTGCTTCTTGAGCTGATAGCTGGTAAGAAGCCGGTTGGTGAGTTTGGTGATGGGGTGGACATAGTAAGGTGGGTTCGGGAGACCATATCAGAGCTTCCTGAGCCGTCTGATGCGGCGGCAGTGCTAGCAGTGTTGGACCCGAGGCTCAAAGGGTACACGTTGACGAGTGTCATAAACATGTTCAAAATCGCAATGGTTTGTGTGGAAGATGAGAGCGCGGCTCGACCTACGATGAGGGAGGTTGTGCATATGTTAACAAATCCTCCTCAATGTCAATCAAAAGCACAGGCATGTCTGCTCACTCCTTGATAAATAGTTTGTTTTTGTTGATG…
TRINITY_DN91833_c1_g2_i2	1	p1	(T)10	10	314	323	CTTTTGTGTAGCTTTTGATGAATGATTGAAACTATGTTTGGATGTATTTGGGATGTAAAACTGATGTAAACAATGTTTTCTTAAACCGACATGTGAAGTCGGGACGTTATGGGTTTAATAGATATGAAACTTGCAGAATTTTTCAAGTAAAAAGGGGTGTTTTGGCCTGTAGCCACCGTAAGATACGGTGGGCACCGTATCTTACGGTGGGAATGTGAAATGTGGACAGATCCAATACACCGTATTTACGGTGGAAAATGAGGAGGGCCACCGTAACCTACGGTGCCCACCGTAGGTTACGGTGGGGGGGCTGTTTTTTTTTT
TRINITY_DN90288_c0_g2_i2	1	p1	(A)10	10	1283	1292	GGCAGGGACATGAAAGAGTCTGGGCTTTCGCATTCTAGGGTTTCGGGTAATGTTTTCATCTCCTTTCATATCTGTATTTCCTACAAAGATTAAACCATTTTAAGGTTAGATTTGGTTGTTGGAACGGTGTTCGTAATCAATCAATTAGGGAGCCTGTGATTTATTTGATCAAGAAAGGAGGATGATCATTGATAATCAAAAGTCTTAGTTTGTGTTAATTGTTGTTTCAACAATTATTGTTAAACATCAGAAGCGCAAACTAAGGGTGTTTGGATTTCCGTTGTTCGGTTCTGAATACAAGGAGGTGGAGAAGGGTTGTTAGAAGTTCGAAAACTAAAGACAAATCTGAGAAGTTTTGGTCTCTATATTACGGCACAAAATCGAATCCATAGAGGGTAT…
TRINITY_DN101766_c1_g1_i8	1	p1	(T)10	10	80	89	CTTTGTTATTGCAATGCATATCATTGGATGTAGAGATAGTTTACAAGAAGGATATACAACGGGTTAGTTCTTTTTGCACTTTTTTTTTTCTTAAGTAACATTCATCTTGCTAGTAAAAATGATTCATATCGGCAACATGCCTATGAAATTTTTTTTAAACCTCCTAAGTAAATCTTTCCATTGAACTCCAGGGCTGAAGTGACAAAGGCCATCATTTCTCCATTAGGATCACTAACCTCTTGATAACCTTTCCATCACTCCCCACATTTATTGCCATAGCACTTTTGTCAAGTGCAAAACCTTGATCATATATAGCTTTGGAAATTTTGCCAAAATGTGTTTTATCCTTGAGGTCAGCTGTAAACTCTTTTAGTTAGCTTCAAGTCATAACTCCTGTTG…
TRINITY_DN97892_c0_g4_i9	2	p1	(A)10	10	622	631	GGCTGGATTAATATTAAAAACTGCAAAGCCAAACACTAATTCACATACTCCAGACCAATGTTTTAATAAATCCAAAGTAGTAATATTACAATGACTTTAGATTTGTCAATTCCAGCCCTGGAGAAATGCCTATGAAAAAGCTTTACATGCAGTAGTAGTAGTAGTAATAAATAAACAAATCTAAGACTACAAATACATCACCAGTTGCTTCCTCAACAAAGTATGTACTACTCACAACATGGAAGACTTCATCCCGAGGCCGTTACATGTTAAGATGAGGCCCTTGTAACGGTTAAGGTAATCAACGATGTTGTAATCGTAGAGGTATAACATTCCTTTCTTGTCATACTCTTCTTTACGGACGGGGTCACTTAAAACTAAAAATAAAAAAGAAAGGAT…
TRINITY_DN106471_c7_g1_i1	1	p2	(CT)6	12	107	118	TTCACGCCCCTTCACTCACACCCCTTTTTCATGGGAAATACTTGCCCCCCATTAAAAGTCATTACCCCTTTAATATATATATACATATATATCACACACACAATGGCTCTCTCTCTCTAGTTTACTCTCTCTCTACGCACACACAAGCCGTCACCCCCATCAAATATTTGGTTCCCCCCCCCTTTCACTCCCCAAGGGGTGGGGGGGTGTTCCTTCAAAATGACGCCCGGCATTATTGCCCACGTAGGATCACGCCCCAAATTTGCTGGGGTATACCCAATGCTCTAAGACTCCTTTTTATCAGTAGGCCTAACCCCCTCATCTTCTAAACAAGGTTAGCTGTTTGGGTGCTTTTTACATGCAACCG
TRINITY_DN80436_c3_g1_i2	1	p1	(A)23	23	1	23	AAAAAAAAAAAAAAAAAAAAAAAGACCAAACCGCCCAACCCGTCCATTTGCTACCTAACATACTTCCATATTTTATAGAGAAACAAAAACAGAAGAACTATCCTGAAGATATTTGGCCAGAAAACATGGATTTATAATTTAAATTGAAAGAAATCAAGAGTGAATGTAGTACCCTTAACTTCAGCCTGATCTAGTGGGCTCACACCCATTACAATGTAGTACCCTTATTTACTTAGACCATGCGTAATGCCGGGGCAAGAAGGGGCGAGAAGGGGATGACGTGGCGTTGTTGGGGGGAGAAAGAAAATGCGTGTAGTG
TRINITY_DN102420_c2_g5_i1	1	p4	(GTTA)7	28	320	347	TGATGATCATCTGACCACATCAAGGGGCTCTTTCGGCCGCCATCACTGCCTGTTGGTCCTACTGCGGGTGGAGATGGTGATGGAGAAGTGCCATAAAGGTTAAGGTCTTGAAAGGATGGAAAATTAAGAGGCCCGAATTCCTTAATAGCCGGTGGCACGTGATCACCTGGAAAAAGCATTGCGACGCCTCTATGGTCGGATGGTGGTTGATCAAGATGTCGAGTACTGCTAGTGCTTGCACTGATATTCATATTCATTCCAATGCCTGCACCAGCATTTCCAACCACTTTGTTAAGAATGAAAAAGGTAACTAGTTAATGTTAGTTAGTTAGTTAGTTAGTTAGTTACACT
TRINITY_DN104119_c1_g2_i2	1	p3	(TTA)7	21	134	154	ATCGGCATCAATTAGTAGTGTTTTAAGACCCTAAAGTTACAAGTCGGTACTTAGTAAATCCATGATGGATTCTAAAGTAGATAATTTCCATACATCTACATCCTTTGCATATCTAAATATAATATTATTATTGTTATTATTATTATTATTATTATTTCCTCTTCCGACAAAATGGCAAAGCTCTTCAAGAGAACTGTTCCTCAAGTAAAATTGCTTCACTGAACCTTCTGCAATGCCATATAAGCAACAAGTCGATAACCAATCAACATCATCGCCATAATCAACAAATCAACTGGTAAATTATTTAATCCCACTGATTTGACAGCTGGAAAATCTGCAACATGACAGTAGACCCCTGTTGAGCATTCATACAAGTCATTCTCATTATACTGAATCCCA…
TRINITY_DN94911_c2_g5_i2	1	p3	(CAG)5	15	334	348	AAGCAGGCCAAGGCTGCTGCCCTCGAAGCAAAATTCGTCAATTTAACCCTTACCTCATGTGCTTCTGTTGATGATTATTGCCAAAAATTAAAGGAACTAGCTGACCAACTAGCCGATGTTGACCAAACGGTTCCGGATTCCCGTTTGGTCTTGCAACTAGTCCGTGGTTTATCCCCGGAATTTGACACCACAGCACAATTAATTCATTCTACAGCAGCCGATTGGGAGAAGGCACGATCCATGCTTCACGATGAAGTCATCCGTCAGGAAGCACGAAAACCCAAAGACTCTGCTGTCCTTGTCGCACAGCAGCAAATTCCGGCGAGTTCTTCACAGCAGCAGCAGCAGAATCCGGCGACTGCTACACAGCAGCCCCACTCCACGGAACAGCAGTATTCC…
TRINITY_DN98782_c0_g1_i1	1	p2	(AC)7	14	113	126	GTAAACCAGATGTTGGTTACTTTGTTTATGCCCAATTTAGATGCAACAATAAAGAAATTGAGTGACAAGTAGCAAAATTGAATTTTCTTTTGGAGTTTGTGATGAGTCAAAAACACACACACACACAGTGAGATCAATACACATGCAAATATAACCATAAAAGATGCTACTTCAAGTTGACTTATCAAGAAACAACCTGGTTGAGGAGAAACCTTTTGGAACTTTATGTCTCCAGTTTATTGTGACAGCACTTGAACAATTAATCTCAAAAGGACCTCTTTTTCATAGAAGAAACAAGTATTAAGTATATATAGATGAGATTTAAATTTTCAAAAAAATCTTCCGAAGGAGGAGATATAAATGAAAAGGAGCTACAGATAGTTCTACTGAATGTGAAAA…
TRINITY_DN100241_c1_g3_i3	1	p1	(A)10	10	188	197	GCCCTTAATTTTTAGAGTTTAAATTCATTTACCTTTTCAGTTTATCACAAGTACAAGCAAAGAATCACAATACCTACAATTTCTTTTCAATTTAAAGACATTCTAACTCTAATATGCTTGATTGTGCGTCTTTTAAAAAGCGTACATAAAAAAGGGAAACCCACCAAACTAAACATAGTTGAACTTTAAAAAAAAAATACACATTTAACTTTTAGCCTATAGATGCATAGACATCCCTACGTGGCCTAATCAAAACGCGATACATCAGCTTCGGCAGCTAAACTTAGCCTACACTTTTAAATTTAGCCACCAAACTTTTGCCTTCAAACCCATAAAGCGATGGCTAAGCCTCTGACTAAATCTGACAGTTAATTTAGCCTATAAGTACTGACTTCTTAC…
TRINITY_DN102427_c2_g2_i2	1	p1	(T)10	10	132	141	TGAGGGGTTTTCTTGTAACAGGATCTAAGCTAAACCCATCTTGACCCAACAATCAACCCAATCCACCCATTTTGCGGCTTTTGCCACCTCTAGTTCCAGACTTTGCAGCTAGTTTTAGCTGTTTCAGACTGTTTTTTTTTTGTTGTTGCAGAAATTAGCTAAAATCTTCGCTTGAGTGCCTTGATGGACACGAGGCGTTATTGCTGCGCCTCGCCTGGGCACCTAGGCGAGTGCCATTTGCACTCTTGACTACATAGAGGTGTCGAGATGGTCGGGTTGGGTAATGGGTTAAAATGATTTCGGATTTAAAGAACTGGCTCAAGTTTTAATACTGGTTGAAACTTTAAACAACAGGCCCGATAGGGTTGACCCAGAAACATTCCATGTTCTTTTTTAAAG…
TRINITY_DN106437_c0_g1_i1	2	p3	(TTG)5	15	672	686	ATTTCAACATCAAGCGCATATTCAACGTATTGCTCAAATCCAAAAGAATCATCAAAGTCTCAAGCATTCCAGCACGATTATTATCAGTGTCGGTCCAAATTTGGCTCAAAAACTGTTATTTTCAACTTACACTAAGCAGCAACAAGTAAGTCAGTCTTGACATTAACCAACATCAATTAATAATATTTAAAACTAACTAACTACCAACCAACCGACACTTGAACCGATCTCATGGTCGGTTTCTTATTCCCTTAACCTGTGTTATAAACTGGTCCAGACCAAACGGATCAGCATCTTCCCTCTCAAACTCAACCCCAGCAGCAGCAGCAGCAGCCCTAATCTTATCTTGGTCAGCAATACCGTCGTCGTCCTTGTATAAAGTGGACAAACAAGCAGGCT…
TRINITY_DN91588_c0_g1_i1	1	p1	(A)11	11	66	76	GTTCAATTTATCCAAAATCTATCCCAACTAAAAACTAATAAAACAATTCCAGCATTTCAAAAAACAAAAAAAAAAACATTAAAATGGATTTTGAAGGGTATCGATTTTTAGGTATAACACATACCCACCCTAGAGAGACCAATTTGCACATGGCTTGTTACAACATTTATTATTGGTGTCTACTTGTCAAAAATTACCTTTCTTATACAAATATGTACCATCTCCCTTGAAAATAAAAGAAACCGAAGTGTGTCTTTTTGTCTCTCTCTATCTATCAAACGCGTTTAATACATAAATAACTTTAAATAGAGAGTCACATATCGTGCTTGTACGCAATGTTTTAACATGTATTTTTTTGAAAGGATTGGAATAAACACACTCAAGACGAGATTTCACCCG…
TRINITY_DN100391_c1_g2_i6	1	p2	(AG)6	12	37	48	CCTAAAATTGCCACACATTAGATAACAAAGATCTCTAGAGAGAGAGAGAAAGACTATGACTTTAGAAACACTTTCTTCCAATGAACTCCTCAACTTCATAATCTATGACACCATCTCTGCTACCCCTTTTACCTGCAATGACTCATCAGAAATCACCACAACTACTAATCCTTCCAGCACCTTCTTCTTCCATCTCCAAAATCAAAACCCTAACCCTAACCCTAATCCAATTACATCTCAACAACTTGCAGGAACTTCCATGGAGATTATGACTTCTAATTCTTCTCTAACAACAACTACTGCAAAGATGTCTATGGCGGTTCAAGCTTACTGCACTGGCAATTTAACAGAAAAGAATTATAGTAATTGTAATAATCAGAATTTAGGGGTGCAAAAGAA…
TRINITY_DN83976_c1_g1_i1	1	p3	(AAT)5	15	578	592	AGTCACCATTGCAGAACCACCATCGGGCTAGTAGAACCACCGTCTCCAGCAAGCCCCAACATCTTGCTTCAACTTCCATCACCATCGCTCTCCAGTCGTCGTCTTCTCCATTTTCGAGTTGTCATGCTCTCCCTCCTGCTCCTCCGCTGTTTGTTGAAAATGGTAGCACCACAAGGCTTCGTTCCTGGTTACGTAATTAAAGCTCTCATCTGTACAAAAATCGACTACGATTTGAAGGTTATTGGTCGATTGGAGAAGAAGGATGGATGATAGGTTCGTATATTTTGAAATCGCAGAAATGGGGAATGAACCAGATGCGCTTGGCGGCTGTTATAAGAAATTGAGGTTTTAGGTTTTAATAATATTTTCAATTTTAGCCCTTCAAGTACATGTAAAAGA…
TRINITY_DN27757_c0_g1_i1	1	p3	(ATG)5	15	192	206	GAGTGATCCGTCGTCTAATCGCGTTACAGGGCATGTGAAATATTTGTAAACCCCGGCGGGCGCACACACGAATATAACACAGAAACGAAACAGTGAATACGACGCACCTTACCGCCGGTCTCGCAAAGAGAAGTAGGTAGCCGATCGTCGAACGGTAGTGGGCGCGAGGTCCGTCGGCCGCCGCCATGAGCATGATGATGATGATGAGACCGTCCGACTCGACGCCCATCTGTCGGTGCCGGGTACTGTACCTGGGATCGGCTGTGCCGCACATCACTAAGGATGGGCTGCAGGGCATTCAGGAGCCGCTCAAGGAGCTATACCCGGAACAGGGGGCCCTGGGGGCCCGCGGTATCGACTCTTGGCTGAGCGTTTGGAGCAATGGCCTCTTACTAGAGA…
TRINITY_DN88117_c2_g4_i1	1	p1	(T)12	12	1	12	TTTTTTTTTTTTATCACATCATAAATATTTCTCATGATTAACAACAAATTTCATTGAATTTGTTGAAAAAAATTGAATATTACATGTTACAACAGTTAATACTCAAACTGTATACATTTTCCATAATTAATCACCAAAAACCAATCAAAATTGTATGATTTACAACTGATCACAAAGATTTCTTTTCAGTATCCTCAGATCTTCATTTTGTAAGTCCCATCTTCATATCTTCCCAAAATTGCATATTAACCCACAATCGAATCTGGTTTCTAAATCTTCAATCCAACAAGAAAATCAAGATCTGCAATCAAATCTTGTAAAAAAATCAAAAGATCTTCATAGTTGACCATGGATCAACCCATGAACCATAATGATCGCCATGATCAATGACTGATCAAC…
TRINITY_DN78199_c0_g3_i2	1	p3	(TGA)9	27	48	74	TAATAAAGCATTAGAATTAGAATGAACCCTGGAATAAAAGAAGGATTTGATGATGATGATGATGATGATGATGACATAAGAATTACTTCGGTACCAGTGAAAACAACTGTACGATGTTTCATAACCCATTAACCTTGAGTGGTGACGGGCATGACAGAGAGTTGTTTAGTCAGACAGTGACTGTCATGGCTAGTAATTCAGACCTTAAGCTGGTATAAAGTATTGTGAAGTAATGTAAGAAAACTGATGAGATGTAAATGTTGATACGATGTTTCAACAAAAGCTAATACTGTTCAACCTGAGAGGTTGAAGAGGAATTCGTTATGACTCTGCCTCGTGAATATGCGATGGCGGGTTTCGGGACGAAACCCATTTTAAGGGGGGGAGAGTTGTAACATT…
TRINITY_DN95347_c0_g1_i1	1	p1	(A)12	12	11	22	GTGAAATTATAAAAAAAAAAAATTGATTTGTGCAAAAGCGATGACATGGATTTAGATGAAGTGGCGTTCCAAGGGTGCAAAAAGGGTCAAATTTGGATGAGGTGACGTTCCAAGCGTGCAAAAATGATGACATGGATGGATTTTATGATCAGGGGCGGCTCCCAAAATACAATAAAGAAATTGGGCCCGGGGCAAGAAAAAAAAAAGGCCCTAAAAT
TRINITY_DN51958_c0_g1_i2	1	p3	(CCA)7	21	63	83	AAATTTCACACATAAACTCACAAACACACACATGGTTTGTACCACCATGGTGCCTTCTCAATCCACCACCACCACCACCACCACCCATGCCATTGCAATTCCTCCTTTGATCACCATCCCACCACCACCACAACCTTCCGTCTCTCCGGCCCCATCGTCACCCGTGGCCGTTGATATACTGAGATGCAGCCACCCGAACATCTGTTACCGTTTGACAAGAAAATTGAAAAGGTATATGGGATGTATGAAGTCAAAAGATACAAATTCTTTGGAGAAGAATGGAAGGTTGAAGAATGATGAAATTGTAGGAGTGAGTATGCATTCACCGAATTATTATAGTGATATGAATGATGAAGAACGTGATGAGAAGCTTAAATCCGCCATTGTTTACTGTAAAAA…
TRINITY_DN151105_c0_g1_i1	1	p1	(T)12	12	40	51	GGATCACATAAATGATCATATGCGTAGCATCAATACCTGTTTTTTTTTTTTAAATTTGATACCTTTTGAAAATTTATGAGTTCTGAACTGGTATTAGCACACCAATTCTACTTGCTGCAAGGCATCCTTCGTGAAGAGAAAGAAAAGGATTACTAATTCCCTTTATGCTCCAAGTAATTTTTGTTATCCCTGATGCTGGCACCATGTATATCCGTCTTCAACACGCGACATTCATCAAGACCTATTCATACATCCACGTACTACGCGGGATCTTGATTAATC
TRINITY_DN94394_c2_g12_i1	1	p2	(TG)10	20	235	254	GGGTGTTATAAATTTCATTTTTATATTATGGCGAAAATAATATTTAAATAAAAGGCGGTGAATAAATAATGAAACATGGTGGTTTCATGGAGATAACGAGGTTAATAACTAGTATTTACTAGTTAGTCAATTATAGAGGATAAAACTTAAGGGACTAAAGTTGTCAAGTTCCAAAAGATGAAATAAATCATCTTTTATTTCCTTGAACACACACATATGAACGTATCTTCAATTTGTGTGTGTGTGTGTGTGTGAGTGGCGATTTTGGAGAAAGAAGGCAAGGAAGATCAAAATCAGTAGAAGATCAAGCTTGGAGCTCAAAATTTTGAAGGGTTTTGGCTTACTCAACTCTCTTCTAACTCCAAGTGCTCAAGT
TRINITY_DN96831_c0_g2_i1	1	p1	(T)10	10	85	94	ACAGAACATAAAATGATTAACCGTTGACGAAATCGCCGCAACGCGGCGGTTCTCCACCTAGTTTTGGAATAAAACCAAAAACTGTTTTTTTTTTCCTTTTGTTTCCATCATTAAATCTCAGTTCTCTAGTAACAAGACAATTCTAACTGCATAAAAACACAACCCATATTAAACCCAAAAGAACAAACATGTCTTCTTCCATTTTGTTGATATTTGTTTGTATACTGCTCATACTCCTACCCGTTGAACCGAAGAACGAAACCGTTTTCAAATCAGTGAAAGAGTTAAAGAAGCTAAAGAGAATCAGAGATCATCTCAACAAGATCAACAAGCCTTCAATCAAAACCATTCAGAGTCCTGATGGAGACTTGATAGATTGTGTTCTTTCTCATCTTCAAC…
TRINITY_DN97095_c2_g1_i4	1	p3	(AAT)8	24	327	350	GGTCGGTATCAGAAATAGAAATTAACTAGGTTGTTCTGGGGAAGAACATATTCAAATACAAGCAATTAAATTTAATACGTCATTCCATTAATTTCATTGTGTCAAACCCACCTTCAATTTCCCCTAATTTTCCATGCCCTAATTTTCTTCTGAATGTTTGCTTCTCGCAGATTATTGAAATTGAACCCCTTCCGTCTTCCAATTCCATTTTCCTCTGATTCTTTGAAGATCTAGGGTTTCTTTTTCCTTTTAAATTCAGGGAAGATGAGTGTTACAAGATCTCAAGTTTGGCAACCTTGTAAAAAGAAAAGATCTTGATTTTGTTAAATAATAATAATAATAATAATAATAAAGGTTTTATTCCTGGGAAATGGATGGTATATGTATCTTGCATTTGGA…
TRINITY_DN101021_c1_g5_i5	1	p3	(AAT)8	24	184	207	CGGCCATTGTATTTACGCATTCACCAAAGTGGCGAGAATTCTCAGCACTAACACCATATAGCTCTTCTAATGCTATTACATGATGAGTTACAAATGCCTATGGTGAAACACATAATAGATTCAGAACATATATAACTTGTACCACAAATTAGAACATTAAACCATAACAATAATAATAATAACAATAATAATAATAATAATAATAATATTTGAAGGAATTAGTACTACCCGATTGTCCATAGGAAAGTACTCCAAGTTCATCTACATGTAATTAAATAGAGTGAAAACTAGTATCTTGATCATACAACTTCTTGATCTGTTATGAAAAAACAACAATTAAGTAGACATAACTTTCCTTGTAACTCCATCCATCATAAGTACCTACAAACGAGACTATAA…
TRINITY_DN77521_c1_g1_i1	1	p3	(AAC)5	15	48	62	GTGAGAGCTAGATTCATACAAAAATGAAGTTCATGAACAACAACAATAACAACAACAACAACGACGACATAAACAATTGGTTGGGATTCTCTCTTTCTCCACACATAAACACAAATCCCACAACTTCAACCATGGAAGGTTCTCCTCTTCCTCCTTCTTCTTCCTCTTCAAACCATGCAACTTACTTCAATCTTCCATCTCATTTCAACTACCCAAACATCTATGGAGTTGAAGGTGAAAATGGTAATGGGATTTACACTGCTTTTCCCATCATGCCCTTGAAATCTGATGGTTCCCTTTGCTTAATGGAAGCCATCACAAGATCACAATCACAAGGAATGGTTTCACCTCCACCAAAACTTGAGAATTTTTTTGGTGGTGTATCAATGGGGACCCCTG…
TRINITY_DN96947_c4_g1_i5	1	p2	(TA)6	12	470	481	GGTCATTGTTCCCTTAATGATTCCTATCATGCACATATATCATTGTAAGTGTATATCAATGTTTTAACAAAGGACCGGTTGATTAATTATTGCCCACTTGTTGAAATGGTTTAGAAAAACATAGATAAAAAGGGCTATATATATTTAAAACAAAATAAGAAAACAGTTTCTGTGTATTTATAGTTTTAATAAAAAAAATTAAAGCCTAAAATATACACCCAAATGAGATTTTGGAAGTAATATAATAAAAATCTAGTCCAACCGGTAACCGGAGGGTTCATACAGGTTAAATTGAACCGGTGACGTACCAGGTTCCTGGTCAAGTTGGTATGTCAAAATGATAATCACTCCGTTCATACATACTTTGCCAATGTTGTAAAAACCGTTAGACACTAGTCG…
TRINITY_DN103612_c4_g1_i1	1	p3	(CCA)6	18	217	234	GATATTGGCTGAATTTTAAGATAAGATAAATGTATTATAAACATAATAAAAAGTACTTCAAAAATTAAAATCTAAAATTTCTAAATTTCAAAACCCAAATATATTTGGTCCATTTTCCTTTTTACTAATAAAAGCAACATCCCATCCCATCCCATCATATCACATCACAATCTTGTTTTCTTGATAAAATATTTATTGCAAGAAGTCTTACCTGACCCACCACCACCACCACCATCATTCACCACCGTGCATCGAATTCACAGCCACCACACCCAACTTCTGCAAATTCAACTTCACAACCGTATCTGTAAACATCTTGGTATCATCCACCGTAT
TRINITY_DN100375_c1_g1_i4	1	p2	(TG)8	16	1267	1282	GAGAGGAATAGGTTTTTATAAATAATCATCCATTGGTGTTAGGGACCTTGAGACCAAATCCGTAATATAAACATACCACTTCGGCCATTGTGTAAATAGCTCTAATAAACTTGTACGGAACCACATCCTTATAGAAGCTTTTTTTGAACTACATATCTATCAAATGTAGCATGCTTGCTTCTTAAAACTGAAATGAAGTGTTTTTTTTATACCAAAGGCAGTGTCCTCCATCTCTATATATGCCAACTAAAGCAACAACAATCAAGCTTGAAGAGCTTCAGTCAGCAGACGTAATTTTACAGACATCGATGAATTTTTGTACTGCATTGTGATATTGTGTTCCCTCCCAGTAAAGTTGATTGCAGTCGGTGCACTGCCAAAACTCAATATTCCTGTCGT…
TRINITY_DN69525_c0_g3_i2	1	p1	(T)10	10	21	30	GGCGATTCAAGCTTAACTTCTTTTTTTTTTATTTGTAATTTATATATACTAAAGCCTCCCAAGTCCCAAATCATTTTATTCAAAAAATTGGAATTATTATTGAAATAATATAGCATCAAATTTGGCAGGCTACTTATTTATGAAAACTTTGGAGAAAAATGCTTCTAGATCAACCAGACTCAACCCTTTTGACCCATTATTTGAACCTTTTTGACAGTTTTGCAACTTGTATTACATCAATTTCTCTAAAAAAAATTAGGTTTTTGAATTTGC
TRINITY_DN82151_c0_g2_i1	1	p1	(A)10	10	757	766	CCTTTAAAATGAAAAATAAATAGTTAAGTATCTTAAATAGGAATTGCTATAAAGTGGAGTACCTTTTTTGTAGTTTTCCCTTATATTAATTAGAACTTTAATACTTTATATCATACTAAGTGGAAAAAAGTGTTTGTGGGTCAACCCAACCCGATCAGGTTGACCCATACTAGATTGACTGACCCACCCATATTATGATGACAAACAAACCGTGCCCTATGGAGAACCCGATACCCGAACCAGCTACGACAGGTGAATCCCGAGCTGACCAGGATGGGAACAGGGAATCCCTAACTTGTGAAACCAGGGATAGGACAACCATAAATCCCATACCCCAAACAGCCAAAAACTTCAATACACACACATAGGCACAAGATGGAAGAAGAAAGTTTGGATTAA…
TRINITY_DN92858_c4_g4_i1	1	p1	(T)15	15	347	361	GAGCAAGTAAAACAAGAAAAACCAACCAAATTTCAAAGCACTGTCGGTCCTGTGAATCAAGAAAAAGATTATAGACCACCTTCTAATTATTACTTAACCACGATCACAGAGCACCACCACAAAAAAAATGGGGAAATACATAATTTTACCCAAAGAAGTATGGATACCAGTAACCGTATTATATATTCAGAGGACCGTTAAAACTCTTACTGTGTTCTTATCTAAAGATCCCGCTCTAGTGAACGCGTAGTTATTAAAAGTGCTCGTTTCCTGCGCCTAGGCGCGATTTCAAGGTGAGGCGCATGGATTGAGCTTCAATTTCAGCTTTCCAGGCACGATGGTCAAGTTTTTTTTTTTTTTTGCTTAACTTTCAGCTTCTATATATTCCACAATACCGAT…
TRINITY_DN129817_c0_g1_i1	1	p3	(TTA)5	15	53	67	GCTTTACTTATGAAAGGAAATGAATGTTTGCTAGCTATTGTTATTGTTTTTCTTATTATTATTATTATAGTTTGTGGGGATATATGTCTGAATTAACTCATTACAACATTTAAAGTAAAGCTTGACCAATATCACCGCTAGCTATAAATGCTTGTATCTTTCTTCTACTCATGATCATATATCACCGCTAGCTAGGTTTTAATGCATGTTATATATACTAACTTATAATTAATGGAATTATTTTGTCTTTTTTTGCAGACTGAGATTTCACTTTGTAAGGTTTACAAACGAGCTGGAGTAGATGACCACCCA
TRINITY_DN46113_c0_g1_i1	1	p2	(TC)8	16	247	262	TAACCCTAACCCCACACCTACTGCCACCACCACACCTGTCGCCGCCGCCACCACCACCACACCTGTCGTCGCCGCCGCCACACCACACCTGCCGTCGCCGTCACGACAGGTGTTCAAATACCCTTTATTGGGCTGATCAGCTAAGAATTCTGGTGTTTGAATCAAAAATCAAATAACCCTTAAAATCTCTTTAAAGCATCATACGTAACTCAAAGAGCAGAAATTCAACCTCACCAAAGTTTCTCATCTCTCTCTCTCTCTCACCTAAATCAAGAAGCAGGTGGTCGTTTCTCCACCTCTTTCCGAATGCCATTCCGATTCCGCCTCCTCCGGCGCCGTTCCCCGTTCCGATTCTGCCTCCTCCGGTTCCGATTCGCCTCCTCCGGCGCCGTTCCCCGT…
TRINITY_DN48491_c0_g2_i1	1	c	(G)14caaacatagttttgacgggagtgaaggggggcaaagtagagagagagggataattttgt(AG)6	85	81	165	TCAAAACATACCCGTAATCCTATGTGGACATTTTTGCTGGTGTGAAAACTTGCCAAACACCGCCCCCCTATGGCGTGAAAGGGGGGGGGGGGGGCAAACATAGTTTTGACGGGAGTGAAGGGGGGCAAAGTAGAGAGAGAGGGATAATTTTGTAGAGAGAGAGAGAATTAATTGTTTGTGTGTGTGTATTATATGTATGTATATATATATTAAAGGGG
TRINITY_DN34614_c0_g1_i1	1	c	(T)10g(T)10	21	159	179	GTGTAATGCCCCAAGAGGATGGCAAGAAGGGTCCGAAATCGCCCGGGGAACACTGCCCCCCGTGGGCGAGAGAGGGCGAAATGGGCTTGGGCGTGAGGGTGAGCTCAGGCAAGAGGGCAATTGATGTGGGTCTCACCCCCTTCTCAACCAATCAAACCTTTTTTTTTTGTTTTTTTTTTAAATAAATACATTATACCCATTTTCTT
TRINITY_DN98373_c4_g1_i9	1	p3	(GCG)5	15	1377	1391	CTGGAAGATTGCTATTATTTTGTTCATTAAGATGTTGATCCTCTGTTGTTGTTATCACTTCCCCCGTCTCTGTTGACAAATAACCTCTAACGTCACGATGGTCCTTCGCTCCATCATGGGTAGTTGCTTACTACACAGCAATGATGCCCAAACCAAGCACCTGGTGCACCCTTTTCCAGATGTACTTCCCCATGAAGTATGAAGAACCTTCAAATGAAATTGCAAGTGATATTAAAACATGTCTACATTCCTATTTTGATGTAGTGATAGACCAAAAATGACTGCTTCAAATTCATACCCACAACCATCTAACCAAACACAAACTTCATGAGCTACTCATCTTCACTCCCTTCAGAATTAGATACATCTCCTTCTGCATTATCATCCTCCTGCTCTTTC…
TRINITY_DN42437_c0_g1_i1	1	p2	(AG)7	14	207	220	ATATGTTCGTAGAGACGCATTTCCTTTCTCTCCTCATCACGTCCTCCCCACCCTTACCTTCTTCTTTCAGATCGACTGCAATGGCCGATGGAGATGGTTTTATTGACAAGACATTAAAACTTGAGGGATTGAAATAGTAAATTTGATCATATAATATAGTTAGAGATAGGGTTATAGATTTAGAGAGAGAAAGTAAAGTTTTATATAGAGAGAGAGAGAGAAACTCGGAACGGATTTCAATTTTGAAACAAGAGGGCACCTCACTCACTGCTACTTTGTAATCGTAACTCTCAAAGTTCCAACACAAATACATACATATAGATACA
TRINITY_DN3669_c0_g1_i1	1	p2	(AT)6	12	576	587	GAGACATTAACCTATTATAAACTCGATTGACGGAGCAGCTAGAACCTAGAGCAAATACATGTGCATATATAAGCAAGAGATTTAGAGGATTAAGTTTCATGTGCTAGCTAGTGAACAAGATAACTCGATCTTAATTAGGACTGACATATATAGCTAGGAAGAATGAAACATGTGTAGCAGCACGGATAGGTAGATCGATGGTTAATTAGTTTGGGTGGGGAAGTGTACGTACATGTAAAAAGTGAACATGAACTACTAGAAAACTTACGTTTCCTATGTCGAAAATGATCGCTTGCGACAAATGAAGTCTCCATATATATCAAGAGACAAATATCAATGACATGTAACAAGCGAAATGCAAGTACGTGTGGAGCAACAATCCATATCTTATAGGCGCAA…
TRINITY_DN84842_c6_g2_i1	1	p1	(T)12	12	23	34	CCTAACAGAGAGAAGAAAGTGGTTTTTTTTTTTTAATTTATTTATACTTGGTTCAGACACACCAAACTATTGTGTTTTTACCGTAATTGTAGAAAAAAAATCTTTCAAGAACCATGGATGATATGAAACTTTTATCAACTGAGAACCGTAAAAAACCAAATTTTGTAGGAGTAGTAGAGGAGTTTTGAACAGGTTTATTAGTAAACATATTGTTTGATATCCCAGACTTCGATCCCCTGACCACTACTTTGCCCAGATTTTGACTTATTACTTTGTGGATATCCCACAATATCGAAACATCTATCAGCAGTGTGACCAAGTTTGTAG
TRINITY_DN90158_c2_g2_i6	1	c	(A)13tttttttt(A)19tttaaagc(A)18	66	1393	1458	TTGTAGAACAATTTCAGTAATAGTGCCATAGGAGTTGATCAATGGTTTTGAAACCCTAGAACGGTAAAAGGAGCTGTGAAGTTGGTAAGAAGGTGGAGAATTTAAGGTGTATGTGAATCTATGGCGATTGATTTGATTTGATTTGGTGATTGAAGAGAAGGAAAGGGGAGGCTCCGATGACAGTAGAAAACTACATTGGGTGGCATGGGAGGATGTTACTCGCCCGGTCGATAGGGGCGGTTTGGGGCTCAGTAAACTTAGAGATATTAATTTGGCCCTTATGTCTAAATGGCTTTGGAGATACAAGAACGATGTTAGTGGTCTCTGGCGCAAGGTCATCGATGCTATCCATGGGAAAAATAGAAGTTGGAACCCATTTCCATTAGTGAAATCGATTAA…
TRINITY_DN91870_c5_g5_i12	1	p2	(AT)6	12	9	20	ACTTGTAGATATATATATATAGTGAAAGCTTCATAACGAAGCTTCACGTGTGTGGCTTCTGAAGATTGTTCCCAGGAAAGAAAAGGTTTCGAAACCCTAGCTCAAGAACAAGAAGATTTGGCCCGATTCGTCCGCGTTACAGCTGAAATTGGAGGTGTAGAACAATTCCATATCGTTCTGCTAACGATTTGTACGTGAGAGCCGGTGCCCCCGCTGACGGAGTCTTCTGTTGAAATCGCATGCTTGGTGGAAGATGAGTAGCTTATTACTGTCGTCATAGTTGGACACTCGTGTTACCATCGTCGTCTGGTCATTTGCATGTGTACATATGTACATATAAAGAAAGGATGAAAGAAAGAAGACCTGAAGAACATATCTACACATGGTATCTATGTGTAC…
TRINITY_DN81536_c0_g1_i1	1	p3	(CCA)6	18	42	59	CAAGAGTAACAGAAATGCATCGACCGGTACACCACCGCTCGCCACCACCACCACCACCACCGCATCACCTCCACCATCACCCCCCACCACCACCTCATCACCACCATCACCACCGCCGCCATCCACCACCAGCTGCATCTCCTATCCATCATCATCCACCACCACTAGTACACCACCACCATCCACTACCACCGGTACATCACCACCCTCCTCCACCACCACACCACCACCATCCAACTCCACCGGTACATCACCACAAACCACATCCACACCACCACCACCACCACCACCATCCACCTCCGGCGGTACATCACCACCCTCCACCTCCA
TRINITY_DN98082_c2_g11_i1	1	p1	(T)10	10	158	167	GTTTTGATACGGCTTGTATAGTCCATTACGATCCGTATCAAATGACGACGAGTCTCAATTACAAAAACGACAAGGTCTGTGTAGCCAACCCCAAAGAATATTGGTTCCCCTTTCACACAAGAGAGAATATTGCAACTGACGTGACACAAATTGAGTGTTTTTTTTTTACCAACCTGATTTTTGACCACAAAATTGGTTCCCTTTGAACACACAACTACACACATTCAAATTTCCTGCTCCGTTCAAAATAGTCAACCGTCAGCGGAGAAGTTAAAATCCCTCTCT
TRINITY_DN41319_c0_g1_i1	1	p2	(TG)6	12	240	251	GGCAATAGAGGTAGTGGTGTTAATGTGTAACATACCGAAATTCGGAATGTTATAACTGTTTATATTATGTCAAAATAATATAAACAAATTGGTTTCAAGGAGTAAACTGGGTTAAAACTGGTTTTTAACTAGTTTGGGTGTATTGTTGAGAATTAGTATTTGGGGGACTAAAGTTGCAAATATCCAATTCTGCCATTTTTAACTAAACTGGAGTCAAAATAACAAACACCACGTACGTATGTGTGTGTGTGTTTTGAACGAGAAGAAGAAGAGAAGGAAGGAGAGGAGATTTCAAGCCTTTCAATCGAAAATTGTAGCTCGTTTTAGGGGTT
TRINITY_DN32338_c0_g1_i1	1	c	(TGTT)5tttattattttacttttttagga(T)10	53	18	70	GGGAATTTTACTGGGTATGTTTGTTTGTTTGTTTGTTTTTATTATTTTACTTTTTTAGGATTTTTTTTTTGCCTTACAAAATGTGTGACATAGAATTGTTTCTTGTTTCCTTTATTCAAAATGTGTGGTTAAAAGGGGTTCCTCAGTTCCTCACTTTTTTGGGTTTCCCCAATGACCCTTTATCTACTTTCAGTTCATTTTTTTTTTGTACTTGTTTTGCTTGGTCCGTGAAACAACAAGCTAAAACCAAGGTTGTTAGACCATTAGGTATGGTCTCGTGAAAAGGGGCGTGAGATAAGGTGGCTTTGTTTTG
TRINITY_DN44508_c0_g2_i1	1	p1	(A)18	18	182	199	GGCCAATGTTCTTGAATCTTGATCTACTAACCAAAAAAGATAACATAAATTTCAGCCTATGATAATACCAAAATACCCACGGTTTAGCACTAATATTACAAGATTCATACATCAAAATGTCAAAAAGATAGTGGGAAAAACGTGGGTATTTTGGATAATTTACCAACTATTCAAAACCATCAAAAAAAAAAAAAAAAAATCTTGAAAGTAAACTAACAGATTAACAAAAAGATCCAAACTTTTTAGTTGTGCAAAGGA
TRINITY_DN98371_c0_g1_i2	2	p3	(TGA)5	15	1110	1124	GTCATGATCTAGATTGTAATTTCACAAAACCACTCATGTATTACTAGCCTTTTGATCTTCATACAAACAACCTCTAGAACAAATTAAAATACCCACGCATCAAGACTAAAAAAACTAAAAAAAAAAGCAAATTAAACACCCCACACAAAGGAATAAAACCAGACTTAAATTAAAACCTATGATTAAAGAGATCTATGATGCTCAAGAATATTGATGTTGTTTGTTCTTTGTCTCTTCACACTCCCACAATTAGAGGAATCTACACCATTTGTTTTCTCCATCACTTGTTTGAGTGCTTCTTGGATCATGCTTATCGAGTAATCCACAGTTTGCTGATCATCGTTTAAATGATCTTCCGCGGTGATAAATAAGACATTCTTCACACGTCCACCAAGGGTT…
TRINITY_DN24729_c0_g2_i1	1	c	(TA)8(GA)6	28	119	146	ACTGTATGGGCTTGGGAACAGAAGAGATAAGAGAGGGATAGGTGAATAAGTGTACACCGATACGTTTCTGCATGCTACTGGGAAGATATATGTGTGTGTATATAATATATAATATATGTATATATATATATATAGAGAGAGAGAGAGGAGAGAGAGATGGAGCAGAGAGAGGGATGTACTGTATGGGCTTGGGAACAGAAGAGATAAGAGAGGGATAGGTGAATAAGTGTACACCGATACGTTTCTGCATGCTACTGGGAAGATATATGTGTGTGTATATAATATATAATATATGTATATATATATATATAGAGAGAGAGAGAGGAGAGAGAGATGGAGCAGAGAGAGGGATGTACTGTATGGGCTTGGGAACAGAA
TRINITY_DN106580_c6_g14_i1	1	p1	(A)12	12	578	589	CAAAAATCGATCCAGGGGGTGTGTGTGGGTGATTTTGAAGGCTCAAACTCAAGAACAAGAAGATTGCAAGAATTGAAGCTCGATTTAATGAAGGTTTGGTGTGCACACCCTTCCCTAAGCTTCAAGTGATCAAGGTGATAAGGTGGAACTAGTGGAAAGCTCATCAAAGGGCAAAGGTAAAGGTTCCGGATGAGCTTGGAAGGTTTAGTATGCAAGCGTGGTTCTCGTATGCAAGGATGTTGTGGGAAATGGTTTTTAATAGTTGGATGTTTAAACACTTTAAACTTGTTTGATGTAATCCCGTGTGGGAAAACTTGGGTTGATGATTATTTTGGTGTTCGAACAAAGCAAATGTTGTATTTCTAACTTACCCGAAGTGTCGGGAGGTTTTGGGTTAAA…
TRINITY_DN151295_c0_g1_i1	1	p2	(CA)6	12	55	66	AGAAAGCTTCCACCTGCCATTGAACCTTCCTTCAACACAACAGGTTATCTCTCTCACACACACACACGCGCAGGCGCGCGCTCGCACAAATCTGATTTTGATTGTTTGTTGCTCGATTTCTAATTGCTTTTCCACATTTGATTTTGATTGTAATTGCTATTCTGATTGTGTTCGTGTTGATTGGAAGAATGAAATTAGGTTTTTATAGGCTGTACTCAATTAGCTATAAGCTGGAATCGGTTTTTAGGTGACAAATTAGGGCGGTATGTGTGGTGGTGGTGGCG
TRINITY_DN94725_c2_g5_i3	1	p1	(A)10	10	284	293	GGAGCATTTCTGCGTACCCCACCTCCCCAACCCAAAAGCAATCTTTAAAAATTGGTACCAAATTTTAATGTTAAGTAACCTAAAAGACAACCAATTTTGTATTCTCACTTCACAAATCAATAAAGTTAATACATTTTATAATCATAATCCTATGGATAGTCTATACACACCACTAAACATTGATCGTGACATCATTCATCATTATAATCATAATCAAGCCGAGATGAGATGAGATAGCGATGGACCTTCTGTACAACTGTTGATCCTTCACATCCACCTCTTGAAAAAAAAAATAATTTCAACCCAGGTGCTGCTCTGCTCATTTCATGTAGAAGATCATCCAACTTGTAGGTGCTGCCGCCATGGATGCTTCAAGAACCTCATCTATTTGCTTCGGTA…
TRINITY_DN99062_c0_g3_i1	1	p3	(AAC)5	15	151	165	ATATATGGTGGTGAGATGTTAGAAACTAATCTTGATCCGAATATTTCAGCAAAACCTAGATTACCAATTTGGTTAGACCGAAATGGGAATGATTCACATTTCGAAAACCCTAACCCTAGTATTTCTTTGTTTATGGAATCATCAAGCTCAAACAACAACAACAACGACAACAACAATGGTGTAATGCAATTCAATTCTTTGTATAACAACTACACTACTTCAACAACCACCACCACCCCGCCACCACCTCCGGCTCATATGTCCGCCACCGC
TRINITY_DN90007_c0_g1_i1	1	p1	(T)11	11	144	154	TTGAAACATTTGAAGTTGACATTAGCAACACAAAGAAGTTGCTTGAGGGAAAACGTGGGGAAATGATCCGACAGAAGGACATATTAGTAAGTGCAACACGCTAAGAATATTGCTCGTTTTTGTGCTCGAACGGTTTTCTGGTATTTTTTTTTTTATCTTTTTAACTCTAATGAAATTTTCAGGTGGTTGGGGAGTCTGGACTGTT
TRINITY_DN97253_c2_g4_i3	1	p2	(TA)6	12	20	31	ACACGGGTCAATACACTAGTATATATATATATCTTACATAGTATACAAAGAAACATTCTCCCAAATTGAAAGACACGTGTCCAGCACTATTTCACCTTATCCCCATTCTTATCCTACCTTCCTCTTCACGTTGTGTCTGTTAATCACAGAGGTCAACATTGCTCGGTGGTGGGGACGGTGACCGGCTTCCATGGCCGCTCTTTCCAGGTCAGCAT
TRINITY_DN115770_c0_g1_i1	1	p2	(AC)7	14	12	25	AGACAGAATAAACACACACACACACTGAGATAATAATGATACTAAAACACGTCCAGAACCTTGATAATATCATCATATCACATCCACATTGGATCAAACACACGAAACAGGTTATCAGTGTATAATCCTGGTCTCCTGGAGCACTGAACATACAATCTCTCCCTGGATCCAAATCAGAATACAATAATTCACACAAATTGAACACATCCAGATCATTTAAACAGCTGTATACACCTAATTCCTACAAATTCGTGCTACTTGAAACCCTAAAACGGTCCAATCGACGACTTAAACTTAAATTTAACATAATCACGAGTAAATCG
TRINITY_DN106244_c0_g8_i1	1	p1	(T)14	14	1	14	TTTTTTTTTTTTTTGAAAAGGAAAATTGCACGCAATAGTATTAGACAAGTGCAGTAGCAAACAATACACAACTCAAACCCGGATTTTGTTACATAATAACAGATAAACAATAATAATACAACTTATTGTGCATATCTCCTTTATGACCAAATCTGCAAGATGAATCACAATCAAAACCAACAAAATATTTTACATGTATAAAATCATCAACACTCTTTCCATCATTTACCCTCTCTTACTCAACCTTGATTGAGTGATTTCTTCCTTCTCAATAGCATAAAAATCCGAGGGAAAAACGACCTCTTCTTTTTCTTTAAACTCCTCACTTCGGGCGAGGATTCAGTTGTGTTACTGTTGCTTTCAGGTAAAACAGTTATCACAGCAGGCCTCAGGTTCTGG…
TRINITY_DN72456_c0_g1_i2	1	p1	(T)12	12	360	371	CAAAAAGTCAAACGATTCCTAAATTTCGATTTCAGTTTTCATTCATAAATCCAAGTTTTGAATATTCCAGAACCATATCGCAAATACTTTGACTCCCAAATCATCTGCTTAAGATTGAGATGGGTTTAATTGTAAGAAACTTCTCGTTCATCGCCGGAACCTTGTTCGGAATCTATGTCGCTCAAAATTACAACGTCCCCGATGTTAAAAATCTTGCAAATCAAGCCCTAACGAGAGCCAAACAAATCGAGGAACGCTATCGGAAGCCAAATTAGAAGCCGGAATTAAGAACATGTTTTTTTTCGATGGAAACAATATTTTTGTATGTTAACATTTGTTTCTCGTTAATTATGCGTTGATTTTTTTTTTTTGGTCTTGAGAATTGATGCGTTGAAAATG…
TRINITY_DN100091_c1_g1_i2	1	p1	(A)10	10	1815	1824	TCTGTTGTTGAGTTGAATCAAGCTTTCAAGTTAACAGCAATCAAATCTTCAAAATCAAGCAAATATCTTTTCTGATTTCAAAGCAACAATCATTCATCTACTGGTGCCCTAATTCTTCGATTTCGGTCTCTCCAAATCTAACTAGATCATACGTTTTTAACAACAATCTGTTGAATTTGACGAAGAAGGAATGGAATTCGGTAAGAGACGCCGAGCAGCAGTTGTAGTACTCGGTGATATTGGTCGCAGCCCTCGTATGCAATATCATGCCCTTTCTCTTGCTCGTCAGGCAAATCTTGAGGTCGATATTGTTGCATATGGAGGTTCCGACCCACATTCAGCTCTATTAGAGCACCCATCTATACACATCCATACAATGAGGCAATGGCCTTCAAAAGA…
TRINITY_DN44114_c0_g1_i1	1	p1	(T)11	11	313	323	CTCCCAAGACCTTTCATTTGGTCGACCAGCCATATACAAAGAACCATCCACCTTCATTTGATCAAAGCACTTGCATCTCTCCTCCTTTTCTGTCGAGATCAAGAGCTGGTTACAAGACCCATGATTACATTGATTTGTTGTTGTTTAATACAAGGTTTATTCAATTCAAGGATATCCAAGAACCCATAGGTAAAAACCCTGCCTATTCCCATCTTCTTTGATCGCTAAAATTGGCCAAAAACCCGCAAGGGATTTGCCATGGACTGCTGCGAATATGACTGAGTTTCGGATAGAAGCAAGGAGGAAGAAAAGTTTTTTTTTTTGTGTGACTGAGTTGCCATCAGACCAGGAAGAAAACACGGGTCGCTTAATGCCGTGTTTCGGGACGATCCAAGGCAA…
TRINITY_DN92430_c1_g9_i1	1	c	(TCT)5tccagatgatattgaactgtttctctctctaaaaacctttggaagctggtttctgtttcgtttgtctgtgcagagtgagtgtgtgtgt(GA)8	119	382	500	CACCTTTTCAATTCACTAATCTTAAGTTGCTGCAAAAGATTCCCAATCAACTTCAAATGCATTGCAAATTGTTTGCAGTTTTTCTTGTGCATACGCGCGGTGCTTGCAGCTTGAACAATCATCCCTATGAGCCTCACCGCATCTAGCCCGGTTAACTGGGCCACATTTGCTATCTCCCCAAAATGATCCCATGCTCCTTCCATTCTTCACCCTCTTTAAATCTTTTCAGTTTGGGGATTTAGGGTTTCCTGGAGAAATTAGCAAGTTTTATCAGGTGAATACAATGCGTGCACTTGTAATATGCGGATTGGAGATTCAACGGCCATGCATTTCTTTCTTTGGTGGATAAATTGATTGCAATTGGATACAAATTTCGATTCGTCTTCTTCTTCTTCTTCC…
TRINITY_DN122591_c0_g1_i1	1	p1	(A)12	12	250	261	GAATATCTCTGTCTCCCTGGGAATTTGTTTTGTGTTCAGAAGAGGGAAAAGGAAAACGAGTGGGTTGGGGATAGATATGGCTCTGCTGACTTTCAGTTTTTCGCTTTGTACCATGTCACCGGATGTTATATTTTCTTTTGCGTTGGTGCAAAAGACAGCTTATAGTTAAAACTTACAAGTTAACAAATTGTGTGCAACTCAGCATTTTGGCATATTGAACGCAGCAAGCCAATGTTTTTCTTGTGGTTCAAAAAAAAAAAA
TRINITY_DN147783_c0_g1_i1	1	p3	(GTG)5	15	261	275	AGCACGGAGGTGAAAAAAAGGCTCCAATTCAATCTCAATCAGTATCTGAAGAATTTGAAAGGAAGATGAAGAGAGAAACCCTAAAAAAAGAGGGGAAGGGGGAAACGACGGTAACTGATGTAACCGTCCCACTCACGTTTACAGTTTACAAGCATCAAGAAGCTACAACTCAAGGATTGTACACTTTTAAGCCTCGATTTCGTCATGTCAGATGCAAGCATCAACGGTAATTGGTGGCGGCGGTGACGGCGGCGGCAGATGTGGTGGTGGTGGTGGCGGCAGCAGGTGTGGTGGGGGTGGT
TRINITY_DN95883_c4_g1_i1	1	p2	(TA)7	14	27	40	TGTAGCTACATTTATAGTTATCTGCTTATATATATATATAAATTGTTGAGTCGGGGTCTCTTTGGACGCAACCACTCTACCCTACGGAGTAGGGATAGAGGTCGGTGTGCCCCATCTTACCCTCCCCAGACCCTAATCTAAGTGGGATTATACTGGGTATGTTTGTTTGTTTGTTTGTTTGTTTTGACATTTGTCACATGCATCAATAGTGAACTCACTGCTGTTCGTTTA
TRINITY_DN102127_c0_g1_i8	1	p3	(TGA)5	15	12	26	GAAAGCTCTAGTGATGATGATGATGACGATGGTGATGATGATATTAGTTATGGAGGAAACTGAGGGGAGATTTGTGGTGGAGAAGAGTAGCATAAGTGTTCTGTCTCCGGTCAATCTCCGATCGAAACATGATGCCGCCATAGGTAACTTTGGGTTGCCTGATTACGGTGGTTCGATGGTGGGTACGGTGGTTTATCCGCAGAAGCCGGCGTCGAGTTTCGGTTGTTCAAAATTCGATGGTGATAAGCCTTACAAATCGAACACTTCTCGGCCTACTATTCTTCTTCTTGATCGTGGAGACTGCTACTTTGCTTTAAAGGCATGGAATGCACAACAGTCAGGTGCTTCAGCTTTAATAGTAGTCGACACCTACGACGAGCCCCTGATAACCATGGACTC…
TRINITY_DN103975_c1_g3_i4	1	p3	(ATG)5	15	274	288	CGATGGCTAAATTTGATTGGATTGAAGAAGATACAGAAAACGAAACCCTAGAAACCATCCATTAATCTTCTGATCCAAATCCGTCTAATCTATAAATTTCGATTAGGTTTCAGCTCCCTTTATATGTATCGATTTCAATGTATGTGTGTATCTATGGTGTTTCATGGTATCAAGAATGAAAGCAGGGTCGGAGGTTCTTGTGTGAAATTGGTTTTAACAACCGAGGATATATGTGAGTATTTATAAACTCCGTGTAAATTGCTAAAATCAATAATGATGATGATGATGATAGATAAATGACAACTGAAAGAAGAGATTGAAATTTTGAGATCTCGTGAGTGCAAAAACCTGGATAATCGATAATCTTGTTCCAAAATCTCAAAAACCAGAACCGATGGT…
TRINITY_DN33265_c0_g1_i1	1	p2	(TC)8	16	50	65	AATTTTTGTAATTTGTTCACCCCAAACCTACCCTCGCTTCTTCCCCATTTCTCTCTCTCTCTCTCTATCTCTAATACCACCTTCAAAGAAACACCTCACGAATCAGTCATCTCCGCCACAACCTCTAATTTTGCCAAGATAGCCTTTAAACTAGTCCGCCAACACCGACGTTGCCACTATGTTCCACCTCCTAGACCACCTGGACCCTAGCACCAAACCACCGTTTGGAGACATATTGTTGAACAATCAAGAACAAAACAGACAAGAACTTTGAATAATAAATAAACTTTCTATTGAATTTTGATTGTTATTACAAACTATAATTGAAACCCTTATTTATACTACACAAG
TRINITY_DN94312_c0_g1_i1	1	p3	(CAC)6	18	112	129	TCTTCCGATCTCCCATCTTCTTCAACCCTTTCTTTCTCCTCCTTCTTCTTTACAACACCCACTTCCACCACCACCCACTTGACACCACCACCACCGCCACCACCTACCTGACACCACCACCACCACCACAAAAAATGTTGATACCAGATTCCCGAAGTAAACAATCCACCAGAAGCCCGATATAAACGAGATTTACCATGAATCTAGAAAAGTCTTCCTCCCATTCCGATCTCTCTAGTCCACCGCTTCTATCCTCCGGCGATCACACCAGGTAAGTCGCCGTCTTTCTCCACAACCCTCAATAACTCATTTCAATTAACCAACACCCAG
TRINITY_DN36368_c0_g1_i1	1	c	(A)10gaaaag(A)10	26	56	81	GTTGGTTACCATAATAAAAGAAAGAGTTAAAAATCCGAGAATATGGAAAATTGACAAAAAAAAAAGAAAAGAAAAAAAAAAGAAAAAGACCATTCTCGTGTTTTAATTAATGGAGTGCATGAGATTAAGTTATGAGTAAATTACATTCACAGTCCCTGATGTATGCCACTTATTTCACTCCCAGTCCTTGGGTCAGGTTTTTTTTACGGATCTAGTCCCTT
TRINITY_DN90110_c1_g2_i3	1	p1	(A)10	10	54	63	AGAATCAGTAAAATCTGAATCTAGCAATGAGGAAGAAGATGGTACAAAACATCAAAAAAAAAATCCGATGAACATAAATATGCACGAAAACCTCCACTGGCAAGTTGTACTGAACTAGGCATAATCTATCAACAAGCTTCAGTCTCGCTAATCACGAAAGCTTGAATAAGAGACTGTGCAGCATGGGTCTGCTCTGGTGTACCGGATATTATGATCAAAGTTTCTTTTGCTCCAGGTTTCGGCTCATTTATGATGATTTTAGCATCAGATATCTCGCGAATCTGTTTCAAACAACCGCCATCCTCTCCATATATAGAAGGAACAACAGTACGGGGAACAACCACTTCCACGGTGGTGTTTGTGATTATAGCTTGGTGGTTCCCTCTTCCATATCCACCC…
TRINITY_DN41665_c0_g2_i1	2	p1	(A)10	10	1080	1089	CTTCCGATCTGTATGATAGGTGCTCGCACGTAATATCGTGAATCGTACAATGTTATAACAATATTGCATTAATAGTAATAACAAAAGTTATACGACGACGGACCTTATATTTACGGTTTTCACTGCCGGCAATCCGACATCCACACCGACACCGTAGTCGCCGAACTGTCGTTCTTGCCTTTTTCACTCTGCCGTTAGCTAGCAGCAGTCACTTCGCTCGAGATGGCCACCTCAAACACAGTGGTGATTCCAAGGAATTTTAGACTACTTGAAGAGTTGGAACAAGGTCAAAAAGGTGTAGGCGATGGCACAATTAGTTGGGGTCTCGAAAAAGATGATGATATGACTTTAACCCAATGGACTGGAATGATCATTGGACCACCTAGGACTCCTTATGAA…
TRINITY_DN123769_c0_g1_i1	1	p3	(ATT)6	18	182	199	GGTAATGGTAATCTTTGAGCTAATTAATTAAGATTCTGCAGCTGCTAGCATATATTATTAATTAAACATTCTTTATTTTCATTAATATCGATCTGTGCGTGCGCATGCTAGCTCGATGTTGGCCTTTTGCTATCCAGGTATCTTGCTGGTTTTTTTTATTATATGTAGATTTCATTCATTCATTATTATTATTATTATTAAGCAGCATAAGATTAATTAAG
TRINITY_DN139350_c0_g1_i1	1	p1	(T)10	10	284	293	GGGGCTCCCCCCTCGGGCTGTCTCGTCCCACTACACATAGTCTTAGAAAATAGTATATTGACTTGTTGGCTTGGTGGAAGAAAATATGTTAAAAGTTAGGATTATTAAAATATAATTCTTTAGTTGACATTATTGTTAGTCAGTAGGTTAAAATTTAGATTATTAAAATCCAGTATCCCAATATAACGACAATGATGTTTTCCACTTATAAATTAATATTTATATCCTATTTTAACTTTTTATATGTCAATAATTCTACCTTCGCTTTAATTAATTAATCTACTTTTTTTTTTCCAAAAGTTTCCCTTTCAATTAAATCAAAAGCATGCCTTTCAAAAAAAAATCAAAAGCATATTCAATTGACAATTTTCGAGACATGATTGATATTGATTGATATTT…
TRINITY_DN87205_c0_g1_i1	1	p3	(CCT)5	15	81	95	TAAATAATAAATAAAAACAAGAAAGGGCCAACACCGCCCCTTTTATTTAAACCCTAAACCCTAATTCTTCATCAATCGGGCCTCCTCCTCCTCCTTAGCGGCGCAACTCTTCGGAGCTATAAGTGTTTCTAGGGTTCATATACTGCAACACTAACCTTCTAATCATCAGCCAAAAGAAGTAATCGGAAAAAACCACAAGAATGTTGGTGCTTTTTGAAACCCCAGCGGGTTTTGCCCTTTTCAAAGTACTGGATGAAGGAAAGCTTTCCAAAGTCGATGATTTGTGGAAGGATTTCTCCTCTGCTGATACTGCCAGAAAGGTTGTAAAGCTAAAAGCTTTTTCAAAATTTGAGAACACATCAGAAGCACTCTCGGCAGCTACCCTGTTGAGTGAAAGCA…
TRINITY_DN89883_c7_g3_i1	1	p1	(A)10	10	1123	1132	GGGCATTGAGTATGCTTGTCCCCCAGCAAGCTTTCACGCCCGTCACGTCAGCGCCATATCAGTTTTCACGTCCCTTCACTCACGCCCCATTTTCACTGGAAATACTTCCCCCCATTAAAAATCTCAAATGGGGCCCACATTATATTATTTGTTATTATTCTTTTAATTTAATTGGTTAAAGATGATGATAGTGGCCCACCTCCTTGCATTCTCACGCCGCCCTAAGGGGGTGGTGTTCAAGCAAGTTTCACTCCCGCAAAATAGTGTCACATCAGTTCACGCCCCTTTCCTTTACTGTATACTGAATGGTCTTAAAGCTAATGGCAATTATTCAAATAAAAGCAACTTTGGGAGACCACCTTGATTAACATTAACTAGTGATTTGACTGGTCTCTAAAT…
TRINITY_DN91718_c0_g3_i2	1	p1	(A)13	13	443	455	TCTTCCGATCTGTTCTTGGTCCTGCTCCAGACTCCGGAGACACGCTTGCCATCTTTCAGAGTCCAGACACCGAGACAAGCAAAGAATGAAAGAAACTAGGGTTTATCGAAGAGTCGCTAGTCGCTACCTCACAGATGGAGATCGAAGCATCGCTGCGTGCCTGCTTCGATCTCGGCCTCGGGTTGTTTGATCATCGAAGTGTTTTGAGTAGGTTTTTTTCTTTGTTTTTTTGTCAACTGAAACCCTAATTCGTTCATCGGAGGAAGTATCAACTATCAAGTACGTTCCATAACTCCATTCATAGGTGATAGGTATCCTAATTTCCTTGTGATGAAGATTCAATGATCTTACTCATTCTCTCGGCCCTCTCAACTCTTTAATTACAGGTACGTTTCATTT…
TRINITY_DN93412_c0_g1_i1	1	p1	(A)10	10	110	119	TTGGGATAATCGATAAGTTGACCACCGATTGGAAGAGTATGGATTGGTGGAGAATGCTTGGAATCGCCGGAGAGGAAGAGAGTATCGCCGTTAGGGCAAGGCGCCGGCCAAAAAAAAAACGATCGACAAAAAATCACCGTTACGGTTGAGAGAAATATTGCCCTCTAAAAATGTTACTGGATCAATGGTGGGTGGATGAAAAGACAATGTTGGCCTTTAAAAATGGTACTGGA
TRINITY_DN108475_c3_g1_i1	1	p1	(T)10	10	203	212	GACTACTCTTGCTACCAAAATATTTAATGATCCTTTTGTAAAGTATCATTTCGACATACGTGGGTGGATTACCGTTTCTCAATCTTATTCGAAGCGAGATATGTTACTACAGCTATTGGTCTCAATATGCAAATCAGTTGATGAAGCAGCCAATGAATCAAAACTGTATGAAATGTTATACAAGACCCTTAAGGGTAAGATATTTTTTTTTTATTGTGATT
TRINITY_DN55988_c0_g1_i1	1	p3	(AAT)8	24	54	77	GGTGTTTCGACTGCTACGAGGAAACGGAAAAAAATACTCGAGACATCTTTTTAAATAATAATAATAATAATAATAATGATAATAGTAGTAGCATTAGAAGAGAACTGATATAGTGAACTGATCTGCTCGAGTCGACATAATACAACCAACCAGTGGCGAGTCGAATTGCATGGACTCCAGGTGCACACTCCAGAACCCACCCACTCCAGTGACACGGGACCTAACCTAAATACCGAACTTGGGTCAAATTTTTCTTTTTATTTCATCAACCTTGGTATAATTAATAGCCACAGTATTATTCACGTCATGTCCGTTACAAATGTGTATCTATAATGAAAATGCATATTTTCTCGATCAGACACCCTCTACACTCTAGAAAAATGATATTATGCTGGTTGC…
TRINITY_DN61595_c0_g1_i1	1	p1	(A)17	17	220	236	CGAAGGGAAAACGCCTTGAGGCTCGATTCTGCTTTTTTAAGCCTTTGCTACCAATAACGGTGAAATGTGAAAGCGCATATGTGGTGAAAAAGGTAAAAATATATAGAAAACAACATATATACACTACGCCAGGAAGAAGGTCAACATGCATAGGTCATCTTCAATCAGGATAGAGCTAGGCCCGTAAAAAAAGCTAAGATGCACACCCCACCCCCACCCAAAAAAAAAAAAAAAAACTCTTGAGAGTTGCAAGTCTCGCAAATCTTGCCAAATGAATACAACCTGAAACGTGATATGAAAATAATCAGGTTTTTGGCTGTCATATAGACTGTATTTGGGCTGACCCGTTTAACACATTCAGTTAAATGGGTCATATTCTGGTTTACAATATAACCCCTT…
TRINITY_DN103306_c2_g1_i1	1	p1	(T)17	17	185	201	AAACGGTGGTTGTTATTGGTTGTAAGTTAGTTTTTTTAATAATTCAAAAAATGAGAAAAAAGATTGATTAAGATGATCCATGTCAGCATGATGACATCATCATCAACTCAATGTTTCTAATACAAAGAGGTAGTATGATCACATTACCATCAACTCCCTTTTCTAATACAAGGGGATTCGCTAGTTTTTTTTTTTTTTTTTGAACGGCGAATTTCATATCAGTGGATCGCACCCCCGAGCAAGTCGAGAGTCTCA
TRINITY_DN30748_c0_g2_i1	1	p2	(TA)6	12	1	12	TATATATATATATTTGTAATTTATATACAGAAAGGAGCAATGACACCAATGGAGGTGTGTGAAGGTCTTGGTCCCTTTGAACTCAAAAGCAGCTTATGAGTAGTGTGTTAGTGTGTGCATATTTTTTGTTCTGTTTATTACTCAACCTAATTAATTTTTATGATCAGGTGTAACAAGGATCAAATTGTTTGATGCATTATTCGCCGTCGTCGTTCATCGAAATCTTGAAGTTTTGTATTCGGGCAATGTGTATGTGTACATATGTACATATAAAGAAAGAATGAAAGAAAAAAGAATTGAAGACCATGTGAAAGTAACA
TRINITY_DN100270_c2_g1_i7	1	p1	(T)10	10	737	746	GGGTCTCTCACAGCCTTTTCTGATGCGGACTGGGCTGGCTCTCTCGATGACCGTCGATCCACCGGGGGATATGCCATATATCTGGGATCTAATCTCATCTCATGGCGTGCTCGTAAACAACCTACCGTCTCTCGGTCATCAACAGAAGCTGAATATAAAGCCTTAGCAGACACCGTTGCTGAGTTAACATGGCTTGAGGCGCTTCTAAAAGAACTTCACGTTGTCATGACATCAGCTCCTATCTTATGGTGTGACAACTTAGGGGCCACCTACCTTTCAGCTAATCCGGTATTTCATGCTCGCACAAAACACGTGGAGATTGATTTTCACTTTGTCAGGGAAAAAGTTGCCCAAAGGAAGCTTTTCGTTCAGTTTATTAAAACCGATGATCAGATTGCA…
TRINITY_DN69715_c1_g1_i1	1	p1	(A)18	18	18	35	GAACCGACAACAAACAGAAAAAAAAAAAAAAAAAAGAAAAAAATTAAATCAAAATTACCAAAAGAAATTTAGGGTTCTTGAAGGTGGTGACGGGTAGAGGGGATGGCCGGCGATAGGGTTTTGAAGACGAGTGAAGAGGTTGGATCTGTGGTGGTTTCGTCCGGCGGTGATAGTGGAGGAAAAGAGAGTGGTGGCTTGCGTCGGTGGAGAAGATGGAGACCAGATCTAGGTTTCTTGAGAGGAGATGACGACGATGGAAGACGACAGAGAGGCTAACGGGGGTTGTTCAGGTGTGGCCCGGCATGGAGTGAAGAGTGGTTAGGGTTTTCTGGTTTGAAGGGGTAGGCGGAGGTTACGATTTTTGAAGGGGAAAAGAGTTGAAATGGTGCGATGGTGACT…
TRINITY_DN97786_c3_g1_i5	1	p2	(AT)7	14	340	353	CAATTTAATGCTTTTATGTTGAATTAGCGGGTGGACGATAACGGTTTTCTGTCTGTAAGTGGCTGTGTTGTTACGGCATTATCAGGTCTGTCTGGTCTCCAAATTAGCTATTGTTCTGGTATGTATTATCTGCCTAAATGTGACTGTTTTGTGTTGAAAAACAATGAGCTCGAGCTTGCTTAAGCGTTGTCTCAAAGTCAGTTTTTTTCGAGCTCTATGTTAAATGCTTGAACTCGACTTAGGATTAGATTGTTTATTATTAATTACATTTTAGTTATAATTTTATATACATAACATGATATATTATTGAGTTTTTTTTATTATAATTATATTACAATAATATATATATATATGTATATAGATGTATGTATATATTCTATTAATTAAATACCCATATA
TRINITY_DN159959_c0_g1_i1	1	p1	(T)10	10	135	144	CGATGATGGACAGCGGCAATTTGAGGAGAGCGATGAAGCTATTTGTGATGTGTAGAAGATAAAAGAAGGTAAAAGAAGCAAATGGAAGTGTGTTGAAACACACATGTGCCATTTACCTGCCCCCTAAATTTTTCTTTTTTTTTTATGTTGGTATAACACCTAAAGAAAGGGTGTACAACTCTTTAAAAGCATAAAACATGTTTTCTTCACATGTTACAACAACATGATGCAATACCATACTTGAAAATGTATATATCAACTAGGTGTTCACCCCCCGCTTTGCGGGGCGGGGAGATTGGGTTGGTTGTGAAAGAGTTTGTGACAGTTATAGTTATAATATCCGTTTATATAATAGATCGG
TRINITY_DN88851_c1_g5_i3	1	p2	(CT)6	12	9	20	AGATAGCACTCTCTCTCTCTCCTCCCTCTCTCCTCAAACACCCGTTAAATATTTGCTTGACCCCGGATCACGGCCGTAAAGGACGGTGTTTCGGCAAAAGTAACGCCACTCAGGACATACCGAATACCCTTATATACTGAAAACTACTATTCTTACCATCCCCTTGAATTTGGACTCACGTGCAAGCCCTGCCACAGCCCCCACTATGTCACCAACAAACAAAACATGACCACTACCACCACTCTCAGAGTGGAAGAAGAAGAAGACGACGAAATTCACCATTGCCTCTCAGAGCTCCTCTGACAGATCTTACAAATATGTGTTACATTGGAAAAGCAACAAAGATCTTCATCTTTCTCATCACTGTTCTCCTAATCACTGGCCTCATTCTCGGTTT
TRINITY_DN91987_c1_g1_i8	1	p1	(T)10	10	964	973	CATGCCTTTAGCCCTCTTTCATTCTTTATTTGTGTACATATGTACACATACACATACCTTTGCGGGATCAAGTCGTGATTGGAAGCCGATTAGATATTGCCCCTGTTACTTGCACAAACAACTAGAATAATGATAATAAACAGTGGTGTTAAAAACTAGCTAACAAACCAATTGATCTAATTGAACTTTTATTTTAATTTTAAACAGTTTAAGATGTAGCCTATGAAACAAGGTAGATTGCGATATTCATCAATTGATAGAGGGGCTTTTGTAAGTGCAATTTAGAAAAGGATGGCAAATTAAAACAAAATGATTTGGAGACATGTATGAAAACCTATGGACGGTCAAAGTACATAAAAAGGTCAGCATTGATATAAACAATAGAAAATAAAGGGGAAG…
TRINITY_DN108310_c13_g6_i2	1	p3	(GAA)5	15	166	180	GAAAAGAACAAGTTACGCCTTGATATGTATGAGATGACGTGCGATCATTTAGGCTGGTCTTTCAAGTATAAAGTAGATCTTTGTGAACTTCCGCGTGCTTTCCCCGAGATCATTCGGGATAATAATTATTATAATTTCAAGGTCGTTGATCTTGTTAGAGGCGATGAAGAAGAAGAAGAAGACACGTTCGTGATGCTGCAAATTCCTGGGAAGTTGATAAGATACAATGTTCATG
TRINITY_DN88360_c1_g8_i5	1	p1	(T)10	10	166	175	ACCGTACCGTCGCCACACCACCTCCGGTCTCCACCGTTTGCACCACCGCCAGGAAGATCCCCACCACCGGAGCACCGGAACACCGCCAGGAACCACCATCACCACCGGAACACCGCCAGGAACCGAGCCAACACCTCCAAGGAACAGTAAGTTCTCTGATTTATGTTTTTTTTTTCAGATTTGTGTTCAATTTTTTATGTTTTTTTAGGTTTGTAGATTTGTGTTCAATTTGTATAGGTTTTAATTATATTTGATTATTTTGTTTAGG
TRINITY_DN89206_c1_g7_i15	2	p1	(A)10	10	1607	1616	ATGAAAATAATTCTCTCTAAAATTAAGAAATTGTAAAAATGAGAAGCATGTTCGTTCGTCTTTGGTTATTCTAAACCATGAAGAGTCAGAATTGTCTAAATTTCATCATCATCATCATCATCATCAGGTTTCTCCTTTGATCTTTTTAACTTGCTAGCAGGGAAGTGTAGCCTGGCCATAAGAGGACGTGGTGAGCGCGTCTTCTTGTCAAATCCCCTCACACAAACAAAACCTCTCCAGAAGCAGTGTTGAATCCCTTCTGTTGTAAGGCCTCTGAATATTGTTGGTATGGAAGTTCCAAAGTACACTGTTCTTCTAGGTAAATTCCACAACCAAGATCTGGGGACATCAATTGGATAAAGGCTAGAATCATGGTCCGCAAACACCTGCATCTCAAAA…
TRINITY_DN107878_c3_g3_i1	1	p1	(T)13	13	1	13	TTTTTTTTTTTTTGCAACAAAGATGAAATTGACAAACCCACAAAGTACAACTTACATTGAATAAAGTACAACAAACAAAAGATTTTACTTGTAATAAAACCACCAAACATCTTTAAGTTTACTACCAAAACAACATATAAAACTGAAAGTGGATATCTTTAGACTTGAAGAATCAAATTTCCCACATGAATATCACATTAGACTTAACTCTTTTTCTTGATCTCAAAACAATAATCAAGCTCCAAATGACACCTCTTGTCATCATCTTCAATCCTCAGCTTTGCTGTGTATATTCCTCTTGCAAGAATGCCACTCGG
TRINITY_DN92435_c1_g3_i1	1	p1	(T)10	10	270	279	CACAGGTACTGAAATGAAGAAAATGACATAAACACAGGTACTAAAATGACAATTTACTCTTTTTTAAATTACTATAATGTAATTTATAAGTGTCTTAAGGTTCTTATTACATATAGTCTTGACCCTACAACCATATGTTTGAAACTTGACTAGATACTTGTAGGTGCCAAAATGGGCGGATTGGGTAGCAGGTTGTAACAAGTAATTTTGTTATGGGTTGAGACGGGTCAGGTTGAGTTGACTGGACAGTTTATCTCCAAAAATATTACTTTTTTTTTTCTATAAATAATTATTGTGTTGAATATAATTACAAGTTATACTGTTTCAGTAGTAATCTGGTTTTTTTGAATGAAATAATTTAGGAGGTTTTATGGTTTAAAAATAAACTTTGGGGGACTT…
TRINITY_DN88748_c3_g1_i5	1	p1	(A)10	10	118	127	ATTGGAAACTGATGTGGCGCTAACGTGTAGGAGAGAGGGGGCGTTAAAAGTTTGATGTAGGTGAAGTATTAAGAATGGTCTGATGTTCAGTTTATTAAGGTCCCAGTTTTTGACATGAAAAAAAAAAGGGCCCACGATAAAGATAAGATATTTTCATAAAAAGTTTAGTTTAATCAGTTGGTTGGTTATATGTTCTGCCACAGTTGGACCACAAGTTTTGAAGATTTGCTCTCATCTGGTGAAAAATTCCCTGACCCGATTCCATTAACCGATGTTGTGGATCTTTTAGTTGACATTTGGGTCGAAGAAGGTTTTTACAGCTAGATCTGTCGGCCGCGAACATTTTGACACCAAGACCATTGGCAAGATGATATAACTATACATTCAAACAATGTTTTC…
TRINITY_DN106181_c3_g1_i11	2	p1	(C)13	13	657	669	AATCCTGTTTAGAAGTCGCTCTAATTTTTCTAAGTGGTCTGCAAATGGCATTTGATGAAGTTAGTAATGTATAGTTAGATGATTTATGGGCAAAATTTACCTGCAATGAGTGTTTTCTGTAATCCAAGCTCATCCAGCGTCCTATAATGGAGTTGTTTGACAAAGCTCAGTTCTTCAATTTCAGATACACAAGTTGCAGCCTTCTCTCCAGCATGTATAAGTAAATTTAATATATACTTATAAAAAACATAAGTCACTGATGAGAAAGAAAGTCAGAAACCAGCAAAAGGTTGTTGGTGGTGTTGGCCATGGCAGATAAGACAATGACAGGGGATTCTTGTGGAAAGCTGAGAATTAGGTGAGCCACTTCCTTCATTCTGTCTGAGATGCCACAGATGA…
TRINITY_DN93208_c5_g2_i1	2	p1	(A)13	13	283	295	ATATATATATATATATATATATATGCATGTGATTGGTTGAAAATTGATTGGGGCCCACACTCTCTCTCCTCTCTCTCCCCCGTTAAACATTTGCCGATTTCAAAACTCACGCCCACTCACGCCACTAGGGGCGGTGTTCCGGCAAATTTGCCCCCCCGCATCGGGCTCCATGTGGGATCAAGCCCACTTCCTTCACTACATACCTAATGCCCTAAAGAATCAAGAGAAAACCACAAAGTTATGCAAAAACTAAGAAAACCGCAACTAACCAATCATATATTTAAAAAAAAAAAAATTATTTCTAAGTGCTTCAGTATAATATTACATATTTTAACAAAAAAATACTTTAATTATTGGGTTACACATACGTAACCCATAGTGTTGCATATACGTAAATAG…
TRINITY_DN98954_c2_g5_i1	1	p3	(CAC)6	18	948	965	CACTTCTTAACATACAAGAACAGTTTACAAACAAAATAAACAAAGAAAGACATCATAACGATCACTTTTCGAAATATAATACGCTTACGAAGCTAGTAAGTAACATAATCAAACCATTCAAGTTGGGTATGGAACTATAATAATTTTAAGGCAGTAAAAGAACCAGAAAAAGAATTGAATGGACAAAAAAAAACCAGTGAGCCAACCAAAAAGAGTAAACATATATAGTAAAGCAGCCAAGATTATCAAACAAAAGCTTCAAACTTTTCTAGTCTGTGATGGTTTTTTAAGTGTTTTTCTTCATCTTTTTAACTCAATACGATTGTTTTTCGGCTTCTGACTCTTTCCCTGAAATCTTGGAGCAAGTCCATTGGCGTCCGAGGTTTTCATGATCCTTAG…
TRINITY_DN144872_c0_g1_i1	1	p1	(T)16	16	218	233	GTAATTCTAACTCTTGAATCATCGATTTGTTTGACATTATCGCCGGTACCAAAATCGAAACAATCCTCGCGGCAATGATTAACGCCCACGACGGTAACGGCTATCAGCTATTCTCGGTGAAGCAGGCGGTTAATCTATAAAGGTGAAGAAGGTCGGTGTTGTTAACCGGCAGCGGATGTTTTCCGGTACGAGTAAGGAGCAGGTTCTGACGGAAGCGTTTTTTTTTTTTTTTTAATTATAAAGAGATTTT
TRINITY_DN90057_c5_g3_i2	1	p3	(TTC)5	15	45	59	CCGAATTCCACAAAACACTTAGAATACCACTATCCAGCTCTTTTTTCTTCTTCTTCTTCCTCGGTCTCCTCCACATAAAGAAGATGTCCCGTGACAAAGACCACATGCCCATGTCCATGGACAACCAAACCATGGATGGTAATGGCATGGTCATGCACATGACTTTCTTCTGGAGCAAACATGTAGTCATGTTATTCAATGGATGGCCAAATGGGGAGCTAGGTATGTACATACTGGCTTTAGCTGTCATATTTTTTCTAGCCATTCTGGTCGAGTTCCTCACAATTTTCCCTGCGGTCAAGTCTGAAACGAATCCGATTATGGGTGGGTTAATTCATGCTTTGTTTTATGGAGTCCGGATGGCTGTTGTTTATCTCCTTATGTTGTGTGTCATGTCGTA
TRINITY_DN100035_c0_g1_i1	1	p1	(A)10	10	90	99	CTCAAATCTAAAATTCCCAGGTTAAAATCTTAAGAAGAATGATTTGGGGTCAAATCGGGTTGACGGATTGGAAGGAAATGAGAAACAAGAAAAAAAAAACAAAAACAAATTTTGGCCTTAACGAGTAGTACCCATACGGTGGAACTCAAGCGTACCTATACGGCGGAGCCGTAGGGGTACGGTACATGTGCACCCAAAAAAAATCCATTCCGTAAACTGAAAATCTAAGCCATATCATATAGTGTCTTCACCCAGAATCTACCGTACCTATACGGTGGAGCCATATGGGTACGGTACGCACGTAACTGAACCATTTTTGGCTTAAAACTGCCATTGAACCCTAGTTTTTAGGATTTTCACTTTTATTTTCGGGACCGG
TRINITY_DN95438_c1_g1_i2	1	p1	(T)11	11	69	79	CATGATAGATAAAAAAAGTAACCAAGTCTAAAATCAAAAGCCAACGAGCCGAAATTACACCATTAATATTTTTTTTTTTCATAATTATTCATAAAATCAAGATCATATTAAAAGCCCCAAATTACACCATTAATATTTTTTTCAAACAAAATAAAATTCACCAGAAATTCATAAGCAAAGGGCAGTCAACGGATCATCATCTCTAACATCTGAACACAATTCAATTCCATCAACAGGTGGAGGAAGATTAAGATCAAACGCCAACGTTTTATGCTCCGGCGACGCCACTTCACCGGAAAAATCATCAACAACAGTCGATGAAGAATCGCAGTTGCTCCGGCAATCAACGTCATCAGATCTACCCTCCGCCGGACTTCAATCGGGACCAACTCGCCGTCT
TRINITY_DN96854_c0_g8_i2	1	p3	(TGT)5	15	181	195	CCGGATGGGTATGTGAATGTAACGAGTGTTTGGATTAGTTTGATTTGGATGTTTGGTTGCGGGGTGGTTGCGTTGGTTCATACCGTCTTTTTTGTGGTTTGGGTGGTTATGAAGGTGTTTAAACGCAAGATACCGGAGACATCCGACGATAAACGGAACGAGGATTCGGGTGAAGTTTGATGTTGTTGTTGTTGTATAGTTTGTCATTGTCGTTTACATGTATTCTATGTGTTTAGTATTTGTGTAATTAATGTATTTTTTGT
TRINITY_DN85257_c3_g1_i1	2	p1	(T)11	11	598	608	TTTGTTACAGGATGTTGCTAATGTTGACACATACAGACCCACTAAAATCGGTATCATTTCAATTCATTATACCATCTGAAAATATATATATATATAACTTCTATCTTTGGTTTCAACTTGAAACAATTTTAACCGCGGGGAGCGATAAGTGACTTTTCTAATGTGATGAAGAACTTTATGTTGTATGCATATTTGGGAACCATTTCTCGTTGTTTATAAAACTTGTCGGTTTCATTCAATCAGTTAACTCCTACCATCCAAGTTTTGACGTTAATGAAGGGTGATTTTGTCTTTTTATATATTTCTTTATCCTATCAATATTTCAACCATTAGTTATTCCTCCATCCCCTTTTAACATCATAATTCAGCCACATGAACGATCATAAAACCATCTTTTAA…
TRINITY_DN61469_c1_g1_i1	1	p1	(T)12	12	324	335	TAAAGACTTGTTCACTTGCTAACTCCTCTTTTGACCTGGTCAACATTCAATCAACACGTATTATGAGGATTTGAAATCAAAAGATCAGATTTAGGTTTTGATGATTATCTCAATGATTTAGTTGTAAAGTATTCTATATTATTATAGAGTTTAAAGCTTTTTAAATATTTATACAAACTAAGGTGTTCACAGAATTTAGCCGTTTGCACACTATGGTTGGTATGATTGAAAAATTAACTCTATGCACTTGATTTAAAATAAAGAATTGGTTTATTTGGATTAAAAACGAGTGAGCTATGGTATCTTAAAGTTAGGTCATGTTCTTTTTTTTTTTTGAAAAACATATTTCTTTAATCCTATTCGGAGTGAGATTTAAAATCATAACATTCATCCTTGAGT…
TRINITY_DN82176_c6_g10_i3	1	p1	(A)10	10	255	264	ATGCGATGCTCGGGATTTGACTGCCACTTTCAGAAGCAAGGATTCTATTATTTCAGTTTTGCGATCAAAGGCCGAGAAGAGATTTGGAGTTTTGGGAAACACGGGTAAAAATGACAATTTGTGCAGTCTGTGTGAAGAATATACTAGTGAAGCTCTTATTTATCTTCAACAAAACAAAACCCAACAGGAAATTATTTCCATTCTTCATGATTCTTGCTCCAAGCTAAAGTCATTGAAGCAACAGGTTTGTTTTTAAAAAAAAAATCAAAGATGGCAAAATGGGCGGGTGGG
TRINITY_DN99525_c1_g1_i1	1	p2	(TG)6	12	37	48	AGAAATCAAGACCTACAAAACCCTAATTCAAGATTTTGTGTGTGTGTGAGAGAGAGAGTGTATAATTTCTTGATTCTTGTAGCTAGGGTTTAGGGTGTGTTTTAGTGTGTGTTAATTATCTATCATCTCATGTGATCATGGACGGCCGTGGAGATGATCATTTCCACCACCACCATCACCACCGTCAAAGCTTCCCAATTCAACTACTCGGAAAAAAAGA
TRINITY_DN113933_c0_g1_i1	1	p1	(A)10	10	29	38	GGTTAATATTGTCTAACTGACTTAAAATAAAAAAAAAATATATTTTATAATGTTACCTAGTTAAATGTATAAATGTATAATTTACTATATGCTTAAAATTAATTAATTAGAGTATTTTAATTTTAGATACCAGGGAGCTGACAAGGTATCGGATCATGTTAATAGGCCAGTGACTCGCAAAACATTTGAAAAAAACGATTACCGCGGTACTAAGGAGAGTTAAGTTATGGCTCTTTAATTGATGTTGTTCCATCTTCTTCGGTTCGTATACCTTGCATAATTGCATCAGGCATAGGCACAATCAGGTTTTCTTTTGCCATTAAGCTGTATTTAATCACAAACTTTGTAAACCTCTGGCATAGGTATGTTTCATTCTGTAATATTGTAGTATTTTACACA…
TRINITY_DN79743_c0_g1_i1	1	p1	(T)14	14	811	824	AGTACTAGTTTTAGTGAAACGCCTTCGGTTCTTAGTTTTGCTGTTGATGTTAGAAGGGGGAAAGTTGGTGAGAATCGGATTGTTGATGCGCATTTATTGAGGTTGTTTTATAATCGGCAGTTGCAGTGGCGGTTTGTTAATGCTAGGAGTGAAGATGCTTTGCTGAAGCAGAGACATAGTTCAGAGAAAAATCTCTGGAATGCATGGATTACAATCTCTGATTTACGTGATTCAGTTACCAAAAAAAGACACAGGTTGCAGTTGTTGAGGCAAAAACTCAAGTTAGCCACCATTCTCAAGGATCAAATGGCTTTTCTGGAAGATTGGGCTTCTTTAGAAAAAGATCATTCGGTATCACTGCTGGGAGCAATTGAAGCTTTAAAAGCTAGCACTCTTCGT…
TRINITY_DN95459_c0_g1_i2	1	p3	(CAC)6	18	477	494	CTTAAATTAAAAAACAATAAGTCCCTTCAGTTGAAAAATAATGAGTCCAACTACCTTAAATAGAATTGCTAGTTTTCCGTTAAAGATACAAACAGATGTGGTTCTTTCTTCAAATCTCCAAGTAAAAAAAAGATTTTGTAGTTGAATTGAGTGGAAAGCAGAATTGGTATAAAAAAGTTGAAATTTTTATGATTTAGAACATTAATGGCATCATGTTCACCTTGATTAAATTTCTAATCTTGAACTAGTGAAACAACTAAAAAATGGAAATTGAACCTAACCCATTAACCATTTGATCATATTACCAATTGGGTTGCTTTCAGATTTCAAAATTATGAATGTAAACACATACATATAGTGTGTGTTCATGTCTAATCTGTATATTAATAAACTCTGTAC…
TRINITY_DN96695_c0_g7_i1	1	p1	(T)13	13	102	114	TGCCAAGAGTATGAAAGTTGGTACCGGTGAGGGTCAAAATCAAAGTTGGGACCAATATTTGCCAAATAGGTATATTTGATACCAACTAAATCCAATTTTTCTTTTTTTTTTTTTATTATAAATAGATTTTTGTGTCTGGATTTTCTTCATAGATCTTGAAACTGACCACCTCGGAATGTTTGGCCGAACTGCCAACCCGCAGGTGCCACGTTGTCGCTGGTGACAACTCTTCCGTCACTGGCTGTTACTCTAAAAGAGAGACTTTGACCATCCAAAAATGAATTGCTTTGCCAATTTTGACCCCAGTTTCTTGTCATTGTTTGCCAACCTGTTTTGGACCCTTTGATGGAGACCCCATGAATATCCCCTGCACCACCGACGTTGGTTATCAAAACCAGG…
TRINITY_DN84361_c2_g1_i1	1	p2	(AC)11	22	328	349	CTCCGCACAGCAATCATTTCCGTATATGCCTGAAACAAAAACAAAAAATAAATAAATGAACAATAAATTGTCGTAGAATATTTTAACCAACTATATATACGTTTAAAACTAGCGGTCGGTGGCTACAATGCCGCTGTACGGGGCTTGTACCGTACAAGGCTACAAGCCCTGAGGTGGCTGGCGCTTCAATTTTGAAGAGCTTGAGTTCGGCTCGTTATGAGCCTTATGTGTAACACTAGAGTTCAGCTAGTGATTGGTTTTACAGGCTAGAGCTTGGCTCGTTTGTCAGATTAAAATTAGTATATACTTGTATTATACTATATATATACACACACACACACACACACACCCCCTAAACTGATTTAACTTGTTAAAGTGAAAGAACTTTTAACCTGTGAA…
TRINITY_DN7687_c0_g2_i1	1	p2	(GT)6	12	143	154	AGGCGCTAGTGGCTATAGTCTGTTGTGTGTATTTATGTTGATGTGTGCGTGTGACGCGACTAAGCGAGTGAACGTCGTGTTTTACGCATTCGCACTTGCTCTGTGACAGTAGTAGGTATCGCATTATTGTTATCCCTCTCCCGTGTGTGTGTGTATGTGTACGTGTGTTGTACTGTTGTGCATTGCTTGTTCTCCGACCACCGTTTAGGGCCGCAACGATTTCGCGTTTTGTCCACAACGGTTCAGAGGAACGTTTTTTTATTCGTTCAAATCGACCGGTTCCCGAGACCGGAAAAGCGCCTGTCCACTCGTCGACCGACGAGGCGTGTGTACTTGTCGTTGAGCTTTTCGATCCATCGGCTTTGCCGCTCTCGCAATCATAATTCCGTCGTCGTACCC…
TRINITY_DN95041_c0_g1_i1	1	p3	(GAT)5	15	80	94	ATCTTTCTACCTTCTTTAAAGATTTCTACATATACAGGTGTGTAAAAGATGCATATGTAGAGAGAGTGTGTCTGAAAGCGATGATGATGATGATGAAATTGAATAGTATTCCAGGATTAAAATAAAGCGTGTGGGTCGATGGTGAATCAGTGAATTTAGGGTTTGAGTATTTGGGTTGATCAGGTATGAAGGAGTGGAGGAGAGGTGAGCAGGTGTGGAGGAGGG
TRINITY_DN89020_c0_g2_i2	1	p1	(T)10	10	202	211	CTTCCTATTGCATATCGTTCCACCAGAATTCACGATCTCTATCAATGGTCCGACCTGCCGCTTCTGCTCTACCGTCAATTGTGTTGCCGTTGCTGCTCTGTCGCCTCTAATTTCCGATTTCATCCGGCGCTCGATTTGTCGTCCGTTCCCATTTTCCGTTCTCGTAAGTTTCGCTTTTCCATTTTCACTTTTCGCTTCGTCTTTTTTTTTTCCAATTCATCGTCGTTGTTTCCATTTGCTGCATCGGTCTTTTTTTTCTCTCACTTTTCAGATTTCCTCCACCTCCTGCTTTTCTTCCACCTCCTGCTTTCAATTTTCCTTTCCAGACTCTTCCATCCAGTATCCACTCGCCAATTACGATTTACTTTTTTCTTCTGTGTTTCGGTTTCTGTTTTTCAC…
TRINITY_DN24114_c0_g1_i1	2	p3	(TAT)6	18	393	410	GTGGAAGATAATATAATATAATATAATATATATAGTCTATAATTCTATATCTAATCAATTGTTGTAAAAAAAAAAGATAATAATTATAAAAAAATAAAAATGAAAAAACGCGTTGCCGCCGCGATTACGATGTAGTGCTGCTCGTGAGCTCCCGCGATGGTTTACAATTTGTTTAGGGGTAAAAAACATACAAACAAAAAATAAATAAATAGGTATAACTGTTCTTCCGACGACGGGTCGCGTGTGTGCACAGGTCGCGAGTGTCATCGTATACCTACGTATATTATGTGAGAAAACAAACGCTCGTTAAAAATCTACGAACGACATACACGCGTACCCATATAATATAATACGAGCCAAAGTACGTAGGTACATATCGGGTGTATTAGTAGTATTATT…
TRINITY_DN77530_c0_g1_i1	1	p3	(TTC)5	15	282	296	AGTGAGTGCTTGATTTCATCCAACTCATGGTTCGGTTTTAGCATCAGTTGACCATGGTCTTTTGCCACGGTTCCTATCTCGCCATAAGGTCGTGATTTTCCCTCAAGTGGCTTTGCATTGTAAGTCAAGGGAGTCCCTTTAAAGCTATGATCTTTCTCCATAAAGCTACAAGATTGTCTGTAGTGTGGATTTACTACCTCTGGAACAGAAACACGGCCGGGGGAGCTGCGACTCTTGTTATCGACATTCGTCCTTGGCTTCGGCAATGTCACCGCAGCCGGTTCTTCTTCTTCTTCGCAGAAGCTCCTATCCAACTTGCTAACACATTTCTCGCTTCTCGGCGAATCAGTTTTTTCGACCAAAAAATGGACGAGATTATTGTTTGCAAACGATAACCTC…
TRINITY_DN82253_c0_g1_i1	1	p1	(A)10	10	25	34	ATGAACACCTACAATTTTACAACCAAAAAAAAAACTACCATTCGATCGATCAGTAACATACAAACGGTGAGTACGTTTCTGAGGTGTTACACCCAAAATCCATTTATAAGCAACAAGTTATTTTTCAAGATTACTACTACCAGCCAGCTGCAGCAGCTACTTCCCAAACTAATTAAAATTTATATTATGCTTAACACAACTAAAACAAGACATCCATCAGATCAGTTACCTTCGTCACCAGATTTCAAGTAAAGGCCTTCACCACTCCCACGCCCTTCACTGATATCCTGCTTACGAGAGAAGTCAGGGAACCCTCCTCCTATGCCTAGGTGCCCACCACTGCCGCTAGCAGCCGTGGT
TRINITY_DN94511_c1_g4_i6	1	p1	(T)15	15	380	394	TTGGTTGTACAAAAAGTGGAACCAACTAAGACTTTTCTAACAAAAGCTTAAATCCTTGGATGTCAGTCTTCTGCTCAGTCACCGTGCTAGCCATCAAGCCTTATCTTTACCCTTTATACCTTTTAACAGCGTTTTTTCTGGGTATAACTTTTAATCCTAACAGCCTGCTTAATCTTGTACGCGTCGTGGTTTCTGAACGGGCAGAACTTCGGCGCCAAATCTTCTTTTTAGTAACAAACTAGAACCATGGTCTTCTTTTTGTGTTTTCTAATTACTAACGGGTCAAGGGGTTGTTTCTAGTTAAGTATACTGAGCGTTTTAGGAGAGAGGGTGTTTAGGGTTGGATTTTTCTTTGGTTTTGGGTTGAAAGGCATAGTTCTTTTTTTTTTTTTTT
TRINITY_DN108089_c0_g2_i1	1	p1	(T)10	10	198	207	AGAAACGACAAGGGTCCCAACTGTAAGCAGATTTTCTAAAATGTTGAAGTTCATCGTCAAAGAGGTAATAACATCTCATCTATAGTTATTAAAAAGGACTAGAGTTGGCAAATTAGACCCATTTACTTTTAGATCAGTCGATTCGGGTTACATTTGCCAAACAAGTCAGCCTGCTGTTTATGTTTATTTATTTTGCATTTTTTTTTTGTTCCTGGATAAGCTTTGTGTTTTTTGTGTAATCAAATCACATGTTTCTTGAATTGTTGTTTTAATTAGATGTATTATACTATTAATTACTTGTTTTCTGTTTAATCACATGTTTAAGCTGACTTGCT
TRINITY_DN85384_c5_g1_i2	2	p1	(A)11	11	219	229	AAAGCTGAGTGACTTAATTGAAACACTCTAAAACTTGGTTACTATTCTACAAAGTTACCTCTTTTAACAATGAGAAAACAATAACCTTGACGGAAAAAAAAAACTTACCTTGGTGCAAATCAGTGCTGCTATGAGAGTCTAAGAAACTGTCTCTATTTGATGACAGATAAGCAGACGTAGAAAAGTTTTCTAGCATATCTAAAAAAGTAAAAATTAACAAAAAAAAAAACATTATTAAGTAGATACAAATGACTATAAGTAGAGGTGGCGGGAAGGGCAGTCCGAGTGGTATTAGAATGTATTAAGTCATTTTCATATGGGTTAAAGGGTTGACCCGTAAACAATTTTCTGTCCATTATTAATAAAACAAATCAAGATTACATAAACAATATTATTATA…
TRINITY_DN102277_c0_g1_i1	2	p1	(C)12	12	614	625	ATCAATGCAGTTCAACAGAATAAAAAAAGGGTACAAAAACAATAACAAATAGGGAAAGTGTCTCACATAAATGTAATCAAGTTTGTCGACTATAACAATTAAGTCACTGAAACTTTTTTTGTCTTTCATTTGTAAAGTCACTAAAGTTGCATTTAGTATTCTAATAGTGTGTAATTTACCAGGTCACCATGTTACCCCTTTTTCCCCAATTTTTTTTTTATTTTCTTTTAATACTTATGTGGATATTATTTATATTAGTTGGATTGTATAAAATAAAACCATATAATGTTTATTGAATAATAAATGTGTTTTTTATTTATTTTACACACTAAAAATATAATTTTAAAACTTAAAAACCGGTTATTTTATCAATTGTAGAATATAAATGTGGCTTTTTTT…
TRINITY_DN94110_c1_g1_i9	1	p1	(T)10	10	666	675	AAAGGATCTGAAGTTACCCAGCTACTCCCTTCAAGAGTTCTAGGGTTTTTTTTTCTTCTGCCGTTGGTGATGAGTGAGTCAAGTGACGATTTCTGGAACACCACCGCCATCTACCTCCATCCGCCACCACCACATCCAGGTAAGTAATCGAATCGATTCGCGACCGGCGACTGTATGGAGGTATATTGCTCAATTTTAACCCTAAGTAAGTTTATGTTCGATTATTTGTATCATGTATCTGATTCAGTTTGTGAAACATTCAATTTCTGCGGACCTTAATATACCTGCTGTCGTTTCTAGTAATCTAGCTTAATTTCCGACGATATTGTTCCGGAGCTTTGTTATTTGATTCAGTGTTGTAGATCACTTTAACCTAACTTTTTTTGGGATCGATAGTGA…
TRINITY_DN159242_c0_g1_i1	1	p1	(T)12	12	223	234	GTCAAAATGGTTATATTTTATTCAAAGAATTAGACTATTAGTGAAGTAATCTTATTTTTGTAATCCTATTTGACACATCAACTACTTACAAAGAAAAGGTAAAAATTTGGACAAAAATAGTTAGGGTTCAACCCAACCAGTTTCAACCAAGCCCAGATTAAACAGTTTCAACCGGTCAACCGCTAGACAAAGTCCTTTGACAGAGCAGTGGCAGATTCAGAATTTTTTTTTTTTCATGAA
TRINITY_DN98534_c1_g2_i1	1	p3	(ATT)5	15	45	59	CGATCTATATTTAAAAGACTAGGTGACACTTGAATATTTGATTGATTATTATTATTATTTTTTTGATATTGATAATAAGCTCATCAACAGTTACTTAAACAAATCAGTAATAGCAATCATTAATTCGGTTTTTTTAAAGGATTAATTCGGTTACTTTAACAAATCAAGCCAACATTTGTTCAGATCTCCAAACATGCAATATCAATCATGAATTTCATAACAAATCAGTAAAAAAATTAACCTGATAAAGTGGCGTGATGATGACGTCAGATACGTCGATGAAGTTCTTCAACAAAGGGTAGAGAAGATGGGGGCCGGCCGGCTGAGGGTTTTATATATAGCGGAGGGCGCCTATGATTTTAACAATTTAGAATTTATATTATATTTAATGGATTATTT…
TRINITY_DN100906_c0_g4_i1	1	p1	(T)13	13	246	258	CTGTTGTATCTTCTCATCAGAATATAGTTGGAGTTGAACAAACACGAGTAAGTGCTATAACTTGAGATGGCAACTTTGACCAAACGGGCTAAATGGGTGAAATAAAAGATTAAGCTAAAAGGCAATGGGCCTATATGATGGCCGAAATAAAATAGATCTCCAAAAGCAAGATTTGAAAACCACTTTCAGCCTACTAATTAGCAAAAGAAAACCAAAATTAAAACTTTAAACAAGAAATGATTGTATTTTTTTTTTTTTCCTTGAGATGGGTGGCATAAATGGACCTGTTTTATAGTCCAAATAAACCATCTGTAGCAAAAGAAGATTGTCAATCTACAATGAATCCAAACAGAAAAGTACATAAAGTTCCTACAACTAGTCAATTATAAATGTGAGCCC…
TRINITY_DN27405_c0_g1_i1	1	p1	(A)18	18	35	52	AATTTAAAACGGAAAAAAATGTCAAAAAAAAATTAAAAAAAAAAAAAAAAAACATTTGGGTCTCTGGTCAGTTTGGGATTCCAAATCTTAATACTCTGAAGTTTAAAAATGGGTTAGGTTGTTTGTTTTTTGTTGCATTAACTAGCTTGATACTTGTGTGGCTTTAGTTATTGTTCTCCATGTTAATGAATGTGATCAACTCTGTCCATAATGTGTTTAAATCTTGATCATGT
TRINITY_DN87798_c1_g3_i1	1	p1	(A)11	11	76	86	GGGAGAAAGAAAAAGGGGTGTAGTAGAGGGGAGAGAATAAAATGGGTATAATGTATTTATTTAAAAAAAAACAACAAAAAAAAAAACAAAAAAAAACAATAAAAAGACAAAATATCAAATCAGGGGGGGTTGATGGGGTAATTTGGAGGGGTATGTAAAGATTACCCCCAAGAAAAATAAAGGAAAGATAGTTGGTTACTGTGGTCTGAAATGCTAAACTGATCATTTTTTATTTACCTTTTGAATCTCAGATATTCTTACTCATTTTCACTGGTAGATTTAAAATCTACAGACGAAGAATAGTTGCATACACCCATAACAGAATCAAAGATTTTCAGGGTGTGGGTCCGTTTGATTTAGGACTTGCTGAAAACTCACCATATTACAATAGGGGGATGT…
TRINITY_DN70760_c0_g1_i1	1	p3	(CAA)5	15	403	417	GGGCCAATCATCTGGTCCGGGATTATTAAACTTAGCTGTGTAAAATCCATCTTCCTTTACCAACCAATAACAGTCGGATTTGGCTGCATGATGACTATTAAAACAATAATCCGGATCATGCCTCCACCTGCTCTTTGTTGCAAAAACATCAAACACCTTTTCCTTTGATTCCCAGTAGAAATGACAGAAATAGAGCGTCGATCTCCAAAAGTTTAAGCAGAAGTGGATGTCAAATTCCCCTCCCGCATTCCGTCTAACGTCCCCGAGATCATCGTCTTTTGACTTGCACCGAAGCCAAAGGTTGTCTACATCACTTTTGATATGAACGGTGAAGGGTTTCATAAAACATCTACCAGCTGCTGCTGCTGCAGTACTAGTACTTATAATAATATTTACTTG…
TRINITY_DN55654_c0_g1_i1	1	p2	(TA)8	16	235	250	TCTAAATTGTTGTTGAAGATTGATTTTTAACTCATTGTGTGCTTTACTTTTTACAAAATGTTTACATATTCTAGTCATTACTCACAATTACACAATTCAATGGAATAGCTTAGTTTTAAATTCCCTTGCCGTTCTTATATATAGATGAAACCATTTGATTGCTGCTTTTTTGGTCAAGAAGCATACTTTTTGATTTTTAAGCAGGCTACCAAAAAATGTGGTTCTCGTTTGAACTATATATATATATATATTTATTATGAGGGAAAGCCATATTTTTGGGAAACAAGTGAACACTTCCCGTCTCATCATTGTTTTTGATCTTGGCTCTCCATCTTACTATGCACCATAGATTACATGCATCACATAATTTTTGTAAGGCAAAAAAACCCTTTAAAAATT…
TRINITY_DN61388_c1_g1_i2	1	c	(TC)9(TA)8	34	113	146	GTAACATATCAACATGGGCTCAGGTCAAATGGGTAATTTCGTATGGGTTGAAATGGGTCAGGTGTTGGGTTGACCAGAAACACATGTTTATAATTATTCTCCCTTTCTATTTTCTCTCTCTCTCTCTCTCTATATATATATATATAGTTTTTTTACCAATGATTTTCAGCTTAAGTGGTTGAAATAAGGTACCCAAGATTAATAAAAAGATGGAAGGTCTTGGGTCCCACATGTGACAAAAGAGATGGTTTCAGATTGGGTCGAAGGTTTTCTCACCTATGATGGGTTTCTACTGAGAGGTGGGGATGATCGTGTGAGCCAATGACCCGTTAGTGATCCCAATTACCATTAATATATATATATATATATATATATATATATATA
TRINITY_DN94186_c1_g1_i3	1	p3	(TCT)5	15	188	202	TGAACACTATTGACGAAATCGCCACAATGCGGCGGATCCACCACCTAGTTGCAAACTAATTAGAAATTAACCGGTGGGAAATTGATTTATGTTGAATTGGATATGGACTTGTGTTTACCCGATCTGTCCGTGAACAGCCTAGCAAAGTTGATCAATCAACCAATGCGATGCGATGCGATTGCCGTCGTCTTCTTCTTCTTCTAGGGTTCCACTTGACTTGAGTCAATTTGATTAAGCTTCTCCACCCCCTAACGCGCTTACAACCTGGTACGTTTGTTCTTTTCCAATCAATTTCACTTCTAGATCCGAACCCTAACATCATCATCACTCCAAATCCATCGCTCTTTTATTTCGATCCATTTGAACTCCATGCGAATGTGTCGAGTATACTGATTAGAT…
TRINITY_DN3119_c0_g1_i1	1	p2	(GA)6	12	372	383	GTCGACCTCTACGAAGCTCACCCGGACAATATCCCGTAGCCACCACTGTGTTCCGGCCACCCGCGCCCACCGCCGGTTGTCACCGGAACCACCACGAGTTGTCACCTCCTTCCTTCAGCTTCACGACACTCTCCTGCTGTCAGTTTCTCGCTGCAATTTCTGTCGTTAGTCACCACTCTACCGTCCTTGTTCCACCATCGTCTTCTTCCTTGAACTCGACCAGTACATGACTCCTCCTTGTGTTTTGGCTGCTGCAAACATGAGTTTCTGCGTTCCCTACGAAGATTCCGGCTACGAAATTGTTGTTGTAGATCGATCAGGCTTTTAGGATTGCCGAATATGAAATCGCAGAGGTTCGATGAAGAAGAAATGAGAGAGAGAGACCAGTGACGGCTGGCA…
TRINITY_DN97805_c1_g7_i2	1	p1	(A)10	10	156	165	ACCCACAATCAACTCATTTTTTTCTACAACCCCAAACCCTACGGCAATGGCCCCATCACACACAAAACACTACAGCAATGACCCCATCACACACAAAACACTCTGATAAAAAAAAGAAAAGACACAAGTACGCCATCTTCAAGTTCTTGCCCTAGAAAAAAAAAATTCTAATCTGCAAATGGGATGATTATTCCAAGGATCAAGAGATCTTGACAATAGGAGATAGGGATTTTTTGTTTTTAGCTTCTCTATAACCCTCGTGTCTTTTCTTTTTTTATCTTGATAACAGCGTTTTGAGTGAGGTATTCAATTTTTCGGGTCAGTAATGGTTTGGGTCGTGACGAGCAACATAAACCCATTGAATTTCGTCTTAGGTTTGTTTTGTTTTAGAAATTAGAT…
TRINITY_DN79646_c0_g2_i1	1	p1	(T)10	10	165	174	GGCTGTTAATGCTGATTCTGTGTCTGATCTGAGGAGTGAGCTTGGCCACCAATTAGCTGAAAAAAGCCGCAATCATAACTTAAGGAGCCCAAATAGGCGAGTTGTGTAACGGGTCAAAACGTGTTCTTATTAATATGGGTCAAGCTGGACTTCGCCACCACCACTTTTTTTTTTCCAACCATTTGAATATGCTTTGGGCAACTTGAGCCATTTCATTTTTCAGCTAAGTTTGACGAACAAATATAACCCGAATCAACATATTGAAATTGTCACCTCACCACATTTAGAAAATGTCTGGATGTGTGGCAGGGCCGGCTCACGTTTTTGGGAGCTTAAAGTGAAATGTAATTTTGGGATCCTTTTGCGACTTCATTGTTATACACCCTCCTGTTTCCTCAA…
TRINITY_DN89345_c2_g4_i1	1	p4	(TTTG)5	20	156	175	TGGAAGGGAAGAGCAACAGAGACAGACCAAAACTGACATGAGATGACAAGATAAGACATGATTTGATAGATTTGCATCTCTCTACCGACATGATCCATAACAAGAGTTCATGGACAAGACGTATAAAGGATATGGATTCCTAAAGGGAGTACCTTTTTGTTTGTTTGTTTGTTTGGTTTTTCTAGCTAATTCTCACACTTAGTGATGGTCACATCAGAATTTATCATAAAGTTTCACTTTATAACAATTTTGTAAAAATCCATCAAAACACGTATAGCCAAATTATCAATTTAG
TRINITY_DN89565_c5_g1_i1	1	p2	(GT)7	14	115	128	TTCTTCAAGAAAATTCTTTCCCTCTGTGAAGTTTTCCCCACGCCGGTCTACATTCCCAAGTAAAAAAATTCTTCTTTCTATCAGTATCTGTAAATTAGGGCTTTTTGTGTGTAGGTGTGTGTGTGTGTGATTGGTTTTTCTGGTTGCAGGGATTTATGCATATTCTAGTAATGATATCAAGGTGGGTTCCAACATTGAGGTGGATGGAACTCCTTGGAAAGTAATAGAGTTTCTTCATGTGAAGCCTGGTAAAGGGGCTGCTTATGTGAGGACCACACTAAAGAATTATATAACAGGAAACTCTGTTGAGAAAACTTTCCGAGCTGGAAGCAAGATTGAACAAGCTCAGATCTCTAAGGAGACAAAACAATTCACATACAAGGATGGTTCACAGTTTGT…
TRINITY_DN105309_c2_g3_i1	1	c	(A)10caattaaaacacattactaactacaagggttgatattgtcaattttg(A)10	67	26	92	ACAAGGGTTGATATTGTCAATTTTGAAAAAAAAAACAATTAAAACACATTACTAACTACAAGGGTTGATATTGTCAATTTTGAAAAAAAAAACAATTAAAACACATTACTAACTACAAGGGTTGATATTGCCAAAAGTCAAAACTTGCCTTCTTCTTCCTTAGAAACGCCGGCAACCCAGAACCTCCGTTCTTTTTTTACTAAACCACCAAAAAAAGCGGGATTCGAAATATAAAACAAATCTGGAACAGCCAATCAAATGCTCCGTCTCCCTCGTCAGTTTTGGGCTGGAGTGCAAGTGACGCCACGCGA
TRINITY_DN3095_c1_g1_i1	1	p2	(AT)6	12	238	249	TACCCGCAGCCCGCATGTAAACTATAATAATGGGTTCGGGTTCAGGATTCTTCAGGACGGGTATCGGGTATTTTTGGGTATACCCGTATCATGCTCACCCATAGTATACTTTAGTCGAAATGAATTATTTTGGCGAAACATGGAGGTTTGCTAATATTAACCATTTATGGTAATATTTATTTATCCTTACTATTAACGAATCATGATACTTAACCGTACATACGTTTATTCATGTGAATATATATATATAGTCATTTTAGTGTCGGTTTATTGTCGTTTTAGTATTTATAAAATTTTACGTTAACG
TRINITY_DN97469_c1_g1_i1	1	p1	(T)13	13	1	13	TTTTTTTTTTTTTAAACCAAAGCAAACTCAATATATATTTTGAACACATAAGTGTCACAGCAAACAGCAAACATATGCAGAAACATAAGATAACCAAGACACCATCATTACTTCAAAGATAAACAAATCAGTCCAATCCAGAATAATGATATTTCAGATGTCCATACATACGCTAACTATGACATATTTAGGGTAAGCAGGTATCATGATTACCGGCTATTTTCACGACGCCTGACATATCGTGTCCTGTCATTGTATCTGGGTCTGTCTTGTGCTCTTTGTGGAACTGGTTCCACCCTCCTTTGCCTTTCGGGTGACCTCTGAACTATCTCTCC
TRINITY_DN104421_c1_g1_i3	1	p2	(TA)8	16	230	245	CAGCACGACAGAAAAATATTGAAGGGTCTATTTGTGAATTAATAAAAGACAGGGGACCGTAGTTTGTACAAACGCAAAAAAGTACTTTGTTCCTGTAACCGGGCCCACGTCAGATCCAGCATACACTCTCTTCCATCGACCTTCCTCCATCAATTTTAGCTCGCCGGAGATTCTTTCACCTCCGATCGCCGGTCTCTTTTTACACACACTGCCTATTTCCCCATCCTTGTATATATATATATATATTTGATAGGCAATAGGTGATCCTGTTAGTTAGAAGTTAGGGTTTAAAATGTTGTAGCATAGTTCTAAGTTATACGAAGGCCTATCTCTTCAATCACATTTGAAGTTTGATTAATATACAGCTATCTCTTCAATTTCATTCACACACGTATTCGA…
TRINITY_DN105550_c6_g2_i6	1	p2	(AG)13	26	818	843	ACGCCTCTCGTGGACATATCTTCTAATAGCCTTGAATACTTCAACGCTGAATAAACTCCTCCATTACCATCAGGAGCTTTTGCCACCTGGAATGGAGTTTCCATGATAAATCTACCATCTTTTGAAACACAAGGTATTGTGCCTTGTGAAAAGAATGTGACCTGATCAGTTTCAAGACCAAAATATTTGTGACTTTTAAAAAAATCACGTGTGGCTTTATCTGTAAACGGACTGGTCATTATGTACCAATGAATTGGTACAACATTGCCAGAACCCTCATCTAATGATTGAGCTGCTAATCTCTGCAGACACATAATCCGCTCAGCCTGAAGCTGGAAAAGTGATTTTCCAGATGGAAGCCCAATATTGAAACATCCTTTTGGGGCTGAACTTCCGAGC…
TRINITY_DN54558_c0_g1_i1	1	p1	(A)11	11	50	60	TGGGTATAACCTTTACCTCTGTCTCGGGACACATACAGAGTATGAACGCAAAAAAAAAAACAATTTGAGACAAATAAAATGGAAATTTACCTTTACTCGTTTTCAAATCGAACCAAGCCGATCGGCTCATCTACAATTTAGCAGAAAATCGAACTGAGTATTTTTCAAGCGAGCGGAGAGCACTTTAGACACCCCTACCGAAAAGAAATTGAAAAGAACCTTGACGGGATAACGTCAATTTCTTTGTGATTTTTAAGTGAAGAGTTAAGACAATAAAAC
TRINITY_DN103093_c0_g2_i1	2	p3	(TGG)5	15	4117	4131	TAAACCAATATTTAATAATGTGTTAGTGTAGGGTTAGGAGTATAACATTATGGTTTACCCCCGTTGTAACCCTAATCATTCATTCTAATAAAATACAATTTGTTGAAAAATGATCAACTATTACAAGAGTATAAAAATCCTTCCATGAGTTTACACGCTACAAGGATTGAATAGATCCACATGAAGCGATTCCAAATCTCATTTTTAAACACACCTACATAAAATTCATGCATGTTTACTTGGTTGTGATAAAATCTCATGTTCACTTAGCAAACCTTAACAAATGCACAGCTTTAATGGTTCTCGAAATGTTACATGTTGGGATTAAGAATAAAGCATTTCCTACCAAAACTCTTAGACGACCTATGAATGTGCACTTTTCTCAAGAGTTCGTCTTAC…
TRINITY_DN84015_c0_g2_i2	1	p1	(A)10	10	54	63	GGATTATTATTTGCCAATACCCAATAGTTCGGATTATTTAAAAACAATATTCCAAAAAAAAAAGAGAGAACCATTCTTCTCTCTCGTTTGTCTCCTCTCCACTCTACTTCCTGCTGGCCGACATCGTCAAAAGGATTCAAGTAAGAATTCAAGGGTTAGCAATAACATCCAACAAACAACTATCCCTTTGATTCGTCGAATCAAGTCGCTAGATACGGAGCTCTCGGAGTAGGATGCGCTTGCACGGAGTCGCATCATATTTTATACTGCATTTTGATACTTTATTTTTGGG
TRINITY_DN95979_c6_g3_i2	1	c	(T)10caaccaaataattaaacatcaacaaagtcctaacaatccaatatgtatttaacaagtctaaatcaaaatttat(A)11	94	51	144	GAATTTTCGGATATCCGAAAATTCGGATACGGTTTCGGATATCCGGATTCTTTTTTTTTTCAACCAAATAATTAAACATCAACAAAGTCCTAACAATCCAATATGTATTTAACAAGTCTAAATCAAAATTTATAAAAAAAAAAATGTGATTTCTACTTGAACATATGTCAAAACAAAAAATGCAAGAAATCTGGAAATGGAAATTATCACCAATGCACATAAAATATGAGCAACTTATGGTTGTCAACATATTTTACATCTGATTAATATTAATAAGTTCTCATTAGTCATTACTTAGAATTAGCCTGCTCCAGAACACAAAGATTGAGACATCTAAGCCTTGTCCACCTTCCTCATAAGGATGAACAACCTCTGATCAAGCTCAAATTTAGC
TRINITY_DN87388_c6_g1_i8	1	p1	(T)10	10	63	72	GTTTTAATACCAACTTCATTTCTAAACACTAATTTGCGCTTAAAACTAATTTTATGCAAAAATTTTTTTTTTCTCTCTCTCTAAGTAGGAGATGAACGACAACCGTAAACAATGAAGTCTGCATACTTCAACGACAACGGCAAACGAACTTGGTGCAACTTAGGCGAGGCCGAACAGCGCACACAAGTGGAACAACGGAAACCACCTTGACCAGGGATGGTCAAACTTGAAGTCCAAGTC
TRINITY_DN88528_c2_g1_i4	1	p1	(A)19	19	79	97	CTAATGTTCAAATCGCATCAAAAAATGAGACAAAATAATTCTGCTAGCAATGCAACAGATAAAGAACAGATAATTAACAAAAAAAAAAAAAAAAAAATACACCTGCTTCATTATTTATTTATTTTTCTGAACATGCTAGGTATAAGTTTTAATGAGAAACAAACTTGGTTTAAAAAAATTGTCTCGTAAGTGGTTTGACAAATATTTCGGTCTACAATCAGCGCACCACTACGCACTTGAGCAAACAAAGCCACTGCCTGTGTGACGGCTACGTGCCACTCTTTTTTACCCACCAATACAAATAACCTAGTTTGGACAAATTTAAAAGGTACAAATAGTCTAATTGGGCAAATTAAAAAGTGGTTGATCCTTCACTAGTTAGTTAAGGAACCATTTATA…
TRINITY_DN84187_c2_g1_i1	1	p4	(GTTT)6	24	123	146	GTTTGTTTTTCCTGAGCCGGTGGTCTATCTGGGCGCAACCTCTCTATCCTTTGGGATAGAGGTAAGGCTTGCCCCTCATCTCATCCTCCCCGGACCTTACTTTATGAGTGGGATTTCTCTAGGTTTGTTTGTTTGTTTGTTTGTTTATTGTTTCTAGAATTTTACCAAAACACATGAAAACCGAAATTAACATGAAAGCTGGAATTAATAGGAAGATGG
TRINITY_DN105925_c2_g4_i1	1	p1	(T)11	11	95	105	GTTGGATGGGTCAAAAGTGACTAAAATGTATTAACTTTTTGGTGACTTGATGAGAATATAAAGCAAAAAATAGAAATTGCTATTATCTTTTCTGTTTTTTTTTTTATGTTCAATCATTCTACCAATCACTTAACACTAAAAGTACAAATAGTTTTCACAACTGAATAAGCATATACACATCAAACCAATGATGAACAGGGTCAAAGCTCGGACGCTCGGTAATGGCACCCAAGATTGTATCAATTGTTCAAATCACGCTAAAAGGACATGTATTCAAAGTTTGAG
TRINITY_DN108559_c3_g3_i2	1	p1	(A)10	10	41	50	GCCACGGATTTCTCACAAATTTAGTTAAATTTGATTAAACAAAAAAAAAATAAACAAACTTTCTACGGATTTCCCACGGATTTTGAAGGTCTGTGGGTAATCCGTGAGAAGTTTTCCACGGATTTCTCATTAATTTCTCATGGATGCAAATTCTGTGGAAAATCCGTGAGAAATCTGTGAGACAACTTCTAATATAACATTAAGACACGATCCGTGAAAAATTCGTG
TRINITY_DN152668_c0_g1_i1	1	p2	(TA)6	12	402	413	GTGTAGGTGTATGTTCCATTATATGTAAATATGTAATTGTATCACATATTTTATAATCTTTAAGTTTTTGTTTTACACTACGAATATGTTTTTTCATTAAACTTTTTTTTATTAGTAACATAATTGTTTGATTTAATTAAGAGAGAGAAATTATTATTGATTAAATTTTATTTGGAAAGAAAAATAGTATTTATGTAATTTAATTCTTCTTTTGACTCAATTAATGAATCATACGTCAAAAAGTCTAAAATGCCCCCCGCTGTACTAAATTATAAATAATTAATTCAATTATTTACTGAATTGCCACCATATATTTGAACCATTGATTATAAGTAATGTAAGGATGAGATGCGTTCTCTCTGTTCTCACGCAACATTCTTTGTTCTGCATATAACCCTC…
TRINITY_DN91729_c0_g2_i3	1	p3	(ATC)7	21	836	856	TGAGCTTATTACGGTGTAACAAAGCAGTTAAAAAAAGAAAAAAAAATCAAGGTGCAGCAAAACTAGACCTCACCATAATGTGACTACTACAAAACAAGCATTTGAAGAGCATTTCTTTCACAATTGGGTCATTTTGTGATTTTGTACATTTCTAAGGACATTCAACATATAATTGAAAGTGACAATAAGAGAACATTGTCAGCGAAACCAAATCATCACAACAAAAACTTCTGCATATGTAAGATCTCCACAAACCCGCACCTGGTCAAGTTGACTTCACATGGACCTCAATCATGTCATCATCTTCCATCTCAAGGCTGCTAGGAGTAGTTGAGGGGTCGATTTTGTCCCCATCAAAAACAAATACTAGATTTTCTACCTTATTCTTCACTTTGTCAG…
TRINITY_DN99882_c0_g2_i6	1	p1	(A)10	10	41	50	ATCTATCTTTAGTTTCGTAGGTCTGTGTTACTTTCTTTTGAAAAAAAAAATAACCTTAAGCAAAATGACCAAACTTTCTATAAATGGAAAGAACAATCACACAAATAATACAAGTGTTCACGATATCAATATGCTTTATGATGTCTGTAGTCTGTAGACATGTTATTAGGTAAAAGAATGATTAGGGATGAAATGGACCCATATTAACCGGCCCAATCATTCGACATCAACGGTTCGAGCCACTTATTTCATAGCTGCCACCATTTTCGATTCTCCATTTGCTTTCGAAGCTCACCTGCCAACGACGCGAAGTTCTCGGACCCGCTTGCTAGTTCTTCTGAGTTTTCTTTTAGTTTCTCAAGTTTCATTTGGCGCTCGAGAAGCTTATCTTTTGCTTCT…
TRINITY_DN89398_c2_g2_i2	1	p2	(GA)8	16	240	255	AGTTTGCCTCTTGGAGAGAAGATGATCAAAGCAACTTCAGCATCACAAAGCACAGAAAGTTCAAAAGCTTTTTTCAGCAAACCATTTCTTCTTTTGGAGAAGGTCACTTGTCTGCTTGTAGCATTCTCAATCCTCCTCATTTGAGTCTTTCCTCTCACCATCTTCAATTCTTTATCTTCAATCAAAGAGGCAAAATACCCAGAAAAGCCTGTTCTTTTTTCTTAGATTGGTGAGTGTGTGAGAGAGAGAGAGAGAGGGGTCTATATAGAGAGAAGGGGTGTTGAAAAAAATATCAGAAAAAAGAACAGGTA
TRINITY_DN130883_c0_g1_i1	1	p1	(T)10	10	53	62	GTTGTCGTTTCGGGTTAGTGGGTTGACGAGCCAAAAATATCGACCCAACCTGTTTTTTTTTTCTGAGTCGGTCTCGGGTCATGTCGGAAATTAATAGCCCTAAACAAAGCTAGTTAGAGGGGCCAAAACCATTACAAATACAAACCATATGGATTGAGTGTGTTAAAAGATTCATTTTTGAGATAAGTAAATTTAAATTTACTCATATATATATGCCCCGAAAAAATAGGCCGCGACCGAAAGTGCGGCCAGGCCGTTAGGCCGGCCCTGTTATATATACATATATAAATTTAGGCCCTCAAAAAAACTGGGCCGCGACCAAAAATACGGC
TRINITY_DN104155_c1_g2_i1	1	p1	(A)10	10	115	124	CCAAACTCTGAAGCCAGCGTGGCCCGGTTAAGACACTATAGTCTGGCCAGAGTGGGGCATCGAGGCTCTCCAATCGGAGAGTGCGGTAGCCTAATACTAGAAAGTCGCCGTTTCAAAAAAAAAACTTTTTAACTGAAGATGCATTAAATATGACTATAAAATCAATATTTATTACTTTTTAAATCGCCAGCTCTACTCATTAAGTTGATTTTGTGCTAATGAATGTTGTATATTACTTGTGGAAGACTTCAAGGGATCACAAAGTCAATATCAAGGTACCCA
TRINITY_DN92722_c1_g3_i2	1	p3	(TGG)5	15	288	302	GGGGGCAGAGTGTTTGATACAAATGGAAACACAGAAATATGTTGGTGTGGGGACAAAGTTAGGAGAAATCGATGATGAATTATGAGAACCAGAAAGCCGACATGTGGGTCCCACTTTCCACCACCCCCAAATGTGTTTCTTTCTTTAATCTTTATGAACCAAACTCAAATCCCCTGTTTTCTCTCTTTCTTACAATCAAGTTTCAATCTTTCTTTGTAAAGATTCAATCTTTTTCTCAAAATGGATGTTACCCTTGGTTTATTAGATCATATTCCGGCTGGTGGTGATGGTGGTGGTGGTGGTGATGAGGTGGAGTCTGGTGGGTCAACCACTGCTAGGTCAATTTTGACTAGTGAGGTTAATTCATCATACCCTGTTGTTGGTGGTGAGAATTTGGAT…
TRINITY_DN48435_c0_g1_i1	1	p1	(A)12	12	1684	1695	GTATATCGTCTATCAGAAATGGATATTTTGTAGTAGCTTTAAATATGAAGACAATGCATTTAATGACCACATGTGGTTATGTCCGATGGCATTTATTTTTTGAATGATATTTTCAAACTACCAAGTTTAAATACCTTGGCGTGGAAGAGGCGGAAGTTATATCTATGGCAGAGACTACGGGTTGTAAAGCGGGTAACTTCCCTTTTATATACCTTGGCGTGCCGGTGGGGGCAAATATGAAGAAACCTACAAATTGGAATAGGGTGTTCGATATCGTTGAAGGCAGATTATCTAAATGGAAGGCGACCACGTTGTCCATTGGCGGGAGGGTTACATTGATCAAATCGGTTTTGGAAAGCATCCCTAATTATTTTTTCTCCTTGTATTCTGCCCCCAAGA…
TRINITY_DN90796_c1_g3_i7	2	p2	(GA)7	14	843	856	TATAATATATATATATTGAAAATCACGTCACAAAAAATCCGTGAAAATGGCGTTCGGCCTTTTCGTAACTTAATTTTTCTGTTTTATGTGGGGTATTTTCGTAATAACTGACGGATGAGAAGATCGATGGCATAAAGCAAACGGAAAGCTTCTCCGTCAAAATGAACGAAACCGGAAAGTCAAACAGCACTGGCGGTAAATAAGAAGGAATGCCAGGGGTAAACTGGTAATAGATTACAGATCTTTATAAAATTTGTTTTGTACTTTTTAGTTTTTATTCCTCCGTGTATACTGCATAGTGACAGTCACGAATACACCGATAGTTGGCCGGAAAAAACTGACGTGGCGGATATCAGATCGACGAAAATCAGGTTTCCGGTGATAGATAAGAGAAAAATC…
TRINITY_DN104384_c3_g1_i1	1	p3	(ACC)6	18	11	28	CACACCTGCTACCACCACCACCACCACCACACCTGCAGCCGCCGTCACCGCCGCCACCACACATGCCACCATCGTCGGTTCCGTCTCCGGCCACCCCTTCTCCTTCGCAGATCACCCTCCGCCGGGTGATCTTCCATCTCCGGCCACCACCAATCACCCTCCGCCGAGCGAGCCCCCACACCACCACCACCACCAACACCCAGTCCACA
TRINITY_DN107170_c1_g3_i1	1	p4	(AATA)5	20	386	405	TGTGATAACGGAGAAGTGAGATCGGAGACGGTGATCGTTAGGGTTTGTAACGGTAATGAGACGGTGAAGTTGATGTTTGGAGTTAGGATAGGGTTGTAATTGGTTGTTAGGATTTGACGGAGGTAACGGTTAACGGACGGAGTTAGGTAACGGTGTGACGGAGAGTTTATGGTGAAAGATGGGGATAGAGGGATTGCATGTGGGGTGGTCCATGTGAAGGATCTTGGTTTGGGCCATATGTTGATTGGTGATCCAACGGTTGAGATTGAAAGGGCAATTTGGGAAAATGAAAATGTTAATAATAGTAATTTGGTGAACATTTTGGAGATTTGAAGATATTTTTGGTGGAAATAATGTGTGGGATGGATGGTGTTTATATAGAAATAATAAATAAATAAA…
TRINITY_DN95518_c3_g5_i1	1	p1	(T)10	10	45	54	ACCCGAACCCGTTATTCTAGCTACGTGCGGGCTGCGGGTATATATTTTTTTTTTCCAATTTTCAGGTTTTGAGTCGGGTCGGGCTCTGTCCGATTTTAGTATTTAGCTCGAAATGCTCTTCCTTAGGGGAGCATAACACGAGCATACCCGAAAATACCCGATACCTGTCCCGAAAAACCCCGAACTCAAACCCGTTATTATAGCTGTGTACGGG
TRINITY_DN62920_c1_g2_i3	2	p1	(T)10	10	156	165	ATCTCCCGCCGTGCCGCAACCCATACCCGGACAGCAGCCGCTGCTGCTGCTGCTGTTTGTTCCCTGATCTGTTACGGGTCAGCAACCCAAACACCCCCCTTGGGGTCTCGGCCCAAACTTGCAGCTGCTGTTCTGTCTTTCTGTTATTATTTTTCTTTTTTTTTTATACTCGTCGTACAGCATACAGCACCTGCTGGTCCATTTATATAGGTTTAAATTACATAACTCAGTCAAGTGTGTGTGGTTGCATAGTCTCGACAATTCAAGGATCAAAGCAGTGCCATTAACCTGGAAATTTAGCATTCAACCCTCCCCCTACCAATATTCGAGCCAGGAAAATAATCACACAGTGGACTGTTCTAACCTACTTAAAACTCCCCTGTTAAAAACACATTTTTC…
TRINITY_DN101460_c3_g2_i7	1	p1	(A)13	13	693	705	GCTCGGTGGTGGGGAGGGTGGGCATCCCTAATTTCTTACAGTCTTCAAGGTTTGTTCATATTGCTCTTCTTACGGCCTCGCTTTCGCCAGCCGTCTCTCTGTTGCCGGAGATTCGTCAGGGGGGGAACTAAGGAAACAAATAGGTGCAGCTGCTTATATTGAATGCAGCTCCAAGACTCAACAGAATGTGGAAGCGGTTTTCGATAGTGCCATCAAGGCGGTTCTACAACCGTTGCGCAGGAAGGAGGTGGCTATGCCTATGAAAAGACGCAAAACCTATGCTTGCACGTTCGTGTGTGTATAGACGTTGCTAAGCAAACCGAGCCGAAATTCTAAAGAGTTACTTCTCATGTGTGCCTAAACATGCAAGCTGCCACCACATCACTCCACCTCTCAGGA…
TRINITY_DN101001_c2_g1_i1	1	p1	(T)10	10	9	18	TTACAACATTTTTTTTTTGAATGATAAACTTCATTAAGAAAAGGCACGACGGACTGTGAAAAAACAGGTTCGAAGGCCCCGGCAAAAAATGTCAATTACAGAGAAACAAAATTACACCAATCTTTCCAATCAATGGATCTCCTTTTAGATCTATATCTATACCAAATATACCCAAGAGATCTAATGCTCCCTAAAATGTCTTCAATGACCACATCTTTTCCTTCGAATCTTTTCCTGTTTCTACTGAGCCATATACTCCAACACGCAATGATGATAATACCTCTCACGATCTCTTTTCTTTCTCCGACCAATCCGGAATTGGAATGCAAGTCAAGGAGATCGGACAAAGAGAAAGCGAAAATTTGGGGGATGTTACACCAACTCGAAACCTTCTGCCAA…
TRINITY_DN157787_c0_g1_i1	1	p4	(AAAC)6	24	21	44	ATTTTCCTATTTGTTGATGAAAACAAACAAACAAACAAACAAACGTACCCAGTGTTTTCTAAATTCAAAAAGTGGAGCCCAAGAATATAGTGAACTTGGACTTGTATCACATGGAATGGAATATAATCCAGTCCTAATATGTTATGGGCCATGGAAACACTTATCTTTCAGATAGTTTTCTTTTCCATACTCATGACTTCATGCTCTTCTCAGTACTTTGTAGGTTTATGA
TRINITY_DN76102_c0_g1_i5	1	p1	(A)10	10	534	543	GGTAGTTTTGGTCTCGTCCTTTCTCCTTCTTCCTGCACACGATCTGCTGCATCATCTGCGGCTGTTTGAATCGACATAAATTTCGACATCAGTACGAATCCAAAAATAGCTTCATCCTTAGTTACAAAATTCACTCCAATTTGCTCAAAATCAAACAGAAACAGATCCGATTGAGGAAGAAGCACCATACCCCCATTCGCACCTCCTACCCCATTTCCCCATCGCCACCGAAAACCCTAATTTCCTCCTGTTGTCTTCCCCACCGCCGTAAAATCCGGCATCCATAAACCACAACTTCCTCATCTCAATTCCTCATCTCTGTCTGTCGCAAGCTCCGTCATCTCCACCTGTCGCAAGTTGGAGAAAGGGGGGGCGATTATGTGTGAAGACGGCGGTGGT…
TRINITY_DN108462_c2_g1_i1	1	p2	(TC)7	14	71	84	GACCAGCACACAACAACATGTTTAACCGAAACAATAACATAAAATAAATGGTCAAATCAAGCACATTCTGTCTCTCTCTCTCTCTAACTTTACTTTGCACCGCTGTCTACATATATACATCCACGCGGAAAACAACGCAATATTCACCGTCCTCTCTCAAATTCATCGACCCATAACTCAACATCACAACTTACAACACTAATCTACATTCATTCTTTCCTTAATTCTTGAAAACCAAACATTCAAACATCAAGAAAACAACACCCACAATCTTAATTTCCGTAAAGCTTCAATCTTTCTCACCAACAATGGTAGTTAAGATGATGAAATGGCGGCCATGGCCCCCAATTTTATCAAGAAAATTTGAGGTGAAATTGGTAGTGAAGAAGATGGAAGGTG…
TRINITY_DN90631_c2_g1_i1	1	p2	(GT)7	14	988	1001	CTCTGGTTTTCATTTTCCTCTTGCATTTTGGGCTTTTTCATCTTCTTTTTCTTCTTCTGATTAAGCTCACTGGAAACCAAATTCGACCCGCAACGTGATGTGAAATTCTTTTCGGATTCTGACGAAGCTGAAACAGGCATGAGAATCAGAGGAGAGAGAAGTTCAACCATGGCACGCGGGTTGAATGTTGCGGGCCGAGAACGTTTGGTACGGGCCCGTTGCGGCCCACGTTGAATCGAGCTGAGTGGGATCATCTTGTCACCACCACCATTACCTCCTGAATAGGAAGTGGAGCTTGAGCTGCTGCTACTACTACTCTCGAGGACCGACACAGGACTGGCAACCTGGAATTGATGGTCTGCAACCACTGTCGCTTTTTGGACCGGAATTTTGTCTTTG…
TRINITY_DN92733_c1_g4_i2	1	p1	(T)10	10	1	10	TTTTTTTTTTGCAGCAAAATAAGGTTCAATATTAACGATAAGTAAATGTCTACAATTTGACCTGTTCGTAGGTTTAAGAAACAAAATCAAAACCATAAGAAATTACATAAGATTTCTGGTCTAATTTTCACCCACCGGGTTTCAGGCAACTTACAACCCCTGAGTCTGACGTCCTTTTTTGAGAACTGAGCACAGCCCAAAATGAATATTGACTACAGCTCACTGTAATTTCGCCAAACTGCACGAAATTCCTCACGAAATGTATTCAATCGAGCTTTCAGATTAGGTGTCCGAAAGCTTGCATG
TRINITY_DN99385_c1_g3_i2	1	p3	(CCA)5	15	143	157	AGCGACCTGAGCATCGTTCTCCTTCTAACGGATGACGAACACCACCACCATCGACCTCCATCACATCCAGGTAGGTTCTCCTCCCTTCTACCCCTTTATTTTTTTGCCCGATTTTTTCCACCACCATCCGCCACCACCATCGCCACCACCACCACCACAATCTGTCACGGATTTGGCCGTCGATCATTTATACCAGCAGCAGGTCAACGCAATCTCAACTTTATTTGAATCAATTTGAGACCTAGTAGCCCGGTCTCTCCTGT
TRINITY_DN99915_c0_g2_i1	1	p3	(AAT)6	18	113	130	GCCACCGCCACCTCCGACGCCACCGCCACCATCGACCGCCACCGCCACCTCCGACGCCACCGCCACCATCGACCGCCACCGCCACCTCCGACGCCACTGCCACCACACCTTCAATAATAATAATAATAATAAACAATTAGTAAGCATACACAAGAAAACTCACTCCAGATTCATATGATTTTGAGTTTAGAGTGACAACTTGACGAAAAGATTAAAAAAAAATAATGGTTTCTTTATTCACACCCATGTGAAAACTTACCACAAATCACCGATTTGACTCAATAATGGGACGAATAATCTGGGTTTGAGACAAGAACCCTAATCAGTTTTGATTAGAAACAAAGAAAAAAATGACCAAAATTTCGATTTTGATCCTGCATTTATGGCATAATTGACTTT…
TRINITY_DN108019_c9_g1_i2	1	p1	(A)15	15	492	506	AAGACCCTCTTAGAGTTTTTTGCAAACAAATTGATGAAGACAAATGAATTGTTATATCATGAAGTAAAACTTACTCTAAAACCTTTGCGGGAGTCGGTGGAGTTGGAAAACTGTAAGCGGATGAAACCTTGTTTTAGTGTTGAGCACTTGCTGATGGGCTGAGTGGATGTTGACGATGGGCTGTTGGTGCTTAGCTAGGCTTGTTGTTATGCTTGGAGACTTGGGCTTCCTGCTATGCCTGGAGACTTGGGCTTGCTGTTCTGCTTTATAAATCTCATATACACCAACATTTGGTCGTTCGGTTATTAGGTTTTCGTTACAACAGTTCGTAGACTCATTCTTTCTCTCTGCTATGGTATGGTTTGTTAGTTTGTTGCTAGATTATCTTGATTTGGGTCT…
TRINITY_DN101273_c1_g2_i2	1	p2	(GA)7	14	61	74	ACAGATTAAACGAGAGATAACCAATTACTTACTTCTTTTGCTGGATAGTTAAGGGAGAGGGAGAGAGAGAGAGATCACCTGGATATTAAAAGTTCTGCCTTTAGTAATCACATCACCAATCAGGTCCACCTTATGATCTTCATGTGCTTTAATCCATAGCATATGTCCCAGATCTGCTTCATCAAGTTTTTCTATGGGCACTAACTTAAAAAGCCCTTGAACCTCACACAGTTTGAAACAAC
TRINITY_DN62562_c0_g4_i1	1	p1	(T)10	10	138	147	AACTTTAGACACTGGACTTAACATAGGTCATATCTAGATGCCCTTTGTATGTGTACATATGTACATGAGGGATTGTACTTCTCCTGTTCATTTGTTTGTCTTTAAGAAATTAGTTTTTTAGTAATATAAAGCTGATGTTTTTTTTTTCATTTTTTGTGCAGGCCATGTGTATGTGTATATATGTACATATAAAGAAAGAACG
TRINITY_DN88606_c4_g3_i1	1	p1	(T)24	24	80	103	ACTACAACTCTCTTGAACAACACGAACAAGAGACGATTACAACTTCAACACGGCATAACTATGCTACTTGACAAAAACGTTTTTTTTTTTTTTTTTTTTTTTTGAGTTAAACTCATGTTAGCCTGAGCCGATTACACCCCTTTTAGTCTCTAAAATTGATAAGTAAAAAAGGGTGCACACATCGTGATTTTCATCGATTTTAATTATTTTTATTTGGTTATCACTTCGTTTTAGGGGTGAGCATAATACTGGTATGCCCGAAAATACCTGATACCCGTCCTGAAAAAATCATGAACCCATTATTCTAGCTACTGCGGGCTGCGG
TRINITY_DN155843_c0_g1_i1	1	p1	(A)10	10	171	180	AGTTGTTTAAACTTGGTTCAAATTTTCAATAATTCCCAAAGTAGCCCCATTTTATAAATCGTCCTGTCATCGATAAATCCACGGGATGTTTGACTACTTTGGGTTGCTTGGGTTGTTCGGTGGTCTGGTTATTTACAAATTGCCATGGAAGATTTTTGTAATTTGAAGGGAAAAAAAAAAGAGAGAACGATGAAGATTATAAAGATTTTTTAGTATCTTT
TRINITY_DN61167_c0_g1_i1	1	p1	(T)17	17	219	235	GTGCGTCTTGTAATATAATAAATCCAAATGAATGGGCCCAAACTCGACGACCACGCGTCCTAAGCGAAACTTGGACGATTGTGAGTTATTCTTTTCTGTAGATGGCCGATCCTAATCCGCGCAAATGGCTGCAATTGTTGTTGTTCCTTGTGGCACCAGTCGGCGGCCAGGAGAGTGTCGATGGATGGTTTCTAGTAACCCTTTGCCTATCCCATCGGTTTTTTTTTTTTTTTTTAAATTTATTTACG
TRINITY_DN19111_c0_g1_i1	1	p1	(T)12	12	109	120	ATTAGAGATAAAACCTGCTCAGTGAAAATTAAACAGCAATAAATAAGGTAGCATAATAACTTGTCTTTTAATTGAAGGCTAGAATGAAAGGTAAAACGAAAAATCAACTTTTTTTTTTTTAAAAATTTAATTTGACATTTTAGTTAAAAGGCTAAAATAATTATGAAAGACGATAAGACCCTATAGAACTTAATTATAAATTTAAAAATTAAAAGGTAAAAATTTTACTGGGG
TRINITY_DN93209_c0_g1_i1	1	p4	(ATTC)5	20	209	228	GGGGCGTCCAAAAAGCTCGTGGCACGCTCCAAAAAAGCTCAGACTCGATAAAAGCTCAATTTGTAAACAAAACGAGCCGAGAGCCAAGGTAGGCTGCTAGCTCCACAGCTCGATTGTGTTATGCTCTGTTTTCTTTCTGTAAACAGAAATTTTGAAATTTACCAAAAGAGGGCCACATTCCCATATAACAGTTAATAGTATTATTATGATTCATTCATTCATTCATTCACAACAAGAACCCAACACTTTGTCAACTCCTTAATCATTATCACTTGTATATTTCGGGCTTCAAGACACCAATGTAAGGCAAGTTTCTGTACTGTTCGTTGAAATCCAGTCCATACCCCACCACGAACGAATCCGGGCACTCAAAGCCACTATAGAACTTGCCATCGCCCA…
TRINITY_DN98378_c1_g1_i3	1	p1	(T)10	10	156	165	GGATTTAATAAAAAAAAGTAGCAGGTGTATAAAGAAAGAAGACTTCACCGCCTTTGGTGAAGCGCGTGTTCTGTGTGAAACTCACGCTTCATCACCAAAACACACCCACACAACATCCGATCTTTCGATTCAAGAACACCAAACCCTAATTTCTATTTTTTTTTTAATTTCTATTTTATTTTAATTTTTTTATTAAAAAATTTTTAATTTCCGTTTCCCCCTTTCGTTCCAGATCCGGTACACCCGCTGAAAACCCTAGATCCGTACGGATTCTGATCTCTGTTTTCCTTCCATTCCAACCCTTTTCGACCTAGATCTGATGCTAGCTTCCATTTTATTTTTAATTCTGGGGTTTGAAATTCTATCGTTTGTTCTTCGTTCGAAACCCTAGATTCGTTG…
TRINITY_DN36044_c0_g1_i1	1	p1	(A)10	10	113	122	GGGTATATATGATATTTTTAATTTTGTTTGGGCATATATGATATTTACCTATGTTTGTAGGGGTATATATGAAATTATCCCATAATAAAAAGTTGATGCAAATACTTTAAAGAAAAAAAAAAGAATAATAATATAATATTAGACCTTTTGGATTGACCTAGTAATTAGGGCTCTAAACAAACCGAATCATACGAAACCCTGTTCATATTTGTTCGTTAGACATTTAACTTGTTCACGAACACTAACCAGACGAAATTTCTTATTCGTGTTCGTTCATTAGACATTTAACTTGTT
TRINITY_DN45093_c0_g1_i1	1	p2	(AG)11	22	259	280	ATTTTTTTAAAAAATAAATGATAAACAATATAAAAGTAGTTTGAGTATCAAAAACTGATGGAACTACTATTTAACGAAAAAAGTCAACGCAAGGGGCGATTTTCCCCTTTTACCCCTCTAAACCATTGCTAACCTCCAATTAGTTACGAAATGGCCACCGCGTTAATCTTAACCATTAAATTGGTTTAATCAAGTGCTCAGATTGTTTCCTATGCTTTTTTGGCGAAATCCATTTTAAATTGGATTCGCCCCCTATACAGAGAGAGAGAGAGAGAGAGAGA
TRINITY_DN93585_c8_g1_i1	1	p1	(A)13	13	146	158	CATATGAACTATAAACAAACAAACATACCTAGCAAAATCCCACTTAAAGTAGGGTCTGGGAACGGTGAGATGGGGGTAACCTATTCCTCTGTCCCGCAGGATAGAGAGGTTGGCGCCCAAAGAAACCCCGAATCGGGATGTTTGCAAAAAAAAAAAAACAATTCGAGACAAATAATGGAAATTTCATGTTCATGTTAAAAGTAAGTATACAAGCTAAAATAAAAGGGACTAAAAGCCCTGTAAGATTAGTGGATTACCTGCACGTACGGACAAACCTACCACCTACTACTAAAGAGTCTCTAGATATGTCCTAAGCTAATTGTCTAGCAGGCCAAGAATCTTTACCTA
TRINITY_DN95637_c1_g2_i3	1	p1	(T)10	10	1	10	TTTTTTTTTTAGATAAAAAGAATCACTTTATACATTCTCAAAATCAAGCAAAAACACTCGTTAAATCACAATCACAGAAACACAAATGCCTACAATACTCAGTCAAATGGTTTACCATCATAAAGAGAATAAACATACTAACAAATTACGAAGCAAATCAAACTCTTCCTCGAAAAAACCAGTTGTTGATTGTATCCTCATTGCAAAAACAAATCAACAAGATCAAACCATTACTTGATCTTCAAATGCCTCTACGACCTCTTCGTCTTCTCGACACCCCAATCACCTTAAACCCCCTAACAAACTTCTGCAACTCATCTTTGTTCCCAAGTAACAGACCTACAACAACCCCACCACTGCAAAACCCTAATAACCATTCAGGAACAAACCCACCATTCG…
TRINITY_DN91789_c0_g6_i1	1	p2	(AG)10	20	557	576	AGGAAAGTGTTGAGCGATTTTCGAAGGGGATTAAGCAAATTCGACGGAACAGGGACATTCGCAACGAAATGCTTGTAGATTAAAGCTTGGTGTTCTAGCTCCATCCATTGAGAAGGGGTGAATGGTCCTTTATACCTTGAAGTAGGCATATGCATACCTGTTTGTAACCCTCCTCCATACCCATACCCTGCAACTGTGTTTCTAATGTAAGCAGGTGAGGGCTGGTAGAAAGAAAAGAGTGAGGCATCTTTAGTGGCGGATGAAGAAGATGAAAAACTGAGCATATTGTTGGCGTCAGCAGGTGAGAGTGAGAGGATAGAATCAGATCTCAGGGACATTGTCTTGTAATCAGTTCTGCAAGATTTGTTGGTGTGAAGAAAGGGAAGGTGGTGATGATCA…
TRINITY_DN101795_c8_g3_i2	1	p1	(T)10	10	730	739	TGGCAGCTCATGTTTTTGGAGCCTGCTATTACCTTCTAGCAATTGTGAGGCAAGGAATGTGTTGGAAAGATGTATGCAATCTTGAAGAACCAGGCTGCGGTGAGAGGTACTTCAACTGCCGGTTCCTTGATGAACCTGGGCGAGCCACGTGGTTTCAATCAAGCAATATTACCAATATGTGTGGACCAGAGACGGATTTTTTCGAATATGGGATGATTTTTGATGCTGTGGATTTTGGAGTTGCATCGTTGGAATTCTTCACAAAATACTCTTATTGTCTTTGGTGGGGACTCAGAGCTTTAGGCTCGAGAGCTGAGGAACTTCAAGCAAGTACCTTTTTTGCAGAAACACACTTTTGTATAATCATTTCGCTTACAGGATTGTTGCTTCTTGCTATGA…
TRINITY_DN142474_c0_g1_i1	1	p1	(T)11	11	64	74	GTTTTTTTTGGGACTTTTTTTTAAATTTTTTCCTAAAATGAGGGAAACCGGAGAAACAATTTGTTTTTTTTTTTATATTTTATATATATTTTTTTGAGCGGTTATCTTTTGCTAACTCATCCTAACCTAAACCTATTTTGACCCAAATATATCATAACTTTTTAAATGACTAAGCCTGACGCAAACTCATCTTAACTCAATAAGACTATGTGCAGTGGAGGGGGGGAGAAGGGGATGA
TRINITY_DN70112_c0_g1_i1	2	p3	(CCA)6	18	352	369	TGAGATCCTATCATATTTAACCGTCGATATTGAAAGAGAAACACTCTCACTCTATATCTAGAGAGAGAAACAAACCCATATCTAGAGAGAGAGAGAAAGATATGCTCAAAAGTTTATAACAAAACCATCAACCAACCGGCCAATTAAAACACACAAACATTGATCACCGGAGAAGAAGAAACATCTTTATGTGGGTTCTCAACCACCATGTCTTTATTTTCCGGCACAAGGAGGAGATCGGCGGTGGTCTTGATTATCATCATCTTGGTACTCCAAATATGGGCTTTGAATACCAATTGTTGTAGGGTTTCTGCAATAAGAACACCACCACCACTCCCACCACCACCGCTGCCACCACCACCACCACCATCAACTGCTAAAGATTCCGATGAGATCAAA…
TRINITY_DN101339_c1_g1_i3	1	c	(TA)11(CA)10	42	11	52	GTCAGCTTGTTATATATATATATATATATATACACACACACACACACACACACGTTTTCAACTCTCTGGATTAGCAGCTCGTAATGTCTTTCTAATGCTCTTCATTGTGTTTTTCACCTCATCATTGTGTATTTCTGCTTGTTATTGTGTCTGTTTGCTCATCATTGTGCAATTTACTCGTCGAGTTTCTCTTGGGTGTTGACAATATCCTCGTATCCA
TRINITY_DN29468_c0_g1_i1	1	p1	(T)11	11	137	147	CAACAAATGAAAAAGAACATATATGACAATATTATATGTTAGATGTGGCAAATGGGCGGGTTGGATAACATGTGAACTTCTGGTGCATGTTGAACAGATCGGGTCGGGTTGACAGACTTTTTGTCCAAATTTTTAGTTTTTTTTTTTCTGTAAACTAGTATGTCAAATGTAATTATTAGGGATTTTTACATATATCCCCTCCTTAAACCCCACAATTACATATATCCCCAATGG
TRINITY_DN105445_c1_g2_i3	3	p3	(ACC)6	18	636	653	TCAGTTCTTCGGCAGCAGCTACTTCAACCACCACTACCGGAAATGCTCTCTCTGGCTTCAGTTCTGCGGCATTAGCTACTTCAACCACTACCACCACCACCACCACCACCGGAAGTGGCCTCTTTGGCTTCAGTTCTCCAGCAGTGGCAGCTACTTCAACCACTACCTCCGGAAGTGGTCTCTTTGGCTTCAGTTCTTCGGCAGCAGCTACTTCAACCACCACTACCGGAAATGCTCTCTCTGGCTTCAGTTCTGCGGCATTAGCTACTTCAACCACTACCACCACCACCACCACCACCGGAAGTGGTTTATTTGGTTTCAGTTCTCCGGCAGCAGCTACTTCAACCACCTCCACCGGAAGTGGTCTCTTTGGCTTTAGTTCTCCAGCAGTAGCTACTT…
TRINITY_DN81974_c0_g1_i3	1	p1	(T)12	12	4	15	ATCTTTTTTTTTTTTAATCAACTATGCCAAGAAACTTTGGGCACTACTTTATGGAGGCTTTCTTGACGATACTATAGCAAACAGATGGGGTTGGATCACTAGAGTGTTGTATTGATAAGTAATATCCATCTAGTACAAAATGGTCTACAAATAGATGAACCCGTTATATCCCTAGAACCATCTTAAATGCGTAGAACCAAAACATTAAAAGACAAATAGTTCCTCATAAGCCACAAAGAGAAAAGAGTCACTCAAGCTTTACTCTGTCCATATCTCCGATCACTGCTTCAAGCTGCAGCCAAACAAATATAGTATATGAATGAAGAACCCATCATTGTGTGGAGTTGGGTGTCGTGTTCAAGGGTTGATGGGTCGAACCCAATGTGAACTTGAAAATTT…
TRINITY_DN93997_c3_g1_i1	1	p1	(A)10	10	271	280	TTAAAACGACTCAACAAAATTAGTTGACAAAAAAGTTAATATTACAAGCAGTGCCGTCTTATAGTGTTAGATTTATAGGTTAGGGTTTTGGGCCTCCAAACTCTAGACCCCTAATTTTTTTATATGTATATAATTTTGGGGCCTCAAAGTAGGCTTTATTTTTTTTATTTGTTTAGGCCCAAAAGAAATTGAAAGTTAGGTATACTTCTTTTATTAAATAACTTAAACATATTAATACATATTTTAATCTAAACTTATTAATACGCATACAAAAAAAAAA
TRINITY_DN104962_c3_g2_i5	1	p1	(A)10	10	125	134	CTATTGAACCGGCGACTTCTACTGAACTAGCATCTTCTATCTCGCACGACATGTATCCGAATAGTCAAATATCTGAAGAATGATGTTACATGCTCGAGTAAGGGATTGTTTTGCCTTGCCTTTCAAAAAAAAAATTAGACTTTGGTATTTGTTTCGCAAAAAATGTAAACACTAAGGTTGAAAAGGTTATGGGTTCAAAACTCACTCCCATAAAGAATTAAAGGGATTAAGAAGTTAGCTTTCAAAAAAAACATAAAATGTAAAGG
TRINITY_DN108063_c1_g9_i1	1	p1	(A)10	10	121	130	GAGAGAGAGAGTTAAATTTTTAAACAAAAAGTAACAAAATAGATCACAGGATAGGTGTTTTTCACCTTTATTTATGTGAGTTGGTGTCATATCCTCTTAATTATTCTTCACCAAAGCAAGAAAAAAAAAAGGTGAAACCCAAAAAAGAACCTGAGAATCTGTCCACAGGAAAAGAAAAGTAAAGAAAAAAAGCAAGATTTGAAAAATCATGAAAAAAAGACAAATGTGAATGAACATTATTAATGCACAAACTCATCAATCAAAAAAGGTGAATTGCAAGTGGTGGGTAGACTTAGAAAGATCTTGAACTAATAAAAAATTCACTGAAATACTACCAGTTTCACACAAATTCAACCCCTTTTCAACTTGCTCATCTCAACCTTTATGGGTTTAATTCTT…
TRINITY_DN93934_c2_g4_i3	1	p1	(A)12	12	88	99	AAATTAAGGTGTAGCTTGATGCCATTGAGAATTATGGTTAAAATTTACGTCTTTAAAATTCTATGGAATTTTAAGGTGTTGCTTTTCAAAAAAAAAAAATTATATGGAATTCAACATCTGCATAGGTAACAAGTGTGGATACTGCTCGTGGTCAGTTGAGTCCGCAAGAACAGAAAACTATTGAGGCCATAGTTGAAGCAAGGTGATTTTTAAGCAACTTAATCAAGTATATAAATATTTTTTATGGTTCAAGTTGAGGTGGAATATTCTTTTTGACACCAAGCTTCCACTATCAACTATATTAGTTGGAGTTGGTGATGGGCCTTGGGACACAATAAAGGAATTTGATGATTATATCCCTTCTCGCAGCTTTGA
TRINITY_DN104835_c2_g2_i1	1	p2	(TA)7	14	997	1010	CAATTCGTCGACCAATTAGTCGTAAGCATTTCATCTCCTGTTTATTTCTTCTTTTTTCATGCGTATGTGTACCGTTCTCCATTTATTCTCTGCGATTTAGGTTCCAGGAGATGTGATATTGGACCTCTCAAATATGGCCAATCAAACGCTCAAGCTCGGAGGTGGCTTACGTCAGGATGGTGATTCAATCTGTGTAATGAAGGCTGGTAAGTTGAGATTCATGAAGCCAAACAAATATTGGGTTGAGACCTCCCAGAGGAGGTATGTACCCAGTGCTGGGGATAATGTTCTTGGAGTGGTTGTGGATACTAAACCAGAAAATTTCCTTGTGGACATTAAAGGACCTGCATTAGCATTTCTACCTGTTTTGTCATTTGAAGGAGGAACCAGAAGGAACAT…
TRINITY_DN7449_c0_g1_i1	1	p1	(A)14	14	1	14	AAAAAAAAAAAAAATAAAGTATTTAGGGTTAAGTATATTCATTAAGTTATTGATAAATTTAACAATAATATTTTTGTTTTATAAGTATATAGATATTTAGCCTATAATATAAGTTTAAATGTAATTTATTGTCGCCTAGTCGACCACTCCCCACCCCTCCCCCAGTAGTATAACCATCCATTTTGTATCCGTGCGACTGAATTTTTTTTTTGGTAAATTTGTCTCCTTGAAATTCTGTGATACATGTGTTAGTACATGTCAGCGG
TRINITY_DN102977_c0_g3_i5	1	p1	(A)13	13	1	13	AAAAAAAAAAAAACTTTACTAAACATCTTAAAAGCAGTTAATATCTACCTAAAATCCCAAAGAAATCAAAGGAAGTTGGGACCATCAAACCACATTGGTAAGCAACTCACTCTGCAGACAACCGCAAATGTCTTTAGAATTGATTGCGGACGGAAAGCTTGACTAAATATCATAAAGGCCATTAATACATACTAAAATCCCAAAAAAAAAAAATTAAAGAAATGCTCGAAGAAGGTTGGGACCATCAAGCCACAACAGTAAGCAACCCATTCTCAGACACTCGCTCACGCCTTTAAAATTGATGGCCCGACTGAAAACTTTACTAAACATCATAAAAGCTGCTAATAGCTACCTAAAATCCTAAAGAAATCAAAGAAACACTCGAAGAAAGTTAGGACC…
TRINITY_DN31971_c0_g2_i1	1	p1	(A)11	11	130	140	TAAGGAACGGGTATGAGCAGCAAAAGCAGGGCTAGGGTGATGTAGGTTGGTAACTCTTGACATGGATGAAGAAGATGGCAGTGACAAAATTTGGAAAACAGTGGTGGTGGGAGGTGGGTAAGGTCACCGAAAAAAAAAAAGGCTATGGTGGTGGTAGGTCGCTGGAATTTGTGTTTAGAGGAGAGAAGTGTTCTTTCTGGCTGATACCATATAAGAGAG
TRINITY_DN85459_c6_g1_i8	1	p3	(CCA)5	15	356	370	CACCTTATAAAGTTTTAGAAACAATAATCATCAAATCCAAACTCTAATTAGCTCTTGACATTTTCATATTTACACTCATAAAATAAAAATAATATGATCTGCTTGAATATTAGTTTTAACTTTTAACCTTCCAAACAATTTCACATAACAAGCTCCTTTTTGTAAATAAGAAAATAAAAGGGAGCATACATACTATCACAAACAGCAGCAGCTCAAAGAATCGATTGGGTTTCATGACCCACCCATATATCTTGCGTCCTAGGGCTGGACCCAAATTCAAAGAATCGATCATACTAGGTCACAAGTTCAAAGAATCGATTAGGGTTCATGACCCACTCATCTTCTCCGATGGCCTCCACCACCACCACCACACACCGGTCGCCGCCGCCATCACCACCG…
TRINITY_DN39116_c2_g1_i1	1	p3	(GTC)7	21	1	21	GTCGTCGTCGTCGTCGTCGTCGTTAGTGTCGTCGCGCTACTGGTTTTTAATTGATAAAAATATTATATTATTATTATTGTTACAACACTAACGCTGTACACGACGCCCTCTCCGCCATCGCCGCAGTAAACACCTTCGCGTGTGTCACGTACGGTGTCAACAATTATAATTCAACGACTGCTATGTGTTGTCGTTAGACGCGAATGGTGATAGTTGGCAGCGGATGAAGTATTTTTGTTTATTTGTTTCCTCTCCCAAATAGTCGATCTGTGCAGGCACAACAGCGTCGTCACTCGCCGTAAAAACAATATGTGGAAAGTACGAGAACTCGCCGATAAAGTGACCAACGTAGTCCTCAACTATACAGAAATTGAAGCTAAAGTCAGAGAAGCCACCAAC…
TRINITY_DN146047_c0_g1_i1	1	p4	(GTTT)6	24	1	24	GTTTGTTTGTTTGTTTGTTTGTTTATATAACTAATTCGTTATTATGCGAACGATTGACCTGAAACAGTTAGTGCGGAATCAAACCTTCCAAAGAGCATGTTAGGTGCAAAAAGGTTCTACTTGCATGATAACATTTTGTCAACCTCTCACTCTTTAGATTGCAGTTCAGAATCTTGGGCTGACTCCTGGATGATCTTCACATGTAACTTTTTGCATCATGTGAATGCAATCTAAATCTAATCAGTAAAAATCGCCTTTTCATGTAATGAAATATTTTCGCTTATCTGGTCATCTTTGTTATTAAATAA
TRINITY_DN144347_c0_g1_i1	1	p1	(T)10	10	64	73	AACTTACTTATCGAAAGTCAAAAGTTGACCTTTTTTTATCGTCAACGAAAGTTAAAAGTTGACTTTTTTTTTTGTCATCATGATTCTAAGACTACCATGTTAAACGTACCCCTCTGCTTAATACACACCTTTTTGAGGAAAAAATAGAGAGGTGATGTGACTGATTTAGTAGGTATATTCCATAAGACTATGTGTACTGGGGGATTTTGGGCGATAATGGAGCCCAAAATCGCCCCAAACACCACTACGGACCGGCGACTTTGGGGGGATTTTGG
TRINITY_DN93362_c0_g4_i2	1	p1	(A)10	10	2	11	TAAAAAAAAAATCAAGACTGAAAATACTAATACTTGAATACTATAATTTGAGTTGGTTTGCGCTTATTGCTTGTGCGATAAAATTCCAGAACTAGTTCACTGTTTAAAAAAGACCATGTCAATAAAAAAAAAATCAAGACTGAAACCCAAGAAACACTCGATCGAACAAGGTAACTTGCGAAAAACAAAGAAATTAAGATAAAAACAAAAAGAACCCACGGTTAAATCCCAACTACGATCGACACTTTTCTCTATTTAGCTCCAATTCTCCATAGTTTTCTGTAAATGAGTTAGCACTTACCAAACTTACTCTCTATGCTAAATAAACT
TRINITY_DN94700_c1_g4_i1	1	p2	(CT)6	12	181	192	GACATATCCGAAGCCTACACCTGCACCTTTCCTTTGCTTTGCTAAGCTCCTTTGCCTTTCTTCCTTATACCAAAATCACCTATTTGATGTTTGAAGGGTGAATATTACTTCTAATCTCCTGAATTTCGCATGCAACTCTTCCACTATGGTGATTCTTAAGCTTCAAAATTATGTGTCTTCCTCTCTCTCTCTATGGATCGTGATA
TRINITY_DN114670_c1_g1_i1	1	p1	(A)10	10	221	230	GGCGCTCTCACGCCCTTCTTGCCCCGGCACTACACATAGCCTTAGCACGCCAGTCCAACCTTTTTTGGCCTAAAACAAAATGTATTTTTGGTGTCTTTTTGTGACTTTATTATTATACACTTTCTTTTTCACCCTGTCACTAAGTTTTGGTGTTCTTGAGATGTTTATAAATACATACTTCTCTAACTCAAGATATTTACGATCTGATATTTTATATTTGAAAAAAAAAAGAAGTATAATTCCTAGTTTAAA
TRINITY_DN82579_c2_g1_i1	1	p3	(GAT)6	18	384	401	TGCAAATGGCCCCTTCATTCTTCCAGATTATGCTAGACCCATCAGCCCCTCACATGTCATTGCCACCTGATTTTGTGTGCATGCATTTGGGGAACAAAATCCCAAAAGCCCCAATAATCCGATCCGCAAATGGAGGGTATTGTTGGGGATTGAAGATTAAACGAATTGGTGAAACTTACTGTTTCGCTAGTGGATGGAAAAATGTGGTGAAAGATATCCAATTGGGTTTTGGGGATTTTCTTTTCTTTCAGTTTGTTGGCCAATCCACATTCAAAATGTCAGTTTTTAGTCAAGATGGGTGTGAAAAACATTTGCCCCAAAAGATTGAACACGATGGTGTTGATGAAATTGGTGATGATGAAGGACTGAAAGAAGAACAAGAAGATGATGATGATGATG…
TRINITY_DN97944_c0_g3_i1	1	p2	(CA)10	20	206	225	ATCTCCTAAACATATAACTACCTAAATTTTCCAACCAAAATTCTTCGTCTCCGTCTTCCTGACGATTGTCGGAGGATAAGAAGACGTGTAGCAAACGATAGAGAGATCTATCCTTCTATCCCACTCCATCTCATACGACTGTGGAACCCTAACTGCTTTCTGTTACACCACTGATAGTTTGTTGTATCATAAAATTCAATAGATTCACACACACACACACACACAGTTGCTAGAGATTGACAGGATAATGGCAAGGACCAGGTCATCATCATCATCCTCCTCATCGTCG
TRINITY_DN31251_c0_g1_i1	1	p2	(GA)6	12	483	494	TCTTCCGATCTATCCAATTTAAGCAAGAACAACATGCATTAATATCACAAATCAACTTCTATTCGTATTGTACATTCCCGACGGTTATAGCATTCCAAAACAATCTCATATAGCAGCAACCATGTAAACAAATAGCAGTACAATCATTTCTAAATCGCAGTTTTAATATCGATTAATTTATACCTAAATTATCGAACAGTTTTCTACCGATACTAACAAACATCAACCCATTTTGATCCATCTGTTTTAACCGATTTATTTGTGGTTTTTTAGTTACAAGAATGAATGTTTAGTATTCGAATTCGATTAGTACGCGGATGCCCGATTAGGAACCCCAAATCCCGATAGAAATTTGAATGAAGCAAAAGAATAAAGGAAGGATTAATCCAATGCTTACTT…
TRINITY_DN10606_c0_g1_i1	1	p1	(T)12	12	70	81	GAACAAACCCTTGATCCTCTATATCCAGATCAGTACGCATCTCATATTTTGATGATAAAAGCTGCTTAGTTTTTTTTTTTTAACTTACAGGTTATGCTGGGCAATGCAATGTATTTGTTTCCAAGCCCACTGGTGCTAATCTTCATGCATGCACATTGCTTATGTATCGAAACCCCATCTTTCTTTAAATACACTCAAACAAAACATACTAATAAGTTGAGTTGACAAATTTTGGATAACATATAACCTTCATATTTGGTACATTACTGAAGAGACGAGAAAATTTGAACTGTATTATTAGAGGTTGGTACATAATGAATTATATT
TRINITY_DN37661_c0_g1_i2	1	p1	(T)12	12	1	12	TTTTTTTTTTTTAATTTCGAAGGCCTTTAAAGTTTAAGCCTAAATCGGTTGCTTTACTTCATACGTGGCGGAAATAATTCTTAAATATATGAAATATGGAGTAAAAAAATATGTAAAAGTGTTTTTTTTTATCTTTTGTAAGCAGACTCATTATCTGCACGTGAGATTTCATTGTGATAGAAAGAAGTGAGGAGGGCCCTTAAAAAAGTTGAAGGGGTTGGCGAAATTAGAGTAGATAGAGAAAAGAACAAGGTGACAGTGAGGGCAATTAATGTTGATCCCGGATTACTCGTCTTCAAGATTCAAGAAGCATGAAAATATGCTTCAGTTTGGGGGGAATCTGAGCCAAATCGAGTGATGGACAAGAAGTATAAAAAGAAATCCGGACTGTTTGGTGGA…
TRINITY_DN92519_c0_g2_i5	1	p3	(CCA)5	15	51	65	GTGACGCAAAGGAGCCACCTAGTCCTGTCAGTGTAGCAACTCCACCGCCGCCACCACCACCACCACCGCAACAACAACAAAAAAGGCATGTTAAACCCAAGGCCGTAGACGAAGATCTATACAGGATCTCGCCGGTGCTCCTCCGTTCCAAGCCTAGAAGGGTAATTTCGTAAATTCTCATCTCATATTTGTTCATATGTACAAAAGATATATTTTTTGGTATATTATTAAAAATATAATGAAGGTTTTTATTACACATGATTTAAAGAAAGTATCTAATTTTACTTTAAAGAGACATACAATTGTAAAAAAATAAATAAATAAACAAAAACAATTTTGAAGCCATAGTTTAATGTTATACATGATCCGGTTAAGAGTTTAATTTTTTTCTGTGCCATA…
TRINITY_DN154445_c0_g1_i1	1	p3	(CAA)8	24	325	348	GCTCAGTATCTGCAGTTCCATATAGTAAATTTTTTATCACTAAAAGGTTCTTGCTAACATCTTCCTGTGCTTTTTCTAACTTTTTATCTCCTTTTTCTAATGCAACAACAGCTTCTTTTATTTGTTTTACTACCTCCACTGGATTTTTCTGTGATTTTCCAAATAACGGCATGTTTCCGGCTAACATAAGACGTGTGGTATGCAGGTGGTATGTGTTTGGTGATGTCTTGAATGCAATAATAGCGACTTGCGTCTCCGGTGGTCGTAGAGTCCGTTGGTTGGAGCTCGCGCGTATACGTTACAGCGGTTCAGATGACACAACTTCAACAACAACAACAACAACAACAATATAATATTATTAT
TRINITY_DN65697_c0_g2_i1	1	p1	(T)10	10	169	178	TGCTGGTTGTAGTTGTTTCCCCCCTGAATGTATTTGAATAACCTTGGATTGGAGTCGCCGCCTGCCGGAAATGGTGTGACTGTCGCCAGAAATGGTGTCGCCGGAAAAGGAGTCGTCGTCTGCCCGTCTCGCCAGTCGCCGGAAAGTGATAGGTGATAAAGTTAGGGCTTTTTTTTTTGAAAACCCTAGTTTAATTAGGTTTTATAACATTGGGT
TRINITY_DN87855_c1_g1_i3	1	p2	(GA)6	12	368	379	AATGTAAAATGCTAACTTTGCTTCACTATACATAGGAACCCATGAAACAAACGTATCCCCAATCCGTTCACTGACAGTCAGTACAGCAACTAAGATCCAGTATTGACACCAAAAACGAAGTTGCTCGATATCAGGCTTATTCTTCTCCACTGATTTGAAGCATTCGTATGCTGGATATGCATATCCAAACACCATTATGAGCCCTCGGGTAAGAAAGGATCCAATCATCTTGCAAACCTAAGGTTGTTTTGCAGAATTGAGTGATGTGGATAACAGATACGCAGCTTATTCGCGTAAGCGTTGGAACGGAATCCGGTTATGCCGGCTTGTGACGCCGCCGTAATGAGACAGTTAACGGTGGACGGAGGAGAGAGAGAGAAACGGGGAAAGGATTTGATA…
TRINITY_DN76680_c0_g1_i6	2	p1	(T)13	13	1057	1069	TCCTTTTTTCCGTTCACGATTTCCACTGAAAATTTCATTTTCATTTTCCGTTTTATGCTACACCGACCAAACTCATCTTTTTTTTTTTTTCGATTTCCGACTACAACTCTCGATTATGTGTATGATGAAGGATTTCACCCCTGATTTCAACCCTAAAAACCCAAATCTCATATGTATTCGTTGTTGTGGCAAGCCGAAAGAGAGAAAGAAGACAGATGAAGTTGGTTGACGCAGGTAGGTGATGTAGTCGCTGGAGCATCAGGGGTGGTCGGCGTTCGGGGTGGAGGTCTTGATCTGAGAGGGCTAGGGGAGATGAACATGGAGTCCCGCCGAACCTTTTGTCTTCATGCTAAAAAGTAAACCAACCGGTGGTAGTGGCCGGTTGGGGTGGTTGGCCGG…
TRINITY_DN102399_c2_g10_i1	1	p3	(GTT)8	24	54	77	TTACTATTATTGGTATTGTTATTATAATCATTATTGTTATTATTATCATCACCGTTGTTGTTGTTGTTGTTGTTGTTATTATTATTTGCGTAGGTGTCTAGATATCTCATCATTTTTGGATGGGACTTGGAAGGTTATAAGTTTTGTCTTTGCTGATTGTATTGTTGGTTTTTCTCTTGCAGAGCCTTCACCGTTGCATACCACAACAATTGTAGATAAATGCACCCTTAAGTTGGTTGATGAGTATAAGCACATGTTATGCAAGCCACTGAGCTTTTGTCAACCT
TRINITY_DN87578_c3_g3_i1	1	p3	(GGT)7	21	594	614	AACCAAGAGGATATATTCACTCATTGAGATGATGGAGACTTTGAGAAAGCAGCATGAACAGTACTTAGGCCATCTTTTGAAGCTTGGTACCTGGTGATGTGCCTACGAGAAAGAACATACTCATCGAGTTTCTTAAGACCAGCTTCTGAACCAACATAGAAAGCGGTCGACATTGCGATGTAACTGAGTATTCTCTTCGCAATTCATCAAGTTAAACCTGAAACAATACTTTTTCCGTGTTCAAAGAGTGTGCTTCTCCTATTCAATGCATTCCCAGTCTACAGTACGAGCTTAAACAACCAGATTCAGACACGGGAGAAGCGTTGCTGTCGGGTTGATGATCGACGGTGGCCGTTGCGTCAAGGGAGAAGGAGTCTAGCAGTGTAGGCCAAACTGATA…
TRINITY_DN66000_c0_g1_i4	1	p2	(AC)24	48	51	98	GTACGTGAATTTTCGTGCAAGTCCGAATCGTTCACGACACGCACACACATACACACACACACACACACACACACACACACACACACACACACACACACTAGTACGGTACTACACTACGCTCACTCACACACACATTCTCAGACGCTCCGATTTCGATTTATTTTTTACCCGTGCGGCGTTCCCGACCGGCGGTGTAGTTTCTTTGCGCGTCTGTCGGTGGTCCGAGGTTGCTGTTTTACTGTATTTACATCGAAATCGCAACCGACAATCGTCGTCATCATTATATTATGCGTTCGGTTTCCGTCCGACAAAACCGACGTGATCGCAGCGCATGACTCTATAGCCGGCAGACGCCGCTCTGCTAAAAACTCGACGAACCACCACCATCACCCGCTCGGC…
TRINITY_DN82842_c4_g2_i8	1	p1	(T)10	10	59	68	AAATAAAATCTTAAAAAGTAAATCCAAACTTTTCGAAATGTATAAGTGTTGTTTAGTATTTTTTTTTTCTTAAAAAGATTTTGAATAATAAAATGTTAAGTTAAAGTGGTTAAATGTGAAAAGGGAGTCCAAAAGAAAACTCAAAAATAAAAGGAAAATGGCATGTATTTATCACTTGGACGGCATGTATTTATTATTGTTAATTGAAATTAAATTAACCTTAACCTTTATCCCCCAATTATCCCCAAATTGCTTCATATGAACAGTTAGGGTTTGCGTAACCCTACCATTTCATCTGCAAAAAAAAAAAAAATTCTCCCGATTGGTGTTTGTTAAGATCAGGTGTTCAGGAATTTTTCATTGTACAAGGGTTTGCGATTCTAATGATGTACCTGGTTC…
TRINITY_DN92606_c2_g4_i2	1	p2	(TA)6	12	101	112	TTCTTTAGTTAAATGAAACCCGAGTTTACACCCTAGCTATAACTAACATACGCTTTGATCGAAAAACTAAAGAGGTCACTATTTTTCCTCATGATTATTTTATATATATATAATTATATATCATAAATCTATCACCCATCACCACCAATATCACAAAAGACCAACACTTTCCTCCATAGCAACTCTAACCTAGCTTAGAGTTCAAATCCAGTGTGTTTGACTTTGACTCAAAGTCAAAGCCATTCACATATTGACTATTCAAATCAAACCTCTTACTGTCTTTCTGTAATCTTTTACCTTGATAATTACTATCTGCATCTGTACTCCCACTTCTCTTCCTGCCATTCCCAAAATTACTAACTCCACTCATCCCCATTGATGTCAAACCAAGATTGACTT…
TRINITY_DN128993_c0_g1_i1	1	p1	(T)11	11	294	304	GAGTGTTGGTAAAATATGTAAGTTAAGATTTATTGTGTAGATAACTTTTATTGTAATTATCTTTAGTGTTGAAGTCCATTTCCTTATCTCTGATCCAAATATCGAAACGCAACCACAGGAAAAACTCATTAGAGGCCCGGAGCCGCAACTTTGAGGGCACTTTGACGCTCAAGTTAGTATTGAATCCAAGGTTATATCAGATCATAAAAGTAAAAATGGAGTGTTAGTGAGGGAGGAGTAGCTTAACCTGCTTTTGGAGAATGAGCTATGTTTTTAGTAGGGTGTTCAAAACGTTTTTTTTTTTCCGGCCTGAACCGATTTGGACAAAAACCGGTTGGGGTTTGACTGGTTTAAAATCTGGTAAAACCGGTTTAAAAACCTATATAATCAAACCGGTTT…
TRINITY_DN87859_c0_g3_i1	1	p3	(GTG)5	15	18	32	TGTCGTGATGGCGGAAAGTGGTGGTGGTGGTGCTCAACAGGTGCTGCAGAAAATGATACCAAAGCTGAAGATGTTTTCATTTTCTGATCTAAAGAAGGCTACTAAGAGTTTTGGTCAGGAAATGTTTCTTGGAGAGGGTGGTTATGGGAAGGTTTTTGTAGGGTGGTTGGATAGTGTAACACTTGCCCCACAGAAAGCTGGTGATGGGCTTGCAGTGGCCATCAAGAAATCAAGTCCCAACAGGGCTCAAGGTCTCAATGAGTGGCAGGCTGAAGTGAAATTCTTGGGAACATTTAGCCACCCAAATGTTGTTAAGCTGTTTGGATATTGCTGGGAAAATAAGAATTTTCTTCTTGTTTATGAATATATGCAAAACGGAAGCTTAGACATGCATCTCTT…
TRINITY_DN104615_c1_g2_i1	1	p1	(T)10	10	1	10	TTTTTTTTTTCCATCAACAGTCAAAAAGTCTTTTGATAAAGATAAAAGAGGATACAAGTGTATGTTATCTCTCATACCACAAACCATTCTTAAATACTAGGTGTCCACATCATCCTAAACAAAGACGATAATAATATGATTTACATACTCACCTACCATTAATGATCATAAGGATATTCTGAGTCATTCTCGATCACTTTGAAGTGCTGAGGCTGCTGCCCTGAGCAGTGCAGATTCCACATCTTGAAGTATGACCTTTCCAGATTTTTCACCCAGCGGGATGTATCAAACAGAGGACAACTAAGGCGTGATGATTTAAGTTTGTTGGTCAAATCTTGAAGTTTTGACCGGTTTAAAGCTAAATACACTGCTCTGTCTTCATACTCCTTCATACTGTTG…
TRINITY_DN80359_c0_g1_i2	1	p3	(TAC)5	15	46	60	TTTCACAAAGCCCACTTGAAGCTTTACCATCTTTTTTCCATATAATACTACTACTACTACTCTCTCCACTCTTCTCATATATCATATACTTACAGGTGAAGTAAAGATCCAACCTTTATTAACAGATTAGATTGATTTCTCATCATTCAACTCAACATAACTATCATGGATTCTTTCATCTTCAACACCATGAATATAACCTTTTCTGAACACGATATCGCCGAATTCCTCAACCACCCTGATAATGAAGATTGCAAAACCCTCGCCGGCGCCGGTTGTTCCCCCGATCACTACAGAAATCCGGATAACTTTAATAGGTTTTCAAGGGGTGGTGGAATGACTGGAAACCCTATGTGGTCTCAAAATCTTAATCCAAAGAAGTCTTCTGTCATGGTGACT…
TRINITY_DN92462_c3_g3_i2	1	p3	(GGA)5	15	948	962	CTTGGCCTTTGTAAAAAACTACCTCCTTGTTGCTTTTCTTTTTTGGATTTTGAACCACCTTTTACGCTACCTTCTTCTTCTACAGGTTGATCCTTCTCTTTCTCCTTCTCTTTCTCTTTCTCTGAAGATCCATCAATTCGATTCTCAATTTGTCCATCTACATTGTATACTTTCAGCAGTTCCCTAGTACGAGCATCCCACAATGAGAAAGACAGAGAAGTAGCAGCCCATATCTTAGACTTGACATTATCAGACAACAAATACTTGACATCTGAAGAAGATATACTACAAACACCATTAACAGTTGCTTGGCTTTTAAGGTCAATACACGACCGTTCAGCCAGCAAAGCAGCCATATGTCGTTCTTCAGGCGATAAAGAGAGTGATTTCTCAAGTGAT…
TRINITY_DN141385_c0_g1_i1	1	p1	(T)11	11	152	162	TTGTATATGAGGAACTCATATTGTAAGAACTTCATGTCTCCATGCACGTGATATCATGCATAATAAACCATCATGGCCATCTAGACATCTCCATTCATTCTGCCAAAATCTTCTACCTTTCGTGATATCAAGCTCTACCACCGACCCTTCCTTTTTTTTTTTACCTTTCAATCACACTTATTGACTCTTGTCAAGATCGGAA
TRINITY_DN108127_c6_g3_i2	1	p1	(T)13	13	107	119	ACTTGGCGGCCACCTATTCGCCGATGCAATTTTTTTTTAATTTTAGTTAAATCGCTAAGTCCCTATTGGGCCACTTGGCGGCCACCTATTCGCCGGTGCAATTCTCTTTTTTTTTTTTTAAAGTCATGGTTGGTGCCACAATGACCATGACTTTATAGTTTTATTCTGTATAGGTACAAGTGGTTCTGTTTATATGCATAAATTGTTAGTTGGTGTGGTGGTGTTATTGTTACTTTGTGTTATACATGACGAGAGGTCGATTCTTGCGTATGCCAGTTTTTCTTTTTCTTTTAATAAGGTTTTTGTGTGTTGTCTCTCTGAGCATTGCACACGTGTTCTTCCCACCGTCTCTAAACCCGTTTATACATCTTGGACATGCAGATCATTTCAAATTCCTTC…
TRINITY_DN89107_c3_g4_i6	1	p1	(T)11	11	605	615	ATGAACATTTGAGAATTTGTTATTTCTAACCATAAAAAGTAAAAAATGAGAGTGAAGCAAAAGGAAATAGAGGTTCTTATTAATTTACAAATTAAATGGCCAATCTTCACCGTTTCATATATGTAACTACACAATCAGGTTGTTCATAAAACAAAAGACAATTAGAGCACAAGAAAGATGTCTTACATAACCCCAGTTATTTCAGGAAAACTGATAGTTCGAATCCACCCTGTTAAGCAATTGATATAAATCGAGAGAGATCGCAAACCGTCTAAAGTTCACATCCAACAATCTACACCCAAGTGCAATGATACAGAAGATAAAAAAGATAGAAAGGAATTACAGATTTACAGTTCTCTGTTTCTTTCACAATGGAGGCCGTTTAGCCTGTTTAGCAAG…
TRINITY_DN88112_c0_g1_i1	1	p2	(TA)9	18	217	234	TTGTTTCGTATGTGTGTTTATGTATTTGGTACTTTTTCGTTTGAGTATGTTATCAGTGGGGTTTGAGTTAATGTTATGATCGTTGTGATCGAGTTGTAATTTGGTGTGTTTCTATATGATTGATGATGTATTGGTATCAATACATGTGAAATCATAGTTGTCTTCCCCTCAACTCATTAATCGAGACTTCTTGTTTTGAGATTTCATAGATCTTGCTATATATATATATATATAGAGAGAGAGGTGATCTTCAAACTAGAACAAATTTTAG
TRINITY_DN96012_c1_g1_i6	1	p1	(T)12	12	1	12	TTTTTTTTTTTTGTTTATGAACACCACATATGCATATATACGTACACATAGTATACACATGTATTGTACCGATATATAATGAATCGAAATTTGACTCCTAACAACTCATTCCTCTTATACATAAGATCTACAAAATGGTTACATCTATGAGGACCATTTGGACACTAATAGTCATGAATGACACATTGACACACCACAGAAACTAAGGGTAAAATGGTCAATTTGATCATGATTTGACCCACATAGTGTCAAAGTAAAAGCATAATCATATTACTTCATGTGCAAGCATCCTTTCAACCACAAAACAAGCAACCAATCTGCACACTTGTAACAGGCAGCAAAGATGGTATGTGAACTCCTTGTCTTGCCCCTTATCTATATGGTGCATCTAAATTTATT…
TRINITY_DN107987_c0_g2_i2	1	p2	(TC)12	24	575	598	CCGCGTGGAGGAAGAAGAGAATGAGAACTGCGTCTTTCTTGTGGCTGTTGGTTGTCTGTTGTTTGTGGCAAGAAAGGTTTGCTCAAACTTGGGAGTATCTCAGGAGTATGTCTTCTTGTCAATGATGATGAAAGGAATGAACTGCCTAATCGAGTCAGTGTAGGAGTCCCCAGAAAGTGCAGGCTAGGTGATGGTACACTACTATACAGATCAATCGATTGCCTATAACTCTGAGGCCAGGAAGGGTTTAAGGAATTAGGTTTGCTCTGCTGTTGAGGGTTTTCATCGGAATAATTTGAAAATTCCGATTCATTACCGTCATCTTCCCCCACAATTGAATCCTTATCTTCATCGTCTTCACTCTCAATATAAAAGGCTTGTTCTGATTCTGAATTCTTC…
TRINITY_DN89702_c1_g2_i1	1	p1	(A)10	10	181	190	GTGGGTTTTCACAAGCTCCGGCTTCTCACCAGCTGGTGCCTCTCGTTTCTGTCCAAATATGCATATATCAGTGACACCAAAACAGAAGTGTATAGTGAAAGTACTTGCAACATTAACAATATGAAGTGTTGAAAGCTTGTTAATAGAACAGATGATCAAACATGTGAATCCATTAACAACAAAAAAAAAACATTTGGGTCATCTAACCTTAGCATGAAAATGTGTGACATGCTCAATGCATTTGGCTCAAGGTTCAAAGACAACAAATAATGTCCTTTTTAACCAGCTATAAAAGGTAGGGAAAACTAAAAAAAATATATATACTCTAATTTATAGCAATGCTTATTCAAGACACGCGACTCTTTATTTTTCAATTTAAAGGATTAAACTTTTTTTATT…
TRINITY_DN78701_c1_g1_i1	1	p3	(ATC)8	24	45	68	TTCTATATATATAATTGGTACAGCTATGTATTAGCTGTTGTCTAATCATCATCATCATCATCATCATCCTGATCCTCATCATCATCCTCATCTTCATCATTCTTATCCTCACCCTCATCATCTTCATGGTTATCACCATCTTTCTTACTGTCTAACCAACCCCATCTTTTAGCCAATACCAGCACAGATTCTTTGATGACATCAGTAATTTCATTATTGTTAGAGGGCTTTGCCAACTTCAAGGCTTCGTTGCTCTTTTTCAAAGCTTTCTTTCCTATTCTGTAAGCCCTTTTAACTCTATCATTTGTCTTCACCATCTTCTGATTCAATCTATCTTCAGTTTTGACAATGTTGTTTCTTACACCACTCACTTCTTCAGCAACCAATCCCAAATCCCTT…
TRINITY_DN86111_c0_g1_i3	1	p2	(GA)7	14	1	14	GAGAGAGAGAGAGAGTGAGTATGTGTGTGTAAAGAGGGAGAGTGCAACTTGAAACAAAAAACCAAAACATTTGTCTTAGATTTACATTGGACCGCAATCTTATATACTCTCTTTTGTTCACCTTAAACTCAAACAGCTTCTGTTCTTCTCATCTCCACATACATCCGACTTCAACTTTAATTTCTGCTTTTTGTCTCCTTCCATTTTCACCCTCAATGCAACCCTCAAATCTTGAATCTTTCCTGGATTCCACTGCTCCCGTTGTACCCTCAAGATCCCTCTCCAAGAGTTTGAAACAGATGGAGGTAACAAAGGTTAATCGGCTATGGCATCCATGGGGAGGAGATCCAGAAGTTGAGTTCTTCACGTTGAGTGATGTTTGGAACCGGTTTGATGAGT…
TRINITY_DN88011_c0_g3_i1	1	p3	(CAC)5	15	10	24	CTTCTTTCTCACCACCACCACCACCGGCTGATACAGATCCTACAATTTCTTGTCCCAGGTTCATCCTCCACCGTAGCCGCTACACCATCGGGCATCGGCAGCAGTAACTGGTATGGTTAACGTCTGTGGACGGATGAAGATGAAATTGAGCTGTGCGATGGCAGCAATTGACGGTGGTGGAAGGGATTTCTGGTCGTGGTTTGGTGTTTTAGGGTTTGAAATGGAGAGGAAAACGGCGGTAGATGGGGAAGCGGAAGAGATGAAGGTGGAAAACGGAGCTGCAAAGGAGTGTTGGTGGTTGTGGAGATGCGGCGAAGGTAGATAGGTAGAAGCAACGGCTGTGGGTGGTAGTTTCAGCTGTAGACGGCGGCGGTTGTGCCTTATCTAAAACCCATTTCA…
TRINITY_DN105076_c0_g2_i1	1	p1	(A)10	10	166	175	AGTGGGGCGAAATGGAGCGAATGGGGGGCCCGAATTCGCCCCGGAACACCGCCCCCCGGGGCGAATTGGAGCAGCGCAAATTCGTGGGTTCGGGCGAGACGGCGGATAAGTGGGGCCCACAACCAAATTTCAAATCATTCCAACGGTCATTTGACCGTTTAAACTAAAAAAAAAAGTTTTTTTTAAATAAATAAATTAATTAAAATAACCTATTTAAATACCTTCCTCAACCAATTCATTTTACACAAACTTTTCATCCAACACAAACCATTTTACACACAAACATTTCACACACAAATCATCTCCAATAGA
TRINITY_DN92218_c2_g1_i1	1	p1	(A)10	10	282	291	CGAACACAAGTTATTAAGAAAAAATAAAATTTACTGTAAAGTAATTATTTATTTAAAAATATGTTAAATGGTTTTGATGAGGTGTAAATGTATAATCGGCCATTGAAAGCTTGAGTTAAGCCCCCTTCCCCGTTACCACGGTCACCCCTTACTTCACCTGGCTCACACCTACACACCCGCAGTCTTATGCTCGTTAAATCAATCTTTATGATAATTTATCAATTTGTGACTACTTAATTAGCTAGTTATATATTAACAATATTGTCCTAGCCCAATATGTGAAAAAAAAAATACCATAGAAAAAATGTGCGATTTTATTGTTAAAATAATAAAACAATTTGTAACTTATTACCAAAAGGGAATAGGTAGAAGACTTATTGTGTAGCAGATGATGGTTGG…
TRINITY_DN93504_c6_g5_i10	1	p3	(ATA)5	15	289	303	CCACCATTTCCTTTGTTTCGTTTATGCACCCTCTCAAAGACTTCAAGTTATGTTGGATCTCTTCCTAATTCAATTGCCAATATAAGACCGGTCGCTCTTAATCGGTTGTATAAGATCGAAGACACTTTTGTTGGGCCAATAACTTCAAACCGCTTCAAAGCCCATGAATATGATTTCAAGTTTTCTTCACGCAGAAGTGCACAACCGAAAAAGCAAGGCATACCATAGTTGCTCATTCCAACCCATATCCCAAGTGGCAGATCAAAAGCATTCAATCAATTTGTTGTGATAATAATAATAATATCACAGCACAATTAACTTTGCAACCATACCTTATACCGGTTAACAATATCCTTTAAAATCGTGTTCATCGCATGTCCCTTGTGTAAAACTTAGCAG…
TRINITY_DN71875_c1_g3_i1	1	p1	(A)14	14	242	255	GGTTAGCGGTTATGTTTGCCTCAAGGCCTTCTTCAGCTCAGGTTTTGTTTTGTTTTGTTTTGTTTGTGTCTTGTCGGTAAACTGGTTGTTAAGTGACTAAAAACATTCTTGATGGGAGCCGAGCTCTATCTCTATAGCTCGAGCACGGCTCAGTACTTTGTCAAGGTTAAATTATTTTAGTTATATTCAGATACTAGTCTATATGTCCGTGTGTTACATGGCCACATGGGTTGTAAAATTTAAAAAAAAAAAAAA
TRINITY_DN91423_c0_g2_i1	1	p2	(GA)9	18	1	18	GAGAGAGAGAGAGAGAGATGTATTAAAGTGTGTTGGTGTATATAGACAGAAAAGAGATGGCTTGTCACTGTTTAATTGTAGAGAGAACGGAGCTTCTTTGGTTGTAAATAAAACCTCTCAGGGTTTTTTGTGTGTATTTATTTATCTTAGTTTTAGGAATTAGTTTATAACATTTTCTGAGTAGTGGGAACCTAATGCGCGAGAGGCTACAGCCTCACGGCCACTTCATTATACCTTTATTGCTTTGTTAAATGTTAATTGATACTCTCTTCGTCTGGTTACAGCATTAACAATGTTCATTGCCATTTGCTTCCCTTTCTTCGGTGCACTTCAGGGTGTCTTCGGTTGATTTGCGTTTTCCCCAACGACATATTCCGTGTGTATCACACTAAGG
TRINITY_DN95838_c3_g5_i2	1	p4	(TGTT)6	24	8	31	CTGGGTATGTTTGTTTGTTTGTTTGTTTGTTTAGTATCAAACAAGTAATTATCTAAAGAGCTAGTGGTTATATTGGTTATAGTTTCTGTCTATGTTTAAACACATCAAACTTATGATATATCTTATAAATCTCTAACAAAACTTATAAAACAGAAAGATTCAAAACCAACCACATGGACAGTAAATGATGATGAGCAGTAAATTGAAGTCAGGCGACGGGTCAACGGTCATTACTACTACCTTTCCATGGACCTCGTATTTGATAGGGCCATCCATCTCTGCACCTAAAGCCATGAGTCTAGTCACTGAACTG
TRINITY_DN64164_c0_g1_i2	1	p1	(A)10	10	53	62	GTATGAGTACAAGCAAAGGTGACTTTTGAAGCTTATTGGAATTAATAAATTGAAAAAAAAAATAAAATAAAAATTAAAATATTGAAATAAAATAAATTGGGTGATGTCAATACGTGTCTTGTTGTGTGAGGTCAGCAAATGATGATAGTGACGAGCGACGTTTACTTTTGCGACGAGTAGACTTACAGATTCGTCACGTATTGTCCTCTTATCCTTGCATTTAAGATGGTACAGCAAAGGCGGTGACCGTCACAAACAAAGATGTATATGGCCGGAAATGATAGATTTATGAGGATCGTTCATCTTATTGTTTTCCTTATTTAAATTATAATAATAAAAAAAAACGTATAAATAAGTTATCTCTCTATCTCCATTTATATATTT
TRINITY_DN97735_c7_g4_i6	1	p1	(A)10	10	66	75	TGCTAGAACAAAACGTTAGTTAAACATGTTATATGTTGCTGTACTTGAGAAAGTTCAAAAGAAACAAAAAAAAAAGGTTAATGTCGTTTTGGTTCAGTTTAGCTCAAAGAACAATCTGTGTTCTTTATCAATAGTATATACTATCCATAAACCTTTATTTATATGTGAATATGTTGTTGAATTGAAGGATTGTATATGAATGAACGGATACGAAACGGAAAAAAAAAATCTGTTATTTGCTCGCTATCGGGGCACCAAAGTCAGATACTGACCGATCATGGCAATGCCACGATATTCACTATAGCACTCGCCATGATCGCTATTAACAACTATTTCAGTTCAGTTAGACAAATTCCCAAGATTGTTCAGTTCGGTTAATGGATAAGCCTAAAAAAGTTA…
TRINITY_DN106604_c2_g1_i2	1	p2	(CT)18	36	1	36	CTCTCTCTCTCTCTCTCTCTCTCTCTCTCTCTCTCTCCTCCCAATCTCCCACCATCACTTGTCTGCAACGAAACCCCTCAAATGCACGACATCTATCTCCCTTCATCTTCCCACACTGGTTGATTCTCTAGGCATCTATCGAGATTTTAACTTTTGATTGGGATTCGGAGTTGGGAGGTAGATCTGCTTTGAAGTAATAGTAGCAAATATGGCCACGATTGTAGGTTGGGCGTATTCTTCCAGCAGCAGTGGCAGTAGTCTTACCAATAATGATCTGGATAGAAATGGGGATATTAAACCTCATGACATAGAGCCTGCAACCCCGCGATCCATTATAAAGATGGGATCGAGGTCAGTTTAATTACTTCATATAATTTATTAGGTTATTTGTTTGTAGGT…
TRINITY_DN108521_c37_g1_i1	1	p2	(GT)8	16	136	151	GTACCTACTTTCAAACCCAATAAGAGCATATCCATTGGTAAAAGACGTGCTTCTACTGTGTATCTAACGGGCTGAAATTCTTCTGCCTAATTTATATGTTCTGACTTCTGACTCTAGCTGTATGCAAGCACGCGGGTGTGTGTGTGTGTGTTCTGCTAAACTCTCAACTCCTAATAAATTATACTTCACAATTATTATAATAAAGTGGCAACAAAATAAATCTCAAA
TRINITY_DN101762_c0_g3_i2	1	p3	(TGC)5	15	410	424	ACCTAAAGAAGCACAAAAACTAATATATAAAGTCCAAAAGAATCCAAATAAATGTATGTACCATCTTAGTCAAATCCAGGAAAGATTCTTGATTCATAAGGAATGTTCCGTCTCAAAATATTAACAACATATTTTGGGGTTTAATGGTACTGGCTAGAGTAACCCCTGAGAAGTGTTCACTCAGGCAACCAAAAACAAATCCATAAGCTCGTAGCTAGCGGGCAAAACAAAACAAACAATATTGTTGGGCCAAATGTTACAACTACTTGTTCAAGAGACTAGAAGATTTCAAATGACAGACAATTCTTGATAACATCTCAATAATGTTTGTGTCCTCACTAATATAACATATTACCTATCTGCTCATTACATTCATTCATGTAGTGCGTGGACTCATCC…
TRINITY_DN122331_c0_g1_i1	1	p1	(T)10	10	111	120	GGTCCGCGTCGCGTTTTCGCGTTTTCGTGCGCGTCTCGTCTTCGTCGTTGTCTGCGAACCGAAAGTAATAATAATTTGGCGACACTCGCGCCGGTGACTGTTTCGGTTTGTTTTTTTTTTCAATTTTTTTACGGTTTTTGTTTGCGTTTTCCGCCAAAGTGCGACTCTCGTGTCATGTCGCCGGGATTTTCGTAGCCCGCGGACCGCGATCGTTTTCCGCTTTCCGTTAACTTCGTACCCGCGGTTCTTGCCGTCGTTCATCCCGACCGGCAACCACAGCCTTCGCTAGTCCAGTGATGCGGCGGAAGGCCCGCTGGTCGCCGCCGGGGCCGGCCCTTGTCGCCCTGCTCGCCGTCGCCAGA
TRINITY_DN84040_c3_g3_i1	1	p1	(A)10	10	1277	1286	CTCACGAGCAAAATAAAGTTGTAAACAAGCTAAGCTAGGCTAGTCGTGTTCAAACTCTCCCAAGTTAAATGAAAACTCAATAGTTTACACCCTTGAACTTCAACTTCCAAATCTGTTCTTGCATGAAAATCATTTGAATATCAAAAGTAAACCTAAGTTGATATCATACATAAAACTTCAAGATCAACCATAAACAGATACAAAATATAATCAACACCAAAACTTGCTTGTTTTTAACTCAAACAGTTGAACAAAAACCACTATCCAAAAACACTAATGGCAAGAAGAATCTATCTCAAGGTTCTTCATTTCACTAGCCAGTTCATCATGCCCTAACCCTAACTCAAGTTCCTTTAGAGAACTCTTTAGACCATTACTTGCATTAACAAAAGCAACCGA…
TRINITY_DN91108_c0_g1_i2	1	p3	(CCA)5	15	191	205	GCCTTGGTATGTGTAACCATAACCACTAGATGATGAAGCCCCGTAATCTTGATTGTAATAATTCTGATTATACATTGGCATCGTATAGGTATACGGATTTTGTCCTTGATATTCAAATTTGTTAACTACCTCAATGCTTTTCTTTTTGTCTTCACCACCACCACCAGCCGCCTTAACATCATCGCCGCCGCCACCACCACCACCACTTTCCTTCTCTTTCTTATCACCGCCTCCCTCGGCCTTCTCTTTTTCCTTGTTATCGCCGCCTTTCT
TRINITY_DN102980_c3_g2_i5	1	p1	(T)10	10	456	465	CATTTCCTCTCGACTTGGCTTCTTGATAAGCAGTATGCAAATGCCAATACTGTAGATAGTGAACGGACAAAATTCAAAAGCCGTAGCTTGACGGCTTGGCTTGATGCCGAAGGTAGGATAACTGGTTCCAGCACTCTGCATATAAGTACAGCTCCGCCCCATAGCAATAAAGGTTGAATGTAAGACGTCATCACCTGGTGTTCTTTACTTTTGTTCCAATTATTATCATTTTTCTGCAGTATAAGGACCCTGCACACTCGCAATAAAGGTCCAAGACCCCACGCAGCAAAAGCAATAATTCCAACAGCTGGAATCAACTGCACTACAAGAGACCGACCATGGAAAGCTTCATATGACCTTGTCAAAACTGTAGCAGCTGTTTTTAAGATAGGAATTTGG…
TRINITY_DN65070_c0_g1_i1	1	p2	(GT)7	14	135	148	CGTCTTTGGAAACCGAATACGTTCCATGAAGTTGATATTCTTGCTCAATTAATGCAAGGGATCAATTCTAGATATCAATTTTACACACAGTCGGATAAAGTCTTTGTTATGGGAAATTGGTGCTATAGCAGTAAGTGTGTGTGTGTGTGAAGGGATGCACAGTTGGAAGTGTGAATATACAAGTCAAAGAAAGCAGCCAACACGTTGAGAGTTGAGACTAGTTTTATTTATTTCCGGTACTTGCCAAAAGGAATCATCTTTCCTTCTACACCTGCCGACTATACACTAATCATGTAAGACTATGTTCAGTTATATTATTATTATTTGTTTTATTTAATCACATATTGACATGCGT
TRINITY_DN93168_c3_g2_i3	1	p3	(TAA)5	15	571	585	AGGCAAAGGGATCTTTAGAACAAGATCCTCTTCAAGGGTTGTGTTGTGTTCGCATCTCACAGCTCACCCTGACACGCACGTGCTTCCCAAATTTCCGCCACGTGTTTAACCTTCCCCATTTTCATCACCAAATACGTACATCCTTCCGTATTTATACACACACCGTATACATTCCCGTCTTCATCCATACCTTATCAATTTCTGCTCCACAAAAACCCTACCAACTTTCCCCTTCAATCCACACTCATCAGATCACTTCCCCCACTCCAATTCTCTCTTCCCTAGGTGTTATTGTTGGATTCCGACTGATCGGAGGGGAATGCACAGATCGTTTCAGCTAGGAGACGAAGAGGAAATCGGTTGGAGCAATAAACGGAAATCATTCACCGCTGGAATTGG…
TRINITY_DN155631_c0_g1_i1	1	p1	(A)10	10	111	120	TTACATTTCGCTTTTGGCCCCAAAAAACGTTAAGCCGGCCCTTTAATACTATATGAAACATTAGAAATGATACTTTAAAAATCATAATTCATTTGGTGGCCAAAAGTTTGAAAAAAAAAAGGACAAATTTATATTTTTTTTGGTTGACTAATATATGATATGATGAAACTGATTAATTTCCCCCACACTTGATGAAGTCGGTAACATCATGGGATAAACTTTTGTCATATTGGTATCTGTACAACGTAAAATCGCCACCTAATAGACAAGTGTCGATCACATAATATTAATTTGTTTTTACATGGATTCATACAATTTTTTTCGTGTAAACTACAATTTTTATAAAAGTTGTCATTGAAAATAAATAACG
TRINITY_DN83241_c2_g3_i3	1	c	(A)13ccccaaaaccc(A)10	34	358	391	TTGCCCATGAAACTTGTTCAGACCACCCTGTAATGGAAATAGATGCGATACGCCATAACGCCAGACATTAATTGATGGTGTTAATGCATAATTAAGTACTCTAACAGCAGGCCTTTTTGGGTTCCCATTATGGGGGATAGTAGAAATTGTCAGCCCTGGCAGCTGCAAGTGACGAATTGTTGAGTGTAACGTCAACGTCGTTAGCCGTTACAGAGAAGACGCCTCGACGGAATGGTAGATGTGTTGGTATGTTGTTCCCAAAAATTTACATGTGGTTCAGTAATCATCATTTATCAAAGGAGATGTTCCCAATCATCATTTATCAATGGTCAAAGGGTAAAATGCGTAGCACAACCCAAAAAAAAAAAAACCCCAAAACCCAAAAAAAAAACGAAAAAA…
TRINITY_DN91964_c0_g7_i1	1	p2	(AC)6	12	207	218	TGGGCTTCTCCTGTAAAATAAATAGTATAAACTATGTAAGGACCGATACAAAAGCAATTGACCATCTGATATCCATCAAAGGTAAATAACAAAAATAACAAATGAAGGCAGTTTAAAGGGGACTCCGTCCCAACAATGATACCAGAAAGAGGGAATTACATACATATGTGTATGCTTGAACACATATAAATTGATAAACATATTATACACACACACACATAAGCAAATTACATACATATGCATGTGAATAAAGTACATGCATGAAATATGTAGGACACATATATGTGATGCGCGCATATGCAAGTGTATGTGCCCACGTCAATCGTTGTCCAATCTTTATCGATGATATGAATAAGAATCCCTTTTTTCATCTAAAGGTATTTCATATTTAAATTGTCA…
TRINITY_DN97205_c0_g2_i1	1	p2	(TC)11	22	78	99	CGATCTGCCACCGTTGATATTATCCGGTGTGGATTGGCCCTTCCTTTCTCCCCCAAATTAACATCAGTCACATACGTTCTCTCTCTCTCTCTCTCTCTCTATGCCTCTTCCATCTGCCATCGATTCAACTTCTTTAAAGTGAGCTCTCCACCACACCTACAACTGCCAATCAACACAGATGCGGACGATGGTGAAGACGATCAACGGCACAGGTCTCTCTGTATTCCTCGTAGTTAATGCTTACCCTAAAAGGTACTCTTCCAAGATCCCTTCCGATTTAGTCCTCTTCTTGGGCCTTGGATTCATAGATTGGTAGCTTTCCCTTCGCTCCTTCATCCGCATCTCATAATTATTATTTCTATTTCTATCTATTATATTTCCCTCTTTTCATTCCGTACA…
TRINITY_DN70396_c0_g1_i1	1	p1	(A)10	10	288	297	GTTCTATAAAGGTATCCATTTTGTGTGCTAAGGTTTATACGAAGAAGAAGACAACAAAGAAAGAACGCTGTCTAGGAAGCAAGCTATTGATGGTGTAAATAAAAGGCACTATCGTCTTCTCCAAATATGATTTGTTATCTATCTCATATCTCCAAATATTAATGTTTTGATCTTTAATCTTGTAGCTTGATAAGCTTCACAATTCCATGAGGATTTTCCTCTCTGGGATGTTTATAGCTATGTTGTCAAGGCGCAAAGGCTGAGCCCGGAGCCTAGGTGCAAGGCGCAAAAAAAAAAGCGAGGGCTTTTTGAAGTATTGCGCATA
TRINITY_DN105034_c3_g3_i3	1	p2	(CT)6	12	100	111	AACTTGTCAGAAGTGGTCCATACGGACACCTGTACGCACCAGATCGCGCCACGTGGCTGGCCGTTACATAAGCAGCTATACGTCCCTTTCACAACATTCCTCTCTCTCTCTCCTCTCGGTATAAATAGGTGATAACCTGCAACGGTAAAGGGGTTGAAAATTTATACTCCCACTCTCACTATCCTTACATTCATCACTTACCATACTGATTTGAATCCCGGAGGTGGTTACGAGAGGAATTCCCCCATTCCCCTCGTAACGAGCTGACGGTTGT
TRINITY_DN69300_c0_g1_i3	1	p2	(TC)10	20	12	31	TTCAGGTCACATCTCTCTCTCTCTCTCTCTCATTGTTTGTGTGTGTTTATCCGTGTGTGTATATCTGCGGGGAGAGTTCACTGCAAAACCATAAATAAGGCTTGAACTGCAAGAACCAATATGGAGCATTTGTTTATTTGTGTATTTGTCTAAGATTCTAACATGACTATTAACATGCATCATGGTTATGTGATATACTTGAATTGATATATGTATATGTGTAGATAAATTTATGTGTATTCATATTTTATAAACATCTATATAGTGTAGATTAACTACATCTATTTGATCTATATATGTGTACGAAAATTGTTTAGAGGAAGAGAAAAGGTAGTATAATTAATTAGGGAGAAATTATTTGTTTATTTTTTTTACAATTATCCCTTTTCATTTATTTTG…
TRINITY_DN102986_c0_g1_i2	1	c	(GT)10(GA)10	40	43	82	TGTCTCCATTCTGCCAAAATAACTGTAAGGTTGAGTGAGTAAGTGTGTGTGTGTGTGTGTGTGAGAGAGAGAGAGAGAGAGAACCTAAAAGTACAAAGATTAATGACAGGCCATTTAGAAAATCGGGCGGGTCGGGTAGGGCTGGGTAAAGTGTCGGAACAGACTGATTTAAAAAATGGTTATTTTGGTTCGAGTCGGGACGGTCCGCTTAGAAAAAAATGGTTGAACTCCCAAAAGCAGGAGCTGACGAGGCACCAAAAACTGATGAGTAAGTTTGGGTACTAAACAAACAGGTAGAAGTGCCACCAAAATTTAACTCCCTGTTTGTGAATCAAAAGGAGATGTGCTACCAAATGGTTTTGCAGCAAACAGATTGTCTGTTTAGCCCAAAAACTAATG…
TRINITY_DN93986_c2_g1_i1	1	p2	(TC)8	16	1794	1809	AGCAAACTAACAATATTTTAAAACCGGAGCTAAAGATCATACCACATTACAAAACTGTTGATGATCCATGTATTAATAAACAAATTTTCATCTAAAAACCCTATTTTCTTATAACATTTCCTTGTACATTCTATCTTCTACCATCAGTTTCTTCACCTATCAAGATGTAAAGTTTCTTGGCAATGGAAAACTTGACTTACTCGCAGGCTTTCCAAATCGCGAAAACCTTCTACCTGTATGTAACTTCCTCTTTATAACAGGAACCTTTTTCGCTATAGACCGCCATATCATCTGCACAGCATCACCCTTCTTAGAAGGATACTGGTACTCAAAAAAATGTTCAACTTCTTTCAATTTTTCCCATTTCTGAGTCCACTCATCTTTACTAATACTTCTTAT…
TRINITY_DN96273_c2_g2_i2	1	p3	(CAC)5	15	11	25	CTACCACCATCACCACCACCACCACCGGCAGCCGGTTTTGCCTCATCATCTTTCTTTTTCTCATCCTCAATATTAGTTGGCTCGTCTTTTTTCTTTTTCTCGTCTTCGTGGCTACTGTCTAAGGCTTTTCCTGTATCGGTTTTCGTTTTATCATTATCGCCATTCTTGTCTTCTATTTTCGCCTTTTTATCGTCACCTCCTTCTACCTTCTTTGCAGTTGGTTTCTCATCTTCTTTCTTTGGAGGGACAAT
TRINITY_DN77960_c1_g3_i2	1	p1	(A)11	11	691	701	CTCTTCCGATCTCGAGAGGCCATCTGGTGTGGCAGCACAAATTCTACTACAGAGGAAGGTATGAGATAACTTGTGTTTTCAATATTTTCTGGAGATTACTAACAATTACTAAACAAACTAGTATGTGTATCCCGAGCTTCACGGCAAGAGTGCGGTCATTTTTTCTCCGCATTAAATAAAATGATTTTGGTCGCCATAACTTAGGCTGGTAGAAAACCATAAAAACGAATGCTGATACCGGATACTATAATACCACATCACAACTAATGGTGTTGTTCGCTCATAAGAGCTTGGGTTTGTCACAAAACCGCAACACTAAAAAAAATACTCGGTTTTGAATACAACTCCATTTATAAAAAAGTTACACTAAAATGTTCACAAAAAACTAAGAATAGCCAC…
TRINITY_DN92047_c1_g4_i1	2	p1	(A)10	10	1333	1342	TTTTTTTTTTTTGTCCTTTGGAAACACATATCCATTACCAATACCAAATATACATTTATAGTACAACAATATTGACACGAAAAAGAAAATGACAAAATATAATATTAAACTGAAAATAAAATTACATTAATAATAACAAAATGACAAAAGTAGTGAGCCCTGCAATTGCCAAAAACTCCATTGCAGTCGCTCCCACTTGACTAAATTTACAAACAAGCCCTTATAAACCCTACAAAATTACAAATACACCCTGCATAAACACCGCCGCGTGTCCAAATAATAGCGGCGGTTGTACCTTACATACAGAAATAACGACCACACTATATCGCTTCCCAATCGATCTCATACGACGGGTATTTTTCCAACAGAAGATTATCCCACGCGCTCTCTTCATCTGTA…
TRINITY_DN89438_c0_g3_i1	1	p1	(A)11	11	118	128	CCGATCTGTTGCAAGTGGGTTAGTAGATTGAATTTTATTTTTATTTTTTAATTCCAACTTAAAGTGGCTCGACGGGTCGACCCGTTTAGACCACATCAAATATTCAACTACACGAACAAAAAAAAAAACAATATTAGTCTCAACGCCGTATACAAAAATTTATAACACGTACTCCAAACTCGGTCCCATGTTGCTCAAAATGGTTCTAGTAATGTATCCATAAATATGTGATTCAAACTTAAAAAGATC
TRINITY_DN94907_c2_g1_i1	1	p1	(T)10	10	267	276	TGAGGGCAAACTTTTTTCAACCTGGGGAGGATGATAGGGACCAGCTCAGTGACCCGCCTGACCAACCCGGTGACCCAACTGTGATACCGGAAGCAGCACCCTTGCAGCTGCTAGCATCAAATAACAACAGTGATAGTAACAAATGGTAACAAATGGGGTTGTATGATCACTGCCACGTTGCTGATGATTTAGTTTAATTAATTGTTTTTTAATTTGATTGTAATTTCCTTTTTTTTTCTAGTTAATAGTTTAGTAGTCAAGGGTAGTTTTTTTTTTGGTCCACTAAGTATTAGTTTTAGTGGGTGGTTATCTAGTTTAGTGGGAAGTTGAATTGCTTTTTCTTTATGTACTTGAATTCGAAAGAAAGGAGGCAGTTGTTTTTTAGTATTATTTTGATCT…
TRINITY_DN104152_c4_g1_i3	1	p2	(GA)7	14	12	25	CCGATTTGGATGAGAGAGAGAGAGATGGATGTTAAAATGGGCAGGAGACTTTGAAAAATCTTGTACCGGGGTTTGTGGATTCAACTCATCTCACCCAAAGAAACCATTTTTATGCATCAATTCATCAACCCCACAAAAACCCACATCCAAAAAACCCAATTCACATCTCGCAATCATATCTTTATCATTATCTGTACTGTTTCTTTGTATTTTACTCTTCATCTTACTAAAAACCTACATTTCAAGAAAACGAAAAAACACACCTTTACAAGACCCAACCGTCGTCTACCTCCACCGCCACCGCTCCGCCAACCTCCTCCCACCGGCATTCACCTTCGAAGAACTCCAATCATCCACCAACAATTTCGACCCAGTTAAAAAAATCGGAGACGGAGGGTT…
TRINITY_DN69090_c0_g1_i1	1	p1	(A)11	11	117	127	ATTCGTTGTGGTTGTAGTGTCTGAGATCCTGATTTGTCACATCCCCGAAACGGTGTTACTTTGTTAGTGGAAATTTGGGGGTGTGACATTCGTGACCAAAACCCACAATCAACATTAAAAAAAAAAACCTAAAAACCGTTTACTAACAATACCGTCTAGTAAACCTTGTATGATTAACATAACAAGAAGTGTGTACATCAGCCCCAAAAGTAGGCAGTAAAAGTGAATATCCGTTCTAAGCACCGCTTAGTCACACCCAAACCGCTCTAGATATTTAGATAATTTCTCAACATACACTTTCTCAAGATCGCGACGTCTGCCCAAATCTTCTGTTCTAAACGGGTAAAACGAACTCACTTGGCTGCTCTTCCCTTTGTTATTCTTACTCCACAGACCAGT…
TRINITY_DN120011_c0_g1_i1	2	p1	(A)18	18	339	356	GCCATATGTCATCATCCAAAGCTGGAGGATGGTGCTTCTTATATGCTAAACCAAGAAAAAGAAAGTTGAAAAAAGACAAAAAAAAAATAGGCCCGTTGACTTAAGAAGTGGGTCAATATGGGTTATGGAAAAAAACAGTGTCACGGGTTGGCCCAACCCATTTTGGCCTGCCTTTCAAGTGACCCATTTGACCCGTTAACTTAAAAAGCAGGTCAACCTAGGTAATGTATTATTTTTATTACTCTTAACGGGTCAACCAGGGTTTTGAAGCCATTTAAAGTGTATCTAACTCTTAACGGGTCTGAATAAAAGTTTACCAAACGCACTGCCCTTATCCCAAAAAAAAAAAAAAAAAATCTTTTAACGGG
TRINITY_DN103657_c1_g4_i1	1	p1	(A)10	10	34	43	GCAATCTGGAATCAAATACAGTCAACTAAAGTTAAAAAAAAAAGTAAACGCTAAAGTCAAATACATATAGATAAACTGGGCATTAAAAGACAAATGTAGTTAATTTGATCTCAATGACTATATTGACTATTAGTAAAATATAAAATAACTAAACTGGATGTATACTTATGAAAAAGATAATAAATCATCCAGGCTATCTATTGTAGTGTCTAGAGCAAGGTATCTCTTTCTTCTCATGAAGAGGCATGAAGAGGCGTCAAACATGCAGTATTTAAAACGGGTCATTGGTCGATTTGGGAGTATTTAATTGTTCTAAT
TRINITY_DN104587_c1_g1_i3	1	p2	(AC)8	16	51	66	CGTATTTCTAACTTACACGCAAATTCTTCTTCTCATCACACACATTATTAACACACACACACACACTCTCCACCACTAGTAAGATTCAAGAAAACCCAATTCAAAAATGGCTTCTTTACTATTCCCAACGCCACCATCAACCACCACCAACCGTCGCTTATTCCCTCTCCAACACACAATAAAACCCTTAACTCTCCCTTCACACTCATCTCGCCGGAAAAAACTCCTCCCCCCACTCCACGTAGCCGCTCCACCCTCCCCCTCCACCACCGATCAAGAATCAGATCTCAATTCTTCATCAAAATTCTCATGGAGAGATCACTGGTACCCAGTCTCCTTAATCGAAGACCTAGACCCAAATCTCCCAACCCCTTTCACTCTCCTCAATCGCGACCTTGT
TRINITY_DN42779_c0_g1_i1	1	p1	(T)10	10	57	66	GGAAGTTGCTGAGCGAATTCTGAGTCAACCGTTATTATCTGGGCTGCAGGTGATACTTTTTTTTTTCTTGCATCTTTAAAATGATCAGAGAAATAATATTAACGTTTTTTTTTCCTTTCTACTTCAAATTTCTTTTATCATTTGAAATGAAGCAATAATTGGGAATCAAAGCGGTACGCAGCAGAAACAAACACACACACACGCAAAACGATTAAAACCAGAAAGCAAATAAATGACACAATAAATAATGTGGTTCGGAATCTTTATGAAACCTACGTCCATAGATGTAATCTAGGGTTTCTCTTTATTTAGGTGCCCAAAGATTACAATTACATGCTTGGGTTTATAAGATATAAGAAAAACAAATATGGGCTCTCTTTAAAGAATCTGGC
TRINITY_DN67424_c0_g1_i1	1	p1	(A)10	10	81	90	GCAGATTTAGATAGTAATCATCACAAAACAAAAAATATTTTAACACACATATTTTCATTGATTGGTAGCATGCAGCCGATAAAAAAAAAAGGAAAAGGTGGCGATTGATAAGAGACAGCAATTTTGACCCGTTTACAAAGCCGGCCAATTCAAGTTATGTTTCATCTTTAATAGGTCAACTTGGGTTGTCCAAGGCCTCTTGGCCTAGTGGCACCGGGAGTTTTCCCTCAACCAAGTGGTGCAGGTGCAAATACCACAAAGTGGATAATAGGTGGATTTTGTGAGCAGTGTTGTTTAGAAGGGTGTGTGTTTGCCATTAAAAAAAGGTCAACTGGGTTAACTAAAAAGGAAGTCGGTCAAACTGGTTTAGA
TRINITY_DN71311_c0_g1_i1	1	p2	(AC)9	18	418	435	CAGGAAGTTAATGAGACTTTTAAAACCTAACTATCTAACTGTTTACTGAGTAAAAAATAAGGATTTCAATTTCATATACTATATGTAACTAATTTCTGAGTAGGTTACAATAATGACATGTGAACTAAAATTTTGCCTGTATATTGTTATAACTAAATTCTTATTATGTTCACTAATTTCTAATTCCATATTAAACTTAAAAAAGAAATTGTTCCACCATCACACCTTCAAGTATATTGTTTCTACCTTACCTTAGCTCTAGCGCAATGACAATCTCATGCTTGCTTAATCCTTGGATCACATCAATTATGTGAGCTGATGATCTTTAGCAAGCAAAAATATCATATCATCCAAGTTCAACATAATCTATCTGCTTGATCTTTCATGTCAAAGCCACTT…
TRINITY_DN78347_c0_g1_i3	1	p1	(T)10	10	346	355	GCCCAAAATAAAGTATCAAAATGCATAATCAATATGTGATGCAACTCCGTGTAAGTGCATCCTACTCCATTAGCTCCGTACCTGGCTAGACAGATCGAAGGGTAGTTTCTTGTGGAATTTCTCTGCTAATCTTCGAAACCCTGTTGTTCCTGTTGGGGTCAACAGGAAGGAAAGAAGATGGGGGAATAGATGGTAAACAAAGGAAGTGAAAGAGGAAAATAAGAATTTGATGGTTTGTGATGTGAGAGTGAATCGATCAAATGAAGTTTTTGGCAAGGGATTTCAACTGATTTTGAGACCTATCACAGTCCCTAACGGTTACAATTAGAATGAAGAGATTCATTCTTTTTTTTTT
TRINITY_DN85158_c0_g1_i1	1	p2	(CA)7	14	794	807	TAGAATCCAACAATCCACCAAATAAAGGAAAACATTGTATTAGCAGACTCCAGATGCTTAGCAACACTGCCAGAGATAAACGTAAGCCACACAAAACTACAGAAAATTCCTGTTGATTTTATGATTTTTTCATCCTTTTCTACTTTTGAAGCATAGTTATGGACAATAATAAACCCTTATATACATTAATCCCAGAAACAATAAACTGAAACATTGGAACAAAAAAAAACTGTTTATTTGCAAAATAATCAACAAGAGACATCCGAATAACAAAGCACATGCTGGAGATGAATATAAAACACAACATGCATAAATACACTATATAGGTTACTGTTAGAAAAAAACTTAACAATAACAAGAAACGTATGAAAACAAACTAAGTGGGGTGGTATGCAGGTT…
TRINITY_DN90007_c0_g8_i1	1	p1	(T)10	10	261	270	ATTGCGTATGTACAAGAAGCTGGTGTGAAAGCCATACTGGTCGGGGAGTCGATTGTGAAGCAGAAAGATCCAACAAAAGGAATTAGAGATCTTTTTGGTAAGGATATATTGGGTTAGTTAGTTTCTATAAACCAGATATGCAGCAGATTTATAGAGGGCAAATGTTTGTTTTACTGCTTTGTAACATGAGAGTTGGTTGCTTTGCTTTGGTTTTAACACCATGAATCTTGATCCTTTATAAATTATAATCTGCCTTCATCTTTTTTTTTTGTCATTTTAACGAGGGTCTCTTCAGGTGTAACCTTTCTATTCTATGGTACAGAGGAATAAGTTACCTCATTCCTACCCATCCTAGACCCTATTTTAAGTAGGATTTTAGTTTGTTCGTAATTTTTTGGA…
TRINITY_DN129863_c0_g1_i1	1	p1	(A)10	10	400	409	GATTGTTACAATCCACCAACATATATGTAGACATATTAGATATGTTTTAAACACATAAAATTTCAAAAAAAGAAAAGTAAACAAGTTTTAATAGATTAAAAAAACACGTTTGTTTTTATAGAAGAGGGAGGGTCCAAATTTTGTCAAGTTGTAGGTTATGCGGACCACCTTATAGACGTGCTCGTTTCCCACCCTTATATTTTAAAACAAAAATCTTCTTTCCAACCATCCAACCACTCTTCCTATTTATGGTATAATTATAACTAGCAAGATTATAAATAAAAATAAACAAAAAGAAAGATCAAGGAAGCTTACAAAAGAAAAAATAAATAAATGAATAAAAAAGTAGAATGTGGATAAGGGTTTAGAAGATAGGGAAAAAATGTGTGGATCACACAG…
TRINITY_DN90119_c3_g1_i1	1	p1	(T)12	12	92	103	AGTTATATGTTTTATGTATCAAGGAATGAGACACGATGAACCCTAACCTCTTAATTCTAATATTGTTAAAAAGGTATTAAATTGCATTGTGTTTTTTTTTTTTGCTAAACAAGTTAAAATCGTGTCTAAACTGGTACCCAATTGCCAGCAGTTGTTCCCCTTGGTTGACGGGTTAAACCACTTTTGTAAAAAGTTTAACCGCTCAACCTACATAGATATTATGACATGGTGCCCATATCAAAGATGAAGTAATGTCCACATCATCAATTTTAGAAAAGTATGGCACCATGAGGCAATACAAGTTGCAGGTCAGTTTTCAAAAAATATAATACCATAGAAGCAAAATTTATACATGAATGATCAAACGTCTTAAAAGAAAATTCGTCACTATTTGGTGAC…
TRINITY_DN95986_c1_g3_i1	1	p1	(T)10	10	209	218	CCAACTCAACTTTCACTTTAGGAAGTCTATCAGTTTGAGATGGAGTATACGCAGCCGGTGACTGAGGACGACGCCGGTTTCAATGGTTTTGTGAAGCAGGAGGAGACTCAATTTATGGTAGGTAACATTATTCATCCATCGTCTCAATATTAGTGTTCGCTGGGTCTTGATTGATTATTTTCTAAATGGGAAACTAGGAGACTACATCTTTTTTTTTTACCTATATTAC
TRINITY_DN35748_c0_g2_i1	1	p1	(T)10	10	233	242	GCTTGATTCGCAGAATTCAATGGAATTCGAATCTGAATTCCATTTATTGTTGTGTTTGCTTTCAAGAATTTATCGTGTTAGGACATTTGGTATGAGTTAGAGCCTTTTATTATCTTTGTATACTTTATGTTCTGAAATGTAAATGTTTATAAGTGTTTTGGGTTAATGCGCAGACCCGGATCATCAGGGGCGGATTTACATGGTGGCGACGGGTTCCCGGGAACCCATTAAATTTTTTTTTTAATAACGAGTATATATAAAATACAGAAAGGAACCCATTAATAATTTAGGAG
TRINITY_DN118934_c0_g1_i1	1	p3	(CAA)7	21	540	560	GTTTTTTCACAATTTTTCCGTTACCGTCCTGGTGGAGTTTTACGCTCTCCCGAACACTCCCTTCGACACATTCACCGTGTGCTCTTGCCTTCAACGCTTTAGCACGTCGCCGTCGTCGTCGTTTTCTTCTTCGACCGTCACACGTCGTCGTCATTCTGGCCGCCCGCAGTGCGAATAGAAATCCGGCCGATATGGCGTCCGCAGCTGCCGCGGCTGCCTATAACCAAAACCGCCGAGTGCCGCCTACGATGCAAATCCAAAAGATACTTGATGAAAACGCGCAACTGATTTCGACTATTCAAGAATTTCAAAGTAAAGGAAAAGCTCAAGATTGTGTTCAATTTCAGCAAATTCTTCACCGTAATTTAGTCTACTTGGCATCTGTGGCTGATTCAAATC…
TRINITY_DN98901_c0_g1_i3	2	p1	(T)10	10	797	806	GATTACATGATCCAACCAGTGACAGGTTGGGCGGGCGGGTTCGGTGGCGGGCCAAAGTGGATTTGGATTGAAACGGGTCGTTTATAAGTATGGTCAAAGTGGAACAGGTTTGGCTGGGTTGACCCATTTCCACTTTGACCATCAAACATTTTTTTTCCCTTCATTTTTTGGAAATTTTTATTGATAATGTATGCATTAAAATTGATTATAAAATAATATAATTAACAATGTAATTATTCTAATATCCTCTAATAAAAGTATAATACTGGAGCTGTGAACCTGTTTTGACCCATTTCCTTTTTAGCCAATTCAATCTCCACATGATCTTTGCTTGGTTATTAATTTTTTTTAAAAATGTTTTGCAGGTACAACTTTGACCCTGTTAATGACAAGCCACTC…
TRINITY_DN66000_c0_g1_i5	1	p2	(AC)24	48	51	98	GTACGTGAATTTTCGTGCAAGTCCGAATCGTTCACGACACGCACACACATACACACACACACACACACACACACACACACACACACACACACACACACTAGTACGGTACTACACTACGCTCACTCACACACACATTCTCAGACGCTCCGATTTCGATTTATTTTTTACCCGTGCGGCGTTCCCGACCGGCGGTGTAGTTTCTTTGCGCGTCTGTCGGTGGTCCGAGGTTGCTGTTTTACTGTATTTACATCGAAATCGCAACCGACAATCGTCGTCATCATTATATTATGCGTTCGGTTTCCGTCCGACAAAACCGACGTGATCGCAGCGCATGACTCTATAGCCGGCAGACGCCGCTCTGCTAAAAACTCGACGAACCACCACCATCACCCGCTCGGC…
TRINITY_DN91492_c2_g5_i2	1	p3	(GTG)5	15	18	32	GGTATCACGGTCTTTGTGTGGTGGTGGTGGTGTGCGTTACCACTCCCCTTGGGTTCTTTCCTTCAACCAAAGGATTTCAGCTTTCCTTCACTGGTACAAAAGAATACTAAACTTCCGACAAAAAACAGTCTATACTGATCACAATGACGGTGAGATACATCACTTAACCATCAAGGCTCGGAGCCAATATAAGAAACATGAGCATGATATGACTATGTAATGAAATTAATCAAAGACTGATGATCATAATATAGCAGCAATCTAGGCCTTTAAGATGACAAAAGTATGACACAAAAAAAAGGTACTTGATCTTACAATAAACAAAAATTAGAAGCAGAAAATGATAAAATCATGTCTTGCCATCATCTCAGTAAAACTACTACACCTCAAGTATTAGTG…
TRINITY_DN93385_c5_g5_i2	1	p1	(T)11	11	278	288	GCGCCTAAAGAACCAACGAGTATTTAGCGGCCATTCCTACTTCAACGATAAAATCTTTTAAAAAAATATTTTTTTAATATTCCTCAATTAATGGTGATTAATTATCAAGTTTTTATTTTTTTAATATTTTCAAATTCTACATTAAATTACCTCATCACATCCATTCCATCGTATAAAATCACCTCCTCGGATGGCTTTGATGATTGATGAGGAACAACCGGTTTCAAGTTTTACCATTATTTTTTTATGAACTATTTTGTTTTCGAGAACATTTTGCTTTTTTTTTTTGGTTTTTGAGAGGTATTTGCTACTTTAAGTTTAAGATTATGTTATTGGAGAAGTAT
TRINITY_DN96092_c0_g4_i3	1	p1	(T)11	11	766	776	GATGTTGCCGTTAGAACTAAGCATTATTTGCATCCCTAAATCTGCACGAGGGTGTTCTTGAGACTGTTGGTTTGGGGATAGTCAAGATTGAGCCTATGCTAGCTGATGCAAGGCGGCAGGCATGGCTCAGAAAACAAATGTTTGGTGGTTCAGATTTTTTACTGCAGTGGGTTTCAGTTATTTTTATTTTTGAGTTTTATATAACCAGGTAATAAAGACCCAATAACACAAGGGAATGGTCTCACATCATATGAAGCAATACAAAATCTTGAAAGAAAACTACTGAATCTAAGTCCAGATTCAGAAATAAAAACTAAAGGAGAATATTACCCTCCATAAATCTCAAACAACGGTCCCAGAGCTAAGAGTCATCAATGAGCCAACCACATCTATAATGAG…
TRINITY_DN62453_c0_g1_i1	1	p1	(T)11	11	187	197	TCCGATCTCGCTGCTATATCTGATTGAAGTTTATGAAACTATATGTAATGTGTAAACCCAACCGCTGTAGGGTTCCCGTGGTCGGGGCCTTACAGTTTTTGATGTTGGTTTATAGTAGAATTGAGATCGAATTGACTGTCGGTATCGAATTGGTACTTTTGGACTTCAAAATCGGTTTGAACCCTATTTTTTTTTTTAATCTGTGAGTGAAATTGTTTGAATAAAACTAGATTGGATATGGGAAGTATCAATTTTGACTTCTGTTTGGAGATCGGGATCTGAAACGCCGGCAGGTGCAGGTGGTGAGGGTGAAGAAATTAGGGTTAGGGTTTGAGTGGGGAGAAAGGAAGAAGACAGGGG
TRINITY_DN106718_c2_g9_i1	1	p2	(AC)7	14	101	114	CGCTAGGCCAAACACCCCCTAATTCACACCTCCGCCATCCCCGTCGGAGCTCTGATCACCGCTGCCATCCCCGATCGCATTTTTTCCGGTTTCTCTCACAACACACACACACACCGCAGGTAGCGAGTAACAGTCACCAACAACCATTCGGATGTAAATTGAAGAAGAATCGAGCTTGATTTTGGGGTTTTACCTTGGTTCGTCACAAAAGCAAACGGAATGGTCAGAATCGTCGGAAAAACAAGGAAAATTGCAAGAAAAATCTGTTGTGTTCTCCGGGAACTCGCCGGGAAAACGACTACCACCGCCACCATTGTCATCCCAGCTATCTGTTCCATCGGAATACGTCGAGGTCATCAAAAAAACGAGGACAGTGAAAATCACCACGAGACAGCCGCC…
TRINITY_DN84182_c0_g2_i2	1	p3	(ATT)5	15	480	494	AGTTTAAGAACTATTTGTTTATGAGTAAATCCAACTAAGTAGGACCTCCCGGGTTTGGGGTCTTACACAACCAACAAGGCTCCAATAACCAACAAATCCAACATGATAGAAAATACAAAAGCAAAATACTCATGGCAGTTGAAAATGACAAAACTCCATAAAAACCTACAAAAAAAATAAATATTAACTCTCTTATAATTATAATTCACCTAGATGGTGTTCTACTTACCTCCCTTTGAAGCAGCATTCATCCTGAGAGTTAAAGGTATAGACTTTAGTGTTTATATCTCCACCTCTAAAAGACACAACTCATCCTCCATGACTTACAAATACATTCCTTGATTAGTGTTCAGGGTTTAGGGTTTACGTCTCCCACCTCTAAAACGACCACCACCCCTT…
TRINITY_DN75635_c0_g1_i1	1	c	(T)10gtgtgtgggtttgtttcatatggtttttaagatatgtggatttgtgtttttggtttcttaggctaatgtctcatagtg(T)10	98	2340	2437	AAGGGTGTTTCCTTTGATGACAATTGTCCCCCTTCAAAATCCATCGTATTTATATTTTTAATATTTTCCTTGCAACAATCTCAGCTTACCGTCACCAAATGGGTGCATCGTCGTCGACGGAACAAGTTTCGCCGGAGCAACGTGAGGCTGAATCATCGGCGGCGTCCACCGGTGCTCTTACTGTTCTTGAGAAAGCCTTTTCAAATCTTTCCGATCCTGTAACTAAAGCCATCCCAATTGCTTCTTTAAAGGAATGCTTTAAAGTATCCATTGACTACCCAAATTGTGAAGCATCCTTCAAACCAGAAAACTTTCCTGGATTATTAGATAATCTAGGTCATTCAATACTTGATCACTTTTTCTTATCAGAAAAAGATGGTCTAAACTGGATATCATTCT…
TRINITY_DN80997_c0_g3_i2	1	p1	(A)26	26	15	40	AGATGGTGACTCTGAAAAAAAAAAAAAAAAAAAAAAAAAAGAGATTGCTTCGATTTAACTGTGCAGCCCCGCTGCTGCAATTTCAGAAAAAAAAATGCAGGGACAGCAACCTTTGCTGTCCAGTTCGGGCCGAGACCCCTTTGGGGCTGATAAGTCTGTTCCGTTTTGCTGCGGGTCTGTTTTAAAAGAGAATTTTTTTATACATATAGATAACAGGAACGCAGCAGCAGAGATGCTGCAGTTTCGTCC
TRINITY_DN82320_c0_g1_i2	1	p1	(T)11	11	284	294	TGGCCGACGGGGTTAAAAACCCTAGCGCAAACGCAGAGGTGCTTATATAAATCTTTTTATATATCCCATAGGTTTTTAGCATCCTCTACCCAACAAGTTGCTATAAATTATCTTTATATATGATTTAATATATAAGTTACCTACATGTACAACTTATAAAGCATGCTGTAAAAATCCTGATGCACAACTGTGCCTTGGCTACACAAAAGTGACCAGACTTGAGCCTGAGGCTGCCTTGTGCCTAGGCGCGTTTTTTAAAATCAAGACTATTTTGAGCCTTGTGTTTTTTTTTTTGTTAATTGGACATGCTAATAAACCTTGATTTATTGGCATCCTCCCTTGAATCATCATGTTCAGTACTTCAGCATTCAAATCACAATGAGTGGCAATTGGTCCCTT…
TRINITY_DN107938_c2_g3_i4	2	p3	(GGT)5	15	448	462	TGTGCGTCTCTAAGACTCTAACTGATGGCCCTAATTTAAGTCACATATTATAGCTTGGGCCAACACTAGTGTTACATATACATATCATACAGTTTCACACATAAGAATCAATTAACCGTCAATGATGGTCCTAAAGGCTCCAACTGTCACTTCCAAACTGGAGACTATAAGCTATAAACAATCAAAACGAACTAAACATCGAAGATCTCCTGCGATATCTGGTCGGTGGCTTCGGATTCGAGTCTTGTAAAACTTCTGCGTATTTCACGAGCTCGGACTTTTGATCCAATGACGAAGGCGAACCCAAGAAACCATCATCATCATCATCATCGCGGCCTTCTGCAATGGAATCAATCCGCTTATGTAATCCTAAATCACTATATGAATTCATATCTTCTC…
TRINITY_DN142776_c0_g1_i1	1	p3	(TAT)5	15	124	138	ATTATTTTAAGGTAAACAAAATCCGAGTACTCCCAGAAGGTCGTGGCCGAGTACTCCCCGCCTAGCGCCTTTTACAACCTTGATATTTGTGTAATAGTAATAATTTTCTATGCATATTATATATATTATTATTATTATTGGACTATTTTTGTCTCAGTATATGTTAGGGCCTTTTGCCTAGGCTGCGTGACCTGCGTCTTGCGACTTTGATTACTGAGAATTTAGACAATCTTTTATCTCTAATGTGTAAAATGGAAAAAGAAAAGGGTGAAAAAAGGTGAAATGGGTCTTAATGGGTAATAGCCTAA
TRINITY_DN86225_c3_g3_i1	2	p1	(T)29	29	402	430	AAACACGTTATCATCATAATTCGAGGCCTCATCATGGCCTATTAACATGAACGTAAAATCATCATCATCATCATCATTATCATCATGATCTTCTTCTTTATTGTCACAATCTTTATGATCTTCATGATTGGATTGAAGGTCAAGTTGTTGATTGAATCCAAGGCTAATCAAATCAATTGTGGAATGATCAACATCTTCATCTGGACGATCCATATCCATCTGGATCTAGAAATCAGTCGATTCAAAAGTAATTTAATTTCAGGTACGAGATTCAAATCTGGTGAAATTGTTTGGATTCATGGATTGGGGGTGAGTTATATAGAGGGGATTGCAAGTCAAAGTTGGGTTCTATTTCAGTGTGGTTGCCCAAATATTTGAATGGACTTTTCGGATTTTTAA…
TRINITY_DN100699_c1_g1_i5	1	p3	(ATT)5	15	334	348	GTGTACTCAGATGGCTCATACAATGTTCCAGCTGGGCTTATTTACTCCTTCCCAGTCACTTGCAAAAATGGAGAATGGACAATAGTTCAAGGTGAGTACTTTTTTCATATTTAGGGGTGTAAATGAGCCGATCCCGCCTAACCTTTAGTTTGGCTGGTTTAACTTGAAGGTTGGAGCTCGGCTCATTTATTGTCTATTAATAATTGAATTATCTTATTTATATCCATTTGTAATTATTGTTATATATACACATATTTTTATAAAATTATAATTTTTATATGTAGTATAATATCTACTATTTAATTACGTTTATCATAATTTTTATATATAATGATTATTATTATTATTATGTAAACATATACTATTTAATATAACAAACAAACATACCCAGTAAAATCC…
TRINITY_DN102506_c0_g2_i4	1	p1	(T)10	10	320	329	CTCTTCCGATCTCCCAAAAGTAAAGTATCAAAATGCAATATAAAATTCGATGCGACTCCGTGCAAGTGCATCCTACTCCGAAAGCTCCGTACCTAGCGACTCAATTAGACGAACCAAAGAGGCGTTCTTTGTTGAATGTTATTGCTGTTCCGTGAATCTTTGTTCCCGTTATTTTCCGCTACTCGGCCGCACGGACAGAGGGGAAAAAGAATTTGCGAGAGAGAAGATTTCTGGTGACCTTGCTTGTTGGTCGATGAAGGAAATGAAGAGGGGAAGATGGCCGATCAATGAGAAGATTTCTGGTGACTTGACTTGCTCGTTTTTTTTTTCCTTTCAAAAAAAAGGTAAGAGGTGTAATTTGAACGGATAGGTTATAAGAATG
TRINITY_DN66117_c0_g2_i2	1	c	(GT)9tt(TG)7	34	183	216	GACCAGAATGCAAGAGGTCAGCCTGAAAATTCAACCGAAACGGTTCTTCAATTTCCCCTGCCATTAACTATAACCACTTCAAAGCATCATAACCGATAATATTCAACAAAAGCCCTAACGAAACTGGTAAAAAGATTGATGTTGAACCGCAATAAGTGAATCACTATTTGATTTGACAATGAGTGTGTGTGTGTGTGTGTTTTGTGTGTGTGTGTGAGAGAGAGAG
TRINITY_DN106584_c1_g2_i1	1	p3	(TTA)5	15	47	61	CTCATGTCGCCTCCCCCTCCCCGCAATGCGGGGTTGCTAATACTAGTTATTATTATTATTAAACATTTATCAACTTATAATGCTTGTTTGTTTTTGCAAAAAGATGATATAGGTATCAACCCTTATCCTTCACTCAACTAAACCATGCCTACCTCACTCCTTCATTCTACTCAACCATTGTTCAAAACATGGTTCAACCGTATTTTCTCACTCGTTTACGCCTCCGCTGTCTCCGTCCTTCTGCTCCGCCACTGCCGCAACCTAATATACTCTCCAACTTCCATCTCCGTCGCGCTATTTCTAGCTGATTTTATTTTCGCCTTCTTATGGTTAACC
TRINITY_DN97094_c2_g2_i4	1	p1	(A)10	10	62	71	GGGAGAAAGAAAAAAGGGTGTAGTGGAGGGGGAGAAGAAAATGGGTATAATATATTTATTTAAAAAAAAAACAAAATAAAAAATGGTGATTGGTTGAAACAAGAAGGGGCCCACCCCCATTTTGCCCTCTCGCCGTGACCATGGAGTCGCCCCCCCTCTCTTGCCCCTTTCTTGCCCCACCGTAATGGTGTTCAAGAGCCCTTCTTGCCCCCTTCTTGCCCTCGGGCACTACACATTGCCTTACATGGATGGGTATGGAGTATGGTTGCTTGTTTCAGTGTTTCTCATAATTCATAAAGCAAGCACCATTTAGATGTATTTACATCATGGCTAGTAATTAAGTATAAATTTTGAGAAATTCTCTTATTAGTTGAACTTTAACTAGTATGATAACCGTAG…
TRINITY_DN84130_c3_g3_i1	1	p1	(T)10	10	57	66	CCCATGATCAAAATCCTCAATTTTCAACAAACCCACATGGTGAATTCAAAGACTAATTTTTTTTTTAACTAAAAAGGCATCATTGGGTGTGGAACAAAACAAAACCCAGACGGGTTTTGAAACCTAAACAACCCTAAACCATTCTTACCTCATCAACATCCTCCTCAATGTCATCTTGGTGAAATAAAGCAACGAATCGGAGAAGCGGCACTCCTGATCTGCGACGTAAGAGCA
TRINITY_DN3569_c0_g2_i1	1	p3	(CAA)5	15	210	224	AAAAGCAACAACTATTAATTCAACAACAACAAATAAAACATCACCAACAGCAACAAATAAAACAGTTGCCCCAACCACAATTACTACAGCAGCTGCAACAACAACCGCAGCAACATCAACAGCTGCAACAACAACCAGCGCAGCAACCACCTCAACAACAGCAGCAACCCCAACAACTTCAGCAATCACAACAGCATCTACAGCTACAGCAACAACAACAACAACTACCACTACAACAGAAGCAACAACAAGTAGTACAGCAGCAGCAAGCAGTACAGCAGCAACAACAAGTAGTACATCAGCAGCAAGCAGTACAGCAGCAACAACAAGTAGTACATCAGCAGCAAGCAGTACAGCAGCA
TRINITY_DN90137_c5_g1_i4	1	p2	(TA)6	12	228	239	CAGATAATCAACTTTTAAAATTTAATAAAACATGTTATGAGATATAAGGTTTGTTTGGTACGAGGTAATGGAATGGATGAGGGAAAGAAATGGATCATTACCATTCCATTGTATTTATTTGATACCCTTGGGTCATAGGTCAGGGCATGGGATGGGTCATGGATCAGGTAATGGTTCGGATCATGGGTCGCATTTACAATAGTCAAATAATTTTTGTATTTGGTTTTTATATATATATATTCTTTTTTATAACAGCAATTCCTAGATTCTCTAAGATAAATACACCACAACCTGCACCCAACAGGATCTAAATTCTAAACCCTCAACCTTTTGGTTGTGGTGTACACCACTTAACCATCAAGATGTTCCCTTGGTGACAGTTCTTATATAATTCTAACA…
TRINITY_DN94839_c0_g2_i2	1	p2	(GT)7	14	13	26	AAAGCAAGTGAAGTGTGTGTGTGTGTGGAAAAGGTGAAGATGGTGGTGAAGGTGTACGGACCCGCCTACGCATCGCCCAAACGAGTCCTCATTTGTCTTGTCGAAAAAGAAATCGACTTCGAGACGGTTCCCGTCGATCTTCTCGCCGGCGAAAATCTCACTTCCGATTACCTCAAACTACAGCCGTTTGGATCTCTTCCGGTGATTCAAGACGGAGATTACACACTCTTCGGTAAGAACATAAAACTGCAAATTTTAGGGGAAATATGTCTGCATGCATAAATTGTTTGTACTGTACAACTCACACTACTTCATGTGGATAGTATTTTAGGGTTTAAGCAATTTTATTTTTAAATTGGGCCTTTTAACTACCAATTTAACAAATTGTCTCATCTCTTT…
TRINITY_DN103697_c1_g2_i3	1	p1	(A)11	11	632	642	CTGGCTAGCGTTAGTCAAATTATCTCAAAATGCTACTTGTATAACTCATAATAATATCAAGAACTAAGAATTATATTTTCCCTATTCTGCACAATCAACAGGCGATTTACAACTTCAAAATCCCAAAAGCTAACTTTCTCTTGGGAATAAGGGGTTGACCAAAATTTGACCTTCTCATCAAGACTCCATTTACAAGCTGCTGCTGAGAACCACTTATCTCATAACTCTTGGGTGTTTGATGATTCCAACAGTTTATTGCCATATGTGAATTCCATGTTTGGCTTTTATACAACTCGATTACGTTTCAGTGCTTCTGGAAACCTTGATGAGTCGACTCGCTTCTGACCTTGCTGACTCGCCAAACTGGAGGAACTTTTCATTTCATCAGCCTAAACAGCC…
TRINITY_DN87233_c2_g1_i3	1	p1	(T)13	13	361	373	ATAATGGATTATGAATCTCTGCCCCATTTTTGTAAAAGACAAGGGTCCGGATCATCACGGTATGCTAGAAACTCAACGGATGATGATTGTTGTTTCTCATTGGACCATGGGTTTCACCAACAGCTCTATAATTACATCAACCAGCAAGCCGCAGGGGTAGAGCCGCAACCCCTGTCGAACTAGGGTCATTTCATCTGCACCCAACTTAAATGGCTGTAAAACTGTCCAAACTATAGAAACCGAGTTGCGAAGCTGGAGAACCAGAATCGGTTTACAGATGTGAACAAAATGATCTCAAGACAAATGAAATGAGCATCTAAAGGGAAGGCATTCATAGAAGCTGCTGATAATTATTTTCAGTTTTTTTTTTTTTGTAATTCAAACGTTGAAAATATAGGC…
TRINITY_DN97094_c2_g3_i2	1	p4	(TGTT)5	20	61	80	GGTCGGCGTGCCCCAGCTTACCCTCCCCAGACCCTACTCTAAGTGGGATTGTACTGGGTATGTTTGTTTGTTTGTTTGTTGACGTGTTACATACACTGTTTTATGTGGTCTCGCTGTTCCCAACATAATATTGGTTCTGAAAAGAATGGATGGGTAACGGTAATGTCATTAAGGCAAATAACTAGTACATTTGACATAAATATGGAAACAAACATTTCAAGCAAACGTGGGTGTATAGTTCAGTCAGTTTCAGGACAAACTTGTGAACATGTTTAGCTAAAGGGCAAATAGCCTAAAAGGGTAACCTAAAGTTACCAAATTCCTAAAAAGGGG
TRINITY_DN100750_c0_g2_i1	1	p1	(A)14	14	38	51	GTCCATTCTTTATTACATTTTATGCTTTCCAATTTCCAAAAAAAAAAAAAACAAACCATTAAATCAAACTTCCAAGCTTCGATCTTGCGTTCCCTCCAAATCCCGTTTTCTTTTAACCCTAACCACATCATCCGACCCGCGCCTACGCACATGACCAGCCGCGACAGCCCCACCATAACTACTAACATTACTAAACACCAACGCAACAACACCCACAACAGCAGCCGCAAAACCCACCCCAAACGAACGATTAAAATTCCCCACACCACTCGTCCCAATAACAAACCCAACAAACGCACCAAACATCCGCACCCATGAAAACCACGCCGCGAACACCCCTTCTTTCCCCACAGGCGCACAGTCCATCAACAATATCCTACTAAACGCGTGAAGCACACC…
TRINITY_DN93355_c2_g1_i1	1	p1	(A)10	10	53	62	CTTCAGCTGTGTGCTCCTTTTGATCCTAAAGAACACTTCATTACCATCCTGGAAAAAAAAAACAGGCAGTGGCAGATGAGTTATATTCAGGACTTAGTGAACAATTGTCCCATTGCAAAAATTCCCGGCTCACAAACTTCATGAAGAGGTTAATATGCAAATGGTATATCACTGGATAAGGTAAAAAAATGACCCTATGATCTGAAAAATATTATCAAGAAAAGTTGGTCCAGACTTGCCTACAATCATTCCCACTAAAACAAACATCTTGCCATTGTACCATGATTCACAAAACCTTACACAAAGGACGCTATCAAGTCACTTACCCTCGTGTAATTTCACACTCCCTCAAATCTTTTCACACTCTCTTGAATCTCTTCACACACCCCATAACAATAA…
TRINITY_DN93704_c0_g1_i1	1	p1	(A)10	10	643	652	TATATTACAAGAAAAACACAAAAACAAGATGCACAATCTTCATAATTCTAACTTTTAGACACTTTTTTTAAAGGGAAAAAAAAACTCACGGTTCTTGTGACCCATCATCATGATCATCGTCGTCGATAGGTTCAGGGTCCTGAAGCATATTCATGAGCATATCAACTTGGTTTTGAAGTAATGTGTTTTGTCTCTCAACTTCTGCACGTTTGCTTCGTTCATCCAGCAGCTGAAGTTGAAGGTGCTCAAGAACACGTGAGTCTTCTTCCAACTGCTCATTAAGTCCGTTAATTTCTCTGTCCTGTATCCAGAATTAGATTCATAATCCATTTGTATCACAAACCGTTATAACAAAATCAGCCTTTTACTGGTTTATACATAATACTTTCTTTTTATTTT…
TRINITY_DN106574_c0_g3_i1	1	p2	(CT)10	20	258	277	GGCCGAATAACATTATCGTTTACAAAAGTTACAACTGTTAATCGGATACTAAGGAACGTATCAAAGTATCAATCTTAACACTGTACATAAACTGGATGCCAAAAGTCTTCAAAAGTCGGGTAACCTTTCCGTCTGCCAAACCGCATCCTTGACTCGTATACTTGTAACCTGCACTAATCTTGTTTCAAAATTCCGCCTTGGAGACCTTGATCCACTCGTGCTTGGCTAAGTTCCTCTAGAAAATAGTCCCGCTCCAACTCTCTCTCTCTCTCTCTCTAGCCCATTTTCTCTCTCTAGAAACCTCTAACTTGCAAAGTGTGAAATAAGGAGGAAAATGGTGAAGTCTTTCATATATACTTAACCCAAATATCGGCCCGTTTCATCCTGAGCCCCATCTTA…
TRINITY_DN59212_c0_g1_i1	1	p2	(GA)7	14	398	411	GGAAGCTATGGTATGTGCACAAGATTGGCTACATCCTTCCGGTGGTAAAAATACGATTGAGGATATGTTACTTGAACTCGAGAATATGGAAGAAGGTTTGAAGGACTTAGTCATGGAACAATCAACGATTAACATTGATGAATCAATTGAAGAAGATATATAAGCTTTATGCGGAACTATTTGGGCACTTGGAGGCTTGAAGTTTGTATTTGGATTTTTGTAGTGTTGTCTCGGACGAACGATCTTGGGTTGCTATGAAGAAAGGAAGCAAAGCACCGCATGTTAAAATGTTTAAACGTTTTTTGTTTTTTATTTTTTTGTTTAGACTTGTTAAATTTGTGTTGGATTGTTGGGACTTTGTTAATGTTTAATGATTTGGTTGATGCATTTTTAGGGTGA…
TRINITY_DN91420_c2_g5_i1	1	p1	(T)10	10	106	115	TCCCAATCTTAAACTAACGTCATCAAAATAAAGTTGTCAACAATAATAAAAAGCAATGAAAACTTCCTACTTATCTCTAAGATCGTGAAGTACTCTAACAGGTAGTTTTTTTTTTATAATCTTCTTTATTATTGCAGCTTTATAACTAGCTCACAATGGCACATCTATAACGGATAAACAGACTGCATTAAATCTAGCTACCTTTGCTGGAACTATGTGTTGCTGTAGCCTGATTGGATGCAACAGTATTTTCATTTGCAGCATAAGTTTCCCGAAGATTTGAATTATTGCTAGAAGCTGCTTCCAAATTTGAAGCACTCCCCACGGCTTGGTTCAAGAAATGGACTGGGTTGAGCATCTTTTTGAAATAACCCTTGAAATATATAATTCCTTAATCTC…
TRINITY_DN94051_c1_g3_i5	1	p1	(T)10	10	915	924	GTCTAATACATCGTATGTAAAGAAGCCTCCTGACCCATTTCCGGCATTCACTATTATCTGTAATTTCAAGTTTTATTTACAAGATAATAGTAGGGAGATAAACTTTTTTTTTCGAAAGGCGACTTGTTATTTTCAGCCACGAGTCGCACCTCTGGAGTAGTTTCATGCCCAATTCTAGCCTAACTTACGTTATCTTAATCGGGCCCGTGTGCCGTGTAGGCGTCAGGCTGGGCATTCACCGGAAAAACCCCACAAGGTCAAACTCCCCACGTATGGATTTACCAAAATGGGTTACTAAAGTGGCGTGCGTATTGATTGTTCCCTTGCGGGATCGAATACGCGACCTATGAATAAAACCCTATTATAGGGTTGCATCGAATTAACTCGGTAGCTAAGGAC…
TRINITY_DN101593_c2_g5_i9	1	p2	(AT)9	18	2324	2341	AGAACGTGTCCTTGACAGGTTATGGCGGCGGAATTTGAGGTTTTGATAGAGTGACCGAGATGGGAATTTGGAGAACGGTTATTAAAAGTATCTGCACATGTGGAAAAGGCTCTAGGGTTTGATCGCTAATGAAGAAAAACAGTTTTCTGTGATACGAATTCCATTACGGGAAAATGGGGCGTGAGTGAAGGGGCGTGAAAACTGATGTGGCGTTGACGTGGCGGGCGTGAAAGCTTGCGGGGGGCAAACATACCTAATGCCCTTAGTTTTACTATCCAAAAGGGGTTACATCACGAGGGACTTGGAACAATGTCATCTGCTGGTGTGCGATTGTCGATTAAAGATGAGCATGTGGTGATTGATAATGGTATACTGCAAGTGACATTATCAAAACCAGGG…
TRINITY_DN89644_c1_g1_i4	1	p1	(A)11	11	24	34	AATAATCGATTTAAAAACAAATTAAAAAAAAAAACTAAAAACGGTTTCTCTCAGACAAATGCCTCGATTCGTCTTCACATTTTTATAGAATGGATTGTCAGACTCGTCATCTTTGAAATCATCACAGAGAAACCCTAAATTTTAAAAATTAAAAACTTCAGACATCCAAGGAAGGAAGGAGCAAAACAGCATAAACTCTCAAGCCTGGCGAAGGCGAAAGCTCTTAGGCGGCCACTGCGAATGTTTCTGAGAAACAAGCCTTTAGATTATCATCACCAGTTCAAATTAAACACATATTCAAATCCATATCTCCCACCCATAAATGACCACCAAATTACAAATTAAACTTGCTGATAAAGTGAGAGGGTGGATTTCATCTCAGGGGATTTACATTCCATC…
TRINITY_DN104649_c0_g8_i3	1	p1	(A)10	10	57	66	CTACATCAAATGATCAAATCAATTATATAAACATATTATTCCATCAATAAATAAGGAAAAAAAAAACAATATACCCAAAGTGAGATGACTTTACAATATTACCCTTTTGCCCCAACACTCTAATATAGTCAAGGCTTTCTTCTTTCTCCCTTTCCCTCCAATATTTGGATTTATAAACAAATCAAAACCATAAAAATAAACACCCTCAATTTGTCTTCTTCTCTCCAGCCGTTTGTTCCTCAGGCTCGAACTGCGGCAAAGTTAACAATGTGTTGCCACGAGACACTCCTTCAAGGGCGGACCAGTCTATTTCATCTTCGGCTATTGCTGGATCTTCGAATAGCTCATCATCAGCCAGATCATCATCATCTGCATCTGTTCCTTCTCCCGCCAACGCTT…
TRINITY_DN74900_c0_g2_i3	1	p2	(AG)6	12	439	450	GAACACTTTCTTATAACAGTTTTTTTAACAAGAATTTTAAGGTCATATTCTTGTTTATTTATTCAAAAAATCGGTTTCATTGAAATATATTAATAAAACCGATTGTAACAATGGATCAAAACAGTTTATCTTATATGTTAAAACTGTGTTATTCCTTTTAGATCCGAGAGTTCATGGAATACCAAAAGGAACCGATTAATCAACACACGCTCTGATACCACATGTTGATTGGTTCTTTGTGGTTTAGTTAGAAAACACGGTTTGTAGGATAAACATGAGTAAATATGTGTACCTTGCATTGACGGGAATCCGGTTGATGAGGGTACAATAGTCGTGTTCGTAGAGTTTGTTCCTGCCATTTGTTAGTACGCGTCGGGTTCCCCTTTAGGATGTATGATT…
TRINITY_DN107776_c3_g8_i1	1	p1	(A)10	10	146	155	CTGGTTACAATTTTGACATGGTATCAGAGCCATTGGCTCTTGATCGATTGTAACCAAATTGTCTATGCTTCCGCAAATTATTTCTGATCAATTTTTCAAAACCTACCAATTCTTGTCAAAATCGGGAAAAATCAAAGGAGGCGAGAAAAAAAAAACAAACAAACAAAGTGATTGGTGACGGTTTGTATGGAGTCAAAACCTAATTTCGTTTGGACCAAATCATCCAATCTTCGGATCTTCCCCTTTCATTCTTCCGAATTCCCAATCTCACCAAAACCCTCGGTCTCGCCTACAGAACAACCACTCAACTGGCTTCTGAAGATGCAAAGCGTTTGACGTATGAATCAAGCGACGATAAAACTCGCAATGGCAGCGCTAAATTACTGTCTAAAAGAAAAA…
TRINITY_DN50243_c0_g2_i1	1	p3	(CAA)13	39	663	701	AATCGATGAGTGAGAACAAATCAAGTAACTCGCCTGTAAATTGTAGATCAAATCAGTCTTCTTTGGAGAGGAATCAAACGATCAGACAACCGAACATTAATGTTCCGCCGAATTGTTATCCCCAACAGTCACCTGTTGAAGGCAGAAGCGGTCATTTTAGATACAACGGTGACAGTCAAACACAACTCCGGCTTCACGGAAATCAAACATCAAATTCGGAAACAAATACCCACCAATATCAAACCAACCCAAGCTCTCCCAGAACATCTTACCCACAAAATAATGCACGTTTCAATACTTTAAACGTTGAACCACCTGGTCAATATCAAAATAACAACGAAAACAGAACGTACAACAACCACGGTCAAATTCCCCAGTACCAATGTCAACCGCTTGAGA…
TRINITY_DN95462_c0_g4_i2	1	p1	(T)10	10	235	244	CGAACCAAGCTTGGATTTTTTTTTCTAATTGTTAGTGTACAGATCGATGTACACATGTAAACAAATCTTTTTTAATATGTACCTAGTTGTTAATGTACAGATGTACACTTGTGTACACATGTACACATAGCTATATGTACAGATGTACAAATGTGTACACATGTACACATAGATATGTGCATAGATGTACACTTGTGTACACATATACACATAGCTATATGTACACTTGAGAAGTTTTTTTTTTCGATGGTCTTGTGTATAATTTGTATAATATGTG
TRINITY_DN109944_c0_g1_i1	1	p1	(A)11	11	214	224	GTCTTATGACAAAGGAATTTTGACAAAAATCAATGGAGTTGATTTCAATGAAACTTTTTAGTCATGTTGACAAATCTCTACTACTATCATATCCCTTGTAGTTACAAAGCAACGGACTCTTCCTCAGCTAAATGTGTAGAATGCACTCCTGCTAGGGATGATAATGGATCGGTTTCAGGCAAAATATTGGTAATCCCAAACCCAATAAAAAACAAAAAAAAAAATATTTGTTTTTATAATCATTGGTCTATTTAAACCTAAGA
TRINITY_DN99309_c0_g4_i9	1	p2	(TA)9	18	732	749	CGAATCTAAATTTTACAATCCTTTTCGATCTAGATCTGGTTCTCATAAAATCTAGATGTACTTATAAATTCTCCGGCAGACGGTGATAGTCGACGACCTTCTTCCAGCCATCTTCCGGCTACCTCTGCGTAAGTTGTTTATGCCATTGCATCCGTAATCTTGTGCTTAACGATAATCTCATGAACCCAGATCTAGACCATACTAGAATCAATCGATTCCCCTAAATCTAGAATAAGATTTGGGGAAGGCTATTTAAACCAAAAATAATAATCTAGTTTATGGATAAAACCATTTCTTTTTTTAATACACGTGGGTTATGTACCCAGCCGCACGTGCACTTTAAACATACAGAAGAAAGTCAATGTCCGAAATAAAGGTGTGGCACAACACCGTTTATGA…
TRINITY_DN99818_c5_g1_i1	1	p1	(G)11	11	182	192	CAATAACGACAATACTCTCCACCTGAAAATACAAATGAATGATACCTAATCCACAAGTAGAGTAGGATAAACGGATATTGGTAAGAGCATTAGGTATACCCCGTCAAACACACAGGCGTGATCCTATTTGGCAAGTTTGCCGGCGTGAAAAGGAAGGGAACACCACCCCCTTGTGGCGTTAGGGGGGGGGGGCAACCAAAGTTTTGACGGAAGTGAAGAGGGGGGCAA
TRINITY_DN94700_c4_g2_i6	1	p1	(A)21	21	487	507	AAGCAATCAAAGGGGACAAAGAGAAGAAGGAGGAAGTTCTTCTCAAGTAAAAGGAAAGGCGCAGGTGTAGGCTTCGGATATGTCAATGCATATTGAGGTGGATCTCGGAAGACTTCATGTTTTGGAAGGAAACGGGTTGGGTGAAATCCGTTTAACATTGATAATGATTTTTGGGTGTAGTTCTATGGTTTAGCATATAACTTGGTACATGTTTAGGAAGTTTAAGTAATGTATAAGATGTATACGGTGTTTTCAAACCGACAATAGTTGTCGGGATGTTTCGGATTGTTTAGATATGAAATGGGAGGAATTTTTACTAGTTAAAATGAGTTTTAGACCTGTAGCCACCGTAGGATACGGTGGGGACCGTATCCTACGGTGAAGGAAATGATTTTGGGC…
TRINITY_DN91558_c0_g1_i1	1	p3	(GGC)5	15	2269	2283	AAAGCGACTCGGGTTACTTTTATCTTCGTGACAATATTTCTCAAAACGACACGAGGTAAGTTAATATTGCATGTACATGATTAAAAATGGGAAGATAGAAGACCTGAATTCGTGTTAGGGATCTATATACAACTCCCACCAGCCAATATATATTTAGGTTAGTTCACCTTTCAATGCACTTGCAGCCCTTTGGATGGCCCTGCTAACCCTCCAAATTTCATGTTGGATCTCATCCTGCCTTTTTGACCCATAAATAGCATCTGCAACTCCTGGGAAAAATCCCAGTTTACCCTCGCTAGCCGGTCCATACACGAGATGCTTGAACCATTGCCGTCCTGGAATCCCATCTGAATCCAAGAAGCCTCTTTCAGCAAACATTAACCGGTCATTCAACATGCG…
TRINITY_DN11656_c0_g1_i1	1	p3	(GGA)5	15	401	415	AAACAACCAAACCTTTAGAGGAGGCGCCATCTATAATAAAACCTTTGCAGCCTGTTATAGCCAAAAAAGATACGTGCGTGACGTTAGACGTGCATTTCAGAGGAACTCCTGAGTTAAAAGTCCGGTGGTTCCACAACGGTAAAGACATAACCGATAAGAAAACGTTCGTACGCACTTTAACTATAACGGAGACTACGACCGTGATAATTATAAAGAAGATCACCAAGAAGACCACTGGACGTTATGAAGTTGTGGTCACTAATAGTCGCGGGGAAGCGAAGACGTCCACTACAGTTTTGATCGAAGACGAAGATGATGTGGAGGAAACGATCGAGCCAGATAAGGTAGCGGTTGGAAAAGCACCGTATTTCGAAACAGAATTGCAAACCGAAACAATAT…
TRINITY_DN103390_c3_g2_i1	1	p2	(AT)6	12	228	239	ATGACGTTTCTCCGTTTGTAGGTTTCTAACCTTTTTATTTATTTATATTTATATATATTCTGGTCTGCAGGGAGAGAGCTGGAATTTGTTGCTTCTGGACGCGCACATCTGCATCTACATCACTGATCGCCGTTCGCCGCCTCTATACAACTCCGGTCCGGCCAGCCTTCCGTCAGATCTCTTCAGATCAGATTATTTATGGAAGCATAGCAATAACGTGATACAGGATATATATATATTTAAGCAATGGGGACTGAGAATCCTAACCGTGCAAATAATCATCAAGGGCCAACTGCTACTCCTTTTGCAGCTCCTCAAACCAACATGCCCTTTTCTTCATCTAATCCCATGGTTGGATCACAGCCCTCTGCTTTCAGGCCAACATCAGTTCCTGCTATG…
TRINITY_DN160810_c0_g1_i1	1	p2	(GA)6	12	241	252	TTGGGGATGGTTGATGGATGGAATATCGTTGCAGTTGATGATGAGGTGCTTCAACTTCTCCATGAACGTCTGAATACCTGCGTATACCATCTTAATTGTAGAGATGTGGACAGAGCAAACAGAGAAAAACTGTAGTCGCCGGATCTGGACACGAAAAGAAGAGATCTGAAAGCTGCAATTGATTCTCGTCGGGGACTGGAGAAGAGGTCGTCGGGGACTGAGCCTGCTGGAATCTGGATGGAGAGAGAGAGAGGAGTGGAGAAATAGATCG
TRINITY_DN86318_c2_g12_i4	1	p1	(A)19	19	20	38	CCTTAATAAACATAAATATAAAAAAAAAAAAAAAAAAATCCAATTTCAATCTCAAAGCCTTAAATTTCTAAAATATAAATATTATTTTTGATTAAATCTCCCTGTGCCTAAAATATCTTCTCTTTTCAAAGGTCTTCCGTTCATCAAAACCATTAGTAGATCGAAATGTCAATTTTATCCCCAACTTCTCATCTTCTTCAAAGACAACTTCATAACAGAAATTCACAACAGCCAACTTGGAGTAATGGGTATCGATTAACTACAACAAGAACACGCAAGTTTGGTTTTGATCGAAGAAAATTGAACCAACGGACGAAAATTGTGAAAAAAGATTGTAACATTGAAGCCTTTGGAGGAGGCTTATCAAGACCTGATTTTATAGAAATGGAACCTATCACT…
TRINITY_DN83395_c0_g3_i2	1	p1	(A)10	10	146	155	GCATGAATGGAGATGATTGGTCCTAAACAAGCCTTTGTGAATCTAATTTATTTTACTAAAACAATATAAAAGGAAATAAATTGACATTGATGTATAATTGAAGTATACAAAAAGCTGTTTGAGCCTAAGAACCAGGTGTTCATGGAAAAAAAAAAGTCTTTTCAGAGACTGGTCCCTAATCACCTGGCTTTGGAGAACCATGCCCAATTGGACTTCTCCCAAGCCAGACCTAAGACTGATCTCAGGCCCAGGCCCAATATGCACCCTATAGGCACCACACAGGAGCATGCATGAGTAACAAGAATGTTCTAGAAGGATGTATTACGCTATGTCTCCAGCCGTTGATGGGGAACCATACTCATCAAAAAGTCTCATGAGATCTCCAAATTGCCCATGTAA…
TRINITY_DN94225_c0_g3_i1	1	p3	(AAC)6	18	164	181	CCATCAAATCTCACTTGACAATTGAGATTCTTGAAATGAAACAAATTTCTTTTATATGTCAATAATCTCTCATAAATCATAATAACATTTCCTAGGTATATCATGCAATCATCTTCACCAAATGAATAAAACAAATATCAACCTATAATCTAATTCCTAATCTAACAACAACAACAACAACATCTACCACCACATTTGGATAAAATAACCAAGAAAATAATCAAAAACACCACAGCAGAAAGCCCAATTGCCACACCAAGAACCACCTTATTTGGTCCATGATCACCATCACTTTTCTTCTTGTCACTCCCACCATCATCATCATAGTCACCACTGCTCATATCAT
TRINITY_DN86590_c4_g2_i7	2	p1	(A)10	10	920	929	GCCCCATACCCAGAACACATCAATATAATTCAAACAAATACTTAGCCTTCTCTCCTAAATTAATCATACGCATATAACATGTGTCTACAACTTCCTATCTTAGATCATGTGAAATCACTAATCCGCATAAGCATGTAAACATACAACGAAGTCGAATGTTCATACAATAAGTCATACACATGTACTTGTCATAATTCAATTAATCCGTTCAGCACATATGCACATATACTTTAATTAACTTCATCATGTCAAAAATAACCCATAACCTGTCTAACTCGTAGCCAAAATATATATCCGCTTTTCATTATGTAGTCCATAAAATGTCTCTCATAACATGACTAACTCATTATAAGTCCTAATATTTTAGTGGACAACTCCAAATGGTACTTTTCAAGCTCA…
TRINITY_DN88166_c3_g4_i1	1	p1	(A)10	10	56	65	CAGTGTGTGGCTTTCTCCATACCAACGAATCACAAATGTAGTTCAAACCAAAAACAAAAAAAAAACATGGTCAACCAACCACCATACTTATTTCTTTCTCTATTATTCAATGATGGTTCAACCATATTGAGTCCTTGAAAGATGAATGAGCAGAAAGGACCACATCCAAGATGTGTCTCCTTCAATGACAAGGACTACACCCACACCCATGGCCCTCACAGGCTAGCTACCCCTAAAGACAAATATAAAAACTGATAACGATACATATATATTCACTAACTATTTACATATGTTTTGAGAGAAATAAAAAATTTGTAAGGAATTTCAAACTATAACAACAAGAGTTGTATAAACATGGCCTAAAATGGTGACCGCCCGCGCACCACTGACGTTTTACGT…
TRINITY_DN94549_c1_g1_i1	1	p1	(T)12	12	569	580	AGCTTCAACAAGACGGTAAAGATCACCACCACAACTGAAACTATGACCCCAATGGTGATGTTTGGTTGTTTTTCAGCCTTCTCAATAACCTCCTGCAATAACAGATAAACCATGCATTCAGTTTTAAAAACACACTACTTAAACTTTTGAAACTGAAGCAAGTTAGCCAATTCAGGATCCAAACGGTTTGGTTTTCGCGCTTTGGTGGTTTAACCGTTTGGTATAGTTTGAAACTGGTCGTGTAAACCATACCACCCATTTAATCTCCATTATTTATATAAAATGTTTTAATTTTGGAAAATGTAGTTATGTGTTATGTATTATAAAAGAAATCTTTAATCTGAGTTGTGTCATTTTACAAATTTTAAGACAACGATTATGAAAGAAAAATTGGGTCAT…
TRINITY_DN96024_c1_g2_i5	1	p1	(A)10	10	457	466	AACCCTAGAAGACTTTCAGTCATTCAACCGATTGATTATCCTCAAACCCTTCAATTCTCAAATGATGGATCATTACTAACCTTCAAAGAATCAGACATTTCAATCTCTCATTTCCTTCTCATTATCTCCACACAAACACAAGTATTCTCTTTTGATTTCCTTCATGTTCTTCATCTGGCCGACGAATTTCTAAGCAACGGAAACAAAGATTCCAAGTATAACGGCAACAATCCTCTTCATCTAGCAAGTAAGCGATTGTTTAATCCATTCTTGTTTGGTTTCAATTTTACTTTCACCGGGACTAAATTCCTAGTCGGGCAATGGGGCGCTAAGTAAATTCAAGCATTAAACTTTCATTTTTGTAAGCCAAAAATCCACTAACGAATCGGTTAAAAGGAA…
TRINITY_DN111853_c0_g1_i1	1	p1	(T)10	10	387	396	AGTCAGTAAAGTCACCATTTAACAAACAACATACGCAATAAAGTAAAAGTAATAAATTACCGACTATTTTATTCAAGTTCAATCGTATGTCTTCTTTTTTATTCTTTAACCAAAATGTGGTTGCTAAGTTGAAGTTTAAAAGTAAGTCATTTGATTTTTAGAAGCTACATATATCAATTTTATCATCAAAAACGGTAAAGAGCAGAAAAAAACCAAGTACAGTGAATGATAAACTTTGTGAACAGCTTAGTGAAAAGAAAGGTAGATAGCACTAACAGTTTGATACTTGCATTTAGGACAGTAAAACTTCATCAATTCTGTTATACTTGTAGTTGAGTTGACCAAACATGACACGTGCTTTTATGTGTGTCAATGTACTTGCATTATTTTTTTTTTAGT…
TRINITY_DN155250_c0_g1_i1	1	p1	(A)10	10	42	51	TGCCTGGGGATACCCATACCCTGCTCTTTGTTTGTCTAATTAAAAAAAAAACTTCTGACTCCATTTGTTGACCTTTTCTACTCAAACTAATTTGAACATTTCTTCATTATGTACTCTTCACAGTTTTGACTCGCTTACTTACGAATGGGTCCGTGTTATGCCTATTTTCTAAAGGGTCAAACGGAATGAAAAAGTCAAGTACCTTTTGCATCTCGTTTCTTCCAAGTGGATCCCCAATCCTAACAGATG
TRINITY_DN89946_c0_g6_i1	1	c	(A)11tctatttttttgtcc(A)10	36	805	840	TGAGATACCCGATGGTGAGGAGAGAGAAAGAGCGATTTGCACTCTTTGTGGAAAAATTGCATATGAAAATCCAAAAATGGTGGTAGGTTGCTTAATTGAGCATGATAACAGCATCTTGCTATGCAAGCGGAAAATACAACCTTCTTATGGTCTTTGGACACTTCCAGCTGGTTTCATGGAGATTGGTGAGTCAGCTACCGAAGGGGCCATTAGGGAAACGTGGGAAGAAGCAGGGGCTAAAGTGGAAATTATTTCCCCTTTTGCCCAATTAGACATCCCTCTCATAGGCCAAACTTATATAATTTTCTTGGCAAAATTGATGACACCGCATTTTTCACCCGGGCCTGAATCATCAGAATGCCGGCTTTTTGCACTTGATGATATCCCGTTTGAATCTCT…
TRINITY_DN106169_c1_g2_i2	1	c	(TG)8(TA)8	32	1985	2016	TGGCAGCACAAATAGCTTCGAAGAAACCACAGAAGCTACATTGGGGGCTTGACACAAAAGAAAGATGGGAAAGGAAGTCCAATATGTAGTTTGCTACCAGATGCAAGTGTTCAGAGTTAAACATTTATGGCCCGCGCTCAATTAAGATGGTATTGAACATAAAAAGATTTAAACATTTGTTAAGGATGTTTTTCTTGTGTGAAATTTGTGACTCTGGGTTGTCTTTTTGACCATTCTTTTTGTTTATTGTTGCAATGAGATAATCTGTTTTTAGGCATTGCTTAGCTTCTTGTTTCTTCGATACACTTCATGTGATGTTTGGTTATTTTAGATTAATCATAAATCAAGGACCAGGATTTCAAAATCTCTCATCACATTCAACTGTTATGAAGAACAACA…
TRINITY_DN86978_c0_g3_i4	1	p1	(A)10	10	171	180	GGACGGGTTACCGGTGGTGGGGATGTTTTTGTTGGGTTGTTGACTCATATCGTACGAAAATAAGAAAACTTTTATAAAAACTTGGAGGTTTTTTTTATAAAAGTATAGAGAAAATATGAATGTTTGTGTGTTTGTTTTTGTTAAAATGGTGAGTATTTATAGAGTTATTTAAAAAAAAAATTACCAACGGTCATGTTACCGTTTAAGAGGGGCACACCTTCAATTTTTCCAGCCAATCACAATTCACGTTCTGCGCGTCGTTCAGGTGACGAAAATTAAGTGACGCTGGCAACACCATTAGGAGAGCGGTGTTTCCGGCGTCCCTTGACGTCTTTCTCCCCTTCACCTCAACATTTGACGTCTTCCATACTAGTATTACGAATGGTCTAAGGGTTCATA…
TRINITY_DN87268_c0_g1_i2	1	p1	(T)10	10	787	796	ATGGCAAAAAGTAAAACACAACGATTAAAATGACAAAAATAAGATAAAACCAGGGACGAAAATGACAATTTACTCAAGTTGCAGTCTGTCTTTGTTATCTGAATTGTTTTTTGGTTTTTAACTTTAAATTAATATGGGTTTTCTGGAATGAATATTAGGTGGATTTGGGTCTCACTTACTGGCACTGAACAAGAAGACGTATGAACTAGCGGGTGGAGCAAATTCTCCAGGGACTTACAAAGAGCTTCGTGTTGGTTGGATGATAGGCTACTCTTTCTTAATCTGTTTTGCTGGTCTTTTCGTCTTGATTCCCCTCCGAAAGGTGCATGATTTGTTTGTTTCTTGACCCATTTATATAAGAACGGGTTGACTTTTGTCTCAACAGGTCAAAGAAAAAAG…
TRINITY_DN89253_c2_g6_i1	1	p1	(T)10	10	450	459	CAACAGCAGTAAACATTCTAGCAAAACAATTCAATTAGGGTTTGATTCAATTTTGTTGTGAGAAGGAAAATTATGAAGTTCGGCTATACATATTTGATGAGCAACCCTGTTTAATTCATTCTTTAAAGCTAGAAGAGGTTGGTAATTGTTTTGTTCCAATTTTGAATATAATCTGAATATACAATTGTTCTAACTCAAGGATCTCTTAAAACAGATCGTGAATCTCCAAGGGGGGCAGACAAGCTCACAGGTGAACTCAGTGCCTCTTTCGAAGACGGCGTCTTTGAATCGAAAGATGTCTCTTTTTAGAGCTTTCAACGGATTAACTAATCGTCATGGTCACAGTAGCCCCAAGGATTAGGGTCACAGTCACCTATTTGTTGGAATTCTGAAATTATT…
TRINITY_DN103615_c2_g4_i1	1	p1	(T)11	11	301	311	AAGATCGTTGAGTTTGACAAGCCAGTTCTAACGCCGACAAAATTAATTAAATCAGAATTCGTTTAATCCGACTTCCTACACTTTGTAGAGTTTCCTCAATTTGTAGCCGAACCTCATGCTATATAAGTGTTGGAAAAATTTCCTCCACATGAACAGAAGTATAACCTTGATTTAGCATGGGGGCTCAGGGACGTTTAGGTCGCAAAATCCGAGGCTCCAAGGCGAGAATTGCTCTATGTACAACCAAAAGTCACATCTATCTCATTTTTTTAACGACTGCTTTTATCAATGATCTCTTTATTTTTTTTTTTGGTTCTTATACTAACCCAAATTTCGACCCAGATGTATGTAAGCGCCGCCTCAAGGCCCTCAGACTGGTTCCGAAATATTTGGATGTTC…
TRINITY_DN152854_c0_g1_i1	1	p2	(TA)9	18	63	80	GTATACATGAACTGTGTATAAATTCATCGTCTTATATGTGTGTGTATATGTCTCTATCTCTGTATATATATATATATATATTGTTCAAGAATAAACACCATCAAATTGGCCAGGGAATGTACAGTTCACTGTGTACTGCTAACTAAAAGCCATTCAATGACACTGACTGATGATACTTAATGCAGCTGTTAAAGGGGAGCACTTTCTTGTGATGAGGAGAGGTACTTGGTTGCATACAGTCTAGTGACCCATAGTCCTATATGTAGTTTGCTTTTGTGTATGATGTTACTTTTCGTTGAAGACATCTAAAACATATCAACACCGAATAACTGTAATTTTGTTTTTAGTAG
TRINITY_DN99245_c0_g1_i2	1	p1	(T)22	22	44	65	GCTCTATGAGTGGGTGCAAAAAAAAAGGGCATTATTCGGAGTATTTTTTTTTTTTTTTTTTTTTTAAGAATGCCAAAAATAGACATTTGCCATCACTATATACAAAACAACTTGACAGCTAGAAACCTTTTAGCCTCTTTTCCTTCTTAACCACCACTGTTTCCACCTCCGTACTATCTCTTGATCGCTTCCGGCATTCTCCGACGATCACTCCGGCATTTTCCGTCAAGTTTTTCTCAATCTCCATAGGAAAGTTTAGAATTGCTTTTCTCCCACGCATACTAAACGCAGCTCTATCGTAAGCCTTTGCAGCTTCAATGGCCGTATCGAAAGTCCCCAACCAGACTCTAGATCCTCGCTTTTTCGGATCTCGGATCTCCGCTGCATACTTCCCCCACG…
TRINITY_DN103726_c1_g2_i1	1	p2	(CT)6	12	23	34	CATCTCATCACCTCTCTCCTCCCTCTCTCTCTCTCACACAAACCACATCTCCACAATGGAAAAAACACCACATATAGCCATTGTACCAAGTCCAGGAATGGGCCACTTAATCCCATTAGTTGAATTTGCCAAAAGACTAAAAACCAACCACAAAATCTCATCAACTTTCATCATCCCAAATGATGGCCCATTATCCATCTCACAAAGATCCTTTCTTGATTCACTTCCAATTGGTTTAAACCATATCATCCTCCCTCCTATCAACTTTGATGATTTACCACAAGATACCCGAATGGAGACCCGAATCAGCCTCATGGTTACCCGCTCTAT
TRINITY_DN4780_c0_g1_i1	1	p1	(T)10	10	1	10	TTTTTTTTTTGAAATGCAGCAGCAAGGTTCTATCCCGGTTTATATCAAAAATAGTTATAGGGGGGTTTCTCGGGCAGTAGCAGCGAACTGATATGTCCGGGTTAAATTGCAGTCCATAACAGGTACGCTTATTGGCAAATAAAGGGAACAATTTTACGCCTAACCTATTAACAAACGAACCATAGAAAAACAGTTTTAACAGTAGGGTCTCGGGTCAAAATTAAACGCAATATTACTGTACCTGTTCATATAAATATATATTTG
TRINITY_DN62536_c0_g1_i5	1	p1	(T)10	10	242	251	GACTAAATGCAATAGATCTCACCCATCCCAAATGACCACTAATGACCTGCAAATATATTAGCTCACTTTAGTAAAGACAAACAAGACCGCAATTATAAATGAGAAAATAAAAGAGAAAGATTCATATTCCTGAAAACACCAACTTATCATAGAGTGAATAATCAAGGTTACAAAAACCTATACTTAACAATATTTTACTATTCATTTGTACCCGGATTCGGATATTGATTTCGGATATCCATTTTTTTTTTCAAAAATCTGCATTTCATTTTTTGACAATAGGCTCAAAATTTCCAAAATATTCAATCATACTGTAAATGCAGTGCTGCTCCTGCATTTCATTCATGCTAGTTTCATGGTATATAGGTTCTGGTATGGGATTTGATCTCCACAATTAGA…
TRINITY_DN82159_c1_g2_i2	1	p3	(CCA)5	15	46	60	TTCCAAACCCTAACTCAACACATGCTGCCACCACCACACCTGCCGCCACCACCACCACCATACATGCCGACATCTAATTAGGGTTCTTCCCCCTTTTCCTCCGTTCCTATCCTCTATCTGACCGAAACCCTAGCCTCTGTGCAAACAAACCAATAACCATGACCGGAAAGGCTAAGCCCAAGAAGCACACGGCCAAGGAAATCCAGGCCAAGGTGGACGCGGCTACCACCAACCGAGGCGGTGGCAAGGCCGGAATCGTCGATCGGACCGGTCAGTCGAAGGGCGGGCACGCTAAGTTCGAGTGCCCTCTCTGTAAGACCACCGCACCGGACATTATGACGATGCAGATTCACCATGAATTAGGGTCGGATAGAGGATAGCAAAGGTGTTCATACAGGT…
TRINITY_DN101455_c0_g6_i1	1	p3	(GAA)6	18	137	154	CCTCAACCATCTTCTTGTAACTCTCAATTTCATAATATTTCTTTCTTGATTCAAACAAGTTTCCCAAAAGGACTTTATAACCTCTGTTTTTGAATTAGGGTTTTCATCATATTCGATTCGTATTCCAAAGGGTTTTGAAGAAGAAGAAGAAGAAAACCTCTGTTTTTTCAAGAAACGTTGTGATCAGATTCGATTCGTGTTCCTAAGCCTTCAGCCTATGGTTACTGTACCAAATCAGACAGCCAGCTGGCGACGGTGGGGTCGTGAGCCAGCTCAGCAACGACCACATCTCCAGCTTTCTGGGCCGAAAGGGGAGTTCGGGCCAATCAAAGTCAACCCTGAACACTCATTCAGGGTTGACTTTAGATGATGTGACTAATCCCCTTGAAGAGGGTGAGA…
TRINITY_DN103020_c0_g1_i9	2	p1	(A)10	10	417	426	GGGAGGTCTTGATAAAAAAAAAATAACAAATATGGACTGTATTCAAGTTAAATTGGAGTGAGAATATTCAGGAAACCTTAATCAGAATACTCAGGTGAATCCAAACCACTTCTAACCAACCCGTGACCCAATTAATATAAGCATTATTTCATTTGGTCCACCGACTTCCAAACACACATAACCCGAATCTTATTTTAATTGGGTGGGCTATCCATGGAGCATGCCAAAACCACACAAAGTCTTTACCTTTTTCTATCGATGATAACATGGCCAGAAAGGTACTATAATTCTAGCACAAGGTACAGGTCATAATATGGTGTTTAAATGTTGTTTTTAACTTCACCTTAGCATAACAGGCTGCTAACACAAGTTTTTGCCAACAAGCGTGACAGCACTTGT…
TRINITY_DN99372_c1_g2_i2	1	p1	(T)15	15	2031	2045	AGTGTCCAGTCGATTTCAGACTTTCAGTCTATTGCTGTCTTTAATTGTCCATTGTATTTAGTTTTTTAAATAAACTTGGAAAACGAGCCCTAATGCTCAAAATTAACACGATATGATCCGTTTTTATCTTATGTTTTGCTCATACATGTTAGAATCATCAAGGCATGCGGATCTCGGTACTTGATTTCATGAAAAATGATCTAATAGTGATATAAATTGAGGGTTTTCATCCGGTTTTGAGTAAAACACCGAAGCCCTAAATCCATGGAATTGAAACAATCCAATTGTGTTTGATCCCATAAGTTTATTTCAGAGAGTAAGCAATATTCATGCAAGAACAACCTCACATTTTGTTTCGAGAAAAAAAAACGATATAAGAAGAAAGTTTTCACCCAAATG…
TRINITY_DN108882_c0_g1_i1	1	p1	(T)10	10	95	104	GATGGGTTCTCGATAACAAACAACAGAAAAATGTAAAAATCTATAATTTATTTGTTCATTGAATAAGTATACGTACGCAAACTTCAAAACTTTGTTTTTTTTTTCCTTTCTTTATTTATTTTCTTCCTCGGATATAATATGCTTTCGATGAACTTGTGGCGGGGAACACAAACAACGTTAGGGGTTATGGACGGTTCGATTCAATTATTAGCCTCAACCGAAACGAAGTTATTGGTTAATTTATTTTATTAACTAATCGGTTCTCGATTAATTGGTTAGATTGTCGGTTTTTGGTTCGGTTAATAACAAAAACCAAACTTGTGCTATTTTTTTTATTAGGAATACATGGAATGGAGGCATAAACATGAAATATATGAAATGAAGATGAAAGATTGAAAA…
TRINITY_DN157891_c0_g1_i1	1	p1	(A)16	16	35	50	ATCGACTGAAGCGTACTACACAGTTCTTGGGATTAAAAAAAAAAAAAAAACAAAAACAATTTGGGGGGTAGAAATTTAAGGATGGCGCCAGAACGGCGCTTGTTAACTGATATATTACAGACTGAAATCAAATCGTTTGATCGAATAAGCTCGTCGAGAATGATCCCCAGCCTACGATAATACGATACACAGCATAATTTACTAAATGACGTGTTGTGCTATATCTATTGGAAAA
TRINITY_DN99560_c2_g14_i1	1	p1	(A)10	10	124	133	AAAAAATTTACATGAAATTAAATTTAAATATATAACGACGCGGGAGCTAATTTGTAAATTTAAATGGACCAGGGACTAATGTGTAATTTCTATAAAAAGTAGGGGCTAAAAATAAACTAAATTAAAAAAAAAAGATAAAAACTCATCATCTTCAACCTCCCGTTGCTTATGGTGGTCTTCAACCTCCCTTCCATTAACATCTTCAACCTCCACATTCACAAATTCATCAACAAACCGTTTGGAGGGGGCTCACCGTCAACCCAACAGCCAATCACCATCTCTTCCCAACGCGTCAAGTTGGTGACTTTTCCCCCAAGGACGCCGGCGACGCCGTGATGGGGGCGGTGTTCCAGGCGTTCTTGGCGTCATCCATCCTCCATGT
TRINITY_DN105318_c2_g1_i1	1	p1	(T)10	10	89	98	AGGGTCTAAAACTAAAATTTCTTTTAAGTTGTGCCGTGCTATTAGAGGTGTGCAAAGTCGGATATCCGGTTTTTCAGATATCCTGTTCTTTTTTTTTTCTCATCTCCCCAAAAATACATCAAACATTAACATAGTCTCAACAATCTAACTTACATTTAACAAGTCTAAACCAAATCAAATAACATTGAGGCAAGGAAGTTTACTCAG
TRINITY_DN101192_c0_g1_i3	1	p3	(TGA)6	18	34	51	ATTTAGATCAATATTTCTTAACATCGGCTGTTTTGATGATGATGATGATGACGACAATGATGATGAAGAAGATGCATGATATGGACTTTGTCGCCCGTTTAGATCATCTCCCATACTGTTAAGATCCCACTGCAGCCTTTCGGGTTTTCTAGGGTTTGCTACAGAAGATTCATCCCCAGAAGGAAGACCAGGTATAATTACCATTTTATCCTCCTGACCACCTTCAGCCACATTCAGATCAAAATCATGAAAACCCAACTGCTGATTCGAGTTGTTGTGGGTTGCCAGATCTTCAGAACAAACTTCTTGGTTCAGGTCGAACCCTGAGAACGGTCTTCTGGTATCGAGTTCTGATTCCTGAGCCACCTCAGAAGTTTGAGAAACAAGGGTTTCTGCATC…
TRINITY_DN98921_c3_g1_i5	1	p1	(T)10	10	56	65	TTAGGGTTGGCTGAGAACGGTGGCCAAGATGATTCCTCTGGTATGCTATCAAATATTTTTTTTTTATTTTAAACTACTAATGTGGCATCTCATTTATTGTTTTAGTTAGTCGCGAATTCAGGATTCAAAATTTCAAATCCATTTTTTTCTAAGTTAGTTGAGTTGGCAAAATGAGCGGGTCAGGCATGTTGGACTGGTCAAAATGAATATTTTTCAGGTGGTACCCAGGAGAAGATTGAGAACAAAAATGAAGAAACCGATAAGAAAGACAAAAATGTGCCAGGTGGCGAGAGCAAAAATGCTAAAAAGAAAAAGAAAAAAGAGAAGTCTTCTAAGGATACCAAGGAACATCAGGTTTTGCCTGCGTCCGAGACAGATAATTCAGCATCAGGAGCTACA…
TRINITY_DN98584_c3_g3_i1	1	p1	(T)14	14	103	116	GGTTTAGTACCTTAAGTATGAGTAAAACTAAAGTAGAGTCCCTTAAATTGAAAAATAAAGAGTTAAATACCTTAAATATGAATTGCTATAAAGTAGAGTAACTTTTTTTTTTTTTTGTAGTTTTCCCTTTTTAATAGTGCCTTCAATCTTAGACTTTAAATTCAAAAATTGTAAACCGGCAACAAGGGCCGCCAGCCCTTATCGGAACATAAGATAAACGGGTAACAAGTTGTGCCGTCAGTCTTTTTTGGATATCTAGCTTAGAAATTAACATAAAAAAGATCCTAAATTTCATAAATTACAGGCTAACCATCAAACCGCCCCACGAGTGTGCATAGGAGCTCCAATACTAAAGGCCAAGCATCTCTCAACC
TRINITY_DN107322_c2_g2_i3	1	c	(T)11aaattaaaatataaaaactaactttccagaaaaatc(T)11	58	40	97	GACAGATCTATCCCAATCCCAAAAGAAACCGTTTTTGTGTTTTTTTTTTTAAATTAAAATATAAAAACTAACTTTCCAGAAAAATCTTTTTTTTTTTGTGTGTTTTCAATTCCGACTATACCCCTCGGTTAATCATATCCGTGTATCGCTGCAACGACTCTTGCCTTTGTAACCTCATCTCTTCGTTAAACTTCTTTATGAACGCTTCAACTCGTCGGTTCAACTCGTCCTGACTCAGTGATCCCTCTTTTCTCAGTTTCCCGCCACACGGCGGCAGTGTGTTTTTCAACGACGAAATACGGTTGTTCTGGTGGTCGGTACGATCACTGAATGTTTCTGCCACCACGGAAATTGATCCTTCTTCGCCGGCGTACACATCCGGCAAAGGTGCTTGTTGAT…
TRINITY_DN102513_c0_g5_i1	1	p1	(T)11	11	259	269	CGCCCGTTCCAAGTTCGAAACATTCGCCCAAACCGTTAAAACCTTCAAAACCAAACTGTAACAAATCTCAAACTAGCCGACTTGATTCGGTTTCAGCAGTTTTGTCGGTTTTAGTGGTTTATGGAGACCGTTAATTGATGGTAGATGCTTTGCTATACACACAATGTTTTTCTTAACAAACTATTGGCTAATCAAATTCTCAAAATCTTTACTTACGTATCCCAATGGCAATTGGACAAAACAATGTAATTGACATAGTTTTTTTTTTTGAACGGAAAATTTCTTTTTAATCCTATGGGGAGTGGGATTTGATCCCACGACCTCCAACCTACCATTGGGCCACCAACCCCA
TRINITY_DN47563_c0_g1_i3	2	p3	(TGG)6	18	323	340	TTTTGCAAATCGAAAAGTTGAAAACGAAATTGAGAAGCAGTCGCAAAAATCACGTTTCGTATGACGAAAATAAAGATGAAAGTGATGAAGAAAGGGGATGAAGAAGACCTATCATCATCTGAGAATTCTTATGCCATCTCAAACCTAAATCCCCAAATTTCAAACCAATCAGATATACACAGGAAAAAAAAAATCTTATACACATGAATCAGTTACCAACTTACGCCTCGGTTGAAGCTTGCAAAAACCGCGGATCCTAAAAGCCGGTATCCAATTTCCCGAATGCTAATGATAACATGTTAGGAGTATATGTATCTTTATTTGGTGGTGGTGGTGGTGGTTAATAGTCAAGTATGCTTCGGAGTTTTGTCTTCA
TRINITY_DN88068_c1_g2_i4	1	c	(TC)17ttcatacccatcagaagagagagaaaccaccatggcagccaccaccgtccgatccttctcccc(CCA)5	112	34	145	ATCTCTTGATCCTCCCTCCACGAGCACTTCCATTCTCTCTCTCTCTCTCTCTCTCTCTCTCTCTCTCTTCATACCCATCAGAAGAGAGAGAAACCACCATGGCAGCCACCACCGTCCGATCCTTCTCCCCCCACCACCACCACCACTATCTCACCACCCTCCGCCGCTCCACCCCACTCAACCTCAATCTCAAACTCATCACCCACACTCCCAAATCCCATCTCTCACTCATCATTACCAACCATCCGATCCCACTAACTGTCACATACTCCGGCGGAAACGGTGGAAGTGGAAGTGGAACCGGAGGCGGCGGTGGTGGTGGTGGTGGAGGTGATGATGATGATGATGCAGAAGAGAAGAACAAAGCTGAGGCG
TRINITY_DN91411_c0_g4_i4	1	p1	(T)11	11	60	70	CGGTAATTTGTTTTGGGCAAATTGATAATGGTTTTTGCACTTTTATAAGTTTTTGAATGTTTTTTTTTTTGTTTCAACATTTGTTAAATTCATTATGGTTTCTGTTTTCTGGTTGGGGGGCTGCAGATGAACATAATGTTTTTTTGGGGGCTGTGTTACATTCTATGGCCATTTGTAGATACTTAAAACCTGTCCCAACGGTTTGCTGTATTTTTGTGTTATGTTACAGCAACCAACAGGTTTTAAATTTATAAAATTACCCGTTTTAACGAGATTTTAACCTTATTTTACCCGCTTATTCTTTAGAAAGCACGTGTTGCTACCTTTTGCCCTGCATTATTGATTGCAAGCGGGAGA
TRINITY_DN105250_c3_g6_i4	1	p1	(A)11	11	81	91	GTAAGTGGTTAGGTGTAAGGTGATGGAACTCTCGACTTGTTCGAGGGTGCGATCCAACCAGATATGAAATTCGCCGTTCCAAAAAAAAAAAGTTGAGAACATATGAAGGCAGTTAGAGATATAACCCGGAAGCAGACTACGGCCCGTATAAGTCTTAACAGGCTGATCAGGCCCAAGGCCATGAAATAAAATTTAGCATTTGAGCCCTAAGTCTAGAAGAAGCTGAAGAAGAACGCTAGTAATCTCAAGTCTCAACAATGGTGTCTGGTAACAGAGGCCTAATTTTGGAAAGAAAACGAACTATCGTATCGGCTCTCTGTAAATCTCAATCTCTGGATGCTACACAGTTCTTGGTTGATGGGGGGAATGACATCTAAAGCTTGAGTGTTAACATCATGA…
TRINITY_DN139357_c0_g1_i1	1	p1	(A)12	12	226	237	GCATCTTTTGATGTGAATAGTATGAAAACTTGTTATTTGTTTCCACTATAAAACACACCATATAATTGTTATTATTAAAATAAAAGTAAATGGTATTTTTATATGTGTTATGTCAAAACTTAATCTTGTAGTTTCTTTGTAGATAAAAGTGCAAAATGTTATCATGTAAGGGCATTGGAATCAACTAATGCAACAGGTTATAATGCTAAAAAGATGTACACATTTAAAAAAAAAAAA
TRINITY_DN91917_c1_g3_i2	1	p3	(TCT)7	21	93	113	CAAGGACCCACGGCCAGTTTGAACAATATGTTCCTTTCCACCAAGATAAATGGTTTCCATATCAACAGAGACGGAATCATCCACCATGACCGTCTTCTTCTTCTTCTTCTTCTCTCTCTAGGGCTCAATTTTCTCTCTCTAGAAACTGTGATGTATATAGCAGCTGTAAATTTGGGTGTTTTAAATACGAAGCAATCTTCTTCCCCTTTATAATTTGTTTGTTTCTCTCTCTACATCCGCCAAGTCCCATGGAAATTGCACCAGCAGCGACCTCTGCTATGCCGGCAGTGAGAATGATGGAGGACGAAGCATTAGCGCCGGAAAGTCCAGCTCCTCAAATTTCAGATACCGAAACTCCGAAAGCCTGCAAC
TRINITY_DN84710_c0_g5_i1	1	p1	(A)13	13	935	947	GGAAAAAAAATTAACTCGCTCAGAATTAGCTCGATATAAAACTTAATTAAACGTAGCTCAAGCCAGATCAAAATTTCGAGCCAAGATTGGGACGAAATACTCCTATATGAAAATAACCCTAGCCTAGGAACTATGATCTATGTAATATCAATTCAACTAAAAATCCCAACTAATTAAACCAAACATCCCCTCTCCATAAAGTATACTTCTTCCTTCTCAGTAACCATATTCACTTTGATTTTACAGCTATCAAAACATGTCATGTTTTGTTAAACTGATAGAACACGACACATCTGAAACGTGTTATTTTCTTAATTAAACACCAAGTACATCAGAATATGTTTTATAAAGTGGCTACTCGATATGTTTAACACAATTATATCTAAAGAGGATATATCA…
TRINITY_DN116808_c0_g1_i1	1	p1	(A)12	12	131	142	GATTCAAGTCAATCCAAAACAAATTACACAACTTACTTCTCAACAACATTATTATGAAGATTCTACAACACGGTCTCCTCAGCGAGATAGGAAAGACAGAAACCATAAAGGAAAAGGTAGAAAGAAAGATAAAAAAAAAAAAGGAAATGAGATGGTTCCTCCTTCGCAGCCTAATGTAACCAGGTTAACAGAAAATTCAGTGATGG
TRINITY_DN160945_c0_g1_i1	1	p1	(A)10	10	5	14	GTTCAAAAAAAAAATAAATTCTTAATGTTCAAACAATTTCGTAATTTCCTGTGTATAATGATGTCTCAGATGTAAATTTTACAGGTGTGCTATCATCAACAAGTCTAATTTCCATTGGCTTAATTTTGTTGTAAGATGACTTCGACATAAAATCAACTTTAATTGGGAAGAAATCAGAGGCGATCGATTTGGGTGCTTCAAATTCAATAGATCCTGTAGGGTTAGACGAATCAACTACAGCCACTGACCATATTAAAACATTCTTTTTAGGTTCATAACTATAAACTCCACTGCACTCCTGAATAACTGGAGCATTACCAAATGGCAACGGTACTGTGACAGTAACATTATTCAACTCGAGGTCAGCATGTTCCAAGTTATATTCAATATTTACATCAC…
TRINITY_DN2998_c0_g1_i1	1	p1	(T)11	11	303	313	AATATCCGAAATTCCGAAATATCCGAAAATTCGGATATACGAAATTCGGATTTTGGATTCGGATAGTGATTTTTAAAATTTTAGGATAGTTCGGATATATATCCAATTTTTATTTTTAAAAAAATATTTTCTAGGTTAAATTTTAAATAATTTTCCCATTTCTACTACTTTTCCCCAATTCCCCATAGACATAACGCAGATATTTGTACACTTAACCCAAAACTAAAAAGACATGTACGTATGTTTGCTCATGTAGCTTTATACAGAACTATTTAGGGGTCACATGTTAAAGTGTTTAAAGGTTTTTTTTTTTAAAAAAAATGTT
TRINITY_DN106515_c12_g5_i1	1	p1	(T)10	10	59	68	AAAACTACAAAAAAAAATGTACTTTACTTTATAGCAATTCCTGTTTAAGGTACTTAACTTTTTTTTTTCTATCTAAGGCATTCTATTATCATTTTGTGCTCAATTTAGGAACTTTAGTCAAATTAAGTTATCTATTTTCATTTTCTACTCAAAAGCTTGTGAAATAGTTAAACTCTTCTCCCGCGAAATAGCTGCTGTTTTACCAAAGCTTGTGGTCGAAC
TRINITY_DN153870_c0_g1_i1	1	p1	(A)10	10	114	123	CATTAAAACCAGATTCTGTTATATCCATTCATGTAAAACGTGGATTGTGCATGAGTCTATGGGCGAAAGAGTAAACCGCAAGAATGCAAGATGATAAAATTCTTAAATCATAGAAAAAAAAAATCGTGCAAGGAGCATGTTATAAGTAGCCAAAATGATGCATGCAAACAATGAGCTTATGAAATATATGAGAGAAATAAACTACTTCACCTCTTGCTTCCATCTGCCTCTTTGTGCTTCAACCTCAGCATCATCCGTG
TRINITY_DN96630_c1_g2_i1	2	p3	(GCT)6	18	173	190	TGCTGCTGTGCTTGCTGCTGCTGCTGCTGTTGCGCTTGCTGTTGCTGCTGCTGCTGCTGCTGTTGTTGTTGCTGTTGAGCTTGACGTTGTAACATGAGCTGCTGCATTTGCATCTGCTGATGCTGCTGTTGTTGCTGCTGCTGTTGTTGTTGTGGGTGCTGCGTTTGTTGTGGCTGCTGCTGCTGCTGCTGTTGCTGCTCCCTTGCTTTGTTTAACTGAGTCTCAATGTAAGAGGCTGCAACTTCTGAGTGTTTCTCATTAGTCCTGGCTATAAATATATCCCAAAACACAGACCACCACTCAAACAGAAATCCACCAGGTGCATCAATAGCAACAGGGTCAGATGAGACTTTTCCTTCAGCTTGAAACGCCTGAGCAGAAGCCTTCAAATCTCTTTTT…
TRINITY_DN96281_c0_g1_i3	1	p1	(T)12	12	30	41	GTGTCAATTTAGGAAACATATTAATACTATTTTTTTTTTTTCATATTTGTTTATCTTTTAAAAGAGTAATTAATACGGAAGAATAATACTGTAGAAGATAGAGACGTATGACTAACCATGCAATAAAGAAAATCTTGCTTTTCCGGCAATTGTCCGCGGTGACGAAATCGAAATCAAAGACGGCGTAACGGCAGTCGTCGTCCGGTAGAGAGGCAGTGAGATCGGAATACCCTTCTCCAGCAGCACCAACTTTATCGACCGTCACCAACTTCGATTTCTCATCGATTTTAAACAC
TRINITY_DN98401_c0_g2_i7	1	p1	(A)11	11	1373	1383	AATGACAATATTATTCCTTTTGGGCCCATAAATCAACACAAGAAGTCAAGAACCAACCCTATTCTTGTTCAATGGCTTCCAAGGCGGCAAGGAGGGCAATCTACCTCCAGAAGGTGTACAACCATCTCTCAAAACCCAACACCCAACTTATCGTCGTCAGTGCCGACAATCTGTGTGTGACCCAAACTCAGGCCATAAGGCACGGACTACGATCCCACTCACTGGTCATAATGGGCAATAACACCTTGATGAAACGCTCAATTGCCATCCATGCTCCATCGGCCCAAAAACCGGCTTTTGTTGGTGCAATTCCTCATATTGTTGGGAAAGTTGGATTGATCTTAACGGCTGCCGATCCTGAGGAAGTTAGTGAAGTTGTTGCTGGATATAATTTGCAGC…
TRINITY_DN65281_c0_g1_i1	1	p1	(T)11	11	1	11	TTTTTTTTTTTCACAAAGTTTTTTTTATTCAATTTCAATACAAGAGATACCAAAACCATATTTAAACAGCAAGAAGTTCTCTCTGAACTTTTCTCCAGTTATCCAATGGTCCATGATCAGGGCGGAATTTAACATTGGCACCATCGGGAGCTAGTCTTCCATCTTCCTTCAATGTTTCATATTCTTCACGGTCATATTTTGTAAATCCCCATTTTTTGCTTACATAAATCTTTTGGCGACCAGGGAACTTGAATTTAGCACGACGTAAAGCTTCAATAACAGCTGCCTTGTATCTATCAGATGAGCGAACACTCATGATTGGTTGACCAATATGTACACGAGCAACTGTACCTTGAGGCTTACCAAAAGCTCCTCTCATTCCGGTTTGGAGCCTATCAG…
TRINITY_DN104928_c1_g1_i2	1	p3	(GAT)5	15	157	171	AACCCTCCATTGAAATCAGGTACTTACTTGCTTAGCTACCTGTGACCTTTTCTCCTCCATTTCTGCCATCTGCTCTCATTTTTCTGCAACCTTTTTCCTCCTCCTCCCCCTTCATCACCTTACTCTGATTTAACTTTCACTTTCATTTCTGTAAAAGATGATGATGATGATGTTCCAGCCCCAGTATAGATGATGCTTCCGTTCTGTTTCTGTTTCTCTTCTCCATCACCATTAGAATCGAAGCTCGTTATGCTAGTCTTATTTCACCTATTCTGCTTCAATCTTTCGTGATTGAACTGTGAAAGCTTTCTGAGATACATGCACAGTGAGGGTTTTCTCAAGTGATGGAAAACAAATCATGGATTTGGAAGAAAAAATCTACTGAGAAAACAATGATTG…
TRINITY_DN92436_c0_g5_i6	1	p1	(A)10	10	178	187	GCAAGTTCAAGGTTAACCAATTTATATCTACTTAACAACTATGGTGGAATTCAAGCTAAATCATCCAATGACTGAACGCCTTAGGAAGTAGGTCGATTTCTTTTATTCTACCAGACGTGATTTGCAGGTGTTGAGTGGGTTGATTCAGGGTATGTTTCATCTCAAAAGGGGCAAATGAAAAAAAAAATTAGCCTTACACTCAACCACGTTTTCCACGTGCGTAGATAACAGCTATTGCAATGACTGTAGAGACAGACTTGCGCGAGGATAGCGCTTTGTTTGGTCTCTTCTTGCATGACTGAAATATAGGGGATGCCACTGTGCAAAGAGCCAATGCAGAAGCCGACAATGTCCATGTTCTGTTGCTGGCCGTG
TRINITY_DN92707_c1_g1_i2	1	p2	(AT)11	22	8	29	ATAATAAATATATATATATATATATATATAAATATATACTTAATAGATTAAATAAAAACTATATTGATAAAATTGCTTGTTTAGGTCGCGAGCATGCTTGAGCTCAATAGTGAAGCTCAGGCTCGGGCTAGCTTATTAAATAAGCCCCAATGTAAGCTCGAGCTCATATAAGTTTGGCTCAAGTAGTTAACAAGTGGCTCGGATTGTTTCCCACCCCTTTAAACAGTCAACATCCATGCAAAAGCCTAAACATGATTATCTCTATATTTTTTGCAGATATCACTGGCCAAATCATTCAAAATTAGTATTTTTTTTTCTTTGGCAATGGGAAGAGTTAGAGGAAAAGCAAAGAAAAGTCCGGTTATCGCCAACATTGAAGACGGGAGCGGGGAAGAAGAG…
TRINITY_DN113655_c0_g1_i1	1	p3	(TCT)5	15	41	55	GTATTCTTCGTTGATAAGCCTCTTCTCAATCACTGTCACATCTTCTTCTTCTTCTTTCCTCATAATGTTGTTGAACAGGTTGATTTTGGGTTTCTTTGAAGGTTTGAGAATCGGAGGGAGGAGAATCAGGTTTTAAGCAATTAGAAATAAAATATTTGATACGATCATCTGATACGGTTTTATCGGCTGGTTCAAACGGAAACGGTTCAAAAAAGTTTAGCTTACCCGGTTCTAGATCCGACATGTCCGATTAGGCGGTGGAGGCATCATCCACTGTGGTGGCGCTTGCGGGTACTGTTGTTGCTGTGGCGGCGGCTGTTGCATCGGAGCCATTGGCG
TRINITY_DN97472_c2_g1_i1	1	p2	(AT)6	12	397	408	TGGGGGCATGTAACAAATTTTAAAGGGGCATAGCTTGTATTACACAAAATTTCACACTACGAATACAAACCGAGGTGGGGCCTCTCCCCCATACCTCCCATGTGGCTCCGCCACTAGTTAGGGGTGTTCAAATGAATCAACTTCGAATTATTGGAATCAAACTATTCGAATTTGGAGTTTTTAAAACTGGATTCGAATTCAAATATAAATTGATGAATTCAATTCGAATAAGCTTATTCGAATTTGAAATCTATAAAAATACTTCAAAAATTAAAAATACAAAGAAATTTAGCTAGGTTTATTGTTAGGTTAGGTTAGCCTTAAAAAGGCCCATGTTATTTTTAGGTTAGTAATTAAAGAGTCCACTAAACAAAAACAATGTGTGTGTACACACACATA…
TRINITY_DN108066_c3_g2_i3	2	p1	(T)10	10	226	235	TTTTATTTTTTTTATTTTTTTTTTTTTTTATTTTTTTTATTTTTTTTTATTTTTAAAATATTTCATGTTTTAATGGTTTGAATGACTTACATTTTTGGTCCTTTTCGAGTGAGATGTAAAATCGGTTTGCGGCATATATAGTAAAAACAAAGAAAAATGTGTCATCTTGCATCTCCCGTGAGCCAGGTGATACAAAAGACGATGTTTTGCCTGGGCAAGGTTCGGTTTTTTTTTTGTTTTTTCCCTTGTACTAGTGAAACCGCATAGTTTCGTATCGTTTTCAGGGTTTTGTTTTTATCTGATTTTGCCAGCAATGGGTTTTTGTTTAAACTCAGAATTGTACTAGAATTATTGTTGGTTTTTTCATTATTAGTGCTAAAAACTTGATGGATACGGGTT…
TRINITY_DN17446_c0_g1_i1	2	p3	(AAT)7	21	195	215	GTTGAGTGAATCTGTTACTATGTGACAAATGGTGGGTGGGTGGTGGTGGTGGTGGTGGTTCAAGAACATAAAGAACACTTGAAAGATGCTCTTAACTAAGAATAAACTCCAAAAAAAATACTAATTGAGTTATTAAAAGGTAGTCAGACGCTAATTAACAATTCAGCATAGTAAGTGCCCTTAATTAAAAGAAAAATAATAATAATAATAATAATATTATGTTACCCTAATTGAAACATGGAAAATACCCTATCT
TRINITY_DN71232_c1_g1_i1	1	p1	(T)10	10	175	184	GCCGAGTCGCATCTGTTATCGAGCCGAGCCACCTCTGCAGACGAGCCGAGCCAGTTCATCATCTCAAGCCGTTTCTGTTTTTGTCAATTTTTGAATCTGTTGGGTGTTACAGGGTCTCGAAATTGCTACTGATTTTTGAATCTGTCTTGTTGTCATTCTCGAAATTGCTACTGATTTTTTTTTTGCTAGGTATCGGGCCGAGCCGTTGTCATTCTCTCAAGCCGAG
TRINITY_DN94347_c2_g1_i1	1	p2	(TA)9	18	250	267	TAAGGAAAAGAGTTAATTGCACCATTAGTCTTAGTGGTTTGCCAAAAATAATAAGTTGAGGTTTAAACTTTTAACATGTTTGGGTTTTTATTTTTAATTTTGTTTTAAAAAACATATATGATGGAAGATAAAACAAAAAGGGATACATTGCCTGCCACTTGCTTCCCTATGCTCAGGCCGTTCGGTTACCTTTCGAGTTGTGATAACCACCCGTAGCAAAGTTTTAAGCAATACATGACTTTTTTTCTTTATATATATATATATATATGATTGAGATCATACGAGAACTTTTTTAAAATTGAGAACTTTGAGAATCTTTTTTTAACCACAAAAAACTCA
TRINITY_DN23350_c0_g1_i1	1	p1	(A)10	10	250	259	AGCCGGAGAAGCAGCCTGTTGTTTTGCTGCAGCTGTTGCATTTTTTTGATAATTTTCTTTCATTTTGAGAGCCATTGCATTGATTTCAGGATCATCGTGTTCATTTTTAACACTTATCCCTTCGTTTGCTGGAACGCTGATAACAGAAGACATTTTGAAGTGTTCGTCGTTTGGCGACGATTGGTGGAAGGGGGTGGACGACAAATTACGTTATTCGGTAAAAGCAAAATGCCGTGGCTGTAGCATTTGAAAAAAAAAACGGAGAAAAACAACGTACGACCGGCTGCGGCGTCAACTGTATAAATATATGTGTTGGTAATTATTCAACGGGGCGAGCAGTGCTGTCGGCGGCGGCCAATCCGGGAACGACGGGAACAGTGGAACGACGAGAACGTTTTG…
TRINITY_DN98455_c0_g1_i3	1	p1	(T)10	10	1455	1464	CGAATATGGTAACAATTTGTATTTTAGGGAAAGTAACGATCGATTTGACCAAAACCCTAGCCCTAACGTGTATCAGAATAAGATACCGCAGCATACTTCAAATAGGTTAGATGACGAAGTTAGAAACGTGCAGAATACATATAATAGGATGACTAGTGGTGTTAATGATCAAACATATAGGATGCATAATCAACCTGATCAAAAGCCGGATGAAGATGGGAGATTACGTGGCACGATTGAGGAGTTTGATGTGTTTTGCAAGGAGGGGAAGTTGAAGGAAGCTGTGGAGGTTTTGGGTTTACTCGAGCAGCAAAACATTTCGGTTGATATACCTAGGTATTTGTTTTTGATGAATGAATGTGGAGAGGCACAGGCACTTGAAGAAGCTAAGTATGTTCA…
TRINITY_DN105741_c4_g2_i2	1	p3	(ATT)5	15	1228	1242	CAACAATTTAACTGCGGTTTCTTGTACATTAACCCATGATGTCATGGTTTTGGTCTAAAATATGTTTGATGATATACCACCATAATGTATACATAAGAAAGCAAAGTAAGTAAGTAATCTACAATAGCAAATACAAGTTACATTACTCCACTACATGTCAACTATGTGCTACTGCACACTTAAACTACCAAGTTACAATCAACAGAAAGAATTCTACATTACTACTACATAAACAATCCTGATTCTGAACACATTCGCGTAAACACTTAATCACTTTATTCTGTAACAATTGGTTGTAAATAGTCTTCTGTCATCTTCTGCATGTCTTCACACTAGACCTAACTGAACAAGATACGCCTCGGCCGGCATCACAAGTTATTTGCCTTTAACAGATTTCCC…
TRINITY_DN91805_c0_g2_i2	1	p1	(T)11	11	64	74	GGACACTTTTGTTGAGTTTTACAAGTTTAGTGACTTATGTGCCAATTTAACTTAAGTATATAGTTTTTTTTTTTACATTTACCCAAAATAACAAATAACTCTACGTTACAGAACTTCAGGGGTACTCTCGTCTATTGTGACCTAGGGAGTAGCCGCTACCAATCTTCTTTGATTATCCAAAAGTACATGTACCATGTTTCTATGCAAATAAAGTGAAGCCAATAATGCACGTCATTTACCATGAATCATCAGCCAAATCTTTTTCTTTTATGTCGGTAATATAAAGGAAGTGAAATTTATTTTTAACAGACCCTATCATATACGAATCATCAGCCAAAAAGTGAAAATTTGATCCAACCCTATCATTAGAAACATGGCCTGCAGTATGACTTCAGAAGG…
TRINITY_DN87952_c3_g2_i4	1	p3	(TTA)5	15	51	65	ATGCTATAGTTTATTTGTACTCTAATACTGTAGCTATACTATTTCTATTTTTATTATTATTATTAATAATGGTTAATGATTGGGAGTGAGGTGAATAGCAATGGGTAGTTGTAGCCCACCAATTTCCCATCTTCTTCCCAACCTTCAGAAAACCCTAATTCCTAACAACAACAGGAGGAAGCCATTCTTCATAATCGTCTCCTCCTCATCAAAACCGAGATTAACAATACAAAGGAGGCAACTGTTATTGCTTTCTCTCCCAATTTCCATCGCAAATATTCAACTGAGCTGTTGTTCAGCCGTTGCGGCGCCTGTTTTCGATCCGGTTAGCGAGACGGAGAGAGCAGCGAGTTCGGAGGTGTCTCGGAGGGTGGCGGAAGCGGTGGAGCTTCTTGAGAA…
TRINITY_DN101639_c1_g11_i1	1	p2	(TG)8	16	311	326	TGCAGGGCGGAAGCACCAACTGCCATCATTTTCAGTATATCCAATCAAACATTCACGAACTGTATTGAACAAACGCGGCTTTTGTCCGTGTCCGTTCATTTAACTAATCGAACAATCTTTATCCATAGTATTATAGACCTAACGGTTCACAATAAGTTCACTGAACGTTCGGTTCGCCTACAGCACTGACTGTCATCAATCATTATCCATAGTATTATAGCATTTCACTCACTGATGGTCTACAAAGTGCATAGGCGTTTGAAAATATTGCAACAGGAGGCGCCAAAGCTCAAAGGTGGATCTGTGTCACTGTGTGTGTGTGTGTGGGTGAGATAGAAGAAAGGGTTGCTTTTTTGCAACTGAATA
TRINITY_DN107106_c0_g2_i4	1	p3	(TGA)7	21	623	643	CTTTGACCATGAATAATCCCTTTTAATCTTTCTTATACTATTATGATTAATCTTCATGGAATTAAAATGCTTCAAAGGACTAGTAGTCGATGTCATGTTTCTATGAAACATTTTATTCCCTTTTTCATGATTTTCTACTCTTTGAGGATGTGGAGTCGAGAATCGTATTGTATTAGACCTTGCTTCCTTAAAGGTGTCGGGAAGGGCGGCGGTCTTGGGTGGCGGGGTTACTGTTCTATACTTGTTTGTAACAGGGCTTGTTTGGATTTGAAGAGGTTTAGGGTCTTGAAGAGGTTTTGGTGGTCTAGTTTTGACACCGGCGAGTCGAATGGGTTGAACATCTATTAGATATGAGGCTAATCTTGCAGAATCTAATCTATGACAAACTGTGTGAGAGAA…
TRINITY_DN76187_c0_g1_i2	1	p1	(T)11	11	519	529	ATTCACGTAATTTGTTATAAATATTAGTATACTTATGACAGTTGACATATATATAATTTCCTAAAAGTTAATTTTATTATAATTTACCATGTTCGAGTACTCCCCACCTAGTATGAGTACTCGCAACTCCCAAGTCGACCGACTAGGGAGTGCCTAACGACTTTTGCAACCTTGATCTCTGTAAGAGTAAAGTGCAGGGAATTGCTATTTTATGTATATGGCTATAAAATTTACCTTTTGATTCTCCAAATTATCAAAACATGTTTCATATATGTAACTTGTGACAAGAGGCCCACTGCTGATGTGGCATCCCGCACCTGTTTTTACCATGTGGATTTAATACAAGAAGTCCTTAATGTTAATTTATTTTATCTACCCACAAACAGACCCACCCTTCTT…
TRINITY_DN93080_c3_g1_i9	1	p3	(CGA)5	15	193	207	GGTAAACCCTCTCTATTTAGAAACTAGTCATGATGATTGATGAAGATGGGTGCAAAACATCACGTCATCTTCTCTCTTCGTTCTTCAGCCCCCTTTTTCTTAATCGAATTTCACACACATTGTACCAATGGAAATCGATTGCAACAGTAAGTCTCCACTTGACTGGGATCATCTCCTACCTGCGGACTCCACCGACGACGACGACGATCGTCCACCGGAGCTTGTGGTCAAATCAGAATATGAAATTACAGAAAATCAGATGATAGATGAGCTCATGAAGAAATCAGATGGTGAAATTACGGAGAGTATTGCTAGGTCTAGAAAAACCTTGCAAACAATGGGTGATAAGGGCGAAAAGGTGAAGGCAAATCTCTGGAGACACGAACAAGAGCTCGAACG…
TRINITY_DN89734_c0_g1_i4	1	p4	(CAAA)5	20	53	72	GATCAAGATAAGAGCCTCCCTCATTCACATGATATATATATAAATTGTATTCCAAACAAACAAACAAACAAAATAAGATATAAGAATTGACCAAAGTGTTTGAAGTAATATAATACAGTAGTAATGATTTTGATATAAGGAAGGAACTAATATTATTGTCTAATAACCCTGTTTGAACTATAAACGAAATTCTCTTCACCAGCAACAGTAGAATTCAGCCTTCCCGCGGCCCAACCATTGTTGACCACACGAATACTACTACTACTACTACGCCTATCAAATTCCGGAAGCCCATTTGCTTTTCTCTCTTTCCTTGTCTTTCTCTCCTCATCTCTTTCTTTCCTCAGCCATTGCTCTACTGTTCTCTGTAATTACAAACAACCTGTGTTGACTTTGAAA…
TRINITY_DN103975_c2_g1_i6	1	p3	(ATC)7	21	1	21	ATCATCATCATCATCATCATCATGATGTTGATGATGAGATGGTTAAGTGTAAGAGTAAAGAAAGCAACAAAGTGATCAATTGTTTTAGAAATGATGATGATGAAGAAGATGAAGATGATCATCATCATGATGTAGAGGTTAATGAAAGTAACCCTCCAGTTAACAATTACAGTTATGAAGATGCAGCAGAAGCTCTCACCGATGAAATCGAGCAAGAATCACAAACTTTTGGTGAGGTTATGAGGATTAAAGAAATTGTTGACAACAGCCCTGATGAGTCTGCATCAGTTTTATGCAGTTCTTTAAGGAAGCTGCAGTTGATGTCAATATCAGTAGAAACACTCAAGGCAACTGAAATTGGAAAATCTGTTAATGTTCTTCGAAAGCATGCGTTAAAGG…
TRINITY_DN66296_c0_g1_i1	1	p2	(TA)7	14	485	498	ATCTGCTGCTGACTGTGGTGTTATTAATTACATTCTACAAGGATATTATGATGGAAAGAGAGCTGCAGAAACAGAGTTATTGGTGAGATATCCATATGGACATGTGATTCTGAGGCCTGGATTTATTTATGGAAATCGTCGCGTTGGCAACATGGAGCTGCCTTTGGGTGTCGTTGGTTCTCCACTAGAGACGATTCTCCAACATGCAAAGCCACTGAGTCAGGTCCCGCTTGTGGGTCCGCTATTGACGCCCCCTGTCAATGTTACAGCTGTAGCGAAAGTCGCGGTTAGAGCAGCTACTGATCCCGTCTTTCCTCCAGGCATAGTTGATGTCAATGGATTGTTGCGGTACAGCCAGCAGAAGTAAGACCAATAAACATACATAGTGGTAGGGGCCCT…
TRINITY_DN95089_c0_g1_i1	1	p3	(TGA)5	15	1164	1178	TCCGATCTCCCAAATTAAAAACTCTGTATTTGAATCAATTTAGGGTTTAATTCAACAAGGGTTTGCTGTTGGAATCAGACAGACTTCCAATGAATATCGATTCAACTGTTAAGGTGCCATGAGGTTTTGGTGATTCCCAATCCACCTTAAGTGAAGACAAAATTTCACAAAAAGCAGTTTTGGTATGGAAGGAGAAAGACAAAAGTGGTTTCCTTTTTATTCACATATTATTCCCCCTGCAAACACTACACGACACAATATCGGTGAAGAAGATAAAAACGCCATTTGGCTTCTATCTCTCTTTTAATTCATTCAAATCCAGATTTCCTCTTCTTCAATTTCAATACCCAGTAAGTAATTTCATTCATTCTCTCTCTGTTTACCTAATTTTGATTCAAT…
TRINITY_DN106074_c0_g4_i6	1	c	(AC)7tgt(CA)9(TA)6	47	1293	1339	ATATCCAGAATGTTGATCATTTAAGATCTAATTTGGGTAATCATAATTCAAGAAACAATTCATAATATACCAACAGAAACACCAAAAGATTATATCCTCACTTCTTCTACATAAAATTAAAAACACAGATGTCCTTCATCCTTGTGCATTTAACTTTATTTGCTTAGTAATATGCCCCACGACCACCGTAAGCTCCACCATAACTCCCACCACCCTGGTAGTAGCCTGTGTGATTTGGAACTTGAGAAGCTTGAAGATGTGGACCTCCAACATAAGGAATGACACCAGCCCCTCTGTCATCATGTCGAACAACTCTTGCAAGCCCGGGATCATAACGATCATGACCATATTGAACATTTCCAGGTGGATGGTAATCTCTATAAGGTTGAGTCATAACAG…
TRINITY_DN107724_c7_g4_i1	1	p1	(T)10	10	366	375	GGTTCTGAAGACAAAATGGTCAAACTATGGGATTTGTCAAATAACCAACCATCATGTATTGCCTCACAGAACCGCAAAGCTGGAGCTGTATTTTCTTTATCATTTTCAGAGGACTCTCCTTTTTTGCTGGCACTTGCTGGCTCTAAAGGAAATTTGGAGTTATGGGACACATTATCGGATGCTGCCATTTCAAAACGATATGGGAAATACACGAGACAGAGTAAGGCTCCAGCCTCCACATGAGTTACACTTTCTGCACTTATGTTATACTTTGCATCATTTCAATGGCTATGGCCTGTCTCATAATATTTTTTTTTCTAGGTTAAATCTATTATATCTGAATGATAGGGCCTGTTTTGTTACAATTTTTTTTTTAATATATATTTTTTTAAAGAATGT…
TRINITY_DN130059_c0_g2_i1	2	p1	(A)11	11	449	459	GCTAGAGGTTGAATTGGGTTTAATTCAATGCGAAATCAAGAACCTAAATTGGAGAGGTCTGTCTCTCTCTCTCCCATCAGCTTAGCACTCTCCAAAGCATTGTTTTTATATAAATAATTCTAAAAGGTCAAAGTTTTATGTGGATCGTTGAGTATAATCCTTTGATATCTCGTAATCTCAAATTAAAGCTCCAATTATCGTGTCACTTCTGTTCGCCATTCAAAGGACAATTTCACATCATCATCATCCTCTTTTCCATGATCTGGCACACATAACACTCTTTTATCTTTTATTAATTTTAAACAATGGTAATTACATAATTATCTCAAGATAGGATGTTACATATGTAACACATCGTTAATGTGATTTTATGTACCCACTAGGTGATGTTTGGTATTG…
TRINITY_DN18033_c0_g1_i1	1	p1	(A)10	10	11	20	CGGGTTTCATAAAAAAAAAACAGGTAACATAATATATTAATAATTTTAATTAAGTGATGGCGTCACATGTCACAAATACTTGAGTCAAGATTCTTTTTTCATTTATTTTTCTCAATAGAAAATGTAAATAACTAGAATGTGTATCCGTGCTTTGTGGTGAGAGCATGGTCATTTTTCTCCACGTAACACGATAAGAGTTTGGTTGTCCTTGCTTCGGCTAGTAGATAACTATAAAAGTGAAAAACCAATACCGGATATGATAATACCACAATATCGCTAACGATGTTGTTTGCTCATAAGCGGCTAGGTTTGTCACGGCAACACAACGGTTATGTCACATGCTATAACGTACGACACCAAAAATCAATCAAAAACAAGTTAGGATCATCTGGGAACTCA…
TRINITY_DN92242_c8_g1_i4	1	p2	(GA)12	24	38	61	TCTGTCCCGGGCACCCAAAAAGTTTGAGACGGCCTTGGAGAGAGAGAGAGAGAGAGAGAGACCTCTCCAATTTAGGTTCTTGATTTCGCATTGAATTAAACCCAATTCAACCTCTAGCTCATCTGCATTGATTGATGCAATTTCTAGGGACTCATCATCAACGTCTATGCCAATGACATGCTCTGCATCCAGGAGAGTAGCAGCAAGACCTAATGTGCCACACCCACATCCAAAATCAGCTACCACTTTGCCGCTTACGTCGTCAAATGAATTCTCTGCCGTATATAGCATACGAGAAGCAATATGAGCTCCAGTTGGATATTGTTCCAGCTCAATCTTTGGATTCTGGAATTGTTGAAGATTCCCGAGCAGACTTTCCAATTGCTTGAGCTTCATCTG…
TRINITY_DN97488_c4_g3_i5	1	c	(TC)9(TA)11	40	11	50	GGGACCCTATTCTCTCTCTCTCTCTCTCTATATATATATATATATATATAAATCTTAGAAAAATATAATAAATAATATACTAAAGGTGTTAAGAACTTAAAATTATAGAATTGTAATTAAACATTTATATCTATGTAAATCAAATTGGTTTTTAGGTGAGTTTAAGATCAGATTTCGTGTAACGGGTATCATGATGTTAATCACATAAGACCATAACGTGAACCCGGTTAGTATTGAGTAACACACATCCCACGCGTATGAGACACAAGTCAGTTTATAATCAGATATGAGACTGATATAATCAATCTTGTTCAAAATGCAG
TRINITY_DN102515_c0_g3_i5	1	p1	(A)11	11	44	54	ACAAACGCTAATGAAAACTAACCTCACCAACATTGCTCAATGCAAAAAAAAAAACATGTCCCTGCAATCAAAAGGGCGTCACGATGGAACAGGATTGGAGCCACCTCAATTATTTTCTTCAATTGTTTCATCGATGATAATCGTTGGTTGTTCCATGAGTAAGTCCTTCAAACCACACTAGATCAGATCAGCTCTCCTGCCATTTAGGGTTTCATCGTTCGTTGTAGGAGGTTCGTTAGTCAGCAGGGAGGCGACAAGCAAT
TRINITY_DN65711_c0_g1_i1	1	p3	(AAT)6	18	37	54	ATCACCGACGATGATGTCATCATGAATAGCAATAACAATAATAATAATAATAATTATTATTATTTATGTCAAACACCAACCAAAAGTTTAGAGGCATAAACAAGTAATTGGTTGGAAACCGACAGATCGCCGTGTCGGAATTTATTTCCGGTGCCGGAAAACAGAAATGTTGAGATTTGTGATTGTGGGAAGAGAAATACTTAAGCTTGGCTGCTGCAAATCTTCAATCTCTGATTTGACGGAAAGAATCATGCAAATAGAAAATTAAAATTAGGAAAGTTGGTAATAAATTAATATTTTTTTTCAAGATTTTAATATTTTTTTCTTCTCTCTCTTAGGAACAAGTGAAGAGAGAGAGAGAGAACGGACGGCGAACAGATCACGAGAACAAGAGTTGAG…
TRINITY_DN67493_c0_g1_i1	1	p1	(T)10	10	92	101	GCATTTTTTATTGCAAAGCATTGAAAATAATATGGTTTTGTAATCACATTTGCCACACAAACTATTTATAAAAACTGAAAATTTTGGACAATTTTTTTTTTGGGTCAGCCGTCAGCCCAAACGATTCGGTTTTGACCCTTTTCCAAAAGTTGCACATTTTGACCGGTTACCCAATTCAACAGTCACCGCCCCTAATTAGAAGCATAAGAACTAGCAGTTCTCCCTGTGTGAATGGTAAGATTGTTTGATGAGAATATTTATGATGGCCACTAAGCTAAGAATAGTTCGAACCTGCTTCCCTCTGAAAGACCTCCTG
TRINITY_DN74602_c0_g1_i3	1	c	(TAT)7ttttatttaacgggtaaga(T)10	50	3	52	ACTATTATTATTATTATTATTATTTTTATTTAACGGGTAAGATTTTTTTTTTAATTTACAGTTATAAAAAGAATAAAGTATGTATTTTAACTATTTTTATACAATGGCTGTCGAGACGACTAAACAAAACACGGCGGTGGTTCAGTCGTTCTTTTTATAAACGCTTCGAGCGACGGGCGGCAGAGGTTTCACTTCTACCACTTCTTCGTCGTCCTCGTCGTCCTCGTAATCGATTTCAATGTCGTCGTCCGATAGCTCTTCACCGGAATCACTGTAATCCAAGTGCGCTGAGAACACAACAATATTATATATAATTATATAGGATAAGCGCGTGTCCCCGGTTAAGCGACCGTGTGACTTGTGCGATTCGAGTCGGTTCTGACTAAACGTTCG
TRINITY_DN96322_c0_g1_i1	1	p1	(T)15	15	50	64	GGTGCAAGAGTCTGTATTGGAGTCGACTGGTAGAGATTGATTGAGGCAATTTTTTTTTTTTTTTGTGGTTTTTGGCTTCTAGTAATGATTTATAACATAATTATTTGTGTACTATTAAACACTATTATAATCTCTTGCTAAATTCCGAAATATGGTAGTTATTTTATTATACTACTTACATGATTAGTTTTGTTATTATCACAAGGGTTCAATATCTC
TRINITY_DN105264_c0_g2_i4	1	p1	(T)11	11	15	25	GCATCCGATCTAGATTTTTTTTTTTCAATTTCAAAATTTTCAAATTTAAATAATCCGAAAACGCACCCCTTGCCTCTTAGTTATAGTACAATATGTTCTTCATTGTTGGTCCTTTGTACATCGCGTATTTGCTGCAACTGTCTACTAGAAGGGGCATTGAACAAAAGAAACTGCTTTAAATTACAGTAACAGCTAACTATATTAATCTCATTACCTGAAAACAAAACATGTTGACTCTGACTACTGGATACTTGACCAAAGGTGCTTTCTACTTTGTAGAGTGTGTCTGTCCTTATATTTGTTATGATTAGTCAGTAAGTATGAATGCTTGAAGGAGGCTCTGAGCTGACTGGGTTTGATCAGGAGTACCAGATATAACAACTATGTGGTCAGTTGTTC…
TRINITY_DN55321_c0_g2_i1	1	p1	(A)10	10	30	39	GTAGGTAGGAAATTTACACATGATAGGACAAAAAAAAAATTATATATTTATTTAAAAAATGATCATTTGGTAGGAGATTGTGTTTAAATTGAGCATTATTCCATTGGAAGGGCATCTTTATTTCTGCCGAATATTATCATGTCCGCCTTGGGTTGAGCGTTTTTGCCATATCCACCTCTGCCAATGTCATAATCAGTCCTATACTCATCCCGCACTTGGCCGCCTGTTTTTCCACGGCCGTATTGTCTACCTTCCAGGAATCCGGCATCCCAGTCTGTTCTTATGATGCGGTCGTCCAGTCGGGTGCCATTGACAAAACGCATACAATTCTCTGCATCTTCCCTTGTATAGTACTCAATGAAACAAAAGCCACAGGGCGTTTTTTTGAACTTATCCAGA…
TRINITY_DN69088_c1_g1_i1	1	p1	(T)21	21	51	71	CTATCTTTGTTAGAGGTGACATGTCAAACACTACAGTGAGCTCTGTGGGGTTTTTTTTTTTTTTTTTTTTTACCGGTGTTGTAAAAATCGTTAGGCGCTAGTCGGCCGGTGGGGTACCGAAAAGGATTAATCGGATTGGGAAGTAAGTAATTTTCAATTTTGTATATATACACACACATTTTTAGATGTAAAGACATTTCTTACATTAATTTTAGTTCTTGGTAATTGATTTCAGGAAAATACAACGAAGTCCTAGACATCTTTATGAAGATGCAAGAAGCAGGAGTACAACCTGATAAAGCTACATGCAACATCTTA
TRINITY_DN91492_c2_g5_i1	1	p3	(GTG)5	15	18	32	GGTATCACGGTCTTTGTGTGGTGGTGGTGGTGTGCGTTACCACTCCCCTTGGGTTCTTTCCTTCAACCAAAGGATTTCAGCTTTCCTTCACTGGTACAAAAGAATACTAAACTTCCGACAAAAAACAGTCTATACTGATCACAATGACGGTGAGATACATCACTTAACCATCAAGGCTCGGAGCCAATATAAGAAACATGAGCATGATATGACTATGTAATGAAATTAATCAAAGACTGATGATCATAATATAGCAGCAATCTAGGCCTTTAAGATGACAAAAGTATGACACAAAAAAAAGGTACTTGATCTTACAATAAACAAAAATTAGAAGCAGAAAATGATAAAATCATGTCTTGCCATCATCTCAGTAAAACTACTACACCTCAAGTATTAGTG…
TRINITY_DN90356_c0_g2_i1	1	p1	(T)10	10	108	117	GTTAAATTTGTAGTTTTCTATACTTGAACAAAATTAAACTTTGTGTAATGGTTGAATAAGTGGAAGGGATGAAGGAATAATGTTGACTTACTTTGTTAAATTTGTAGTTTTTTTTTTACTTTGTGTTACCATAATATAGTTGAAACTAAGACAACATCAGAACATGTGAAAGAGAAACATGTAGAAAACTTATACTAATGTTGAATCTGTGTCCATTGAGAACATTGTAGACCAGGTATCTAATGGAGACGCAGACAGTGACCACGGTGAGGAAGAACTGGAAGTAGGTGAATCTGAAGATGGTGAGCCAAGTGAGGAAGATGCATCAGGAATCCTGATAGAATTTTTTTAAATTGAAAAATGTTTTAGACAATAATTGTGATGCATTTGGATATACAG…
TRINITY_DN94969_c0_g9_i5	1	p1	(A)11	11	74	84	CGTTAAGTCATCCTCATGTGCCCAGCACATGAGGGCAAAATGGTCTTTTCACAAATAAAAAACAATCTTTATTAAAAAAAAAAAGAAAAAACAGTGGGCCCTCTCTTCCATCTTCTTCTTTCCTTCTTCCTCCTTCATTTTGACCAACAACCACCACCACCGCCACTCCTCACCTCTCCCTTCCCCCCTCTCCAGATGCGACCCCAACCACCCTACGAACGGAGAAACAGTCCGGTCACGCCTCTAGTACTAGACCTTTTTAATAAATCTCCGGTGACCGGGGATGCTTCGAATAGGAACGTTGAAGTAGAAGATAAGGCGATTGCAAAGAAGGGTTTTTATTTGCATCCGTCGCCGGCGAGTACTCCGAGGAGGGAATCGGACCTTGCTAACTGTTTG…
TRINITY_DN96600_c0_g1_i1	1	p1	(T)12	12	277	288	CATCTATGACTTCTTCAGCCATGGGTAAGCTTTCGATTTTAAAGAATCAATGGAGTAACTCTTTCTGATCCTATGGGATATAAATGAGCTGAGCCGCCAGTGAGCTGCTCAACATATGCTCACTAAAATCTTAAATAGAGTCGGGCTAAAACTTACATTGAAGCTCATTTAATAAACGAAATGGGTTTTAGCCCAACTTTTATATAATAAGTTAGGGGTGTTTACGGTCCGGTTTGGCCGGTTTTTATGTGAAACCGTTAACCGAACAGTTACTACTTTTTTTTTTTTATAATCTAAAACCTAAACCAAAACGTTG
TRINITY_DN107695_c6_g2_i1	1	p3	(CTT)5	15	85	99	CTATCACTTTGTTCTGGTTTGCTTAAATGGAAGGATGATAACTGGAGACTTTCGCAAGGTGCTTATGTGTTTGTCATAATAGGCCTTCTTCTTCTTCTTAGTGCAATTTCAGCTGTTATCGTCATAATCGAACCATGGACGATCGGGGCATCATTTCTTTTACTTCTTCTACTCATCGTTCTAGCTATCGGTGTCATCCATTTTTGGGCTTCAAATAACTTTTACTTAACCAGATTGCAAACATTTGTCGTTTCTTTTCTTGCTTTTCTACTGGCACTTGCTGGTTTGTTGTTGAATGGCGCCAAGACAGATCTTTCATTGGAGCTTCTGTTGGTTACTTTTCATTTTTCTTTCTTCTGGCTGGCAGAGTGGCAAGGCATTAACTGACAAGGTTGGTTT…
TRINITY_DN92952_c0_g1_i2	1	p1	(A)10	10	509	518	GTTATGGCATTCATGGCACTGAGATAGCATGTGAAAGGGAATGCAGCAGAGGCGAGGACTACCGCTTGGTCAAACTCACTATAATTGACTTCAATACCACAAAAGAACAAGATGTAGTGGTTGAACGAAGAGGCCATGATGCCGCACGCTTATGTAATGTTGATCATGCTCATGGATGGGAAAAGGACGTTGTTAATCTGGTTGACCAGAAGCACCGGAAGAACAAGATTGTGATTTCTTTTGAGTGTGAAACACTTAAAGCAGATGAAGCAGCAGAAGAGCATATTAGGCGGTTCATGCCTAAGTTAACTGACATGGATGCTGTTGTTAATATTGGGAAGATGACTATCACAGGCTTGGACTTCAAAGCAGAAGTGGGACATACAGAGCAAAACACAT…
TRINITY_DN51429_c0_g1_i1	1	p2	(AC)6	12	27	38	ATATTTATTACATCCTACATATATATACACACACACACATATTATTGTTTCAACCATATTTTAATACATAAACTATTTACCTGATTTAGAAAAGGCCAAAAAGGGATCGGTTTGTCCGCCCAACCAAACCCGTTTTGACAAGCACATATATTACCCCTTTGGCCCAAACCCATCCATTACCCAACCCACCAGTTTTGCCACCTCTATCAGTCTATTGGTCAGCAAAATGATGCAAGTGATGGATTTGATCAAAGAATACACAGCACACAATCTTAAGCCTTAAATAGAGAATAAAAATTGCCAACATTGGAACTAAAAAATATTATCAGGCATTTAAAGTCAACATAAAAGTTGAGACGTGATTATCTGAATACAAAAAATAAAGAAAGAG
TRINITY_DN68154_c0_g1_i2	1	p1	(T)14	14	7	20	GATGAATTTTTTTTTTTTTTGTGTGTGTATGTGTGCGTTACCTGATTACAGTAGATATTAGATGTGGTATTTTAGAATCATTTGCCTAAAATGGGTCATATTCTCTCCGACGGGTCAAATTTTAAAACATAGCGATAATATGGGTTGATGGGGTTGAAAGTCACCTAAGGTGTTCGAAAACGCTTGATACCTCGTAATGGTTTTTTTTATATGTAACAGAGACAAGATGAAAATATAGATCTGAATACATGTATTATTACATCATAAGAGTGGTCATGTATATACGGGGAAGGGGGAGCCAATTCTAAACTAAACCCTATGACCCATTGGGCTAATACATAATATAGTCTCTATAATATATTATTCAGAAAACTCAAAAATTGGACAAAGCTTTCTACA…
TRINITY_DN89564_c6_g3_i1	1	c	(A)10taaaaaaaatcaaag(A)13	38	28	65	CAAAAATTTTAAAGAAAAACATTAAACAAAAAAAAAATAAAAAAAATCAAAGAAAAAAAAAAAAAGATAAAAAAAATAAATATCGCTAAATAGGTCGTTATTTGGTCGCTAAACCCAGATAGCGATCACCTATCGCTACGCTGTGTAGCGAGCTATAGCGATGACTATGGTCGCTATTGACAACAGTGATTAAGTCTACTATGA
TRINITY_DN160054_c0_g1_i1	1	p3	(TGC)7	21	25	45	TGTGGTTGGTGCTGCTGGTGGTGGTGCTGCTGCTGCTGCTGCTGCTGGTGCTGTTGGTGCTGCCGAGGGTGCCTTTTGGCACAGGGGTGCGCCGAGAGCATCTTCATCAGTTCGTTCCTCTGCGTTTCCAGCTCCTGGATCTGCGACTTTAGGTCGTAGTTTTTCGTCTCCAACACGTTCGATTCTTGCATCAGATTCGTAGTCTTTTCGCGTTTTTTCAGCCGACACTTGGTCGCCGCTATTTTGTTGCGTTCCCGCCGCTTTCTTCTCCTCTCTTCGTCCTCGGCCGTTAGTCCTTCGCCATGGGATGATACATCATCTCCATCGTCGTCGTCGTAGTCGTCGTCGCCGTGAGACTCCTCG
TRINITY_DN80628_c0_g3_i2	2	p2	(AG)7	14	880	893	CATGATTTACAATGTCTAAGAGAGTTTACTCTTCACCATGTACAAATATTATATTAAGCATCTTTATCATAAATGGAAACAAATAAATGATAGCCTAGAAAGGCTTGGGTAAGGGATGCCAAGATGTGTGTGTATTTGGTGAAACAAATTTTCAATGTTTGATAGGAGGAATTGAGGGTAGTTGAGTAATTGTATTATATTTTAAGATCCAAAAGGAGCCCTATGAGGAATCCCCTTTCTTCTCCTAGTGAAGGAAGTTGAAGGAGGTGTGGGCGGGTAAATGTCTTGTTGTGAGCCTTCACGCAATTCTTCTTCCCCTCTTCTTGTTGAAGATGATGATGATGATATTTCCTCTAACATAAAGCTTGTGTTTCCATTTCTTTTTATTCCTACAACCTT…
TRINITY_DN37151_c0_g1_i1	1	p1	(T)10	10	1	10	TTTTTTTTTTGTTGAAAAAAAAGATCACATATTTATTGTTAAAAAAGTTGTATAAAATTATCTTAAAAACTACGTTTGTTGCCGGAAGATTTGGAAGGCGTTGTCGTGAGAGCGTGTTCAGTAGTGGTAAACCGGGTAGGCGGTCTTGTAGGTTGGGTAGTAAGCCTTAGCTTCGTATTTGCCTGGCCAGTACTTGCCGTCATCGTGAGCGTAAGCGTAGCTCGGGTAAGCGGCGTAAGCACTTGGGTATGCAGCTGGGTATGAGTACGAGTACGGGTAAGCTGAGTACGCGTACGGGTAGACTGGAGAAGAGTAGGCCAAAGCTGGGGCAGCGATGTAAGCGTGTTTCTTTACTCTGGTGGCTTCAGCTCCGACTTGTTCTTCG
TRINITY_DN92862_c1_g2_i1	1	p1	(A)13	13	91	103	AAAGCACAAGAACCCGACCCGTAAACCAAACAAACCAACAAGAACAAAAACACACTGATATAGTACTATCCAAAATCATTATCTCTGTTCAAAAAAAAAAAAATCCAAACTCCTTAACGAATCTAACCCAATCCCATCTCTTGGATTAAACCCTCCCTCCAGCAGATCTGGAAATATCAACAGCACATCAAGAACAATCGCCTGCATCGTATTAAACCTAACATACCTGCTAA
TRINITY_DN109782_c0_g1_i1	1	p3	(CCA)5	15	211	225	CACTTACTTAACAAGCAAAACATAAATAAGTTTTGTAGTAGAATTACTTTGTATGATTATTAATGTTAAATTGGGTTAACAAGTAAAAAATAAAAACAAACTAGACTAGATTTTTAAACATAAAAATCTTTTTAAACACATATGTACCCTGTGTTATGGAAGAACTAATCCTCATCAGACATCGGCTCATATTGGGCTGTTAACATAGATCCACCACCACCACCATTTGGATCAGATGATTCATTATTTTTTTGTGTAGCCGATGCAGACATATTGATTGCAGCCGAAAATGGATAAGTGTAAGCCTGTTCATTTTTGTTGTCATCATCTGAAGTGCGCATTACTTCAACAATCCGATTCTTAACATAGTCTAAAGGTGATAAAGGTATATCCGCTTGA…
TRINITY_DN84209_c5_g1_i1	1	p1	(G)13	13	235	247	ATTACAAGTTCCCTTTCTGCCTAGCGCCTAGGCTCCACCTAGGCGGGATTTTTACAACACTGGTTAAAACATAAAATGTGAAGTTTGAAGCCTTGATTGGCTAAAAGTTAGAAAGAAATTAAAAAAAATGGAAATGGAAAATTGTCGGATGCATGGTGGTGGTGTGCTGGGAGAGGGATGGACGATAGTGTCAGGTGTGCTGGGGAGGAGAGAGATGAGCTTGTTTTTTTGGCTGGGGGGGGGGGGGTATTGTAAGTTAAA
TRINITY_DN36347_c0_g1_i1	1	p1	(T)10	10	123	132	AAAAAATTAGAGGTGAACACCTATATAAAATTAAAATTAAACTAGTGATGTAGTGGTTTAGTCTTTGTTTAGAAAAAAGGACGTGTTGGGTTCGATTCTTCAATCTCACATTCTATTTAAACTTTTTTTTTTGGAAAAGGGCCACAAACTTTAATTTCGCTTGGGGCCACCTAGGGGTGAGCATTTCGGGCTACCCGCAAAAATCGGGTAGAG
TRINITY_DN69788_c0_g1_i1	1	p2	(CA)6	12	264	275	AAAGATGTAATGCACCGATTTCAAAAGATGAAAACTCGTAGAGAAACGCTCTAGGTAGTTTTTCTAATCCATAAAGGCTATTTTATTTATATTATGTGTTTTTTTTATTTTTCTAATGAAGATGTTTTTAATTATTGTATCATATTTTTATTATGTATCGAACCTTACTCAACCCGAACCATCGAAACGACCCGTTTTTTTAATGTCTGACCATATGAAATTGGAGCATCTAAAAAAGTGAACCCCCTGGATCCGCCATTGCGCACACACACACATAACGTATGAACAAATAAACAAGATTCACTTAGAGATGTTCAAAAAGCTTTCGACTTTTGGCTTGCTTTTATTCGCGGTCAGAAAAAGCTTAAAAGTGGCTCAGTCGTTAACTGGCCTGTTGGC…
TRINITY_DN121652_c0_g1_i1	1	p3	(GAT)5	15	504	518	GGACAATTGAAGTGATAAATGCTAAGCCAGTTGCTATCATAGATTTAAATACTTCTCCATTTAGAGAAATAGAGATGTCTCCAAAGTCCATCATTGTTTTGACAGACAGTGATGAAGACAAACAAGTGACAAAATCTGAGGCTAAAAAGGACAATAGCCCTGAAAAGTCTAAAGAAATTGTTATTGTTGAACAACAAAAGCCTGTGGAGAAAAATGAAAACAGTACTCAAACAATATCAACAATCATGAGTGGTGGCCCAAAAACTCCACCAGAACCAGTTATCACCATTTCTAAACCAGATAACATATCTACTAACAGTTGTGAATTCAATAGTCAAGATGAAGATCACACTGAACCTCATGATGTACGGGGTCGAGGACCTAATACACCTCCAGAAC…
TRINITY_DN102189_c0_g4_i1	1	p1	(T)20	20	29	48	TTTGTTCATGTTTCTTTTCTTTATTTTCTTTTTTTTTTTTTTTTTTTTGATATCAAAGTTTGGCATCTATTTGCAAATGAGTTTCGTTTTTCAAGTATGTTATATGCTCCCTTATAAAGCCCGTCACCTTTTTAAAAGGTTAAACGGACAACGGTGGGACGCATGCGACTGCAGTTTAAAAGTCGTCGGCGCGACTGGAATATGCCTGTCAGGCCGACATAGACATGAACTCCGAATTCATCAACTATTCAACTCGGTCATTTAGAAAATTGGAAGAAAAAAGACGACGACGATGATAAACGGATAAAAGTTTCAGCGATTCTATTCCACTTCCGAGTTCCGACGACAATTTCGTTCCACGAGCACGACAATAGTCACAACGACGACGACGACTCAACG…
TRINITY_DN106812_c3_g5_i1	1	p1	(A)11	11	354	364	CACCCCTCCACTATACCCATTTTTCTTTCTCCCCCTAACAACGTCACGTCATCAACTTTTTCTTAATTCTCGCGCTCTCTCGCTCCTTCTCGCCCCTCCACTAAATGAAGATACACGGATGACTTTAGGTCTTCTAATAACAATCCAGATGAGGGCTTTTAAGCTCACACAACACTTTTGTTTTTAAGCCCACCCATCACTTTTGTAATCCGTTAGCCCACATATCAGACTTTAAGCCCACCAACAGAATTCGATCTCGAGCCCAACAACCTTTAATGCATTTAGCTACAGCCCACCATTCATCTACAGCCCACTAAGCCTCCATATCTGATATTGAAATGAACAAAAGATATAAAAAAAAAAATAAGGTACATATATATTATATTTTTAACAGGGAAG…
TRINITY_DN4096_c0_g1_i1	1	p1	(T)10	10	110	119	GGCTTTTTTTTGGTACATATATCTTCTTAAGTGGTACATATGACTTCTTAAAATGTACATTTAGAAGAGTTGCTTTTGACAGCTTTAGTGTTTAGCTAGGCTTGAAGCCTTTTTTTTTTATTGGCACTATGGAGAGACCAGAGGAGGGTTACCAAATAGTGAGGCGCCGGAGACACCAGAAGACAGCGGAATCAAGGTGGAGGAGGGCTGGAATAGATGAAAGAAGGGTCAAGTTTTACGTCTCGAACTTACCTGAAGGAAGCCGACCATGGGACATCTCAACCATCTTCAAGGAGTATGGGAAGATTGAAGGTATCTACATTGCGAGGAAGAAAGACAAAGAAGGGAAAATCTTTGGATTCGTTACGTTTGGAGGGGTAAATGACAAGATGGGCCTGG…
TRINITY_DN92489_c2_g2_i2	1	p3	(CAC)5	15	113	127	GGAAGACATTTTCGGTGAAGGTAATAATGGGCGAAAGGACATTATACTGAAGGTGCTGAGTTGATGAAGATTTAATCAAGGTAAAATCTAGCTTCATCGTGCTCTCTCCTCGCACCACCACCACCACACTAGGACCGCAGACCGCCTGAATTTTTTCCGATCATTTTCAGGTTCCAAACGAGATCTCCTAGGGTTCTTGCGGATACAGATCAAATGAAGG
TRINITY_DN50344_c0_g1_i1	1	p2	(TA)8	16	41	56	CGCTCTATATATGTTGTGCATTTGATATATAGTTATCATTTATATATATATATATAGTATATAAAAATATCATATATATCTAACAAGATTGTTTAGGCCCTCGAGACTAGTCCAGCTTAGTGTTTAAAGCTTGGGTTCAAGCTCGTTTACTAAATGAGCTTCAATATAGGCTGAAACTCAAGTTCGTTTCAACTCGGCTTGATTCAAGCTTTTAGTGAGCCGACTTCAAGTAGCTTATGAGTGGCTCGTCACGTTACAACTTTAAATTTGTTTATAGAAATAATTTACTTGATTTTATGCATGCATCACGTGAGGATATACTACCGTTTATTGTAAATATGATAAATGCTCAAACGGGTCAACATGTAATCTTTTTGTTACAAGCAATGTTCTCGTAAT…
TRINITY_DN92086_c2_g2_i1	1	c	(A)27caaaag(A)10	43	1	43	AAAAAAAAAAAAAAAAAAAAAAAAAAACAAAAGAAAAAAAAAACAAACTAAAATAAAAATATAAGTAAAATAAAGCCCTAATAACAAAATCTTCCTAGCATTCAAAGTGAAGGAGACGACTGTAACTTCTCCACCCTTTCATCGTCTTCAACTGATGGGGCGGTTGCTATACCTGTGCGTTAGGATGAATATCAGAAGGTCGTCATTCCCATTTCCAAATTCCCTCGCCTCAACAATCACAAAAAAAAAAACTCTCTGGTGCACTTTTCTCACTCTATTGGAACAACAGCACAAACGGGAGCGCGACGAATCTCGGCAGCAATCAATTAGGAATTCTTCGAGTGCTCACCAAGGCGGCGTGTGTGATCGTCCTCTTTTCTGTGCATTCGGAATTCATTT…
TRINITY_DN33359_c0_g1_i1	1	p1	(T)11	11	5	15	CTAGTTTTTTTTTTTGTGAAATGCAAATTTCTTTAATCGTGTTGAGAGTGGGACTTAAACCCATGACCTCTCCAAACTTAGGTGTTCAAAGAGGGTTTGCCTCTACTATTGGTTTTTATTGTTATCTTGGGTTTTTCCTAATATATGATTGCCTACAGGCGGGGCGTTCAACATATGTCTCTGCAGATATCCTTACATCAGTTCCGGATCCAGG
TRINITY_DN102753_c3_g1_i1	1	p1	(T)13	13	469	481	GACAATGTAAAGATAATTTCTGTTATAACACAAATATTAGCCGTCAAATTATATATCAATGTCTCGGATTCTTTTTGAAGGTTAGCGGTCAAACCGGTTAGTGTCTGATTAAACCGGTGTGGACTTTTAAGATGTGTATATCTAAATTAAAGAGCAGAGTAGAAGTGTTTCTTAAAAGATACTAACCTTTTTCGAACATTCAATATCATCCATGATTTAATGTCCATTAGTTGTTGGTATGCAGTTTTTGTTTTGTTGTTGGTTCCCGTGTCCTCTTTTCCGGAACGAGTGTGAATGAAATATATGTTGCCTTTAAAAAAAATATTGGTATGTCATTGCTGAAATATAAATATAATTAGGGGTGTGCACAAATATCCGCATCCGAAACTGAATCCGAGA…
TRINITY_DN59501_c0_g2_i1	1	p1	(A)12	12	217	228	CACATCGTTACGCATAACAAACAAACGTACCCAGTAAAATCCCACTCATAGGGTGAGATGGGGGCAACCTATTCCTCTATCCCGTAGGGTGGAGAGGTTGCGTCCAAATTTTTAGATGTGGCAATTTCAACCCATTCGCTAACAAAATCAGTCGCTTGGAGTCAATAGTCGCCAAAAGCGTATTTAAATGCTTACAACCTTCTAAAACAGTTTATTAAAAAAAAAAAACACATTATCATTTCGATAATTGAGTTTTTGTAATCATATTTAAATGCTTACAACCTTCTAAAACAGTT
TRINITY_DN98114_c1_g2_i18	1	p3	(ATG)6	18	361	378	GATTGAACTGAACGACGATTTCACCGATCTGAGGCGATTTCCGGCAGCGATTTCCATCTCCGATTAAGCCAAGGTAAATGGCTATCTATCTATCTATCTCAAACACACACTAATCCCCCAAAATTTTACTAAATTGTTCACTAAACTGACTCCCAATTTCATCCTTATCTATCGCCTCTCATTTCTTCACCAATTTCTTACTCCTATCCATTCCGTTTGCTTCCACACCGTGACATGTATCCAATAGATAAACAGACTCCATGGCGGATAGCAGAGACGTCGATGACCAGGTGGATTTTGAAGATGACAACTATGAGGAAATGGAAGATGAAGATGATGTTGAAGAGCAATTAGACGCTAATGATGATGATGATGATGGTGATAATGAAAAATCACCAG…
TRINITY_DN93498_c2_g2_i1	1	p2	(GT)6	12	1383	1394	GGGGTCATTATTCACACAACATGAAATCACTAAATAAAAAAAAGACAGATGCCAAAATTATCATATAATTCTGCTAAAAACACATACTAATCAGACTTCAATTTTTTTAGGCAATATAAGGTGTGCCATGTCCTCAGATAGTCCCTAAAAACTGCATCAAACTCGAGTAAAAGACGTATTTCTAAACACTGATAACAAAACTAAACTTTATCATCTATTTTATCGTTTACAAGTGGAGTCATTTCCAAGCGGGAACGTGGGGTCCGTGGAGTACGAGGAGTTCCCGGTAGTTGGTTAGCAAGCCTGTGTCTAACATACCCATAAAACGTGCATCCCACTAGTGTTATTGCACACCCAAATGCGTTCATAGGAGAAATCGGGTTTTTAAATATCATCCAT…
TRINITY_DN102101_c3_g2_i2	1	p1	(A)10	10	301	310	AGTAGTTATCACACAATAGACCGGTTCAGCACACACTAAACACCAATAGCAACAATCAGGAGGTATCAAGCACATATCACGTTTACGACAGGTAAAGAAACATAAATTTCACACTACACACAGACTAGATCCAGATCGGATCGAGAAACACCTCGTCAATTACAAGACCAATGATAAACCTATCCAGGTTTTCACACCGCTATAATGGCAAATCAACGGTTAGTTACCAGTGGTCATAGTAACTTTACGAAGTTTCCGATCACTTTTGAATTTTTACGAATTAATTTCATACAGAAATTTAAAAAAAAAACTTAACGAAAGGAAATGAGTGTGTTATGGATGGATCTCACCAGAGCTCACTCAAGTTAGAGTGTCCGAGCTTGACAATCAGACCTGAAG…
TRINITY_DN102561_c0_g1_i2	1	p1	(A)10	10	96	105	ACTATAAATACAACACATTATTCTACTCATTTAACCAAAAAAAATACATCTTTCACCCCAAAAAAGTGTCCCGAGCGAGAAGCGGTTCGAGTCGCAAAAAAAAAACATCCAACTCGAGAGGCAGTTTGAGCCAACAACCGTTCACCCAACCATCAATGTCTTCTCCCCAACAACTGTATACGCCACAACCACTAACGTATCCTCCTCAACAACCGTATACTTCCCAAATGTCGGCAATGCCTACACAAGTCACACCCAGTCAACACACATATCTGATACAAGTTCAACTTATGTTTGATCCTTTCGCGAGTCAATTCCAAAACCGACCATTCCCCCACTCCACTCGTCAAGAAGAATGTCCATTCCCCATATTTAATGATAGTGCCGAATACAATGCGG…
TRINITY_DN79845_c1_g1_i3	1	p1	(A)13	13	361	373	CGGGTATTCCTGTCACCGCAACCCTTGATACTCGTCCCAGCAGAAATGATGCTTGGAGTGCACGAATGAGGGAAAAGTACGGTCTTGATACATCAGAGTTCACCTACAATCCAAATGAACCAAACAGGTATCAGCAAGGCAACGCACAACCAACAGAGGAGAAGAGTAGCTGTACAATCATGTGAGCCAAACGACCGAAATTGTTTTTGATTCGGTGATATATATCATATATATATGCATGTTAAGTAGAAAATATAATTTGTTATTATATAGTGTGTATAAATCATAAATTTTCAGGAGCTTCACTATGGTTTTAAGTGTGAAATTGAATTTATGTAATATTACTAAGTTATGGAGTCCAAAAAAAAAAAAA
TRINITY_DN49692_c0_g1_i1	1	p1	(G)12	12	188	199	TTGAATAACAAATTGAAATCTTAGATAGAAAAGTTAAGCAGTTGAGAAATAAAAACATTGCACAAGTATTAGTACGATGGAAGCATCGAAAAGGTGCAGACTTGACTTGGGAAGCGGAAGAAGAAATGTTACGGTCTTACCCTCATCTATTTCAGTGAGTACGGTTTCGGGGACGAAACCGATTTAAGGGGGGGGGGGGAGTTGTAACA
TRINITY_DN84392_c1_g4_i1	1	p1	(T)11	11	212	222	CTTCATTTATATTCTTGAAAGTTGACATGTCCTGTTGCTTGTGCATGTTCCACAGCTTCCTAAATTGTTAAAAAGAATAAAAAAAATTTGATTTAGAAGATTATATGTATCAAAAATTACAAGCAAGTTTGACCCGCCAACATGTTTCCTAGGTTTTGTTGACCCGTTTGGCCCGTTAAAAATAAAACATCACCTGAATCGACCCATCTTGTTTTTTTTTTTGAAACGACGACTTTCTAGTATTAGGCAGCCACACTCTTCGATTAGAGAGCCCCGATGCCCTACTCTGGCCAGATTATGTTGTCTTAATCGAGCCCACGCTGCTTTTAGAGTTTGGCTTGGGCGTTCCCCCGAGAAACCATACTGTCGGCTGCCAC
[truncated: 37,040 more rows]
