# Supplementary material for: RNA-Seq Provides Novel Genomic Resources for Noug (Guizotia abyssinica) and Reveals Microsatellite Frequency and Distribution in Its Transcriptome
Source: Front Plant Sci. 2022 May 11;13:882136. doi: 10.3389/fpls.2022.882136 (PMC9132581; doi:10.3389/fpls.2022.882136)
Supplement: Supplementary Table 3 — List of the 5531 SNP loci that passed the quality filtering criteria and recorded accross 28 noug genotypes, together with their SNP position (POS), reference allele (REF), alternative allele(s) (ALT), quality score, (QUAL), polymorphic information content (PIC), Observed heterozygosity (Ho), expected heterozygosity (He), P-value for Hardy-Weinbeg Equlaibrium (HWE P-value) and corrsponding reference unigene sequence. [file Table_3.XLSX]

## Sheet: 28 genotypes
List of the 5531 SNP loci that passed the quality filtering criteria and recorded accross 28 noug genotypes, together with their SNP position (POS), reference allele (REF), alternative allele(s) (REF), quality score, (QUAL), polymorphic information content (PIC), Observed heterozygosity (Ho), expected heterozygosity (He), P-value for Hardy-Weinbeg Equlaibrium (HWE P-value) and corrsponding refere…
POS = SNP position in the reference unigene
REF = Allele in the reference unigene
ALT = Alternative allele(s) in one or more of the genotypes used in the RNASeq
QUAL = SNP quality score
Ho = Observed heterozygosity based on 28 genotypes that were recorded for the 5531 loci listed below
He = Expected heterozygosity based on 28 genotypes thatwere recorded for the 5531 loci listed below
HWE P-value = P-value for deviation of a locus from Hardy-Weinberg Equlibrium, under the assumption that the 28 genotypes represent a single population
Unigene ID	POS	REF	ALT	QUAL	PIC	Ho	He	HWE P-value	Reference unigene sequence
TRINITY_DN101748_c2_g3_i6	895	G	T	228	0.374681	0.96429	0.50844	0	GTTGACTGTAAAGGAAAGAAAGAAAAAAAAGAATAAGCTAGAGTTATGATACATTATATGGTCCAGTGTTTTTCCTAAAGACAAACCAGGTCATTCTAGTGAAAATGCCCAAAACAAACCAAACCAGTTAGGGTACAAATGTCAATATAACATGACATGTGACACGAAAATATCATTGAGCAATATAGAAAACTTATAACAAACACAGTTGCATTTGACTCGTTTTTTTACATATTAGCCATAAGAATGATGCCTGTGACGGTCCTTCTCCCTTGAAGAGTATGAGGAGCCATGGTAGTCTCGATCTCGAGAAGAAAGGTGCTTTGGCTTTTCTGCATGTCCTGAATCCTTTCTGTCCTTTGACCGATGCCTCCTAACTTTAACTTTTTCTCTGTCCCT…
TRINITY_DN96809_c2_g1_i7	97	T	A	218	0.0962595	0.10714	0.10325	1	AGCTACTGAATTCAGTGTTATCAGGATTCTTCGAATCAAACATCATTGGTTGGAGAAAAGGCAAGTAACAAAGCATGTCTTCGCCTTACGTTGTCCTTGAAAACCGTCCCCTTGATCAGTGGAAAGTAACCGAGCTAAAAGAAGAACTCAAGAAAAGGAAACTGGTGACCAAAGGACTGAAAGATGATCTGGTTAAGAGGTTGGATGAAGCAATTCGTGCTGAAGTGGAAGAGGCTAACCAAACTCATGACAATGGTGCCAGTGAAATTGACCAGATTGATGATGACAACATTGCGAAACTTGAGAGCTTAGATAATGATAACTTGACTGATAAGTTGAATATCAATGAGAGCTTAGAGAAAGATAACATGGCTGAGAAGTTGGATTTTAATGAGAGCT…
TRINITY_DN85088_c0_g3_i1	183	T	A	228	0.123857	0.14286	0.13506	1	GTGATGCTAGCGTTGATCGGAAAATGAGCGTACACAAATCTCATCTTGTAACGGAACCCCTGGGTAACACCAATGATGAGGTTGCTGACGTGGCTGAGGGCAGTACGGATAGAAGCGGTGGTTTTGCGAGATCCAAACCACGCATCAACCTTGAGCTTCCGTTTTCCGGTCTCCTCGTCGGTTATGAGCATGAAATCGAGGTTGAGATGCTTGAAATTGCGAGTTAGGGTTCCTCTTGGTCCTTTCACTTCGATAATTTTGGCCTTCACTTTGATCTCGATGCCGTCGGGGATGTCCATGGTCTCCGATGATAAGATGGTCTTCATCTTTGCCTTCTACCAACCCTGAACGCCGACGGCCTGCTGTTGTGAGATCAGGGTTTTGGTCGCATCATTGAAA…
TRINITY_DN100814_c0_g1_i7	886	A	G	228	0.0344667	0.03571	0.03571	1	CAAATTTGATATGGCGTTGACGTAAAAAGATAAGTAAGGGTGAGTGAAGATATCATTTGTTGCAACTATTGAAGGAAAAGAGTGGAAAAGGAACTGGCCTGAATTTAACGGGTAAAGATATAATCCCACCAACACCTGCCATTCAAATACAATCTTCAAATCCAATCAAAACACCAATGAAAATCTCTTAAAACAATAACCACATAAACGGCCGGTTAGCCGGGAAATGAGAAGCACCACCACTCTTACCATAATCGCCTCCTCTGTCTCCACTCCTCCCCCGCCACTTCCCAAGCACACACGCACTACTACTAACCCTAAACAACCAAAACACCAATCAAAACCCCCACCGTCTTCATCCACCAAGTCTCACCGTCCTCCTCTCTTTTCTACTTTCAA…
TRINITY_DN100589_c2_g7_i2	259	A	G	228	0	Mono	Na	Na	TTTTTTTGGAACTAAACTCTCTGGAATCAATATATAACACTATTCAGCCCGATTCGACAGGGACAAAAGTCTCCTGATTACAAAAACATGTTCCTTGAACTCAATGGTTAAGTGTCATTACAAATATTAAAAAGAAAAAACATTATAAAGGTTGAAATATATTTTAAAAAAATGGATCATGAGTGGATCCTAAAAGGATTATTAAGCATACATCAACAACATCCATACTCGGATTATGCAGCGACACTGGATTCGTCTACAATGGAAACAATATTTGACGAAGATGGTTCTGTATACCATTGTTGATCTGCACGTGTGATGAAGCTAGCTTCTGATAAAAAGACATCCTTGTAATCTTCTTCATCGTATATAAATTGCGGAGGATCAGGAGACCCTACG…
TRINITY_DN102280_c2_g1_i2	480	C	T	228	0.0962595	0.10714	0.10325	1	TATCAAAGGGGAGGAAAGATTGGTTTGTTTGGTGGTGCTGGTGTTGGAAAAACTGTTCTTATCATGGAGCTTATTAACAATGTGGCCAAGGCCCATGGTGGTTTCTCTGTATTTGCTGGAGTTGGAGAACGAACCCGTGAGGGTAATGATTTGTACAGAGAAATGATGGAGAGTGGTGTCATCAAGCTAGGTGACAAGCAGAGTGAGAGCAAGTGTGCTCTTGTGTACGGTCAAATGAATGAACCACCAGGTGCTCGTGCTCGTGTTGGGCTGACCGGGCTGACTGTGGCTGAACACTTCAGAGATGCTGAAGGACAAGACGTGCTTCTTTTTATTGACAACATTTTCCGTTTTACTCAGGCTAACTCTGAGGTGTCTGCTTTACTGGGTCGTATTCCG…
TRINITY_DN93840_c0_g8_i2	998	A	G	228	0.123857	0.14286	0.13506	1	ACTGCTGTGGTACATTTCTAAAGTACGGACTGGCAGCGGTCAAACGGGCAAAGTATGGAGTGTTATAGTCCAATTTGCCAAGAAATAAATATATAACAAAGGGCGAGAGTTGTAAATATGTACAAGTTGAATGTGAAATTAGAAATTGAACTCGTTCATTTGCCTGGACTTCAGTCTTTAGCTTGTCTTCAACTCAAACCAGTCGGCAGTCGGTGTAACATCTTCGTCTCCACTTCTTCAACCTTCACCCCCCATACACACACATATACATTTTCTCCCGCTAGATCCACAACTACATCCGTCCAACATTTCAGATCTGGTTGAATCCAAGCATTGATCATGTATTAACCTCACATTTGGAGCACCTACAGATCCACTTCAAAACCACCGGTGAGTACA…
TRINITY_DN90640_c0_g3_i4	189	A	G	228	0	Mono	Na	Na	ACTGTTTTTGAAGCCCCTTTTCCTAAAATCTCATTTTTGGGAATTTAGTATTGTACCATCCCATATCTTCCCGTAGGATCTACTTCAACAAACTCAGATTCATCTTGAAGAGAGACAAAATCTCTGCTGGATTCCTTCAACGACGTCTCCACGCGATCTATTTTTTTAGTTTTGGACTTTTTGGGGGCAGCGGTGACGGTTGAATCCGTTTTCATGGTTTCGAGCTTTTTGGAGGCTCTGTCGATGGAGGATTTGAGAGATTTGTAAGATGTGGTGCGGTAGATCAGGAGCCATGAGATGGCTTCGCAGACGATGGCGGTGCAGATGGAGATTCCGACTACGGTTAGGCCGTCGGAGTACCTGAAGGAGGAGAAGGGGGATGCCATTGTTGACTGGAGT…
TRINITY_DN105441_c1_g6_i2	457	C	A	228	0	Mono	Na	Na	GTTGATGATTTTTTTTTATTAACAATGAATTTTATCATTTATTTTCTGTTCTCAATTCTCTATTTCAATACAACAATAGATCCAATATTTTGATCATATATTAAAAAAAATCATCAACAAACTTTACAAATGTATTTAGCACTTATCAAGCTCGAACCAAAGATCCATCTTTTAGCAACGCTTCTGCAGCTTCTCTCCCGGAAACCAGAGCCCCATCAAACGTAGCACTTGTTCGATAATCCCCGCACACATACAACCCGACGCCCACCTTCGGCTTCTTCCTTAAATCCGTAGGCGGGCATTGGTTCGGTTGTGCAAACTTAACCCGATAAGTCTTTAGATACGTCCACGAGCCAGCCACTTCTGGCCCGAACCAACTACTTAGCTCATCAACCACCT…
TRINITY_DN100729_c3_g4_i3	242	T	C	228	0.0962595	0.10714	0.10325	1	AGCGGCTTTGGCGACTGCAAGGCATATGCCACTGTCTTCTACCACCACACATCTTGATGGTTCAACACCCAAAGTGGTGGCTGCTAAATTGTAAATCGCCTGAAAAAGGTATAGTCTTTGTAAACTCGAAATCGAATGATGTAGTTTATTACAAAAGGTTCTAGTGAAAATGAGTAACAAGTGATGCTACCGGATCAGGCTTTTTCTTTGGAACCACATCTCCAGCGAAAATTTGGATCTTTGCAGCTCGTTCAGGTCCCAAAAGAAACGAGACTATCGCAGATACCGCTTTTTCGTTGGAAGTGCTGCACACCGCAACTTTAACACCTTT
TRINITY_DN108042_c2_g2_i2	929	A	C	228	0.0344667	0.03571	0.03571	1	CACCAGCGGTGGCTTCTTGGCACATTTTGGAGAGAGAAATAATTAGTTACCGGATTCCAACTGCTTTATTCGCCGGAATTTGGGTTTTTTCTCACGCCCGGTTAGGGTTTATTCACTCTCGGGATTAGGAAAATCTGATCACCAGTGTTTTTTGGTTGAAAAAAGATCGATTTTTGCTACTCTTTATGTCTGAAGATTTAGGATCTGCAATTTCGAAAAGATTATGATGTTTACGCCTCAAAAGAAGGTGTGGTCTGGTTGGCTTTCGCCTAGGGAGGAGAAGCAGGGGACTGGCTCTGGCAATTCGAACCCTAATTCAAGCACTAAGGATAAGGGTTTTGCGATTGGTGATTCTACACCCGAGGGTTTGGTGTCGAACGTCCGGATTATGGATCAAGA…
TRINITY_DN107597_c5_g4_i1	46	A	G	228	0.0962595	0.10714	0.10325	1	TTGAGAAATCTCATCAATGGCGGACACAGAGACGTTTGCCTTTCAAGCCGAGATCAACCAGTTGCTGAGTCTCATCATCAACACTTTTTACAGTAACAAGGAGATCTTTCTCCGTGAGCTCATCAGTAACTCTTCCGATGCTTTGGACAAGATTCGTTTTGAGAGCTTAACAGACAAGAGTAAGCTTGATGGGCAGCCAGAGCTTTTTATTCATATTATCCCTGACAAAGCTAACAACACATTGACCATCATTGATAGTGGAGTTGGGATGACCAAGGCTGATTTGGTGAACAATTTGGGTACCATTGCTAGATCTGGCACCAAAGAGTTCATGGAAGCAATCACCGCTGGTGCCGATGTCAGCATGATTGGTCAATTTGGTGTTGGTTTCTACTCTGC…
TRINITY_DN107875_c3_g2_i1	1731	A	T	228	0	Mono	Na	Na	ACTCAGTCAAAGGACCCATCCACTGCTCTGGCCCAGGGTTTGGATGTGATGAATAAAGTTTTGGAGAAACAACCACATTTGTTTATCCGCAATAATATCATTCATATTTCCCAAGTTCTTGAGCCCTGTTTCAAGTACAAAATGTTAGATGCTGGAAAGTCGATGTGTTCTTTGCTGAAAATGGTTTTTGTTGCTTTCCCGTCAGAAGCATCTAGTACCCCACAGGATGTTAAAGCACTGTACCAAAAAATTGAGGAGCTTATACAGAAGCACCTTGCATCTGTTGCAGCACCTCAAACAGCCGTTGAAGATAACTCTGCTTCTATGATTAGTTTTGTACTGTATATTATACAGACACTAGCAGAAGTGCAAAAGAGTGTCATTGATCCTTTTAATTTG…
TRINITY_DN83913_c0_g2_i1	78	A	G	228	0.0962595	0.10714	0.10325	1	AGGATCGGCGGCAATCCTTCACTGAATCTCACATCAACAACGGCACCGATAACCTGGCACACCTGTCCAATCGCGCCAGCACCGGTGAACTCATCGGTGATCTTTCCAACGCTAGATCCTTCGCCGGATGTTGCGGTGGACGGTTTGGGCGGAGCGGGGGCGGCGGAAGTAGAGTAGTTGACTACACGGCTAAGGAAGTAGTTAGTGGAAGGATTGGATTGGGATAGCGCGCGTGCGGCTCTGGTTGAGTGAGTGAATTGAGATCTGGATGGTGATCGGTGGAGAGAGGAGCGGAGGATGGAGGCCGCCAGCCTCCGGGAAGCCATGGCCGGAAAAAGTTGGTAGAGAGAATACTAGGGTTTGAAATGATGGAGAATGAAGTCGTTGTCTCTCAGAACA…
TRINITY_DN107515_c3_g2_i4	212	G	A	228	0	Mono	Na	Na	TGCAAAACATGTAAAAAAAGTCATTGGTCATCCAAGATGGAAAGAAAAAGAAAAAGGCTCCCGGTTCCGTCGACGTCATTTGACTTGAGGGTTAGATTCCAATCCCCCTGCATTCACCGCTTGCTCTCCATCCATGGCCGCCTCCACCTCCTCAGATCTATCTTCTTCCTCCTCCGATCGAGACCGCCGTTCGCGCCGCCGTAAAGATAAAGGCCTCGACAAACACAAAAAGGACTCTCTTAAGGTCACAAAGAAAAGCCGTCCGCATACCAAACGTCGCCGTAGGCGTAGTCCTTCATCTTCTTCATCCTCCGATTACAGTTCATCTGATAGTGAAGATGGATCAAGCAATCGGTCAAGGAAGCATAAACATGAACGTCGACACAAAAAGGTCAACCA…
TRINITY_DN108507_c9_g8_i1	240	G	A	228	0.369846	0.85714	0.4987	7e-05	CAATAATCTTTGGAGCCGATGTCATCAATTCTTCACCAGGGGAGGATTCAAGCCTTCAATTGCTGTTGTGGTTGCTTCTATGGATTGGCCTCAAGTCACAAAGTACAAAGCTTTGGTATCTGCATAACCACATAGGCAGGAGATTATTCAAGATCTGTACCACAAAAATGGCGCAGATCATGGAGGCTTGATTAGGGAGCTTTTGATATCCTTCAGGAGGTCAACTGGACATAAACCTCGCCGTATTATATTCTACAGAGACGGAGTTAGTGAAGGACAATTCAATGAGGTTTTGCTGAATGAAATGGGCAGCATCCGTAAGGCATGTATTTCATTGGAGGAGAATTATATGCCACTTGTTACGTTTATTGTGGTACAAAAGAGGCATCACACTCGCTT…
TRINITY_DN103521_c0_g5_i9	646	T	C	222	0.375	1	0.50909	0	AGTTAGCATACTTAAAACCCACCGACCTCGCTAAAGCCCCAGATAGTTGCAAAATAGCCATATGAGGCTTCCAAAAGAAAAAAACCCTACATCACAAATTACCGATCACAACTTTCATGTCTTCTTCTTCTCTTTCATCGTGACGGCAAGCATACGAGTACCAGACCAGCAAGTTTCTGGCCTTCATCTGATCGACCATTGCAACCCCTTCACCTTATTTGTATACACACAAACATACCTCTCGATTTCGCTCCTGGTTTCCTACTGCCGATAGGTTTTCAAGCAACAAAGAACCCGAGTCTTCAAGGATAGCACCAATCTCTCACGGAGGAAATCGTTTATTCGAATAATTAACAAGTTTAAAGAGAGTTTTTGTTGTTTATTCATGATTAAAAATTC…
TRINITY_DN107642_c2_g3_i1	213	T	C	228	0	Mono	Na	Na	TTTCGATATTCAGAAGTCCTAAAATGACAGATTATTTGTTCTAGGGTTACTGAAAACCCTCCTCCCTCACTGAAATTCCAAGAGACAGTGAGGGGAGAGAGATGTCTCGGCAAGTGGCGACGACCGCCTTCCATAAGTCCAAAACCCTAGACAACAAATATATGCTTGGAGATGAGATTGGGAAAGGAGCATATGGTCGAGTATACAAGGGTTTGGACTTGGAGAATGGAGATTTTGTTGCAATAAAACAAGTGTCTTTGGAGAATATTGCACAGGAGGATCTTAATATCATCATGCAAGAGATTGACTTACTTAAGAATTTGAACCACAAAAATATTGTGAAATATCTTGGATCCTTAAAGACAAAGACACATCTTCATATAATTCTTGAGTATGTGG…
TRINITY_DN108121_c3_g4_i1	108	T	A	199	0.358887	0.75	0.47727	0.00304	CCACCACGTTATCTTCAGTGTCAACATGGATCAACTCTACAAGATTCTTTTCTGCACAATCCCTTTACAGCAGTAAGACGTGTTATCTCATTTCCCATTCGATCCACTAGAACAGGAAGGCATGCAGGTAATTCCGCTGTGAGGTGGTCACCAAAAGTAGAAACAACAAGCCCCATACAAGAAATAGCACATTCCTTAACCTCCTGGTCTTGATCTTGGTTTGTCAAACGTGACATGATGGCATTATATATTGGATAGACATAAGGTTTAAAATCAAAATCGGAAACCTTAATGTTTGGGCGCACAACTCGAAC
TRINITY_DN106946_c1_g6_i2	153	A	G,T	228	0.369278	0.67857	0.46818	0.02603	AAGGCTGAGGCAAGTGCCGATCAGCATAGAAGAAGTGCAACTGAGAAAGAAATGCTTCAAGTGTTGTGGATTTACGCCATTTCGCATTTTATGCTTTTGCGGGGCGAACTGGTACACTTCGCTGGAGTAGAAAGAATGAGAACATTGAAGCAACAAAATCAGATGAATCTCCATTAATCCCACAACATAATTATAAGCTTGATGTTAATGCTCTTAATAGGCGTCAACCAGGGGAGTTTGAATGCAGGGAGTTTAGAGAATCAGTCCTTGGAACTATGCCACATCACTGGACGGG
TRINITY_DN95919_c1_g6_i2	1284	G	A	228	0.14941	0.17857	0.16558	1	TCATAAGAACAATGGATCGTGTTTAGTTAGCTGATAAACGCGATTTATTTGGATTGGAGGGGCATGTTTGGAAAGATGATTGAAGCTCATCAACCAAACTTGAAAAAGGCAGGACCTTTGAAGAATTTATACAGCGAGCAAAAAGTGGAGAAAGATTTGGATTGAAGGCCACTACTTTCCCAATTTTTCTCCTAAATTACACATCTTCCATTATTCCACAGATCAATCAATCCATCACATCAACTCATCAATCAACAATCAACAATCAATCCATCAACCATGTCCTGTTCTTCTTCTTCCGCCTCTGAGGACGATGAGGACTTCGATTCTTACCGGAAAGGAGGCTATCACGCTGTCAGAGTCGGCGATTCATTCGCCTCCGGTCGCTTCATCGCCCAA…
TRINITY_DN103237_c3_g3_i4	300	T	C	228	0.0344667	0.03571	0.03571	1	ATCGTATTTGGGTCACTTGAAAAATCAAGTCTTACCTCAACAACTCCTTGCTTATTGGCTATTCGTGAACGATATCGGTTCGGTTCGTTTACGGTCCAAAACACAAGACTTTGGGTTTAATGGCATCATTCTAAATGTACTCGGAACCAAACTCATCGACAAAATGTCACCAATCTCCCTCACTTGCCCGCCATTCACCCCAGCTTCACGAACCCTAACCAACTCCTTAACCTCTTTCTTCCATAGAAACCCCCCGATTCGTACTCTAATTCATCCTAGGGTTTCCTTCACTTCTTACCTCACACCTTCCGATTTGGATGACGAACCACAAGGAGAAGAAGAC
TRINITY_DN79690_c0_g1_i3	271	G	A	228	0.292955	0.46429	0.36299	0.28465	CTTCCGATCTTAGCAATCCTGCTTAGAACCCTAGCTCTACTCTACGTGCGTACTACGTCTGCCTTCACTCATCGTGTTCCAACCACACGCCGCGTCTTTATTCCTCTCAACTGCAAGTTTTCAATCAATGGCGGATCGATTGACGCGTATCGCCATCCTCAAAGAAGACCGTTGCAAGCCGAAGAAGTGTCGTCAGGAATGCAAGAAAAGCTGCCCTGTCGTTAAAACTGGTAAGCTATGTATCGAGGTCACTTCTGCATCCAAGGTGGCGTACATCTCTGAGGAGCTTTGCATAGGGTGTGGTATATGTGTTAAGAAATGCCCATTTGAGGCTATTGAGATCATCAATTTACCGAAAGATTTGGATAAAGATACAACTCATCGCTACGGGGCCAACAC…
TRINITY_DN99805_c1_g5_i9	101	G	T	228	0.14941	0.17857	0.16558	1	ACGGAAATGATACAGAGCACATGGAGAACGGTAAGAACGCGTCGTCGTTAAGGTGGGGGATTCTTCGTCGAGCCCTAATTTCTTCTCGATCTTCCACCGAGCCAGATGATCAATCCGAAACGAGTGTCAAGAGTATTTCTAGAAAGGCAAAACTAGGGTTCGGTTTGATACCCTTCCATGTAGTGGATAACAGTCAGCTGAAACATGTAGAATTGATGCCTTCTTCATTGCCAAAGACCAGAGAAGCTTGTGTGTGCTATACTTTGCCCAATCAAAGTGCTACCAGGCTCTTCCTATATCAGAGAGTGGACAATTGTGCAAACCTTGATGATTTTAGGATCTGTAACACATATGATATTGACAACACGGGCCTTGTTTGTTCTTGGCCATCAGAGGAAG…
TRINITY_DN88484_c0_g5_i2	316	G	A	228	0.0664981	0.07143	0.07013	1	GTAGAGTAATTCTACTGACCCAAAGAAAAGTAAGAAAACAAGAGCGATAATTGGCGGTTTATGCCAACAAAGAATGATTACTAAAGAGGTAAGGCATGTTGTCACCAGCATAACCGCCATTACCGCCAATCCTGATGCATTTCCCATGTGTTTGATGTCTCGGAAACCTATAGTGACAGCAATACATAGGATCATGAGTATCCAGTTAATCTCGGGTATGTAGATTTGACCATGAATCTTGTCAGAGGTATGCACAACTTTGACTCTTGGAAAACAACCAAGTGACTGACTTTGGTTGATGATCGAGAATGTTCCGCTGATGATTGCTTGGCTTCCTACAACAGAAGCAAGAATGGCTATTGCAAGCACAGGCCACCTCAAACTTTCTGGTACCGAG
TRINITY_DN99948_c2_g4_i1	22	A	G	133	0.375	1	0.50909	0	AAGCAATGTTCAGCCAGTAAAAAGCCCTGTGACAATCTGTGGTGACATTCATGGGCAGTTTCATGATCTTGCTGAACTTTTTCGAATAGGAGGGAAGTGCCCAGATACTAATTACTTGTTTATGGGGGATTACGTGGATCGAGGATATTATTCTGTTGAAACTGTTACGCTCTTGGTAGCTCTGAAAGTGAGGTATCCTCAGCGAATTACTATTCTAAGAGGAAATCATGAAAGTCGTCAGATCACTCAAGTCTATGG
TRINITY_DN86724_c9_g1_i1	235	A	C	228	0	Mono	Na	Na	TAAGGATAAGAACATATTGCTTCTTATTGGTCAGTTTCCAACAAGTTCCCTCAATATCTACAAAATCATCAAACCTTAAACCACAGCCACAAGATTACCACTGCAATCAATATTACAAAAGGACATACATACATCACACAATTTCAACTCACCTGCAAACCATTCTCCACCCACCGGAAACTAAAGTATGGCCGCCGTCACTCAAGCTCCGGTAGCAGTGTTCCGGCCGTGTACACGATTCTTAACTGGATCATCAGGGTAGTTAAACAGAGAACTTTCAGTCATACCGGCCAATACCTACTCGCCTGGATCGTTCAAGATCGAAGCGAAAAAGTGTGAATGGCTACCCGGGTTAGCCTAACCCGGTTACCTCAATGGAAGTC
TRINITY_DN82943_c0_g3_i1	88	A	G	214	0.0962595	0.10714	0.10325	1	CGCCTCGATTGATCGACTAAGGCAATCAATTCCCTCTGCTAATCATCGCATGCAGGTTGTGAATGGTGGTGAAGATGATTCTGATTCAACATCAAGTTCAGGGGATGAATCAATGGAGATGGCAGATGAAGTAGACCCATCTTCTAACCTCTCTGGTATGACTCTTACTGAGCCACCGCAGGCAGTTGATGCAGATGGTTGGACCGTAGTTTCTTCTAGAAGAAACAGAAGCGGCAGGTCTTAAGTTTGTTTTCTTTAGTATATTTATACAACTTATTTTTGAAAAGACAGATCCTTTATATACAAGTATGTAGTATTCTCAA
TRINITY_DN103945_c0_g3_i2	543	G	A	228	0.373722	0.92857	0.50649	1e-05	CCCCAAAAATCTATAAATAATATTATAAAAGGCCGACTGAAACTAGAAAAATCAACATTCAGCAAATACAATATATAAGACGTATACCGACAATTTTCAAGCATAAAATACATGAAAAAAAAACTTCACTCTTGCAGACTAACCAAATTAAAAACAGATCAGTTGAAAGACCACAGAAGCTTGTTCTACAACTCAAAAAGCTAAGGAAAATACTCAAGTCTGCATGGCATGGTAGTTCTCCAGTTCCTTATCAAGTTCATCAGCAGACTTCTCAACAGCTGGTTTTCTCCCTCGACCACGCCCACGACCACCACTTTGTCCTTGACCACGACCTCCACGGCCCCGTCCAGCAACCCCGCCACGTCCATTCACTGTAGCGGTGTTACCACGGCTGTTCTT…
TRINITY_DN86425_c0_g1_i3	66	T	A	228	0.0664981	0.07143	0.07013	1	GTTGACTCGTTTTGTGATGAATTTGATTCTGAACTCGCGTCATTGTTGTTGGTGTTCGTGCTTTGTGTTTGCTCATTGGACTCTGTCTGGGTTGACTCGTTTTGTACCGGGTTGTTGGTGGAGTCTGTAGTTTGAGTTTCATCCTTGGACTCTGTCTGGGTTGACTCCTTTTGTGTCGAGTTCAAATCTGAACTTGCACCATTGTTGTTGGAGTCTGTTTGTTCCTGGGTTGACTCGTTTTGTGCCGAGTTTGAATCAGAATTTTCTCCATTGTTGGTGTCTGTAGTCTGAGTTTGCTCTTCAGACCCTGTCTGGGTTGACTCATTGGTAGCGTCGTTATTTCCAGTCTGCTCCTTGGATTCGGTCTGTGCTGACTCGTTTTGGGCTGAGTTTGAGTCT…
TRINITY_DN106618_c2_g7_i1	295	T	A	228	0.0962595	0.10714	0.10325	1	CTTACAATTTGACCCCTTTCTTTCTGTTCAAGCTTTCCGTCAAGCTATCACACAGCTGAACGGAACCACCGGTTCCAGTATTGATGACAGAAATGGAGATTGATCCACCGAACTCAGAGCTTGAAGGAGAACAAACTGTAATCATCAAGGAAGACGATATCTTCAAAGCCGCCGATAACGGCGACGTTTCGTATTTCAAATCCCTCTCTCAACAGCAGTTGCTCCATGCTCTCACTCTTCGTAACGAAGATGGCCGATCGCTACTTCATGTTGCCGTTTCTTCACGCCGCACAGTGGTGGTGAAGATACTTTCAGCTTTTGATCAATCAGTTAGTGGGATTAATAGTGCTGATGAGGAAGGTTGGGCACCATTGCATTCTGCTGCAAGCAGTGGAAATG…
TRINITY_DN97787_c4_g1_i3	990	A	T	228	0.17302	0.21429	0.19481	1	GGGTTTTTTTTTTAAAAAAAACAACAAAAAAAAAAAAAAAAAAAAAAAAAAAAAAAAAGAAAATTTTTAATAAAATAAATAATAAAAAATCCACTAAATTATTATTCTCTATCCTTCAAATAAAGAGAAAAAACAAAGGCAAAAAAAGAGCCTAAAAACCCACTCATACAACAAAAACACTTCTTACAAAAGCCACTATCCATGTCACTGATCCGCGTGATCCCTTCCCCAAACGAACCAAAACACCTTCGATCTAATCACCACCGTTAATCTCGACCGTCCATTCCTGTCTCCAACCTAGAAATTCCTCACATAAATCATCCCCAAAAGGTCTCACCCATGCACACACTTTGTTACAGTGCTTCTTCCAAGCTGACACCTCTTTCAATGGCCGGCGAA…
TRINITY_DN102840_c1_g1_i5	1131	C	T	222	0.375	1	0.50909	0	TTCTTCGTTTTCACCATTCCACCAAAACTACCAACACACAGGAGTGTCAGGTTTTGTAGAAATGATGAAAACGAAGGACTGAAAGTGGCAGAAGACGGTATTTAAATCTAAACATTTTCTTTCATCTTCCACTTTAGGGGTGTTTGGGCGCGACTGATTGAAGTTTTGTAAAACTAGGGTTTCTTATTTCTCCGGTAGAACGGACAACCACATATATCCTGATTCCGATACTCAAATTTACGGCAAGAGTAATCGAATCAGACAATGGCGAATCGCGAGGGAGATCCGTCGTTAGGGTATCTGACTCGGAAGGAAACAGAGGTCAAGCTTCCCCGACCAACTAGGGTTAAGAACAAAACCCCCGCTCCAATACAAATCACCGCCGAGCAAATTCTCCGT…
TRINITY_DN103078_c0_g8_i3	733	C	T	228	0.324862	0.57143	0.41558	0.06395	CTCATAAACATCTAACCCGCTGATCCATGACCCATGAACAACCTGATTAACCCAACAATATTCACCAACTTCTATCTTGAGGGGAAGATGTTAAACTTCAAGATTGAAGCTGATTTGTTAGAATTACTTTCTTTTTCTGTTAATAAGTTTGTTCAATTTCAGTTAGCTTTTAGTTAGGTTAAAGTCAAATCTTTATAGTTGACTTTGACTACTTTCCTTCCAATAATGAAAAGTTTGAGAGAAAGTTTTATACAATCTGTTTGTTAGAAAGTCATAGTTCAAAATCTGGTACTGTCATTTTGTATATATTCTTTGTTTGTAAGTCAGTATTGAGGGTTAGTTAAAAAAGCCCCAAATTAAGTTGTTGGGTTATCACTTTCAGTTTCCATTTTTGTACTC…
TRINITY_DN95000_c1_g3_i3	264	C	A	228	0.0962595	0.10714	0.10325	1	GGTCGGGTGGATATGCTTATGATAGAAAGGACTATCCAGAATTTAATTGCATCTGGAATGGACCCAGGAACGGAGAATAACCCCTACATGGGCTTTGTATACACATCCTTTCAAGAACGAGCCACCTTCATGTCACACGGAAACATGGCGCGGTTAGCAAAGGATCATGGTGAGCCCATGATTGCTCGTATATGCGGCATCATTGCATCCGATGAAAAGCGTCATGAAAACGCCTACATCAAAATAGTGGAAAAGCTACTTGACGTGGACACCACGACCACCATGCTTGCAATTGCGGACATGATGAGAAAGGGGATCACAATGCCAGCTTATCTAATGAAAGATGGTCAAGACACATCTCTATTCAGCCATTACTCAGCCGTAGCACAACGTCTGGGT…
TRINITY_DN98268_c0_g1_i2	536	G	T	228	0	Mono	Na	Na	ATGAAATGCTTGCCTTTTTTGTTTGAGAACACACAGTTTAAAGGGTAATGCCGCCAATATTTTGAACTTTGGGGAGCTGCAAGGGCTCCTGGAACTCGGGATTGATGGGGAACAACTGACACTGAGCGTATTGTGCAAGTAACTGATCGATCAGCACCAATGCCACCGATGCTTCCACCATGGGCACCGCTCTTGGGACAACACAGGGATCATGCCGGCCACGAGCGATAAGCTCTGTTTCCTTCTTGTCTCTGGTCACTGTGTTTTGCTTTCTGCTGATTGTCGATGTAGGTTTGAAGGCTATTCTCATGTTTATGATCTCTCCATTGGAAATACCACCCTGTATCCCACCCGAGCGGTTTGTTCTTGTCCTCACCCGTCCATGTTCATCCATATAAA…
TRINITY_DN101821_c0_g4_i2	499	G	C	228	0	Mono	Na	Na	TTAACACAGTGCTTTTTTCATGTGGTTACAAAGAAAGCAAGGTGAAATCGTTCAAGAAAATCAACAATTTGATATACGTGGTACAGTTGATGAGTTTAGGCATTCGATTAATATGTATATGTTTTGGAAACCCGGGATGGAGATTTTTGTTTCTCATGTTCGTAGAAAGCAAATCCCACTATACGTGTTTCCAGACGGTTATAAACGGGCCCGAATTCCACGGGCCATGAATCATCAGCCTGTTTGTGGTCCGGGTTCTGCCGAGAAAACGAGTATAAAGAGAAAAGATGAAGGTCATGTGGAGAGAGAGAGTCCTCAAAGAAGGAAATCAATTAGCCCTAGCCCGATCATGAGTCCGTTTATGAGCCCGCAGAGCCATGGTTCGGTCTCTCCTGATAT…
TRINITY_DN104925_c4_g1_i5	2384	T	C	228	0.26586	0.39286	0.32143	0.54834	CCCACTTAGTCAAAATCATTAATTTAATTCCCATTCTGTTTTTCAAATCAATCACACCCTTTCCCTTTCACTTTCAATTCCCATTCCAATCATCATCATCATCACCCACCCAAAAGGGGGGTTTTAATTCTCCAACAACATCCTAACTTTGGATCCTCTTACACAACTCCACACCCAAATTATTTTATCCACATGATTTCACATCAAATGGCCAGTGTTTGCTTGTGGGACAAAAAAGGTTTGAGATGTGAAGGGGTAGAATGAAAATTAAAGAGTGGGTTGAAAGATATAGAATTAGATTGAGGAAGATGATGATGAAGTGTTTTTATTCTGGGGAGCAGTTGGAAAGGAAGGAGATGAATGCTTCATCTGAGTCTTTGGCTACTAGGGATTACACTG…
TRINITY_DN105135_c0_g6_i1	234	A	G	228	0.0664981	0.07143	0.07013	1	CTTGCTGACATGGGGTTAAGGGGTCGGTTTCCTAGCGGGCTCAAAAATTGTACTTCATTAACAGGCTTGGATCTTTCAAGCAATAATTTTGACGGGCCTCTTCCGGACAACATGTCAGATATTGTTCCATTTGTAACGAATCTTGATCTTTCATCAAACAAAATATCTGGAGAGATCCCGGAGAGTATTGCAAACTGTTCGTTTCTTAATGTTATTAGGCTCAATAACAACCAACTTACAGGCCAAATTCCGTTAAAATTGAGCCAGCTTAATCGGATTAAGGAGTTAAGTGTTTCTAATAATCTTTTGACGGGTCCAGTTCCAAGTTTTAATGATTCTGTTACCACTGATTATGCGGGGAATCTTGGATTATGTGGTGGTAGGTCTTTGCGTCCTTGT…
TRINITY_DN69150_c0_g1_i1	259	C	T	228	0.17302	0.21429	0.19481	1	TTTCACCAGCTCTTTTATCCTCTATCATGAGCGAAATAAGCATAGATTTATATGTTCTTTCGGGAAAACTGAAAAAAAAATGTGACGCGCTTGCCACTGCAACACCAAAACCAACATGATCACACAATCTAAACGGGCCCATTGGCATTCCAAATTTTGTAATTGCTCGATCAACTTTGTACACATCGGCCCCACGTTCTACTAGCAAAAGAGCCGCTTGAGTATATGGAAAAAACATCCTGTTAACAGCAAAACCTGCGCAGTTCCCAACCACGACTGGTGTTTTTCTAATCTTTCTCCCTACATCCAACAAGTCAACCACTGTTTGTGGTGATGTTTTCGACGTTCGGATGATTTCCATAAGTGGCATTACATTAGCCGGGCTGAAAAAGTGCGCGC…
TRINITY_DN105388_c2_g2_i2	960	C	T	222	0.372114	0.89286	0.50325	3e-05	CCCGAATCGAAGTGGGAGTGCACCTCCAAGCATGGAAGGTTCATTTGCAGCAATTGAAAACCTAATGTCTAGACATAAAATTGCTGCAAATGCTACCGAGTCTGAAGAACAACTTCGTGCTGATCCTTCTTATTTTCAATACTATTCAGCCCATGTCAATTTGAACCCTAGACTCCCTCCACCTCTGATTTCAGATCAAAACCGACATCTCTTACGAAATGTAGCAACTACTGCAAATAATCCAAGATTCACGTCGTTCGATGATTCGACCCGTTTGACTCAGAGTAATCTTTCTACTCATAAGGAAGAATTTGATGATGATGACTCAACAAAACAGATGCTATGTAATCCCAATACAGGAAAATTCTCCACATAATGATGAAGCAGAAAATCATGACG…
TRINITY_DN64094_c0_g2_i1	8	T	A	204	0	Mono	Na	Na	AGTTGCCTCTATTATCTATGTAAGTCAAAGCAGTCCTTTTATCCACCGGGTTGAATGGGAAGAAATGGACCTCTCTGATGCCAGCTCGTGCCTCTTTCGGGTCAGCAAGAGTTCCAACAATGGCTGAATCGATAGCATCTTGGTTTTCCATCCTAGATGCCCTTGCAGCATAAAGCAACACTTGTTCCTTATCCAAACCTTTAACAAACACCTCGATTAAAGTTTTAT
TRINITY_DN86872_c1_g5_i3	1585	A	G	228	0.14941	0.17857	0.16558	1	CAATTTTTAAAGTTTGATCCTTTCAACATCACATGCACAACCCCACCAAAAAGAGCAAACTTCTTTTTATTATTACGGGTGAGATTGAATGAAAATCATATCCATTCAACACCCTCATAGAAACTACAAATTCCAATCCAACCCCTTCCAACTTCTACTAATTACCAATTTAACCCCTCAATTTTCAGAAAGTGAAATAAAAACAGATTAAACCTTAAAAAGTAAAAAACCACTTTGATGAAAACTAAAAAGAAAAATCATAATGTGGGCCATCAGCTATCTTCAAATTTTCCTTATTTCCTCAACTTTTTTTGATTTACTGAGTTGACTCGGTAAAAGACCGAGTTCACCGGATTTTCCAAGCGGAGGTGGTGATCAGTGGCCTAGTGTGCCAACCCA…
TRINITY_DN107512_c0_g2_i5	1066	A	G	169	0.374681	0.96429	0.50844	0	TGAAGCCCCATAAAAAATGCACAATGTGAAAACGGTTTTGATGTATCAGCATACGCATTTGGGAACGGATGGCACTGTAACGTCCATTCTGTATCGCGTTCAATCTTCAGAGTAAGGAATCTAAGGCGGGATTCCACCCATCCTTTCCAAGAAAGGAGATCATCAGCATCTGCAGCTATAATGTCTACCTGCAAGTAGTTTTTATACGACTCGAAAAAAAGACAAGGTTCAAACAGAGCACTCCAATTTGCTCTGTTTAACTCGATTTCCTCGCAAACCTTATTTCCAAAATGAAACTGTTCCACCATAACATGGAGAGTACTTGCAGAAACATTGTAACTAGAGTTCATGCAAGGGTATGCAGGAGTTATAATTGGCATAAGATGAGTTCGGTCACGG…
TRINITY_DN103681_c0_g2_i2	289	T	A	228	0.0344667	0.03571	0.03571	1	AAAGAATAGACAACAGTTTTCTGATCTGCAAAACCTCGAGTTTTCCATCATGAAGCTTACCAACTCTTCGATTCTCCTCCTGCTATTCGCTCTCTTGATTTTGTCAAATTCAGCCTTCCAATCCGATGAACTTCTCGCCGACGATGAAGAATTCGGTCTAGAAGGCGGCCGTTCCCCTGACATCGATCTCGCGGTTCAGTCATCACCTCAGATCGCATCTCGTTCTTACTCATCTCCACAACCTAGTCGGAAGAGGTCCACAGATTCCGAATCGGACTCTAGAGTTCATTTCGTTCTGGAACACGCGG
TRINITY_DN9117_c1_g2_i1	165	A	C	228	0	Mono	Na	Na	GGAAGATACAGGACAAGGAGGAAGTTGCCTAAGTACGCATGCACCGACTCATCCCAAGTGTTGAAGGAGCTCGAGGAAGCATAGAAGGAGTACCCTGAGTCATGGATCCGTATCTTCGGATTCGACAACGTTCGCCAAGTCCAGTGCATCAGTTTCATTGCACAAAAGCCAAAAGGCTACTAAGCAAGTACGAAAAGTATCCTACCTAACCTATATATGATGTGTGGGATTTGTTTGAATCTTTAG
TRINITY_DN99260_c0_g1_i1	466	G	A	228	0.123857	0.14286	0.13506	1	CCTCGCCTCATGCACGTCTTTATAAAATAAAAACTTGTATAGAACGTATGGTACATTCTCCTTCTCGGCTTTTAAAAGCCGCCTTTATGTTATGCATTTGGTGTGTGTTGGTTTTGTTACTTTCGACTCAACACCAGAACCACCACATCATTACATCAATAAGACCACATGATAAAGTGTCTAGTTATGATGGTAATAAACTAGTGATAATATAGGAATAACCATAATATAGTCTAAGATCATGACCCTAGTCGTTACAAAGTGGGCCGAGTTAAAGCTCAGGCTACAAAAGGGAGCCACAACTCTTACCAGTCAACTAACAGTAGTCTGATAAGCAATGAGCTTTGGCCATCAGCTTGCTTTGTAAGCTTCAATCTGTCTTCTCTACTTTCTAGCCTT…
TRINITY_DN100332_c0_g1_i5	151	C	T	228	0.14941	0.17857	0.16558	1	CCCTATGCAGTCCACATGAATTTTGTTGATCAAAATCATTCAGATCAAGATTTTAATAACCTTTATGCTTTGATTTTATTTTTGATAAATTAGTGAACATGTGCTTCCTTCAAAAATGGAAGGCTAGTATATTGATTCTCATTTCTCATTCAAGAGTTCACGGCCAATAACAATTCTTCTGATCTCACTTGTCCCAGCACCGATCTCGTATAATTTAGCATCACGTAGCAACCGGCCAGTCGGGTACTCGTTCACATACCCATTGCCACCTAGGCATTGAATTGCCTGCAGAGCAACTTGGGTGGCTCTTTCAGCAGCAAATAGTATAACTCCAGCACAATCCTTTGGAGCAAGTATTCCGTTATCACATTGTCTCGCAACAGAATACATGTATGATCT…
TRINITY_DN82589_c0_g2_i2	555	T	G	228	0.0344667	0.03571	0.03571	1	GTTGGAACAAGTCTCGATATGACATCTGCGTTGTTTATTTCATAAATAAGGTGTAACCCAAATCGATCTATTTACACGTTGGGTCGAAATATCACATTTTTCAAACATAGAATAGTTTTAAAAGTAAACAAGTCATACAACAGTTGAAACACAAAACATAACACAATCTAAAGGTATACTCCATATGTTATTAAAGGAGACCAAATGGACAATTGAGTGTTCAAGATCCTGAAAGCGTGATGTGGCACTAGAGAAGATGAAAAACGACCTGGTGTCGGCCATTCATTTAACCTCCACAACAAGATCCACAAGCCGGAAGCGAGTTATGGTCTATGCCTCTGACATTGTCCAACCCACGTGGTGGTCCACGTGGACCACCACCATATGGGCTGCCTCCAG…
TRINITY_DN108069_c1_g3_i2	846	C	T	228	0.233378	0.32143	0.27468	1	GCCCACTGCTAACAAGGTAGCCATGACCACCACAAAGTTTTCTACATTCTTCAATTCCATCAGCTGTTGCAGAAGTTGTCAAGGACTTTAACCCTGCAGTACATGCATGGGCCTCGGGCAGTGTTGAAAAGTCATTATTTGCTAATCTTTGCTTAACATCCATGTACAACCATTTTAACCACTCGCCTACAAATCTGAAGGCATAAGCAGATGCCAACAAAGGGAAGAGTCTACTTTGCTGAGTTTTATAATCAATCACCTGAGTCTCAGGCCCACCATTACGTGAGCCAAATTGTCTACGAACAGCACTATATCTTGTTGCGATACAAACTGCACGAGATAATGCTTTGGAAGCATCAGCGACAATTGTTTGCCTAACATACACCATAGTTCCATAAA…
TRINITY_DN84763_c2_g2_i6	435	T	C	228	0.0664981	0.07143	0.07013	1	GGAAAAGAAATGGAGGGACTAAAGCTGACAAATGCTGAAAGTGCCAAGTTAAATGACCAAAAACTAGTCATTTTATTCAAGAAACAAAATTATTACTCAAACAAAATATTCTTCTCTATCATATTTGATACCCAAACTATTTACAAAATTTTGTACAAAATGTTTCAGTTCAACCAAGCCCGAACAGTATCGACGCAGACGATAAGATACCCGTTTGACTTGGAGTCGTTACCACCCATTTCAATTTGAACAAGAAAATACTCATTTTGACCTGAACCTGTTACCAGACCCCAAATGTTGTGTACAGAACAAAATGACTTACTCTTTTAGGTCTGGAGGATAATATTTACATTTTATCTTGAATGGCGGTCTCTCTACATCTACACACATCAGCTTAAC…
TRINITY_DN104506_c3_g13_i1	108	C	T	228	0	Mono	Na	Na	CCGGTAAGAACTTTTATCCCTTGTTCCTTGTCTAGAGTCTGAGTGTTGAGAACATAAGATGGTGGAGCAACCAACTTAATTTTAACTGGGCAGTCTTTAGTGCCAGCCGCTTCAGCTTTCCTCATAGCTTCCTTAATGTGGAGGACACCGTCAAAATCGAAGCATTTCATCTCAACATCAGCACGAATTTTCAATGGTTGTGGAGTCATTCGTCTTCTGATGTTTCTAACCAA
TRINITY_DN107555_c4_g4_i3	580	A	C	228	0	Mono	Na	Na	GAGCCGCCATACCCCTGATGGTGCTGCCCTTGAAGCTGAATGGAATGCTAAATTTGCAGCTTATGAGAGTAAGTATCCTGAAGATGCTGCTGAATTGAAATCTATTTCTACTGGTGTATTGCCTGCCGGATGGGAGAAGGCTCTTCCGACATACACACCAGAAACACCTGGTGATGCTACAAGAAATCTCTCACAAACAATGCTTAACGCATTGGCACCGGTTCTACCTGGTCTCATTGGTGGAAGTGCAGATATTGCATCTTCAAACATGACCCTAATGAAAATGTTTGGTGATTTCCAAAAAAACACACCCGAAGAGCGCAACGTTCGTTTCGGTGTCCGTGAACACGGTATGGGAGCCATTTGTAATGGTATCGCCCTCCACAGCCCCGGGTTCAT…
TRINITY_DN101221_c2_g2_i1	742	C	T	228	0	Mono	Na	Na	CGAACAAAAGTTCTTGTTCATGTTCGTTCATTTAACATAAACGGAACAGTTCACGAACTGTTCCCCAAACATGGGGTTCGTTTGCTGCCCTACTAATGCACCATAAACAAACAATTTAAATGTTAACGATATTAAGCTTCAAATAGAGCTTAATTACCTTGTATCTGTGGTAGAAGTGGGCTCTCTCGGTGTACAACATGATCTTCTTTTTTCCTTGAAAGAACCAAACTCGTGAACGAGATATATCACTAGGTTCTGTGTACCTGAACAGTCAAAAATATCGTAAAATTATCTTCAAAAACAATATATAAATGATTTGATCAAGACTTCATAATAAGATAAAACAGGGAAAAAAATCTCACTCTCCAAGAAGACACATGGATGCATCTTGTGACTTCA…
TRINITY_DN103842_c8_g1_i8	192	G	C	228	0	Mono	Na	Na	GCTCAAAAGATAAACAGAGTCGTTTCACTTCCTCTTCATAAAATGCCTTATCAAGCAATTGGCTCTCTCCGTAGGACAGCTTGGAAAATATTGGCTGGTAAGGAGGGTATTTCTCCATCACACCACGAACCTGATCTATATCTTCACAAACAGCAAGTTCCTCATGGCCATAGGGGTAAAGTAAACCGAAAGTAGAATACAGCTTCCTACCGTCATCTCGAGTAAATGCTCCGA
TRINITY_DN94621_c0_g5_i3	94	G	C	228	0.0664981	0.07143	0.07013	1	TTTCAATGATCTTACTCATTCTCTTGCCTCTCTCAACTCTTTTATTCCAGGGTCAAACTCAAACTCCCCTGCAATGGAGGCACTAATCGCCTCGTATGGAGACACTTCCTCCGATTCGGAATCAGATTCTCAACCGCCGATTGTCGTCTCAGATAACCGAGCACCACCGGCTACTGCTCTTCCTCCACCGCCTATCGACCTTCTCAATCCTCCCAATACCCTCGGAACATTTGATTACTTGGAGCGTAACACGGCTAGTAGAATTCGAAGCTTCCCTCATATTGAAGGCAATTACGCCTTACATGTTTACATCCCAGTGTTCATACCATCTGAAAGAAAGA
TRINITY_DN107478_c3_g1_i2	1658	C	T	228	0	Mono	Na	Na	CGCTCAACCTTTTGTTTTATCATTTTCTGATACCGCGGTCAACAGGTTCGGTCAACAGTTGATCAAAACTGGTCAATGTGACGACAAACAACTAATAAGATATAAATGTAGGTCACTGCATATCAACCAACATCCAAAATCAATTTCCTTTCTGGTAAATAGGAACTCTACATTCTTGTTCTTTTGCCTTTCGGATTGCTAAAACTAGCAACATAAACAAAACTAGACTCTCTGGGTATTATTTCTGAGCACTGATTTCAAACTGACTCAATCTTCAGGCATCATTTCTGAGAAGTGCTTTCAACCGGCTCGACCACCTCTGCTTCAAGGGTTGATTGGGGTTCAACCACAATCTCAGCCTCTTGTGTTTGCGAGCTGTGCATGTTGAAAGCTGGTTGT…
TRINITY_DN106637_c3_g3_i6	524	T	G	209	0.3669	0.82143	0.49286	0.00027	ATCACCTCTGTGATCAAATAGGCTTCTTCATAACATGGTCCATTTCATGATCTATGCTCACCTCATTTCAAACTACCCACCCAATTCACCATGTTAGTTGAAATCTAGGATTTTGGAAGCAAAATGGGGGTGGGTCCTGAATCTTTAAAAACTAGGGTTTTGAACATGGATAAAGTGAAGGAAAACAAGAAGAAAGATGGTGAAGAAACAGGTGTTGGGTTAAGTTCAGAATCCTTGGAAGGTGTATATCTTCAAGAAATAAAGTTGAGAGCTCAATTAGTGGCAGCAGCACTCAATATGCTGAAAGTAAATCAACAAACGATACTAGTAATGACCAACCGGTTGCTCCAGTTGCTTCATCTTCGACTACCAGCAACGGGGAAAGCATGACATCTACTC…
TRINITY_DN101577_c1_g1_i9	488	C	T	228	0	Mono	Na	Na	CTTTTCCACAGCTTTGGGTAGGTCAGTTGTTACTGGAACAGAGGATGCAACTGATGTCTGTTCAGCAGGCTGCAACATAGGTGTAACAACTGATCCGCCTAGGGGAAAACTCGGCATGTTTATTGATGACATTGGCTGGTATTGGCTGGTTACTTCTGCATTTACATGTACTTGTGCGGTTGCTGGTGTTGATAAGTTATAAGTTAAAGATGGGGCACCCCGCGGACCGCTCTGGCCAGGAACATAGTTATTGGGTACTGGAACAGCCTGTTGGGCCTGTGGCGATACAGATAATACAGGTCGGATCGGTAGAACATCAGGCACTGAGAAAGCTTGAGCAGCATGCGGAGGTGGAGGAAGAGGGGGCACTATGCTATGTGTCAGTGGTGGTGCTGGTGG…
TRINITY_DN96766_c3_g2_i1	745	C	T	228	0	Mono	Na	Na	TGAGTTTTGTATGTTCTATGGCTTCATCATACACTCATCGCCCTCTTCTCTCTCTCCAGATTCCTTTGGTCGCTCTCGTCTTCATCTCATCTCATACTTCTACCAATGCCACCATTTTCACTCTTCCATCCATCTTCACAAACAAAATTCAGTTTTTTAATATTAATTACTGAGATTTACTGCTTCAATTTCATTTCTTTCTAATTCTCAAACTTCAATGGGTAACATAAATGGTAGAGAAGACGGTGGCAGCACCTCCTCAATCGGAAACGACGTCGTTCCTCACGACGTTAACAGCTCGGTTGTTCCTACTGGTGATGAGACTGATTTCATGGCTCACTCTCCTCCTCCAAGCCCTAGGGTTTCTGGTTCTCCCTTGATGTTCACTCCGCAGGTACC…
TRINITY_DN99982_c0_g8_i1	166	T	G	190	0.0664981	0.07143	0.07013	1	GAAATCGGTTGCCTTTTCGCTAATATCGTCCACACAAACATGCCGATAAAGCTTCCCAAAGCCCCTAACCCGACCCGGGTATGAATGCAGAAGGAACCTTCATAACACAATCAATCCCCTTATGAACCTTGACCTCATTTTCTTCCCCTTGTTTCAACAAATTCGTATCCACAGGTACAGAATGCATCCAATCAGGCGCTCGTCGAGTCTTGAAGCTCCAAGAGTACACATTACAGAGCTGTGAAGAGTTCCCATTAGATGAACTTTATCCCACATAAAACCCATCATTTTCAGGCCAGATTTTAGGCAAATCAATGTGCTTGAATAGCAACGGAGTGACAGGCCGGTTTTCCCCAACTTTGCTCAACCTAACCTCTAACCTTCTCGATATCGATTCGT…
TRINITY_DN105320_c1_g4_i4	237	A	G	228	0.304688	0.5	0.38182	0.14564	CCAACTGTAATATATGTCAAACAGGTGCTCCATATTATCAGCAAGGGAGGAATAAAAGGAATAGCCCACATAACGGGTGGTGGTTTTACAGATAATATCCCACGTGTTTTCCCTGAAGGCCTTGGGGCTCGCATTTATAATAACTCCTGGCCCGTTCCTCCTGTTTTCAAGTGGATCCAAAAGGCTGGAAATATTGAAGACAGTGAAATGAAGCGGACGTTTAACATGGGAATCGGAATGGTTCTTGTTGCTAGCAAAGAGGCTGCAGAAAGGATACTGAGTGAAGGGGAAACCGCATACCGTATTGGTGAAGTCATACGCGGTGATGGTGTAAGTTACTGACAAACCAAACCTTTTGCTGTTTGTTTGTCTGTCATCCTATTTAGTAATCTCCAAATG…
TRINITY_DN100981_c1_g1_i1	1007	T	A	228	0.123857	0.14286	0.13506	1	CCCGTATTTATACATAATGACAATCGTCTGAATTTCATGGAAGGAAAAGATGATGAATCTGCAGGCAAAGGAAAAGAGATTTCCCATGTACATTATAATACGTTTAATTATACTTTACACATGAGAATGAATCAAGTTCTGTTTTTTTATTGATTACATTTTACAGGCAACGAGATTAAGATTGCCTGTAACAATAATACCAAACAAGTTTATATTATAGAAGCGGTTAATCGCCATAACCTTTGTATGTTTCTTGAAATTACTAGAATGATTAATTCATTTGATCTTGTCAAATTGTCTCGATGCTACCGCTTTCAAGAGACACTAGCTCTATGAGTCGTTGAAGAAGCAACTCAAAGTCGTCTTGGCTTTTTATGAGACTAAGTCGTGTATAGCGAC…
TRINITY_DN100981_c1_g1_i4	1024	T	C	228	0.233378	0.32143	0.27468	1	CCCGTATTTATACATAATGACAATCGTCTGAATTTCATGGAAGGAAAAGATGATGAATCTGCAGGCAAAGGAAAAGAGATTTCCCATGTACATTATAATACGTTTAATTATACTTTACACATGAGAATGAATCAAGTTCTGTTTTTTTATTGATTACATTTTACAGGCAACGAGATTAAGATTGCCTGTAACAATAATACCAAACAAGTTTATATTATAGAAGCGGTTAATCGCCATAACCTTTGTATGTTTCTTGAAATTACTAGAATGATTAATTCATTTGATCTTGTCAAATTGTCTCGATGCTACCGCTTTCAAGAGACACTAGCTCTATGAGTCGTTGAAGAAGCAACTCAAAGTCGTCTTGGCTTTTTATGAGACTAAGTCGTGTATAGCGAC…
TRINITY_DN104222_c1_g1_i5	316	A	G	228	0.214914	0.28571	0.24935	1	AGCCTCCAATGCAGGTCCACTGCTTGATGTAGCATCCATATTGGACGGCCCAGATGCAGCAGTTGCTTTCTCAATGTCACCACCCGAAGCCTTCAATGCCTTGGAAACAATATCTTCATTAGGCAAAAGCTTTGTTGACTCTTCCTCGCCTCCAGGAGCATCTTCAGGTAACAACTCTTCGCCTGGCTGAAGACCTTTGCTTCGCATGTGACTGATGTCTATGACATCATTAACATCTATGTAGACGTCAAGCTTCTTGGGCACCCAGCCAGTCTCCATAACAAATTTCCTCATATGCAGCACCAAATAATCAGGAAATGTAGTCAGACCTGTAGTTTTGATTGCAGTTGTCCTAGCTTTTAATGCTGTGCTATAGAAACCTTGCACCTCCTCAAGATG…
TRINITY_DN106427_c1_g2_i2	928	A	C	228	0.0344667	0.03571	0.03571	1	GCTTCACTTTGTAGATGTAATTACATTAATATACTTATACTAAAATCACCTAACACCAAACTAAACCACATAAGTGCCAATGGTGATCCTACATTCAAAGAATTGAGACCCAAGGCCTAATAAAGAGGGGAAAGTTTCATATTTTTCACTATATGTGAAGTTAACACTTTTGGTTACACATGTATAAATATAATAAGCGATGTAGATAATCCTCAAAGTATATCTCAAGTCTTGTATCACCTACCTAATCCTCAAACCGGATATATCTTTTCTTCTTTCCTTTTTGAGAACCCCAGTCCATTTGACTTCCAATGAATCTGACTTGATTTCTCAATCTTTATAACTCTGTCACTCCTGTTCCTGAGGTGAAGCAGAAACAAAATGCCGATAAGAGCTGTG…
TRINITY_DN98067_c1_g8_i6	297	A	C,T	228	0.233378	0.25	0.27468	0.53354	GACTGGCCCGGTGCTGTTAAGGATATTCAGGCTTCAGTTAACTGGCTCAAGGCTAATGGCTCACAAAAGGTTGGTGTGACTGGATATTGCATGGGTGGTGCTCTTACAATTGCAAGTTCTGTTTTAGTCCCCGGGGTTGATGCTGGTGTAGCATTTTATGGAGTTCCTCCTCCAGAGCTTGCAGATCCCGCCAACACTAAAGTACCTATACAAGCTCATTTCGGAGAACTTGACAATTTTGTTGGATTTTCAGACGTTAAGGCTGCTAAAGCTTTGGAGGAAAAACTGAAGGCATCAGGGAAGCCGTACGAGGTCTACGTGTACCCTGGAGTATCACATGC
TRINITY_DN101332_c0_g4_i1	108	C	T	228	0.0344667	0.03571	0.03571	1	GCTTGGGCCACCACCGATCAATCTCTCGAAGAAGCCTTCTCTCAATACGGAGAAATTTTGGAATCGAAGATCATCAACGATCGGGAAACCGGCAGATCTAGAGGATTCGGATTCGTGACGTTCAAGGATGAGCAGTCGATGAGAGATGCGATTGAGGCGATGAACGGCCAGAGCCTCGACGGTCGGAATATTACCGTCAACGAGGCGCAGTCTCGTGGCAGCGGCGGTGGCGGTGGTAGACGTGACGGCGGTGGTGGATACGGTGGCGGAGGTGGTGGATATGGCAGACGTGATGGCGGCGGCGGTTATGGTGGTGGAGGTGG
TRINITY_DN105546_c1_g3_i1	332	A	G	228	0.0664981	0.07143	0.07013	1	AGAGCCCAGGATCCTTCCCCGCTTCTTCAAAGTAAATCGAATCGCCCAATTTCGAGAATGATTCAATCCCTGTCCCGTAACAGCACCAGAAAGAATTAAACTTTGTTCCCCATTTATGATATCCTGTAGCTTTCGACTTGCCGGGGCCTAATGGCAACATGTAGATCATAATCCCGGGTTCTTTCCCTCTTTGAATACTTAAGACGCCATTAGTCAAAGCGCGCTCATAATAATCAGCATACGCTATCTCTTTCGTCCATCTAAACAAATTCCTCGAAACCTTTAACATGTTATACGTGGTGCATGATTCTTCATTCTCGGTCTGCAAGGTAGTCGCTAGTCGTTTTGGTTCAGACCTAGAAGATCAACGACCAATTTGTTACCCAAAGCGATATGGGC
TRINITY_DN101367_c0_g1_i5	2936	A	G	175	0.250334	0.35714	0.2987	0.55268	TTTTTTTTAGATTGTAAATAGTCTTAACTATCATAGGCTAACTGTTTAGTTGTAACCGAGCTACGGAATGGATACAGACACGATCAATCAATTCATAGTTTGATCGATAAAAAACCGACAGTTGGTCCAACGAAACACATAAAAACAACGAAAGATACAACCTTTTCATCATCAATCGTAGCCAAAACCTATACATATACAAACACATACAGCAAAAACGAGAAAAAACGAGCGGAAATGTAAACTAACTCTTGAGGATTGTTTCAAGTGCTTCAAAGAATAAGGGGGCCATTTCCGGGTTTGGAGTTTTAACGGCACATTTAAGCGCAGGAACACCGACAACTGTTGTAAGTTCAATCAAGAAAAGGATGTCGCGTGGGATTTTGGCTGATATATATA…
TRINITY_DN106632_c0_g1_i2	695	T	C	228	0	Mono	Na	Na	CCCAAATATATTTTGAATAATTGATTTTAGAGGTTTTATGCATTAAAAATACACTTTGGGTCGCAATCACCACCTCTAGTTTATACTTCATATCATGAATCATGAATGTATAGCTTCTGCAACTGTACCTTTTTTAGAGGATGAGCTATTCTTATAATCTCAGTAGGTGTTTTCTGTTTTGTGTGTTATCTAAACAAATTTGTATACTTATTTAGAATGGATGAGATGATGTGTGGACAACGTGGTTGGAGAGAGCTGGCTGTTTTGGGAAATAAAATGGATCAATTCAGTGGCATGATAGAAGGATTAATTTGGTCACCAAGGAGTGGAAATTTAAAAGCTCTCGAGGATAATTGGTCTACTGAGGAGGGACCACACTCCAATTATGATGGACCAACC…
TRINITY_DN108189_c1_g1_i7	1636	G	A	228	0.17302	0.21429	0.19481	1	AAACCGAATTGATATCGCTCAGATTACAGTTGCGTAGAGCGAGAATCCCACTAGTTAGAAACAAAAATGTAAAGACGATTTACGTATACATGAATAAAAGCTCTTTAAAGATGTGTAAGGAACCTTAAATCAAAACAATATTATGCAAAGAGCCTGTAACATCATAAAACAGAAAGAAGTAAATCATTTCACCCCATGAACGAACAAATTACCGATCATACCAATTATCAAGAACAACCGAATATATCAACAATGCATGAAAACGTGACGCTTTCTAACTCGAGATTCTAGAGAAATTGCTCTGAAACTGTTGTAACCGTGTACAACCACTACGCTCTCCATCGATGACCATAAAATAGAAAGAAAGGAATGGTTTTAATTGATTACAACCCATATCTG…
TRINITY_DN90567_c2_g4_i1	16	T	G	228	0	Mono	Na	Na	GTCAAGCGTCCTCAATCCACCGATATCCAGGCCGCCGCCGCTTGGGGAGTCGCTGCTTTCACCACCGCCGTTTGGATCGTTCAGCCATTTGATTGGGTGAAGAAAACCTTCTTTGAGAAGCCAGCTCCAGAAAATTGAGTAGATCCATCTCTAATGGCAGCTTTGTTTCCTTTCTGCTGATTGATGTAGGCAGGTTTTGATTTGAAATTTGAATAATGTGAAACTCCAATATTTTGTTCAACCATTGTTACTTTTTTGTGCTTCTCTTCCAGACTATCAATTGCTTGTGCTAATTTGCACATTCTAGTTTCCAAATAACAGAAAAAGCTGTGAGTATCCATATAAGCCATGCATACTTGTTTAGGTGTATCAATATGACAAAATGTAGCATTGCGGCAG…
TRINITY_DN93431_c0_g1_i3	398	G	A	228	0.0962595	0.10714	0.10325	1	GGCTCGAGTAAGTTGCTTATTGACTCATGAATTATAGCTTATTAATAAGCCAAACAGATGAGCTCCAACCTAAACACCCCTAACAACCTCTCACTATAATAAGTGTCAAGAGATGATACCATATCACTCATGCCCTACACAATGAGGGGACAAAGTCCGAAACTCAGATTCGATTACATTGAAAACATGCAACATAAACAGTTAAAGGTTGTACAGGCGACATATTATTATCATGATTTATTTTTCAAATTTCTACAACTAACATAAAGATGATAAAACCTTGTTAACATCCAACAGCAATGCTGGGCTCAAATCCGAACCAACACACACCAAATTCTGCATTGAGAAAGAATCCAAGCCATCCATCACATACGGCGCAACCAAATGTCAAAACTTCGA…
TRINITY_DN90966_c0_g3_i4	201	A	C	228	0.372114	0.89286	0.50325	2e-05	AACCAGATCGGAGCCAAGTTCTGGGAGGTCGTCTGCGCCGAGCACGGTATCGATGTCACCGGGAAGTACACCGGAGACTCCGAGCTCCAGCTCGAGAGGATCAACGTCTATTACAACGAGGCTAGCGGCGGAAGGTTTGTTCCACGCGCGGTGCTCATGGATCTGGAGCCAGGGACGATGGACAGCCTCAGATCTGGCGCATACGGACAAATCTTCCGGCCTGATAACTTCGTTTTTGGCCAGAGCGGCGCTGGTAATAATTGGGCGAAGGGACATTACACAGAAGGCGCTGAGTTGATTGACTCTTTTCTGGATGTTGTTAGGAAGGAGGCCGAGAATTGCGATTGCTTGCAAGAGATCGGAAGAGCGT
TRINITY_DN99922_c0_g1_i2	512	T	G	228	0	Mono	Na	Na	TCTTTGGAAATGGTGGTGAAGATATGGCTTTAGCTCCTACCACTTTTCTAAAGTAGTATTTCCCATCTTGCTTCTTCCTTCTTCTTCTTCACTTGTTTCTCTCATGTTTTGAATTGCCTGGGTAGCAATAGAGTCCAGCTCATCAAAAAATAGGACACAAGGTGAGGAACCACGTGCCTTATCAAAGATCTCACGAACGTTAGCTTCACTTTCACCAAACCACATGGTTAGCAACTCTGGACCTTTGATGCTGATGAAGTTAGCTTGACATTCATTGGCAATAGCCTTAGCTAGTAGTGTTTTTCCACACCCAGGTGGACCGTAAAATAGAACTCCTTTAGATGGTGACATGCCAAATTTCTCAAACTTCTCAGGGTGTTCCACTGGGTATTGTACAGT…
TRINITY_DN104703_c1_g2_i8	997	G	C	222	0.375	1	0.50909	0	CGGAGGGTTAGGTGGTTATGGTGACGGTAGGTGTGGTGGTGGTGGTGGCGGCGGCAGGTGTGGTGGTAGCAGTGCATACTTTGTACACAAACTCGTTGGCGTTGAAGAATATATGAGGCGGTGAGAGATGTTTCAAAATTCAAAAGATGGATGGTCAAGATTGAAACCTATAATTGAGATGACAAAAATTATCTAAATACTTATAATTGAGATAATAAAGATGGATGATCATGATTTGATGATGACTTAATTTTATAAATAAATAAATAAATGCTATTATACGGTAGTATAAATAAAAGATAAAGTTTTAAAACATTAAATTATTATTTTATTACCAAATATAATCAAACTTTTTAAAATGAATTGATTTGTTATAGAATCAATGTACACTTTTTTCGG…
TRINITY_DN104552_c3_g4_i2	24	G	T	228	0	Mono	Na	Na	CGAGGGCTGAGCCAAAAGGGCCAGTTCCCCTTGTAATGTTCCAAAAGGATGGCAAACATTCGTTCAACTGACCCTAAAATAGCTCTGTGAATCATAACAGGTCTCTCCCTTTTAGTCTCATCTTCAGCTGAATAAGTTAAATTGAAGCGTTGAGGGAGTTGAAAGTCCAACTGTAAAGTTGCACACTGAAATTTTCTTTTCATTGCATCAGAAACTGATATGTCAATTTTTGGCCCGTAAAATGCCCCATCTGCTTCATTGATCTGCCATGGCTTCCCAAACTCATTCAATGCATCTTCAAGTGCTTTCTCAGCTTTATCCCATGTTTCCAGATCTCCAAGATATTTCTCTGGCCTTGTTGATAGCTTCAGTTCAAAGGTGAAACCAAAAACATCATAC…
TRINITY_DN100256_c1_g1_i1	303	A	T	210	0	Mono	Na	Na	CAGGACTTTTTTACATCGTATGATGAAGTTTATGACAGTTTTGATGCCATGGGTTTGCAAGAGAACCTTTTGAGAGGCATTTATGCATATGGTTTTGAGAAACCATCAGCGATTCAGCAAAGGGGAATTGTACCATTCACCAAGGGTCTTGATGTAATTCAACAAGCACAATCCGGGACAGGAAAGACTGCCACCTTTTGCTCAGGCATCCTCCAACAACTTGATTATAACGTAGTTGAATGCCAGGCTTTGGTTTTAGCACCAACTCGTGAACTTGCACAACAAATTGAGAAAGTTATGCGAGCCCTAGGTGACTACCTTGGTGTTAAGGTTCATGC
TRINITY_DN96028_c0_g2_i3	695	T	G	228	0.17302	0.21429	0.19481	1	ATGGACCAATCAAAAGTTTGTGTCACCAACCATCACTTATATTATATTATATTATATTATTACAAAATAAAAATACATACATACATACATGAAATCAGTACCGGAACGTGCAACTCCTCCTCTTCATTCCCAGTCAAAGTCCTTTCCCTTCATATGCTCAAACCAACACACAACACCTTCAATTGTGTGATCGATCTCAATTCATTCACGTCGATTCATCAAGAAGTGACAAAACAAGAAAGATTCGTTGGGTAATGTGGAATTGCAGAAATCTATCTTTCATTCACAAGGGGTAAAAGTTCTTCTGCTGGAAAATACAAAATATTGTGAAAATGACTCCATCAAGTAAAGCTGATAAAAAGGCAGTAATCGACATTGCGGCATGGATGTTCAACATAG…
TRINITY_DN97111_c3_g3_i2	4	C	G	179	0	Mono	Na	Na	GGTCATGGCGTCGAAACGTATTTTGAAGGAGCTGAAGGATTTGCAGAAGGATCCTCCTACATCATGCAGCGCCGGTCCTGTTGCTGAAGACATGTTCCATTGGCAAGCGACAATCATGGGACCCTCTGATAGCCCCTATTCTGGAGGCGTGTTTCTTGTTTCAATTCATTTTCCTCCAGACTACCCTTTCAAGCCTCCCAAGGTTGCATTTAGGACTAAAGTCTTCCACCCGAACATCAACAGCAATGGTAGCATTTGTTTGGATATTTTGAAAGAGCAGTGGAGCCCAGCTTTAACAATTTCCAAGGTGTTGCTTTCCATCTGCTCTCTGTTAACCGACCCAAACCCTGATGATCCATTGGTGCCCGAGATCGCCCACATGTACAAAACCGACAAGTC…
TRINITY_DN104109_c0_g2_i1	721	G	A	228	0.194824	0.25	0.22273	1	GATCCTTACATCTAACGGGAAAGAGAAATAGACTGGCGTATTTATAATTTTTAATAATTGAACATATACGGCAAGAAAACTTATGTTAATAATAAATGTTTAAAGAAAATCTTTTAAATTCACTATTTTTTAAAATAGACAAAAATACAAGGATGTTACAACATTTAAGGTTTATTCTTCACTTTGATGATTTTCCTGAATTGGTGAACTTATGTTGTCTTCCTCAACCACATTACTATTTTCTGTTTCTTTAACATCTGCAACTGCTCCTCCATTTTCAACTGCAGCTGAAGTACCATTTTCTGATACATTCTTTGTTTCAGCATTTTGAACTCTTTTTGGTAATTGTCTGGAGGAAGATGTTGTCAAAAGACGAGTAAGCCCCTCAAACAAGTCATC…
TRINITY_DN105588_c0_g3_i7	778	T	C	228	0.0962595	0.10714	0.10325	1	GATCCGGATTTTAGTATGTGTACAAGTCTCGGGAGTAGCCCGAGTGAGATCAAAGATTCAACCGAGACCAACCCGATTAAATTTCGTAATGCTGCAACTGCCGGCTCTTGAGGTAACGGGCCATCGAGATAAGCTAATAGACTACGGGCCCCACCTTCGGTGATTACGGCCCGTTTAAGCTCGTCGTTACTCGAGGTGAGATTTTGCAAGCATTCGGCTGCGTATTCTTTCGAACCGAGCAAAATCCCGCTATCGAGTACACTAATCATGACTTTTACAATCCCCTCTTCAGCTAGCGTTTGGCGAAGTTCGGGAATAACCGATAAATTTTTCAGTGTACAAGTGGCTGAAGCTTGAGAAACAGAATCACCTGTGCGACATATATCGATTAGTGGCGGC…
TRINITY_DN105654_c0_g1_i1	136	G	A	228	0.123857	0.14286	0.13506	1	AAGGAATTGATATTATCACAAAACTCTCTTTCTGGCATCATCCCGAGTTCAATCGCGACCTGTTCATTCCTATCTTCTCTGATATTATCACGAAACAGCCTCTTGGGCCCAGTTCCTGTAGCAATGGCAAAACTTGCAAATCTTGAGTATGTAGACTTGTCTTTTAACAAACTCACTGGAACCCTACCTAAGCCATTAGAAAACCTTGCCCATCTTGTTACATTCAATGTTTCACACAATCAACTACAAGGCGAGTTACCAGGCGGCGCTTTCTTCAATACCATATCTCCATCCTCCGTAGCAGGCAATCCGACTCTCTGTGGTGCTGCAGCGAACAAAAGCTGTCCAGCTGTACTTCCTAAACCGATAGTACTCAACCCCAACTCAACCGGCTCAGAT…
TRINITY_DN84966_c0_g3_i2	372	C	T	228	0.0344667	0.03571	0.03571	1	TACAATGCGAATCGGGCCATGAGTGGCCCGAAAGGAATTGATCGTAAAAACAAAGGGAAATCTATCGCTAATAACGACAATTCGACAAGTAAGTTAGCAGAAAACATTTTAAGCACGGTTCGAGAACTACAATCAAACTACCGTCTCCCGCCAGATGAGGTGGAGATATTGTCTAAAGACGGGTATCGGGCTGCTAGTAAAGGGAAATCAAAGGTGGATGTTGATGATCGGACATCTCCCGGTGGTCTACTTGTTATAAACCCGCCAAAGAGCGAAAACAGTGGTGGTGACGGAGAAGGAAAAAGTAAACAGCGGAAGAAAACGTCAAAGTTTCTTAGGGCTCGGTTGGGTAACGGGTCTTTGGCTTCGCTCGATCTTACAAATCCTAGTGGCGGGGCG…
TRINITY_DN104941_c0_g3_i3	102	A	G	228	0.0664981	0.07143	0.07013	1	AGGTTTGTAGAAATGTCTGGTGTTAAGGGTGAGGATCATCACACGATCCCGTTGTCTGTGTTGTTGAAGCGTGAACTGGCGAGTGAGAAGGCTGAGAGACCAGAGATTTCTAGTGGTCAAGCTAGCCAGTCTAAGAAAGGGGAGGACTTCACATTGGTTAAAACTGAATGCCAGCGAGTCTTAGGGGATGGTGTGACTACATATTCGGTGTTCGGGATATTTGACGGTCATAATGGATCTGCAGCAGCTATATATGCTAAAGAGAACCTTCTAAACAGTGTCTTGGGAGCTATTCCTAAAGACCTTAACCGTGATGAATGGGTTACAGTGTTGCCCAGGGCTTTGGTGGCGGGATTTGTGAAAACCGATATAGATTTCCAAGAACAAGTTCAATCATCA…
TRINITY_DN96752_c1_g8_i9	390	C	T	228	0.0344667	0.03571	0.03571	1	AGATGTTGTGTGAATATAGATTTGAGCACAACTGGGGATTTTGACCATTGATCTTGTACTTTAGGACTGAAGAACTCTTGGCCAAAGTACTGGTCAAACCGTATCGGAACAATCCCTAAAATCTCTTCCATATTTTCATAGGTTTATAAAACTCGGCTTCAGGAAGCAGACTGCAGAAATGGCGAATTCAACCTCTGAATCTGATCTTCATAACACACTCATTCTATTATCAGAACCAATCCAAGAATCACTATCCAGAACTTTCACCGACGTTTCAGTCAAATCACTCCTCGAATCTTACCTACCTCCACCTAATCAAACCGATTTTCAATCCGTATTGACGAACTTCAGTTTACTATGTGCTGCTTTGGCTGCTTCCAAAACGTCGACGTATGATCA…
TRINITY_DN105509_c0_g1_i3	899	T	G	228	0.0962595	0.10714	0.10325	1	GCACTCGACCATTGGGCGATGCCGACGCGTAAAACTGAAACCACAAATCCACCATGTCTTCGCCCGCTACCACGGCAGCGGCAACCGCCGTTAAACAACTGTTGTTTCACCCTTCGTTAACCCTCCCCCTGCTACATTACAATCGCCGCCGCATCTCCTCATCTCTTCTCGCAGCCGCCAGTTATTCAAGCACCTTATCTTCTTCCACCCGTAATAGAAAAAAGCTAAACAGAAAAGATAATTCTGTTACTAGTAGTAGTCGTAGAGTATCAGTAGACTCGGTAGTTAAGAGGAGGACTCGATCGGATAAAAAGTTCGATGAGGATAGCTTTCGTCAATTTGGTGACACCGGGAGTCATATTCCGGTGATGCTCGGAGAGGTGCTGGAGGTTTTTGAAT…
TRINITY_DN94248_c1_g7_i1	285	T	C	228	0.358887	0.75	0.47727	0.003	CAAAGAAATTAGCGGTTTGTGAGGTGGGTTTGGTGGAAAATGGCGATGGCGGTTGAACACCAGCAGTACAAAGAGATCAGTGGTAATAACAGCATCACTAAACACCAGTTAGATAACGGAAAATATGTACGGTATACCAGTGAACAAGTTGAAGCTTTGGAAAGGGTTTATGCAGAGTGCCCTAAACCTAGTTCTTTAAGAAGACAACAGTTGATCCGAGAATGCCCTATTTTGTCTAACATAGAACCTAAACAGATCAAAGTTTGGTTTCAAAATCGCAGATGTCGAGAGAAGCAACGGAAAGAGTCTTCTAGGCTTCAGACAGTTAACAAGAAGCTATCTGCCATGAACAAGTTATTAATGGAGGAAAACGATCGCCTGCAAAAACAAGTGTCTCAG…
TRINITY_DN99157_c0_g7_i1	466	T	C	228	0.0962595	0.10714	0.10325	1	CCTATTTTTATCATCGTGACTCAACTTACAAGACTTTTTGACTCGTTCTCTACTTCCAATAATTCTATCTCGTTGCATTTCATCACATCCACCTATCAAAGCAGATAGACGGAGACTTTGAGGGACGGTGGTAATCAATCTCGCAAAAATGTTTGAGTTTACAAGGATTAACACCAAGGAAGATCACGATGGTGACATCGAACAGGGAACTCTCTACCCTGGAATCAGCCATGGAGAGAACGTGCTTCGTTGGGGTTTCATCCGTAAGGTTTACGGAATTCTCGCCGCTCAGATGGTTCTCACCACCGCCGTCTCTTTTCTCACCGTTCTATATGCTCCGATCAACGATCTCCTTCGTGGCAATTCCGGCCTCTTGCTATTTCTCGTTTTCTTGCCATT…
TRINITY_DN103520_c1_g2_i4	143	G	A	228	0.17302	0.21429	0.19481	1	ACTTTAATAAAGCATTAGAATCACTTTCCTTTCAAAGAGCATAAGTAGCTCTCAAATATTCCACTATTTCAGCACTCTCAAACATTTTCACCCCTGTGTTTGGATCTTCCAAGTAAGGTACCTGGAAGTGCCCAATCTTCTCGTATATTTCCTGTCGTTTTGGGCTGCCACGAGCACAACTGAAAGAAAGGAAGCCGTATGATATCGACTGATTTGCTGACATATAATACTTATAGGATATCTTTATTTTTTTTAACGACTTTCAATTGATACAGCCTTTGGTCACATCCCCCGTATTGGGAGACCCACCACCCTACTCTGGTCAGTTATTCTGTCTTAACCGGGCTCACACTAGCT
TRINITY_DN96028_c0_g2_i1	650	T	G	228	0.17302	0.21429	0.19481	1	ATGGACCAATCAAAAGTTTGTGTCACCAACCATCACTTATATTATATTATATTATATTATTACAAAATAAAAATACATACATACATACATGAAATCAGTACCGGAACGTGCAACTCCTCCTCTTCATTCCCAGTCAAAGTCCTTTCCCTTCATATGCTCAAACCAACACACAACACCTTCAATTGTGTGATCGATCTCAATTCATTCACGTCGATTCATCAAGAAATCTATCTTTCATTCACAAGGGGTAAAAGTTCTTCTGCTGGAAAATACAAAATATTGTGAAAATGACTCCATCAAGTAAAGCTGATAAAAAGGCAGTAATCGACATTGCGGCATGGATGTTCAACATAGTCACTTCTGTTGGCATTATCATTGTGAACAAAGCTTTAATGGCAA…
TRINITY_DN99218_c2_g2_i10	1292	G	T	227	0.17302	0.21429	0.19481	1	TATTACTTCAATGTGCAAACAGGATCTTCAAAATCAGGGTTTGTAGGAGAAGTGGGAGTTGACTTTGCTAATTTTGCAGAGACAACTGAACCATTTCAGCTTTCTCTTCCACTCACAGCTTCAAGTTCTGGTGCAATTCTACATGTTTTTATACAAAAGATGCAACGAAAGGATGAATCGAGAGAGTCTGAAGAGAATGAGTCGCTACAGTCTGAATCGGTCAGATCAAGGAATCAAGCAAGTGATGGAAGTGATAATGGGAACTCAAACCCTGTGAATAAAAATGGGGGAGAAAATATTGTAAAACAAAGATCAATCACTGATTGGTCATTGGGTTCTCTTTCAGACAGAAGTATGGCTGATATGTTAAACAGCCCGGATAATAACATCTACACTGAA…
TRINITY_DN101927_c0_g4_i5	73	C	T	228	0.0664981	0.07143	0.07013	1	AAGAGCAAAAGTTTAATACAACTATATGGTTACCTGATGCATGCCAAGAGGCTGCAGAAAAAGTTGTTACTGCAATTCTATACAGTGAGATACTATTATACATATATGCATATAGACACGCGCACAACCCCCCAATTGAACGGTGGTATCCTTCCTTGTGCACTTGCATATGTTTATACAGAAGTAAAATTTACCATGTCTGGATCATTGAGCAACCGGCAGCTGTAAGCTACTTTCTGTTGCTTTTGGCTTCACAACAAAAGGAAGTTTGATTTCTTGTGGGGTATTTTCTGGAGATGCCTCTTTGAAAGGTACTTCAAAAACAAGAGATTGATATAAACAAACCTCGTCTTCTTTGCAGTAGTATACCTTACAACTAACCCTACCCATGATAGGTGA…
TRINITY_DN105262_c3_g8_i1	132	T	C,A	228	0.0998193	0.03571	0.10455	0.01818	GGGTCGGCTTCTTTCGCGATACTTTGGGCGGTTAATTGGCGGCCATGGCGGATTTACAGTTGGATCTATGCTAGAAAATGGCCGGGTTTCTTACAAGGGCCTCAACTGGGAATACTATGTGGTTTTCTTTCTCTGTGTGCATGGCTAGCTGTCATATCTCCAATTATAGTTCTAATCTCATGGGGATGTTGGTTAATTGTAATATTGGGGCGAGACATCATCGGTTTAGCAGTCATAATGGCTGGAACAGCTCTGCTTTTAGCATTCTATTCAATCATGCTTTGGTGGAGAACACAATGGCAGAGCTCAAGGGCGGTTGCTGTTCTTCTACT
TRINITY_DN95202_c1_g1_i2	1277	G	T	228	0.0664981	0.07143	0.07013	1	GTAAATAACACCAAAGCTTACGGCAGTTGTCAACGGTCCATGAAAACCATTGATTCCTGCCTGAGGCTGAGATAGATAAGATACAATCCGAATCCGATTGTTGATCTGATGCCATCAACCGACCGAATGAGCTTACCGGTGTCGGATCCTCCGCCTCCGCCTCCGCCAAGAGCCACCGGCGAACAGAGGATATTCAAGGGATCCACCATGACCTCTCGCGGTGCTTACGCCGCCGTCTCATACATGTCTTGCGCTGTGATGCTAGTCTTGTTCAACAAAGCAGCTCTTTCATCCTATAGTTTTCCGTCTGCGAACGTCATAACGCTATTTCAGACAATATGCTCATGCTGTTTTCTTTATGTCTTACGCCGTTGGAAAGTTATATCTTTTAGTTCGGGT…
TRINITY_DN105345_c3_g1_i1	283	A	T	228	0	Mono	Na	Na	TTGAGGTCAGAATAGCAGCAACATCATAAATTGGACTCCACTGGTTTTGAAGGATGTCCAAGCATATGCTTCCATCTGCGTAAATATTTGGATGAAACATTCTAGAAATGAAACGCACTGTGGGTGGCTTGTTTGGATAATCTTCTGAAAACTGAAGGGTCAGCTTGAACGTGCCTCCATCCCAAGGAGTATCGTCCGGCCCAAATATGACTGCATTCCAGAGCATGATATTGTTATCATACGGAGCACCACTAATTCCAGCTGGAGGATCTTGCTGCAACCACTTAAAATCCCTCATCAATCTCT
TRINITY_DN97103_c1_g2_i4	111	A	G	228	0.214914	0.28571	0.24935	1	ATTCCAACCATTTCAAGACTATTATTATTAAATGCAATAGGATCACGCTTGCAGGCAAAAAAAATGACCACTAAAAGTCATTTATGACACATAAATTATACCACATTATGACAGGTATACAAACTTACATATTGAAGAACACATGAACTATACCTATGCTCAAGATTTGCAGAATGCATGCAGGGTTTCATCAAGGGCCTTTCTGTCATAGTCTCCTGTGAAAACACAGCCTCCTAATGGACCTTTTAAGAGGATGAGTCTTAGTAACCCATCAGCCACCTTTTTATCAACCGCCATGACAGACTTAAACATGTCTACGGTCATCATCTCAGGAGGACTAATAGGCAGCTTGGCTTGTTTTAAGATGTTGGTGGTGCGTTCAACAATGGATTTATCAAT…
TRINITY_DN98524_c1_g10_i1	249	T	G	222	0.375	1	0.50909	0	TGCCAATTTCTTGCTAAAGTTTGTATACTGTGTTAGACCTTCAGCTTGATGTCAAAGGCTGCCGTAATGTCTATGCTGCTGTGATATTCATGTTTTTTCAGACTTTCTTGATTGATCAATGGTAACAGGGCGTGCTAATCTTGCTTTATCTGGTGAAATTTTAGACAATCTGATTAACCCAAATCCTGCAATCTTCAATTGGCCCACACTATCCAGCAAAATATTTTTTGGCCTTAAATCACAGTGGATAATTGGGTCTGGTTTACATTCATGAAGATAATTCATTCCCCTGGCAATATCAAGAGCAAATTTAAGAGCTCTGGATGG
TRINITY_DN105366_c2_g1_i2	735	A	C	136	0.375	1	0.50909	0	CGTCAGTTCCCCCCCGCCGTCGTCATGTCTCAGGTCGATAACAGAAACTCCTCCGCGGTCAAACGTGCCAGAACCGATGGTGGTCGTAGAGAAGATGACTGGACCTGTCCCAGCTGCGGGAATGTCAATTTTTCATTCAGGACTACTTGCAATATGCGGAACTGTACACAACCTCGACCAGCTGATCATAATTCAAAATCTGCTCCAAGGCAAATGCCAACTCCACAAGGCTACTCTTCATCTTCTCCTTATACAGGGTCTGCTGCGCCTGCTTCAATGTATGTGGGTGTACCACCTTATGGGGCATCTCTGTTTAATGCAACATCTATGCCACCTTACGATGTTCCATTATCTGATGGCTCTGCTTACTCTTACAACTACAACAACCGTCTCGCTAGA…
TRINITY_DN95078_c1_g3_i7	565	A	G	228	0.369846	0.85714	0.4987	9e-05	GTTCGGTTCAACGTCACGGGTTGACGTCTAGATGAAGTGATTGATTATCCACACACACGAAAACCTCAAAAACACATATCAACATCACAACGAAACTTGGTGGAATCGGTCCCTATAAACCGAAAAAAATTGAATAATTCAACCGATTTTCATGGAATTGTTGTACATATCAATCTCAAATTCTCAATCAATTGCAACATTTACCTTTATTTCACCAACGAACTGACCTAATTTACCGCCAATTCGATTCATCTCTCGCTCAATTCAGTAGGTTGTTCACTCGATTCGTACTGGTTTCGATTCAGTGAGAACTAAAATTCATGGGTGGCAAAAGTTCAAAGACTGCTTCAAGTAGGTATTCATCATATGGGTCAACATCAGATTCGTGGGCCTACCCCC…
TRINITY_DN102615_c3_g5_i4	270	A	T	228	0	Mono	Na	Na	TGAGTGATGGCTACCAACGAGAATCTTCCCCCGAATGTAATCAAACAACTTGCTAGGGAATTGAAAAATCTTGATGAAACACCACCGGAAGGAATTAACGTAGGAGTGAACGATGATGATTTTTCAACAATATATGCTGATATAGAAGGCCCAGCTGGCACTCCATATGAAAATGGTACTTTTCGCATGAAATTGATCCTGTCTCGTGATTTTCCCCACTCACCTCCTAAAGGCTATTTTTTGACCAAGATCTTCCACCCAAACATTGCATCAAATGGTGAAATATGTGTCAACACATTGAAAAGGGATTGGAACCCTAGTCTTGGTTTACGTCATGTTCTAATTGTAGTTAGATGCTTGCTGATTGAGCCATTTCCAGAATCTGCATTAAATGAGCAG…
TRINITY_DN100999_c0_g4_i2	957	G	A	228	0.304688	0.5	0.38182	0.14649	GAATTTGATCCCATCTCAAACACCTTCAAAGCTCTATAAATACCCAACCCAACAAACGATTCAGATCATAACCTTTTCCCAATTCATTACATTTAGGGTTTCTTTTCTCCACCAAATTACTTCCAAATTCCGATCATGTCGTCGTCGAAGACCATCGTGCTAAGGAGTTCCGACGGTGAGACGTTCGAGGTTGATGAGGTGGTGGCGGTGGAGTCTCAGACCATCAAACATATGATCGAAGATGGATGTGCTGACACCAGCATCCCTCTTCCTAACGTCACCAGTAAGATCCTTTCAAAAGTTATCGAATACTGTAAGAAACATGTGGAGACGCCTAATACCGATGAGAAGGTCGCTGAAGATGATATTAAATCGTTTGATGCTGACTTTGTGAAAGTG…
TRINITY_DN99826_c2_g2_i1	2643	T	A	207	0.363257	0.78571	0.48571	0.00104	ACATCATATAGTTAATGCAAATACTTTGTATATATAAAACAATAACATAACTAGTTTCACGCATACCCGTGTACGGGGATGGCTCAGCATTATTACCAGCGGGGGTCAGGCGGGTGGCATTTCGATGCATCTGTTTAAGATGCGTCTAAGGTGCGTTAAAAAAAGGTGTTGGAGAAGCTGGCTTTCGATTTGAAACATATTGCATATGATATGACAGTCATATCTAAAAAAAGCTTTTAACAAAATATAATTTTTTTTGTACAATCATGTCAACATAGAGCATCAAAAATGGCAATAAAAAGAATAAAAAATAATTTAAACAAACTGCAGCCAAAACGGCTTCCTTTACCTGAATCACCAGTACAAAAATACATCACCTGGTCAACCACAGTCACCATC…
TRINITY_DN85856_c3_g4_i1	10	A	T	228	0	Mono	Na	Na	AGGGTTTGGAAAAGATGAGAAGTCAATGAAGGAATTGAAGCTGAAAGAGATCAAGAATGGTAGACTGGCTATGTTGGCTATCTTGGGTTACTTCATCCAGGGTTTGGTGACTGGTGTTGGACCTTACCAGAACCTTTTGGACCATTTGGCTGACCCAGTCAACAACAATGTCTTGACCAGCCTTAAGTTTCACTAGAGATCTGAATCTTGT
TRINITY_DN95825_c0_g1_i2	1034	G	A	222	0.375	1	0.50909	0	CTTGAGTTTTCAACACATATTTCATTGGCTTTTACTACAACTGAAATAACCACACCTACACTTACACTTGGATTAGAACACACAAACCAAGTCCTAACAACCATTTGGTTGGAAGGAAAGTACACCACTTTACCACAAAATGTCCCCTTAATGACCAACTCGAGTTTCTCATCGAAAATGATACAAGTTGGTTCATTATTTTCACATCAAACACCAATTAACAGCACTAGTAAAATACTACTAAGTTAACCATAAATTCATAATCATATTTAACTAGATAACATCCGAGTCAAATTACTTCACTAATCACTGAGAAACCCACATCCCACCACACCTATTTCACCTTGGTTGGACTCTCATTCTTTTCTTCCTGAAACCCCCCAGACATTGGTTGACCAT…
TRINITY_DN99493_c4_g8_i6	1215	C	A	228	0.17302	0.21429	0.19481	1	GCCGGAATCTGGCCAGAAATATAGGTTTTCACATGAACTTTCGCCGGAATCTGGCCGCCTAGAACAAATTCCACCTAGTGGTCCGCCTAGCTCACAAATTACAAGTAAAGTGGCCGCCTAGCGCCTAGGCCTGATTTTTACAACACTGGTCCCTTGGTCGTTAAACATGTTGTCATCTAGATAGACTTGACATGCAATAAACCCTAATTCAATAGTAATCTTCTAATCCTTGTTTATAAAGCTACTTGATTGTGGAAATGCTATTGTTGCTATACATAAAAAGGAATGAATCTTGGAGAGTTGTGGATGAAACTGGAAACTAGTGTTATATTACTTGGCTAATATCAGGAAAGGATAACTAAAGGATCAAACTTGTATCGAATTCTTCAAGGAAATGTT…
TRINITY_DN106845_c3_g2_i9	3020	A	G	228	0	Mono	Na	Na	GGGGATGAGTAACATTTTTTTCAATCTGAATTGATATCATGTGTCATATCTTGAAAATTTTCTTTAATGTAATGTTCAAATCCATACATAAGATTGTAACCAATGCAAACTCCCTACCTGCGATGGGGCCCAGCCGAGCCGAGCCAAGCCTGGCCTCTTGAGAAAATAAAAACACCAACAAAATCAAACAACCTGTTACATCTATACCATTAAATTTTACATTCCCTACCAAAAGCAGCCTCATTCTCTTCACATAATTTGTATAAAAAATTGCAAGACTAAGTAGCAAGTACCTCAATTCATTTGCATAATGATGGATCTCTTAAATAGAGATATATACTCAGTCTTTGTGAATGTTTAACAAAGGTAGCTACCAAATATACTATTGCTCCGATTCAG…
TRINITY_DN107009_c1_g2_i7	501	T	C	228	0	Mono	Na	Na	ATTTGAAGACATGCTTCGTGCATTGACATTAGAAAGAATGCAAATCAAGAAAGCAATGGGTTTTGCATTAGATAATGCTGATGCTGCAGGAGAGATAGTTGAAGTTTTGACCGAGTCTTTGACTCTTAAAGAAACACCAATTCCCACTAAAGTTGCAAGGCTTATGCTTGTCTCAGACATTCTTCACAATAGTAGTGCTCCTGTAAAGAATGCATCTGCTTACCGCACCAAATTTGAAGCAAATCTGCCTGATATACTTGAAAGCTTTAATGATTTATACCGGAGTATCACAGGAAGAATCACAGCTGAGGCCCTAAAGGAACGGGTTCTGAAAGTTCTTCAAGTGTGGGCTGACTGGTTCTTGTTTTCGGATGCATATGTAAACGGGTTACGGTCAAC…
TRINITY_DN97827_c3_g4_i1	370	C	G	228	0.123857	0.14286	0.13506	1	GCCCATGTAGGGGTTATTCTCCGTTCCTGGGTCCATTCCAGATGCAATTAAATTCTGGATAGTCCTTTCTATCATAAGCATATCCACCCGACCAGATAGATAAAGATAAGTACGAAGCAAGTCACCATGCCGGTTCTCTTCAGCCATCCAAGCGCGTGTCCACGTAGCCCACGGGCTTGCACCGGCAGCAGTCTCATCTCGAACCCCATGAAAGGTGTTCGTAACGGTCTCATATGTGGGCAAAGCCTCTTCTGTGATCATGTTGCCTACAAGAACCACAAAGAAGTCGTCAGGAAGATTTGTTGATAAGTCGCGCAGGGTGTGCACCTCGGCCGCAAATTGATCTGATGATTGTGAAGAGTTTGGTAACAAGTCACTAGGCTGCCAACACTTGTCTGT…
TRINITY_DN90962_c1_g5_i4	121	A	G	228	0	Mono	Na	Na	CCATTCACTTGGCATACACTCTCGTTTCTAACCGTTTCTATCCAATGAATCAAAATAGATATTGATTGTAATGTCACCTGAGTTTCAATGCGCGCATGTTCAACGAGTGTGCGGGCATCTACAATTAATCCACTCATGGCACAACCAATGTGCTCATCAATTTCCATAATTTTTTCAACACTACTAGGCTCCAGGAGTGGGGAAGTGATACGTTTTTCAACAGCAAGAACAACCCCTTCCTTGGTCTTCAAACCAATGGCTGTAGAACCCAACTTGATGGCC
TRINITY_DN91478_c3_g2_i4	63	T	C	189	0.0962595	0.10714	0.10325	1	GCCATTCCATGTGATTTTTCAGTATTACCTTCGTCAAGAATCAATCCATGATAATAATACGCTGCTGCCTTGGCTTCAATATATTTCCACTTGACATAAAACCGGTGCTTCTCACCCCAACCATTTGCTAATGGAAGGTTAGTAATATTATCTTGTGCCTGCTGCCAATACTTGACCATCTCACAAGCAAGCCTTCGTTTCACCGCAAGTGTGGCTTTGGTACTATCAATTGCAAGCCCAAGTTGTATGTCGACACTCTGTCCTAGTGCTTGAAGACAAAGTGCTCTCAAAACCCCTTCAGCAAGGTCCACTGGCAGGTCTCGCCTGTGTTCGGGAGGCAACTGAGGAAGTACATGTCGTACTGCACAGTCAAGGTATCCGGCTCCTTTTAACAGAATA…
TRINITY_DN102128_c2_g1_i6	77	T	C	213	0.0344667	0.03571	0.03571	1	CTCGCAAGCTTGGGTTCAGTTTAACAGGATCGGGTCAGTTCTGGGTCGAGCTCTTCTTCCCTCTTACAGAAAGACCTCTGTCCTTCAAAAGTGCACGAAGTCTCTCAACGGTCAAACTTTGGAGATTTTCGGGTAACTTTGATTTTGAAGCCTCATTTTGGGTGGTTGATGCCGCCCTCTTAGCTGAAGCCCTACCATCCGCGGCTCTTTCTGGAGCCCTCTTTCTTGAATTCTCATTTGTGCTTACACCCTTTGATGTTGATCCAC
TRINITY_DN90664_c3_g9_i1	179	T	C	228	0	Mono	Na	Na	AGGAAGCATAATATGTTTAATTTCTACAATGTCTGGATGCTTAAGCAGCCTAAGGAGCTTAATTTCTCTATGAATGCGAGTCGCATCAGACACATGCTCGAAAACATCATTGATCTTTTTGATAGCAACCTTCTCCCCGGTGTGTGTATCGACTGCAGCTGCAACAACACCATAACTTTCCTTCCCCACAACCTCATGAATTTCATACAGACTTGCTTCACCATACTCGGTAG
TRINITY_DN89183_c0_g4_i12	1457	T	C	228	0	Mono	Na	Na	CGTTATCCAAATAAAACGACCCCTATAAACACTCTTAGTGACTTTACACTTTGTATTATAGCTATAATAATAATCATGATTTAAACCAATGATCGATCAACTACACTACACTTGCTCCTTGAAGACAACCAACTACACATAAATTTAAGCTTATCGGTCAACCAGACCAAGTTCCACGAGCGCGGACAGCGTTCAATACCATGGTGGCACGCCATTATTTTCAAGCATCACCAACACCAGATTATTTGCACATAATTCGACTGCAAATGTTTCAAGATCCGAAAAATAACACCTTTAAAGATGTCAATGGTGAACCATGGCCATACGCCTTACTATCGCTCCATAGCGCAAACCCTATCCAAAGAAATAAGCCAGCTGTTGCAGCCAAGAAGAACTCCT…
TRINITY_DN95750_c10_g2_i1	67	A	C	228	0	Mono	Na	Na	CTGGTGAGTTGATTGGGGTGTTTGAGAGCATTCAGCCTTCAGATACCGATCTTGGGGCTAAGGCTCATAAGGATGTGAAAATTCAGGGGGTTTGGTATGCCCAGTTGGAGTAAGTGATAGATGTTTTGTTTTTAGCATCCATGTATTTGTTGTTTATCAAGTATGATAACCGAGAGCTATCGACATTTTCTTGCTTGTATA
TRINITY_DN103435_c0_g1_i5	239	T	C	228	0.292955	0.46429	0.36299	0.28485	CCTCAGATATGCTATGACAGGACAAATAACTCAATAAGAGTGATGTCTACAGTTACAGAGTCTTGTTATATGGGTGTGTCTGATGGAGGTGATTTGCTTCACCACATCTGGCGAGCTGAAAAGATCAATAATATGCTTGTGAACCCGAAGCTCAAATCTATCCCATGTGTTTGTCCCTTCACCACATGGGGATTTCCTGGTAGTAATATGAAGAACCTTGGTTGGCATTCTTACAGGTTCCTTCACCCTTAATTTCTTGTCCTTGGATCCACGAATCAGATCCGTACAGACTTTCTCAAGATTCTTAACATTCTTTGAGGAGAGTGTAATTCTAATCTTGTGAATCTGTTCT
TRINITY_DN94333_c6_g2_i4	619	A	G	228	0.194824	0.25	0.22273	1	TTTTTTTTTTTTTTAAAACACAATCTGTCTCACTATTTAAAATAGAATACTCAAATCCAGCAAATGGTGATTATCTAATTAAAACAAAAACCAACTTTAAAGGAAACCCATTTAAACTTGATAGAGAATGATCTATATAAAAAACACAACAAAAGATACCATTTCATGTCTGATTATCACATGACCACTGCATATAATGTCCAAATTGTTCTCCCTTTATCTGCAGACTTAAACTTGAAATCAAGAAACTGGTTTGCTTTACTCCCAACTGTATCATCATACATTTAGGAGAGATCTTGTAAGATGTTCCCGTGCAGTTGCCAATGCCTGACTTATTGTCTGCTCAGAGAGAGGAGCTCCTGAATCTACACTGTGGCTTGCAACCTTACCAGCAATGAC…
TRINITY_DN98660_c4_g12_i1	141	G	A	228	0.0664981	0.07143	0.07013	1	GCAAACGCCTCTGGGTCATCAGCCAGACCCAACGGGTCAAAACTACCACCAGGGTACAACGGGTCAACAACCTCACCAAGTGGCCCACCAGCAATTCTGTAACCCTCAACCGCACCCATCAAAATAACCTGAGTAGCCCAGATGGCCAAAATGCTTTGTGCATGGACCAAACTAGGGTTTCCCAAGTAGTCAAGACCACCCTCACTAAAGATCTGGGCTCCAGCCTTGAACCACACGGCCTCACCGAACTTGACCCCATTACGGGCCAAGAGCTCAGGGAACACGCACCCGAGGGCTCCAAGCATGGCCCATCTGGAGTGGATGACCTCGAGCTCACGGTTCTT
TRINITY_DN106166_c1_g2_i2	929	T	C	222	0.375	1	0.50909	0	GACCCATTTCAGATGGCATGCCCTGGTATGGGTGATTATGCATCTGCTGCATTGGCATGGAATGAGGCCCGGCTGGAGGACCTTGAGCCCACCCTGCTGAAGGCTGGGGCGGCGCTCCATACCCTTCTGGACCAGGCATGTACTGGGTGGCGGCATTGTATTGTGGGGCGGCTGATGGTGGTTGTTGCCCCAAGATGGATGGTTGTGAGGTCATCATAGGGGCAGCTGGCATTGTGTAATCTCTACTACGATCATTATTCACCTTAATACTTAGGTCGGTGTGACGAGAATATGAGATGTGAAGCTTGCAAAACCCTCCATCATATATGCAGTGTCCTTCCAAGGCTTCCTTGGCAACCACAGCCGTCTGAACATCAGGGTACTGAATTAATGCTTGGA…
TRINITY_DN93212_c0_g4_i1	273	A	C	228	0.123857	0.14286	0.13506	1	GCTGATTTTGAGTTCACAGTCGTCTTCTCCATTTTGCATTCCAATTTCCAAATGGCTTCTTCTCTATCCACATTTCACCCAATTTCTTCACGTCTTTCCAATCAAAATCAGCCTCCCAATCTCTCATCTTCCTTCCTATCATCTCCTTCTTCAATTCCTCTATCATCCAATTCAATCATTTCTCTTCAATTTCGTTGCAATCAGAAGCAATTATGCTCAGCAATCCCCAGACCTCTTACAATCAGAGCCATGGCTCCTCCTAAACCTGGCGGAAAAGCCAAAAAAGTTACCGGAATAATTAAGTTGGCGCTAGAAGCGGGGAAGGCGACGCCGGCGCCACCGGTTGGTCCGGCGTTGGGATCTAAGGGAGTAAACATTAT
TRINITY_DN98855_c2_g5_i2	567	T	A	228	0	Mono	Na	Na	TAAAAAGATTGCCTATGGGCTATGCGGACCTCTAACTCTAACTACAACCACATTTATAAACCGCCCCTAGGGTTTTCTTCTTCCTCAGCCGACGACTTCAGCAACAATAAAGAAAGCCGCCGCCGTTGCAGCTGCACTAGCCGGAGACGTTAATATCAGTGAAAATGGCTGACACTAAGGCAGTGACAATCCGCACAAGGAAGTTCATGACAAATAGACTTCTTTCCAGGAAGCAATTTGTTATTGATGTGCTCCATCCTGGCAGGCCAAATGTCTCCAAGGCGGAATTGAAAGAAAAATTGTCACGGATGTATGAAGTCAAAGATCCAAATTCCATCTTTGTGTTCAAGTTCAGAACTCATTTTGGTGGTGGCAAGTCAACCGGTTTTGGATTGATCT…
TRINITY_DN100918_c2_g2_i2	650	T	C	228	0	Mono	Na	Na	CTCGGGTACAGATTCTCACCCAACATAGTTCTTTGCTCCGTTGGCGAAGCATTTGCAAGTGCAGAAGCTAAAGCACCAATTGGAATTGGCTGTGAAGAGATTCCACCAACTGGAACAGAGCCCATTGACAAGTCACCCATGTTACGACCAGGTGGGTACCGATACATCCGTCCACGTGGCATCATCTGTGGTTGCATAAGAGGAACTGGCTGTTGCTGATTCTGCTGGCCAGGAACGCCAACACGCCTACCACCTGGACGCTGCCCCTGCTGACCTGGCGGAACCATTGGCATGTAAAAGTTTGGTATTGGGCCTCCACCTGGCCTCATTCCTGGAACAAGTTGTTGCTGGTACCCGAAACCAGGTTGTGGAGGAATGAAAGTGGGTTGAGCTTGACCA…
TRINITY_DN98085_c1_g6_i2	463	A	T	177	0.14941	0.17857	0.16558	1	GGGCCACACCCTCCTCCCTTAATGCTTGCCTAATTAAAGTCTCTGTATTCTGCCTGTCTGATAGACCACCAGTCTCAAAAGACTGAAAACAGAAAAACCTACAAGGATAACATTAATATAGCTCTTCCCCACTACGGCGGCCGGAATCCTCACCTCCGCCTCCTCCGTCCACTTCTCCGGTAACCAAAAACACCTTCAATTCTCCTTTTAACATTTTCTCCGGCTGTTTTACTGGTTGTAAGTACAATTTTTAACGGTATTAAGTGAAATTGATTGAATATTTTATTGTTATGATTGTTGTCGGTTAGGCTCCGTAAAATGCAGTGAGTTTGTTAGATTTTTTCAGAGTTAGTTAGGAGTTTGTTAGATTTTACTGGTATTGTTGTGTATTTAGAAGCT…
TRINITY_DN104903_c2_g5_i4	153	T	C	228	0	Mono	Na	Na	TCTCAACTCTTCAAACCTCTTCTCTTCTTCTCTTGTTTCTTCTCTTCTCTCCTTCCGATCTACTCCGATCTCCTTCAAATCAAGTCAATGGCTCCACCTTCTCTGGTATCAAAAGGCGGTGACTCGACCGTCGTAAAGCCGCAGGTTACTAGTCGTGTATCGTCGGTGTACAGTGAAGTTCAGAACAGCCGTCTCGACCATCCGCTCGCTCTACCGGCCGTTTTCCAGAAGCCGTTCAAAGTCGTCGATGGTCCGTCTAGCTCCGCCGCCGGAAATCCAGATGAGATTGCAAAGCTTTTTCCATCTCTATTTGGACAACCTTCAGCAGTGTTGCAGCCAAGTGAATCAAATGATCCAAGTGCTGCTTTGAAGATTGGAGTGGTGTTATCTGGAGGGCAA…
TRINITY_DN104259_c1_g2_i1	100	C	G	228	0.0344667	0.03571	0.03571	1	TGGGTTATACAGAGGATGGGGTGCAAGTTGTTTGAAGGTCATGCCATCATCTGGCATCACATGGATGTTTTATGAAGCCTGGAAAGACATATTGATCGGCGACAAGGATAAACAATGATAATCTAATTCGGTTGGGGTTAACATCGACCATGTTTCAACCGTTGTTTTGGTTGTTTTGAAATATTAAGAAGAGAATTCATGTCCCTTTGAATTTTGATTGGGAAGTAAGTGCCGGTTTCGCTACTTCGTGTTTGACCCTCTTTCATGTTTTTGTATGAAGGTGTGGTGATCCTTGCTATTTGCTTCTGGTTTATTTAGTGAATGAATATGGTCATATTTACAAAAACCGTTACAGTGACTGTCGATAAGTGTAGGATCCCACGCCTATTGGTGCTTGGG…
TRINITY_DN103878_c0_g2_i1	531	G	A	222	0.375	1	0.50909	0	CTTTGCACTGGGCTCTTCTAGATTTTCCTTGATTGGAATAGGAACACGATCCAGAAGCTTCACAAGTTCCATTTTTTCATCTTGTCTTACTGTCACATACTTAAACTCCTCACTGAGTGAAAACAATCTACATAGCTCGATATCACTCATAGTGGGCTTCAGATGCTCATTGTAAGTAGCAATAGTTCCATGAGTTATGTAATAGTAACTTGCAATTCTACCCAAATCTGTCACCTGAAAATACCCACTTTTTCTATCATACTTCACCAAGCTGTTTTTATCAAGTATTGTGGCAGCAGAATGGACCAGATCAGCTCTCCTGCCCTCAAGTAATGGATCTCTCTTCAAAGCATCAGAAGATAAACTATAAAGTTCTGGGTTCCGCACCATACGAATGTA…
TRINITY_DN97972_c0_g1_i1	63	C	T	228	0	Mono	Na	Na	CAGCTTCCTTACCTGGTCGGAAATATCGTTGAGATTTTGGAAATGAACCCAGAAGATGAAGCCGAGGAAGATGGTGCTAATATTGATCTTGACTCGCAAAGGAAGGGTAAATGTGTCGTGCTAAAAACTTCTACTCGTCAGACAATTTTCTTACCTGTGGTTGGTCTTGTGGACCCGGATAAACTGAAACCTGGTGATTTGGTTGGTGTGAACAAAGATAGTTACTTGATATTGGACACATTGCCATCTGAGTATGATTCTCGAGTGAAGGCCATGGAGGTTGATGAAAAACCAACGGAAGATTACAATGACATTGGAGGCCTTGAAAAACAGGCAAGATTTTTATCTTGTTTATGTTATTTGCTATTTAAACCTCACAGATTGATATTATCTG
TRINITY_DN101150_c2_g1_i10	2355	C	A	228	0	Mono	Na	Na	CTAGAAACAATTGATTTTATTAAGAATCCTAAATTAAACATTACTCACTTGATTTTATCTCTAATTAAACCAACAAATATAAAGCAGGCCCATAAACCATTTGCTTAGTTACGACTCATTTACCCAGTCCATGAACTCAGCACGGAATTAGCCTACAATCATCGGCTAACATGAACAAGGACATGTTTTGACTCATCTTGCCGCTTTGTTCATTGACTTGGTGACATTCTTGCCACCATTTCAGCCCGTATTCATCTTTGTTAAATGCCAATAAAAATTGGTACTTCTCTTGAACAAGCTATTTTGAGCCGAACCCAGTCCACTTGTTAACCAAGCCGACCATTTTGGCAGCGTAAAAGATAGTATGGCGCAACAATTGTCACAGGATAACAAAATATG…
TRINITY_DN104042_c0_g2_i14	1923	C	T	222	0.375	1	0.50909	0	ACCGAAGTTTCCGACCCTTTTCCAAGAAAAAACTAGTCAATTCACCGGCTATATATCCCCTTGGTTCGTCTTTAAACCGCACTTTTAGTTGAAACTGAGTATTATTTATCAGAACTGATTGATCGCAGAATTGTACCGAATGGGAGGGTGTTTTTCGGACGTAAGCGGAGGAAAAGCGGCTGTAGGAGGGGGAGATGGTGGTGGTGGTGGTGGCCATAACCTACAATATCTAAGGGGATCGAGTACCACCGTTGTTACTTCTTCTTCCAGTTCGGCTCCAGATGATGCTGTCGATTTCTTCTATCGCTCCAAAGGCCTTTATCCACTCTACACTCGAATTGAGTTATCTTTATCAGCTTCAAAATTACGTGATCTTGACATCATGTCAAAGAGCGACCC…
TRINITY_DN88505_c7_g3_i1	95	A	T	228	0	Mono	Na	Na	TCCTGAACCAGGTGGAACGAAGAAATAGGTGTAAGGAAGCAACATCCCGGTAGTGGGGAGACCAATAGCACCAAGAAGCAACAAATTCAAAAGCATCCTCTTCTCCATATCCGGAACCCGATCGGCCGGGATGCTCGCTGCCTGACAAGTCACCTTCATCCCTCTTTCCCTTCCCGCCAACTGGCTTTTTCCGGCGGATTTAGCCATCAGCCCTGGCGCCGGCGAGAACAGTCCATTGTTACCAGATCGCAACTGAGTAGAAGAAGCAGGGGAGAGAGTAAAGGCAGCCATTGGAGGATAGAATAGAAGATTTGAAGTAGAATTGATGGATAAATAAACTTCGAAGGAACGGGGGGGATGGAGTCTCGTTAGTCGTTACACAGCCACATATTCATATTC…
TRINITY_DN103077_c3_g2_i1	351	A	G	228	0	Mono	Na	Na	AAGGATTCAGCTTATAGATCGTAAGGCTGGCATGATGAAAGGCTGTCAACGACAGGTCACTCTATCTTTTCTCGTGGTCTGAATGATTCCCCTCTTTCTCCATATACTCTCCTCTACCTTCCCTTTCAATTCCATATTCAAAACTTCAAAGATCCAGAGAGAACTGAGGGCTAGGGTTCAAGTCGCCGACGTCCTTCTTCTACGAGATCGGCATCTGCTCTCCTTCTCTTCAGATCTAATTCTAATACCGTTAATATAAAATGGCCGATGCTGAGGATATCCAGCCTCTTGTCTGTGACAATGGAACTGGAATGGTGAAGGCTGGGTTTGCTGGTGATGATGCTCCAAGGACAGTCTTTCCTAGTATTGTTGGTAG
TRINITY_DN94182_c0_g6_i1	232	A	G	228	0.233378	0.32143	0.27468	1	TCCATGGTTGAAATGAGCATGAAAAACAGTACAGAAAGAAGGAAACTAGGATTCTTCTCATGTGGGACTGGCAATCCAATAGATGATTGCTGGAGGTGTGACCCAAACTGGCAAAAAAAACCGCAAGCGGCTCGCGGATTGCGGCATTGGATTTGGTCGCAACGCCATTGGCGGCCGTGATGGCCGCTTTTACATGGTCACTGATTCTAGTGACGATGATGCAGTCAACCCACGACCTGGCACTTTACGTCACGCAGTCATCCAAGATGAACCCCTTTGGATCGTGTTCAAACGGGATATGGTGATCCAGTTAAAACAAGAACTTATTATGAACAGTTTTAAAACAATCGACGCTCGTGGAGTCAATGTACACATAGCTAATGGAGCTTGTATAACTAT…
TRINITY_DN95577_c2_g4_i1	228	C	A	228	0.333438	0.60714	0.43052	0.03211	ATTCCCAATTATCTAACTCAGTCCCGCTGCCGCCGCCACCACCATCACACCTGCCGTCTCCGGTAGCCATCCGACATTTCAAGCCATGAGGGATCCAACAGCCCGAGATCTACCAGTTCTAGTTCAAATTCCCCAATCAAATCCGACAAGAAGAAAGCCAAATCCACCACCAAAGACGATCATCATCCACCGATCGGTTCTTCGTTCCGTCAAATTCAAGTCAAAGACGCGTCAATTTCGACTTCAATTTCAAAGGATCACAGTCGGAGTAAGAAGGATGGAGCTCAGAACGTTAAGAGCAGCATTCAGAACACAAGTTCGAGGACTGGAAAACCTAGCTCCGGAGTAGGTACGGCGGCAGGATCCTCGAGTTTGATTAGGAAAGGGGCAGCGAAAGGT…
TRINITY_DN99111_c0_g1_i1	102	A	T	228	0	Mono	Na	Na	TCAAAATAGCAAAAGATGTTCGAAATTAAAACCAGAAAGGTGAGCTCATACTTCATCTTCCACATCAGCATCACCACCAGCTGCCTACTAAGCAGCCGCCTACTGGTTCTTTCGCTTCACTCTTCCTGGTCGGCCGCCTCCGAATGGACTTGTGAGTGAGAAGTCGATGTGCTTCTGTGAGTCCACACGCACCATAAAGGAAGCTACATTCACCACCTGCCTTCCAACCATAATGTGTCTCTGCTTGATTAGA
TRINITY_DN81053_c0_g1_i5	19	C	A	228	0	Mono	Na	Na	GGAGCCCTTCGAAAGGATCTGGAAAAACATCAAGGAAGCAACAATGCTACTTATTCAGCTGAATTAACAGACCGTATGAAGTCAAACACTGGCGCCAGTCCAGTTGTCCGAATGCAACTAAAATCACCTATCAACAGAATGACTCCTGATAATCCTCCCGAAAGAAATACCTTGAGCCATTTACAAATGCCACCATCTTCATCCAGCGGCGCAAAAAGATACCCCACAAAACCAGCTATGCCATCAGACTCCACAAACCCTAATCATGCAGCAGATAGTACAACAGGTCCTTCTAGCAGCTGGATGTCCTCTTTGCGCCGCATATCTTCTGCCAAGTGATATATTTGATAATAGCTTATATTGAAGATAGTGGTGATGCAAAGGATGCTATATATCTAC…
TRINITY_DN97161_c1_g8_i1	105	T	C	228	0.214914	0.28571	0.24935	1	GAAAGGCCGAAATCAAGTCCCCACAGCTCAAAGGTCCCGTTAACAAAGTCATAGTGTCCACCCTTGAGTGCCAGTGTTTTGTTCACCAATCCGGTTCTCACAAATGGGTAAGTCAACAGGTTTGCAAGAGATACATTCACCGCCTCCTTTTCGCAGGTTACACATTGATCATCAAGTGTTGAACTTCCATGTGCTGCTTTCA
TRINITY_DN101007_c4_g6_i2	1017	T	G,A	228	0.214167	0.25	0.23052	1	ACATTTTGCTTGAGACATTCTCTCGAAAAAGCTGGAATTTTTGCAGGATTGTAAAGCATAATGGGCATAACAGGTGAATCATTATCCCCTAGAACCTCAAACCCCATTTTCTGCAGCTCTGACCTAAAATAATTGCTATTTTCACGAATTTGAGCAAGTTTCTGAGCCCCTCGACTAGAACCATCCTCTCCAAGAATAACCTTTATGGCAGATATAATCTGCTGTGCAGCAGGAGGCGATATTGATGTGGCATATAGATGAGCTGGACAAGTATACTTCAAATATTGGATAAGTTCCTTGGATCCTGCTATATAACCACCACATGATCCAAACGATTTTGTGAAAGTTCCCATCATGATATCCACGTCAGCAGTATCAACACCTAAAAGCTCACATACA…
TRINITY_DN98662_c1_g3_i3	26	T	C	228	0	Mono	Na	Na	CTTTGCTAGATATAGATGCATCAGGTTTTGGGGTACCATTTCTTGCAGCTTCTTGTTGCTCCAGAGCCTTGGACTCAAAGTATTCAAGCCATGCAGCTGCGTCCTGGGTACGAAGATCTTCAGGTCCAAGTTTAGCTTGCAGTATCTGCAAAGTGGTCTGCTCATGCTGAACACTCAATGAGTATGCTTCCATCAAAGATAGAGCAATTGCTATGGCATGATAGCTGGCAGCAGTTTGTATGTGGTCAGCTCCCAGTAGCCTTTGATTACACTTGAGAGCCTCATGAAGGTACCTAAGGGCAACATGGACATTTCCTAAACCTTCTTCCATCATCGCTACATTGATGTAGGTAGCCGCGGTATTTGGATGAGAAGGCCCACATGTTAAATGCAAAAGAT…
TRINITY_DN105481_c1_g1_i6	798	G	A	228	0.0344667	0.03571	0.03571	1	ACTGGTTCTATACAAGAAGACAATTATGATCGTGTTGTAGAACTGATGAAGGAAGTGAGGGATGAACTTTGTGAAATGGCTCCTCAGAGTTGGAAACAAGAGATAATTGAAGCTATTGATGTGGTTATTCTTTCTCAGTTGCTGAATTCTGGGAGTTTAGACATGGAGTATCTTGGGAAAATTATGGAGTTTTCGTTGGTGAGTCTGCAGAAGCTTTCAGCTCCAGCAAATGAAAGTAATCTTAGGGAGGCTCATCAGAAAGTTTTAAGTGAACTAGCTGATATATGCAGAGCGGATAATTCTAACCATTCACATGCTATAGCATTGGTTAAGGGCTTACGTTTTGTTCTGCAGCAGATACAGGCGCTGAAGCAAGAAATTAGTAATGCTCGTATTAAG…
TRINITY_DN96358_c0_g3_i1	526	C	T	228	0.0664981	0.07143	0.07013	1	CACTCTGTCTCTCTCTAGAACATTTATTCAACCCAAAATCCTCTGCTTTCGATAAAATTCGATCTACTTTTTGTTGATCACTGATCTATTAATCCAAATCGATCTTGGAGCATAGCTGTTTTTGATTCTGTGCTTCGAATTCTTTCATTGATTTCTGAAGATCTGAGTAGCCATGTCTTATGCTTACCTCTTCAAGTACATCATCATCGGAGATACTGGGGTTGGAAAATCATGCCTACTTCTGCAATTCACGGACAAACGTTTTCAACCAGTTCATGACTTAACCATTGGTGTTGAATTTGGGGCTAGAATGATCACAATTGACAACAAACCAATAAAACTTCAGATATGGGACACGGCGGGTCAAGAATCATTCAGATCTATAACAAGATCCTACTA…
TRINITY_DN100051_c0_g1_i1	514	G	A	228	0.14941	0.17857	0.16558	1	CCCTTTTTTAAATGCCAATCGCATTAATATTAAAATTAATATTAATTAATAACAAAGGAAGATGGTAGGCTACAACGTAAAACTTATCTCCGTAAAATGCCAATTAAGTTCCCAAATCACGTTTCAGATAATAATAATAATAATAATAAAACGAAAATACAAGCCTGAAAACTAATATAACCCACTCAAACCAGAACGAAGGTAGAGAGGGCGGGCGTAAACCCTGCTATACTAGTCGTTCTGGGTAAAGGGAACCATTGCTTTAAAGCCAAAACAGTATACGCCTTTTTACCTGCTGCATAATATCATATTTTACTGGTATAAAAGTGTTGCCATTTAAGCTGACGTCGAGGCTGAGGTTGCACCATTATCCTTGTGATCACCAAATATTCGCTGCCT…
TRINITY_DN101266_c3_g5_i8	69	A	G	203	0	Mono	Na	Na	CCGATCTTCACAATTGGCTTCCGACGCAACTTGAAATCTCCGACGATGAAATGAAAAAGCTCTGGATGATGGTGGTGCACGGCAGAGCGAATTGTGTCCGGCCTCATGCTTCCTCGTCATTTTCACCCACATCATGTCCGGCCTAACGCTTGGATTGATGTCGCTTGGCCTCGTTGAGCTTGAAACCCTTCAACGGAGTGGTACACCGACCAAGAAAAAACAAGCAGGAAATATTCAATGTAAGTCAGAATCTTACATCACATTTAGAGTGAAAGGCGCTGACCTCCCTAAAGTGACACCAGTGAGGTTTGGAAATAATGGACGA
TRINITY_DN101486_c1_g1_i4	428	G	A	228	0.353758	0.71429	0.46753	0.00438	CCACGAATCGCAAGGGTGTCCAAGGCTTTTGGAGGTAAAGATAGGCATAGCAAGGTTTGTATTGTAAAAGGATTGAGACCCACCTTCCAAAACCAAGGCAAAACACCATAGAGCAAAATCGCAGAGTCCATCACTATTGTTACGAACTGACTAATGAAGTGAAAGTTGCTGGGAAATGAGGAAAAAAATAATGAAAATTGAGTTCGGCAGTTTGAGCAAAAATGACAAGGGAACTCTACGAGCATGCTGCAGAAGAAACAAACATGTCATTGCAGGAAAATAAATATTGTGACATTAAAAAATACCTTTTATCAATACTATAAGCTCTAGATTTTTCAAATTTCTCCTGGCTTATCACCCCTTCCAGAGTTTTAGGAAGGGTTGGCAGCTTGAGAGCAG…
TRINITY_DN103616_c3_g1_i2	312	G	C	222	0.375	1	0.50909	0	TGGAGATTTTAGTGGAAAAGTAGGGACTATTTTTTGTAGTAATATGATTCTTCAAGGAGTTTTGGAAAATAAAAATCTGTGATATGTAGTCGCAGTAGCAGTCACTGTTAAGGGAGTAGCTGGTGGTCGGCCTCGATTTCTCTTCCACCAAATCGGTAATCAAAATCAAACGCGATAATTGCAACTATTTACTTCCAAAATTTATTTTGGCATGCTATTGTGCTCGGAATCTTTCAATTTTGTTCACAATTGAAGTGAACAATGTGGAAACTGAAGATCGCAGAGGGAGGGAGTCCATGGCTCCGTTCGACGAACGATCACGTCGGCCGGCAATTTTGGGAGTTTGATCCGACGCTAGGGTCCGTTGAGGAACTCGCCGATATCGAGAAAGTCCGGCAG…
TRINITY_DN104215_c3_g1_i3	1029	G	A	228	0	Mono	Na	Na	TGTTTCATTGTACAAAGATGATGACGTTAATGCACCACAATATTAACAGTATCGACACTAATTTGGTCTTAAAAATTATCATCCAATTTGTGTCAAATAAATAAACAAAAAAGATGGGTCTTAAAATTACTACAAGAGATGGGATGGGGCAAGAATACTAGTTTGAGAAGATACAAATTGCAGAAAAAAGATAAATTATAAGTTAAAAAAAGAAAAAAAGAGGCTATACTTGTTTCATTGTACAAAGATAATGGCTTTTCCATCATGCTGTTACATGAAGTAGCTGAGAGCCTTCTTTTTTCTAGAACCACCCTCTCCGTAGAGCTCATTCCATTGCACGAGCTCGTTCATGTTTACAGACTCGGAGGATACACTTGCACAAACTTGTTCATGAGCAAA…
TRINITY_DN104769_c2_g6_i4	160	T	C	191	0.0664981	0.07143	0.07013	1	CGAAAAATAAACACAATTCATGTGTCAATTGCAAATTCTGCTTACAAAGGCTGATTTCGAATCAATCGGGGTATTCGAAATTCGCTCGTACAAGCTACAAATACTCAAAATTTCTACATTCGAAACCCTAATCTGAATATCTAGGGTTTTGATTCCGAGTCAGAAATGTTGGGAGAAGAAGCAATTATCCCCAATTTCACCTCCTATCCTACCCCTAATCCTCTTCCATCTCACACCGATGCCTCACAATACCCCTATTCGCAAGGATTTGAGCTGAACAAGACGATTTCACAGACGACTGATTCAACTACACTCGATCATGTCGGTGTTACTATGAGTGAGACTCCAAACAATGTCTTAGTAACAACAAGGCAGCCTCAAAATATCCTACCATTTCAA…
TRINITY_DN107252_c2_g2_i1	635	A	C	228	0.374681	0.96429	0.50844	0	CAGTGAGGAGTTTAAGTATGTGACAGTAAGACAAGATGAAAAAATGGAACTTGTAAAGCTTCTGGATCGTGTTCCTATTCCAATCAAGGAAAATCTTGAAGAGCCCAGTGCAAAGATTAATGTTCTGCTCCAAGCGTATATTTCTCAGCTGAAGCTTGAAGGTCTTTCATTGACTTCTGATATGGTCTTCATAACTCAGAGTGCTGGGCGTTTAATGCGTGCTCTTTTTGAGATTGTACTGAAAAGTGGGTGGGCCCAGTTAACTGAAAAAGCTTTAAATTTGTGCAAAATGGTAAACAAGAGGATCTGGAGCGTGCAAACTCCTCTACGTCAATTTCACGGGATTAAAAATGATATATTAATGAAACTGGAGAAAAAAGATCTAGCATGGGAAAGGTA…
TRINITY_DN100282_c3_g5_i4	927	T	C	222	0.375	1	0.50909	0	TTGACTTTTGACTCACAATGGACACTTATAAACATTAACTGACGTGTATAACAATCAGCCGGACAATCATCACCAATGTACACAGACAACAAGTATGCTAGTGATGTTGAAGATCGCCAAGGTGCTTGAGTTGAGGGTATGTATGCAACACTGCAATCTACTGGAGCTCTCGAAAACAAGATATGGTGACTCTATCAACGATACAAGTGGAGTATGTATGTAGCAGCCACATCTTGGGTATGTCATATTGTCATTTGTAGGAACTGGCAGCAAGGTTAAAGGGAGCTTTTGACTGGTTGTTGACGTCTTAAAACTCTCATGGCCAGATTGTCTGAGTTGTAGGACTTAGGATGATCTGTTTGGATTATTTGAATGTGTCATCTGAGATTATATAGCCAG…
TRINITY_DN100396_c0_g8_i5	290	G	A	228	0.123857	0.14286	0.13506	1	CAGCTGCTGCCGGAGTCGAATTCACCGGAACCGGAGCAGATCCGACGTGGAGGTTGCCGGAGGAGTTTCTGAAACGGACGTTTTCGTTGATTAGCTCCGATAAGGACCGGAACGCGGTGTCTGTGGTGTGCAAGGAGTGGTACGCCGCCGAGAGGTTGAGCCGGCGACACGTGTCGATCCGGAACTGCTACTCCGTGTCGCCGGAGATGGTGGCGGCTAGGTTTCCGGCGATCCGGAGCGTGACGCTGAAAGGAAAACCTAGGTTTTCGGATTTTAATCTGGTGCCGGAGGATTGGGGAGCGGATGTGCAACCGTGGCTGAATGTGTTTGCGACGGCGTATCCGTTGCTGGAGGAGTTGAGGTTGAAGAGGATGGCGGTTACTGATGAGAGTTTGGAGT…
TRINITY_DN91669_c0_g3_i1	572	C	T	228	0.0344667	0.03571	0.03571	1	ATCTATAAACATATCTTGATGACGCCTTAAATAGCTCATGGCACCGAAATAGGCTGTTAAAAAGAAAGAATTACTTCTACCAAAGAACTTCTATTCAAGTTGTTTATGTACTTGACTAACCTTGCCCCTACTGTCATGGGGACAACATCTGGACCACAACACAAGGTACGTTGAATATGATAACAGCGCGCAACATTCACGACAAAACTACCTTTCATACCTCCAAATTCAATATGTTTCAATCAGTTGACCTTGACTTAAGAATTTCCGGGCCAAAAACAATTTATCTTAATTGACATGTAAAATATACATAACTCAATTATATGATATAATGTTAATGCCAGAATTGTCAATTACAACCACATTATTTCAGAGAATTACAAGAAAATTACTGAATAC…
TRINITY_DN97067_c0_g3_i1	108	T	C	228	0.0664981	0.07143	0.07013	1	CCTGTAACCAATAGCAGGGACACCCAAGAGGTGAAGTTAGAGCAGGGGTTGCAGGTGATCAAAATATTTAAAGATCATTCAAGCAAGCAATGCATATTAGATGATTTTGAGTTTTATGAAGATAGACAAAAGAGAATCCAAGAGAAGAAAGCAAAACAACAGTTACAGAAACAAGCATGGGAAGAAAAACCAAGCTTTGTTGAGAAGAA
TRINITY_DN89487_c1_g14_i3	1538	T	G	228	0.0344667	0.03571	0.03571	1	CTTCTGGGTTTCTGGTTCTCACTCATCATTTGCTCTCTCACACACACACTCTCTCTCTCTAAAAACACCCACTTTCTCTCTCTAAAAACACACATTCCTCATCTCACAAGCAACACATCTCTCATTTCCACAGCATGTTACAGGTACATTTACATTGGATCCGAAGCCTCATTTCCCTAATTTTCCCTTTTCATTTATGCACAAACAACAACAAAATAAAGACAAATTTGTCAGCTTTACCTTCAAATTCATTCAAACTATCAGCATAAAGGACACGCCCCTTCCTATTTCATTCCCTCAATGCATAGAATTCATCAATTTCGAGGCTAATTGTTCAAATAAACCCCAATTTGAAACATCCCCAATTACAGCCTCACATCAAATGTTCAAAAATTAACT…
TRINITY_DN102520_c0_g3_i3	324	C	T	228	0.233378	0.32143	0.27468	1	GCAACTTCAGCACCCACAGCTATAATAGCAACCGGACCCGACACCTTACTCGCAGTTTGCGAAAAGTTGAGAAAAGTCTGCTTCAAACTATCCAAAACATTACCCGTCAACCCCCAAAACTCACGCCCCGTAAAACTAAACGCTTCAACCACATCCTTCGGTTTTTCTTTCAAAACCTTCACATTCGGGGCTAACTGCACCCCGATCCGGCCACTCCCGTCATAATTCTGATCGGGAGTGACCTTTATTAACAAACCCTTATCTCCTCTAACAACCTTAAACAACACCGCGGTATTAGGTTTTTTCTTAATCACATCAACAACCCGAGATACCGAATTCGGGAGTCCTCAATTGATCACTCCCGAATTTGGTAACTCAACTGTCATCAACAGAAAGTAT…
TRINITY_DN101150_c2_g1_i16	795	A	T	222	0.375	1	0.50909	0	CTAGAAACAATTGATTTTATTAAGAATCCTAAATTAAACATTACTCACTTGATTTTATCTCTAATTAAACCAACAAATATAAAGCAGGCCCATAAACCATTTGCTTAGTTACGACTCATTTACCCAGTCCATGAACTCAGCACGGAATTAGCCTACAATCATCGGCTAACATGAACAAGGACATGTTTTGACTCATCTTGCCGCTTTGTTCATTGACTTGGTGACATTCTTGCCACCATTTCAGCCCGTATTCATCTTTGTTAAATGCCAATAAAAATTGGTACTTCTCTTGAACAAGCTATTTTGAGCCGAACCCAGTCCACTTGTTAACCAAGCCGACCATTTTGGCAGCGTAAAAGATAGTATGGCGCAACAATTGTCACAGGATAACAAAATATG…
TRINITY_DN105314_c1_g3_i4	292	A	T	228	0	Mono	Na	Na	TATGATTGAGTTGAATCTGTTTGTGATTGAATCCTTTTTGTTTCGAGAGCATAATTTGGTTAGTGAGTATTCCAGTAATTAAACTAGATAGTGTATGTGTGTGTGTGCAAATATCGTCAATGTGTGTGATAGGAGATAATGTATTGTGATTGGAATGTCTCATAGAGGAAGATTAAATGTTTTAGGTAACGTTGTTCGGAAACCGTTACGTCAAATTTTCAATGAGTTTAGCGGTGGCACTAAACCCGCAGAAGGACTTTATACCGGAACTGGGGATGTAAAATATCATCTAGGGACTTCTTATGACCGCCCAACACGTGGCGGAAAGAGAATTCATTTGTCTTTAGTTGCAAACCCGAGCCATTTGGAAGCCGTGGACCCTGTTGTGGTTGGTAAAAC…
TRINITY_DN86425_c0_g1_i1	58	G	A	228	0.14941	0.17857	0.16558	1	GTTGACTCGTTTTGTGATGAATTTGATTCTGAACTCGCGTCATTGTTGTTGGTGTTCGTGCTTTGTGTTTGCTCATTGGACTCTGTCTGGGTTGACTCGTTTTGTACCGGGTTGTTGGTGGAGTCTGTAGTTTGAGTTTCATCCTTGGACTCTGTCTGGGTTGACTCCTTTTGTGTCGAGTTCAAATCTGAACTTGCACCATTGTTGTTGGAGTCTGTTTGTTCCTGGGTTGACTCGTTTTGTGCCGAGTTTGAATCAGAATTTTCTCCATTGTTGGTGTCTGTAGTCTGAGTTTGCTCTTCAGACCCTGTCTGGGTTGACTCATTAGTAGTGTCGTTATTCCCAGTCTGCTCCTTGGATTCGGTCTGTGCCGACTCGTTTTGGGCCGAGTTTGAGTCT…
TRINITY_DN101466_c2_g1_i6	1070	C	T	228	0.372114	0.89286	0.50325	2e-05	CCTGTTTTATTTAAAAGTTAAAAACCGATACCAAAACCAAATCTATAGATACGGTACGATACCTTATAGGTAAAGCTACCAAAAGAATATAAACATAACATGCATCAAATGTCAACCACTGGATTTGGAATCCAAAAATCAACGTCTAACCAAAATATTAAATAAATAAATCGAAAGGGTTCAGTCTTTATATGTGCTTGACATACATAATATATATATATATATATGCTTGCATATACACCCTCCCATCCCACTTGTCATATATGATAATATGTCCAACAAGATAAAAGAGTTTTAAACTCTAATTCATCTTTCAAAGGGAGAAAATTCACCAAAAACAAACCCCCCCAAAAAAGGACTAAAAGACCTAAACACTAGAAACCACTAAACTTCATTATC…
TRINITY_DN105621_c90_g2_i1	303	C	T	222	0.375	1	0.50909	0	GGAGTAGTGAAGTTCATTAAGGCCACGGATGGACGGGTTTTGGTAAAGGAAAAGGACATCACTGAGAGATGGCAGTCCTATTTCCACGACCTTTTCAACGGCGTTAGGACAACTCCAGATGATACCCAAAACCTCCCAAATATAAGTCGGCAAAGAAATATCTGCTACTGCCGTCATATAACCACAGAGGAGGTAGAGAGAGCCCTTCGAAAGATGGGTCGGGCAAAAGCGGTGGGGCCGGATAATATTCCCATAGAAGTATGGAAGTGCCTATCGGACGAAGGAGTTAGGTGGTTGACAACCTTGTTCAACAACATACTCAAAAGAGGAAAGATGCCAGATCAGTGGAGGAGTAGCGTTTTAGTACCGCTCTACAAGAACAAAGGTGATGCTCAATGA…
TRINITY_DN104749_c4_g17_i6	111	A	C	228	0.0344667	0.03571	0.03571	1	TGTACGGTCTTACAGTTCTGTGCCATACATATTTTCAAGCTCAAACATAACTAATAATCAAAGCTACAAATTACCTTCCAGCTCGAGTTTTGAAGTTAGCCATGAACAAAACTCGTCCATCTCTTCTGGAATTGTGTAATGGCCAAGCGTGTCATAGGCTTTGAATGTCAGGTTTTTGAAGCCAGTTGAAGATAGTTTCTGGGCTGACTTCTCCCCAAATCGAAAGCGTACCACATCATCAGCTTTTCCATGACATAGCAAAATAGGCAAAGATGAAGCACGATTTACAGCTTCCTCCCCTTCAACCTTCTTACTGAGGTCTTTTGCACATGGAAGCCAGCC
TRINITY_DN97502_c1_g7_i1	491	A	G	228	0.0664981	0.07143	0.07013	1	TTGAAATAAATGGAGCGTAAACCCTACCATCACCTTTTTCCCTTTACTCTTCCAAAACCAGACCAGACTGGCCGCTAGGGTTTCCACTCTGATCGAGTGTTTTGTAGATCAATCAATACCATCATCATGGGCCAACAGTCTCTGATCTACAGTTTTGTGTCCAGAGGCACCGTGATTCTCGCAGAGTACACAGAGTTCACCGGCAATTTCACCTCTATTGCTTCCCAGTGCCTCCAGAAGCTTCCAACAACAAACAATAAGTTTACATACGATTGTGATGGACACACCTTTAATTACCTTTAATTTGATTGCTGATTTTATACTAAAATTGCTAAATGCCTCTATTAATTACAAAAATTAGAGGGAGTAATCACACCTGCTACTCTGCTAGCACCTAGC…
TRINITY_DN102831_c2_g1_i1	309	T	C,A	228	0.0664981	0.07143	0.07013	1	ATCATATTCTTGATGAAATCACGTTGTCCAGGAGCATCAATGACTGTGCAGTAGTACTTGGTGGTCTCAAACTTCCACAAAGCAATATCAATGGTGATACCTCTTTCACGCTCGGCCTTAAGTTTGTCAAGAACCCAAGCATATTTGAAGGAACGCTTGTTCATCTCAGCTGCCTCCTTCTCGAACCTTTCGATCACACGCTTGTCAATACCGCCCAACTTGTAGATCAAGTGACCGGTGGTTGTGGACTTGCCGGAGTCGACATGTCCAATGACAACAATACTGATATGAATCTTTTCCTTACCCATTCTGAGATATCTTGG
TRINITY_DN104165_c0_g1_i6	2403	T	A	228	0.347838	0.67857	0.45649	0.01055	GTTACAACCGGTTTGACCAAAAAATGTTCGCATTAACCCGGTTTAAGAGGGAAAAGTTGTTTGGGTGTGACTGAGTTAAACCGGTTTTTGAAGAGGAATTGACCGGACTAAACTGGTTTAAAAACCTAAAAAAAGAACGGTTTGAATCAGTCTTGACTAAACCAGTTCCAGATTTACCCGGTTTGATTTCTTGAAGCGGTTTTTTTACCCACCTCAATCAAGTGGACTAGTGGAGTGTGGCCAAACCTTTTTTTAACACCTAGTGGTGCCTAGTGGAGCTGAAGCGTAAACCTTATTAAACAATAGAGGCTGCTAGCCCACAAAACCATTGACTCTATTAGGCCCATTTCAAAGATGATGAACTAAATTGTAGTCCCTAGGGTTTACTTCCAATCTTTT…
TRINITY_DN101029_c2_g3_i1	370	C	A	225	0.0962595	0.10714	0.10325	1	ACCAATTTCAGTTTGTTAGCAACTAGAAGATTCAAAATCTAGCCTATTGAAAAGATGTTTGGGATTGCTTATTGAAAACTACTTGATCAGTAATTTCATATTACCTGTTGAATTAGCTAGCTAGCGAGGAGGATTAAGCCCTAGAAGCATCTGGCTCCCACTGCCTGGAAGGTAAGTGACATTGTTACTCCTCCCCAATGTTGCAGAGATCTCCCTTGAAGCCTCAATTCTCCTAAGTTCAATCAACCCCATCCCAGCACCAGTCGTCGCATCAGAAATCAGCTTAGCAGCCTCACTCTCACCTTCAGCCCTAATAACCGCAGCACGCTGTTCCTGCTCCGCCTTAGCAACCACAAACTTAGACCTCTCCGCCTCCTGCTGCGCCACCTGCTTCTGCTC…
TRINITY_DN106458_c1_g9_i1	91	T	C	228	0.0664981	0.07143	0.07013	1	GGAAAAGAAAGGGGAGCTGGTGACGGTGGACGGCGGCGAAAAGGAGTTGGAGCTTGAGACGCTTTTAAAAGCGTCGGCGTATATCCTCGGTGCCACCGGTTCGAGTATTATATACAAGGCGGTGCTGGAGGATGGGACGGCGTTGGCGGTCCGTCGGATCGGGGAGAGCGGGTTGGAGCGGTTTAGAGATTTTGAGAATCAGGTTCGGGTCATTGCGAAGCTGGTCCACCCGAATTTGGTTCGGATCCGTGGGTTTTATTGGGGCGTGGATGAAAAGCTTGTTATTTACGACTACCTTCCTCATGGCAGCCTAGCCAATGCACGCTATCGTAAGCCTTCTTTTTTTTTTTTCTCTTTATTTTTATTTCGTTATGTTTACTAAAACATCTAATTTTATTA…
TRINITY_DN104478_c8_g4_i3	47	C	G	228	0	Mono	Na	Na	CCTTCCCCAAACGAGATTGCCGCCGTCAGAATTGAGTCTTGCCGGACATGAGACGACGTTGGCGTTGAGCCTCCCGGCTGGTTTGGTGAGCCTAGGAAGGCCGGAGATGGTGGTGGCGCCGGAGGAGAGAATTCGAGACTCCATGGATGTTGAGAGGAAGTGGTTGGAGTAAGAATGGTGGTCCTTGAGGAATGAGCGGGTGATGTTATCCTGCACCGGGTGATGTGTACGAACGAGCATGGGATGTTATCCTGCACTTGCTGATGTGTACAAAACAGGGGATATAAACGCTTCAATCTCTCACTTCGATGATTTATTTATTTTATTTACTTTTACTTAAACTAAATAAAAAAAAATTATTTACTTTATCATATCTTAAAATTCAG
TRINITY_DN92807_c3_g6_i1	700	C	A	228	0	Mono	Na	Na	GGCCCATTGAGCTTTCTTGATTCTGGTCCGTATGGAACGTTTATCGGAGTTTATGATGGTCATGGTGGGCCCGAAACCTCCCGTTATATCAATGATCATCTTTTTCAGAATCTCAAAAGGTTCACTTCAGAACAACAGACGATGTCGGTGGAGGTTATACAAAAAGCATTTCATGCAACAGAAGAAGGGTTTTTATCGATAGTTGCTAAACAATGGGCGGTGAAACCACAATTGGCTGCTGTTGGATCTTGTTGTCTGGTTGGTGTGATTTGCAATGGAAGACTTTACATTGCAAATGCTGGTGACTCGCGTGCTGTTTTGGGGAGGGCAGTTAAGGCTACTGGGGAGGTTATTGCAATCCAATTGTCGACGGAACACAACGCATGTATAGAGTCGGTT…
TRINITY_DN101367_c0_g1_i1	506	A	G	228	0.194824	0.25	0.22273	1	TTTTTTTTAGATTGTAAATAGTCTTAACTATCATAGGCTAACTGTTTAGTTGTAACCGAGCTACGGAATGGATACAGCCACACGATCAATCAATTCATGAATTTGATCGATAAAAAACCGACAGTTGGTCCAACGAGACACATAAAAACAACTAAAGATACAACCTTTTCATCATCAATCGTAGCCAAAACCTATACATATACAAACACATACAGCAAAAACGAGAAAAAACGAGAAGAGCTGAAATGTAAACTAACTCTTGAGGATTGTTTCAAGTGCTTCAAAGAATAAGGGGGCCATTTCCGGGTTTGGCGTTTTAACAGCACATTTAAGCGCAGGAACACCGACAACTGTTGTAAGTTCAATCAAGAAAAGGATGTCGCGTGGGATTTTGGCTGA…
TRINITY_DN73754_c0_g1_i2	217	T	C	228	0	Mono	Na	Na	TCGGTCAAACCCGTGCCGGTTCACATAGTTCACGTTGTTGTGTTCCTGTGTATTGGACGGGTCGTAACCGGGCCGAGGAGAAAACCTTTCATGTCCGTATCTTGAAGCTAGATCATCATGTGGCCCATAACCGCCTCTCTCTGGAATCATAGGGCCACCATAACCATTATTAGGACCAGCATTACCTTGCATAGAAGAAGGCTGACCCCTAACAGATATCCCCTTGGCTAGACCACCTTGAGATCGG
TRINITY_DN97789_c2_g7_i5	123	A	G	222	0.375	1	0.50909	0	TGAGTACACATAGGAGTAACCATATCCAACTCTCTGTCCAGAATGATAAGGGTGTTTATCTCAGGGACACCCATATCAGTTGAACTGACAGGTTCTTCAGCTTGCATCCGGTTAAGCATGTCAGCAACACGTACAGATGCTTTCCCTTTGGCCCTAACATTTGGTATCAGACCAAACGAGAACTCAAGCTTGTGGATAGCTTTGGCAATATGCCAAAGAGATGTTGTATCACCATCCGTAAGGCATTCTTTACAAGATAAATCGAGTTCAAACGATAATATATCTTCGTCCAGTGGAATAGCATACAACGGGAACTCGCCAATAGTTAGTACATTATGAACTTTTTCCTCCTCAAGAAGTTTTTCACATGCAACAGCGCGACGAGGAACAAAATAGAGA…
TRINITY_DN105425_c2_g1_i1	129	A	G	228	0	Mono	Na	Na	TGTGCTCTTCCGATCTCGAAGTGAAGGCTTCCATAAGGAGTATCATCGATAAACGAATCGTCGCAATGAAAGGAGGAGAAATTAATAATGAAGACTTGTTGGGCATACTATTGGAATCCAATTACAAAACAATAAAACAAGGGGATAACAATTCCGGATTAAGTATTGAAGAAATTATCGAAGAGTGTAAACTTTTCTACTTTGCAGGACAAGAGACCACAGGAAATTTGCTTGTTTGGACTATGGTTATGTTGGCTCAACACACAAATTGGCAAGCCCAGGCTAGAGATGAAGTTTCACTAGTTTTTGGGGGCCAAAAACCAGATACGGATGGGTTGAGTCGTTTAAAAATTGTTAACATGATACTCAATGAGGTGCTTAGACTTTACCCAGCACTGG…
TRINITY_DN95156_c0_g1_i5	451	C	T	228	0.0962595	0.10714	0.10325	1	TAAAAAATAAAAAAAAATCTTATTATTTCTGATGGCTGTCAAAATCTGACGTTGCCTTTTTTTGGCTTGATCCAAGTGTGATATCATGGTTGTGCTAAACCTGAGTAAAGAATTCGGGTTGGAATTTTGATAGAGTTAATGCAACCGGACTCAGCAATCGATATTCATTCTTTCATCTCAATATCTTACCACCGATAGATCGGTTTCAATCGGACTCGAGAGGATGTCGTCGCATTTTCTCTATCTTCACTCGCCTCCCATGCGTCCGACGTTACAACGCCGGCCGCACCTATCTTCCAGCTGCCAAAGCAAACCAAAACTGACTTGCCGTTGGATCAGTAGCCACGATTTCACACCACATGATTCGCTATCGCCAACTCATAATTCTGGTGCTACACT…
TRINITY_DN95431_c5_g1_i1	48	A	C	228	0	Mono	Na	Na	TCTTCCGATCTTTGTATCTTTTCCAACCCCTTCTAACAATTTCAGAAATATCAATGTATGTGGGAACAACCACTGCAGTCACTGTGTCACTAAACCATTGCTCCTCTTGGGTGCAGTTCTTCAACCCCCATGCTTCAACAGCCAGCCTGTAGTGTAAAAGTAAGGAGATTGAAACCTATAAAATGAATGGGGGCAAATAGTCCAAAAAGGTAATCTAAAGTTCACAATTTCCCAATAAAGGGTATGTCACTTTTT
TRINITY_DN98909_c1_g7_i5	416	A	G	228	0.324862	0.57143	0.41558	0.06464	GTCTAATTATCTACAACGTGTTGCATATTACATCTTATAGATTATTTTTTTATTGATTTTATTGGTGATATTATCACCTGTCCCTAAACTTCAACCTCATCCTCATCACCACCATCAAACCTCTAATCAGAACAAATCAAATAGAGATCCACAAACACAAATTATAAACCGTAAAACGCTGAATCAGAAAAGCCATTAACACAACTACTATGAAATCAACACCACATACACAGATCTAACTTTATATTACATCAAACACTCAAGAGCTCGTAAATTTCGTCACAGCCTTGGTCCCTTCTGACACGGCGTGCTTAGCCAATTCACCGGGTAGAACAAGTCTCACAGCGGTTTGAATTTCCCGAGAGGTGATTGTTGGCTTTTTGTTGTACCTTGCGAGCC…
TRINITY_DN105450_c2_g4_i4	1367	C	T	228	0	Mono	Na	Na	CTCATATTAATGTTGGTATAATGGTCTGATTTTAGTGACCAGAAAAACATAAAGAAAGAAACAAAATTTAGTTTTAACCACATGTTCTCTTACAAAACAAGAACCCAAGATTCAAGAATATAAATTAGATCTCATCTGCTGGTTCCTAGTTTCTCCTCCTTTTATCAGGTGGGGTCCTTGACCCACCAGCCTTCCTTTTCCTATTACTAGACTTAGGTGACCTTGACCTGTATTCATCATCCATCATCCCCACTTCCCCTTCTTCCACTGGACCAAAATCTTGACTTCTTGTTGACTTTGAAGAATGATATTGACCATCTTCCATATCATCATCATCCACCTGATTTGAAGATTTTGACCACTTCTGTTTTCTGCTTTTCTCTGATTCAGCAGCCAACT…
TRINITY_DN105658_c0_g3_i1	810	A	G	228	0.194824	0.25	0.22273	1	GAGTCCCCAAATCCCGATGATCTCATCCTATCAATCATTTCATCCCCCTCACCCGTTCTCGCAGCTTGATACAAACTCTTGATCAAAATAAGAAACGTCACTTCATTCGGATGACACCCCCATTCCCCCATCCGATCAAACAAACTCATCGCATCTTGTGTCTTACGAATCTTACACAAATTAGTAATCAAGATGTTAAAAGTCTCCACATTTCTCGGAACCCCTGCAACATCCATATCAACCAACACCTTCTCCGCTTCAAATTCAAGCCTAAACGGATCTTTCTTCCTACAAAGCCTACAAACACAATCAAGAATCGCGTTATACCCATCCGCCCCTATCTCAAACCCACCCCTATACATCTCTTGTACCAACCTCCTAGCCTCATCAAGCTTCCCA…
TRINITY_DN91844_c2_g1_i5	641	T	G	228	0.0344667	0.03571	0.03571	1	GAAATACAGTACAAATTCATATAACTTTTGTTGGATCACACAAACATCACACAAATCCTTCTTTTTTTTAACCTTAAACCACAATAGTTCTTCAAGAAAGCAGTAACATCTCCGATACGCCTCTCGTTAATCTACATACCATTCAACTTTATGACTGACTGCAGCTTCAGAATGCTCGGCTTTGAATAACATCAAGCCCCATCTCACTAGCATCTGTTGCCTGCAATTCCACCTGAATGCCATCAAGCTCTCTCTTGAACCTATCCTTTGAGCTTGCATAGATCATCTTGTTCCTCACCCTTGCGGTATCAGGAGACCATGCAATGAAGAAAATCCTGCTCTTTTGGACACCTTCTGGGGTCAAGAAATCATAATCAAACACAGCATATCGGCACTCAT…
TRINITY_DN101219_c1_g6_i1	438	T	C	228	0.0962595	0.10714	0.10325	1	GTCTCAGACATAGCATCCATTAGGAAACACTGGAATGACACATCAAGATATGAAATACTGATCAAAAAATGTTTATGAACTTTCGCTTAAATAAATATCCGCATGCTAATCAAGTTCTCACAAGTCAAATGCTAGTAAAAAGGGAACTCTAATTCTCACATTAAAATCACACTAAGCCAACCTTTGTGTGTTTATTTCGTAAGTAAAATGTACGTCAATCGGTTGCAGTATCACATGTTCGGTCAAAAGTCCATGCCACCCATTCCGCCTCCCATTCCACCACCCATTCCTGGAGCCGCTTCAGTAGCGGGTTTGGGGAGTTCAACCACGATAGCTTCAGTGGTGGTCATCAAAGAAGACACACTTGCTGCATCAACCAAAGCTGTTCTAATCACTTTC…
TRINITY_DN90885_c1_g3_i5	139	T	G	228	0.0344667	0.03571	0.03571	1	CGACACAAGCACGATGAACCAGAATTCAATAAACATCCGGACGCCCCACCAAGATTGTTTGTTGTACAACCTCGTTTCCGACCTGATGCCCTGTTGAAAATCAAGCTCGATGAAGCTCTTAATCTTGCCAATTCGCTTTAAGAACAGCGAGATGGGTATGATGCTCCCCTGTTTTCGGAGAAAGAATCACCCCCACATGTTGTTGTGCAAAACCCAGCTTATCGATATACTCGAGCAGATACTTTCTTTGGACCTGGGACTGTGGATAATATCAAATGCCATTTGAATGCTATTGATTCAAAAGGTGGAGTAGATGCGGTATTTGTGAACGGGATTCTGACCGGAATTCAACAGAGAAACTTAGAGGTGATTCATGTGCTTGTTTTCATTGCAAACCAC…
TRINITY_DN106806_c8_g2_i3	21	A	G	228	0	Mono	Na	Na	ACCAAACTGGAAGTCAAAGAAATTGCTGATATAATGTTGAAGGAATTTTTCGAGAGGCTAAAAGGAAAAGAAATTGAGCTTCAAGTGACTGAGAGGTTTAGAGACCGCGTTGTGGAGGAAGGATACAACCCAAGCTATGGTGCCAGGCCGCTTAGACGGGCGATCATGAGGCTGTTGGAAGACAGCATGGCAGAGAAGATGCTTGCACGTGACATCAAGGAGGGCGATTCTGTCATTGTCGATGTTGATTCCGATGGTAACGTGGCGGTTCTGAATGGTAGCA
TRINITY_DN108067_c2_g1_i3	1366	C	T	228	0	Mono	Na	Na	ACGAATCTTGTTTGTTGCTTCAAACCCGTCCATTTCCGGCATTTGGATATCCATAAAACAAGCATCAAACAAGTGAGGCGGTGTTAGTAATGAAATAGCTTTTCTTCCATTATCTGCACACACCACTTCCGCCCCGTATTTCTTTAGAGCACCCGCGGCTACCCGAAGATTTACATTATTATCATCAACCACTAATATTTTCCTCCCGGCTAACAATTTTGATAAAGATAACTTCGGGATTTCTCCATTTCTGGCACTATCTTTATTACCACCCATTGCTCGTTGTAATGAACCCGCCAACATATTTACCCTTAATGGTTTGGTTATGACAGGTGGAGAAGTACCATTGCTTTGGCGTGACCCGCCGATCGAATTCGTTAAAAGAAATAATTTTGGGGG…
TRINITY_DN101886_c1_g3_i4	300	G	T	228	0.0344667	0.03571	0.03571	1	CTAAAGATCTGTTATCCGGCTATGGAAAGTCATGAATGGAGAATTGTTACGGGTTGCGATCCCAAAAATACCAGCTGGAGTTATCATAATGGTGGATCTTGGCCAGTTCTTATATGGCTTCTCACAGCTGCATGCATCAAGGCAGGAAGACCCCAGACTGCAAAACGAGCCATTGAGTTAGCGGAAAGCCGATTATTGATGGATGGTTGGCCTGAGTATTATGACGGTAAGCTGGGGCGGTTCATAGGTAAGCAGGCTCGTAAGAATCAGACATGGTCCATAGCCGGTTACTTGGTGGCGAAAATGATGCTTGAAGATCCATCTCATTTGGGTATGATATCACTTGAGGAAGACAAACAGATGAAGCCTCAAATGAAAAGATCTGCTTCATGTTGATTA…
TRINITY_DN105302_c1_g1_i8	554	G	A	222	0.375	1	0.50909	0	TGCCATTTTGAGAGCATGTCATCTCCACCTACAGCTGCCCGTGCAGCAACATTGGCAGCAGTGGTTCTCATCTTATCATCTTCCTCTTTGTTTACCTTCTCGCGTATATTTTTACAAAATTACCAAAAAAGACTACGAAATGGTTGTGAATGCAACTATGTATATGTCATACCTTAAATGATTTCCCACGGCCATCTTCACCGTCACCACTACCTTCAGGCTCATCTGCTCTTTGGAGTTTTCCCGCATCGGCCTGCTTTTTCTCCCATTCTTCCCGAGCTTTTTGATTCATTGACATGATTTGTTTTCGAACATCAGACGTGACAACTGTCTGATGTCTTGGCTTCTCTATATCAACTCGCTGTTTTGAAAGTCGGATCAGGTTGCTAATCAATCCAC…
TRINITY_DN93591_c2_g1_i6	256	A	T	228	0	Mono	Na	Na	AAACGATTTTACCCAAAACACTTTTAAAATTAAATAAGCTCACCCAAACACCCTAAATAGCATTCACGAATTTTTCAGAAAGTGATAAAAACACGTGGCAGGAGTAGCATCTAGATTGACGGTTGTGAATGGGCCACGTCCCCATATATCATATCCAATAATAAACGGTCTTGCTTTACTGCTACTAATCTCCCCACAGAGAGAGCTCCATCAAGAAAAAGGGGGGAAAATGGCCTTCAACCTTTCTTCTCCAATAACAACTCTCCATGCTCACTCAAACCCTAGACCTACTCTACACTCCAATTCAAAGCCGGTGAGCTTTGTTGTGAGATGCAGCTCGGAATCCGAGAGATTCACCGCAGATGTTCCGGTCACCTCACCGGAACCTGTTACGGTAAA…
TRINITY_DN108344_c1_g1_i1	119	A	G	228	0.17302	0.21429	0.19481	1	GCGGGAAGGGTAGGGATGGTCCAACGGCGGCGACGGCTGGATCGTGAGGAAGTGGTTGTTGGGAATGTGAAGGGGGGTGTTGTGGAGGGTTTTTAAGCAACTGGAGGAGGAATTCACCACCGTTGATAGGAGGTGGTGGGGGAGCATCACCTCCACCGCCGACCATGGTTTGTGCGGAGAGATGAGATCAGTTGAAAAGGAGGATACAACTTGTAT
TRINITY_DN70533_c0_g2_i2	7	A	C	228	0	Mono	Na	Na	GAGTACATTCGTTTTGACCTCAACACGGTGATCGCGGCAAAACCAAAGGATGAAAAGAAACAACTCAAAGATCTCACCGGGAAGCTTTTCCAAGACTTGGCCGATTTGGACTATGCAGCAAAGATCAAAAGCCCGACGGACGCAGAAAAAAGTTACACTGCGGCGGTATCTAGTCTTAATGATGTTCTTTCTAAGCTCGGTTAAACTGAAGTTTGTTTGTTAATGTGAT
TRINITY_DN93495_c1_g5_i1	917	C	A	228	0.347838	0.67857	0.45649	0.01031	CCGTACCCTCCTTCTCCGATCACATTCTCATCAGCCAATCCATTCGTCGCCGCCTCAAGCTCCCTGAGCGTATACCACCGCCCCCACCCTAGATGCGACACCTGCGGCAACACCGGATTACCACCGCCACCGCCATACGACGCCGTGTCGGTACTCGTAGCCCTACTCTCACCACTCGATTGCCGATCGGAAAACACAACACGGTGTTCCGACTTCCCTATGTCGATTTGAATCTCCGGCACTGCCATACGGTGATCCACCGACTCGTGGTGGACGATCTCCTGAATCTCTTTTGATACCGCGGGGGTTAGGGTTTGGCTAGCTTTCTTACTGGAATGAGAGTGCCGCCGGCGGGAGGTGATGCACACGGAAAGAAGGAAAAGAAGGAGGACTATGATA…
TRINITY_DN98670_c3_g6_i1	1545	T	C	228	0.123857	0.14286	0.13506	1	CTACACTATTATTTCGAAACTCGGGTGGTTCCGGGGAACCACCCATTTTGCCATTAGATCCGCCCCTGGTACGGTCAATGAACACCTCAAGTGACATTAGCTTGGTAGTCAACGGTCATAATTTGAGTGAAATTTGGTAGTAAACAGAGACCAGGTTGGGGCGGTCGGTTGGATTTATTTTATGCTTGAAGCTTCAAAGGGACCATGATTACAAAGTTGTGATCTGAATTCTGATAACCCTAATGAAGGATACAACTACTACAATCATTGTACCAACTTAACCCAGTAATCTCTGATGAGTGAGACAAATGGCATTCAAGATAAATAGCCTCTGGTTTTCAAACTCTCAACGCTGTCCCTGATTATCTGCTCCAGAGGGGTGAACTCAAGACCCAAATC…
TRINITY_DN100181_c3_g5_i2	357	A	G	228	0.0344667	0.03571	0.03571	1	GATAAAGATGCTAAACAGCCAGAACTTGAGGTTGTGAGGATTCTTTGGGATGTTCTGATGGATGCTGTTCAATGGTCAGGAAAGAACCAACAACAGAATGTTAACCTGGCTCTCCGACAGGTGAAAACATGGGCAAAGTTGTTGAACACATTCTGCACAAGTGGAAAGCTTGAGCTAGAATTGCTTTACAAGGTTCAAGTTCAATGTTATGAAGACACAAAGTTAATGAAATTGTTCCCTGAAATGGTGAGGTCTCTTTATGAGCAAGATGTTCTTGCTGAAGACACTATACTTCATTGGTTCCGTAAAGGAACCAATCCAAAAGGAAGGCAAAGCTTTGTGAAGGCGTTGGAGCCATTTGTGAAGTGGCTGGAAGAGGCAGAAGAGGAGGAATAGACA…
TRINITY_DN74338_c1_g1_i7	97	A	G	173	0.214914	0.28571	0.24935	1	GGATTATGTCCCAACGGTATTTGATAATTTCAGTGCCAATGTGGTTGTGAATGGCAGCACGGTTAATCTAGGCTTGTGGGACACTGCCGGACAGGAAGATTATAACAGATTAAGACCGTTGAGTTATCGTGGGGCGGATGTTTTCATTTTGGCATTCTCACTCATTAGTAAGGCCAGCTATGAAAACGTATCTAAGAAGTGGATTCCAGAATTGAAGCATTATGCTCCTGGTGTCCCTATCGTTCTTGTTGGGACGAAACTCGGTGAGTATATCACATTCTTCTTTCGGCCATAATTCTTCATGCCTTTGATATGATTTGTGATTTGGAAA
TRINITY_DN93682_c0_g2_i1	181	C	G	228	0	Mono	Na	Na	CCCCTGAAAATTTTCGGACTCCATAAAAATACTTGCCAAGTCAATCACACTAACAACTAACAATATTTTTCCCCTAAAAACAAATATTTTATTATTTTTAATAACGAAACGGCGAACAAAAATAGGAAAACCAAACGAAATCAATTAAGAAAGTGAAATCAGAATATTCCATTTCAACTTCGTTCATTTGACCAAACTACCCCTCTCATAAATGTATACATGAGGCAGGCCTAGCGGCAAGCCCTGGTTCTTGACATGTTGGGTTTGTCCACCGACACACGTGCCCTCTTCCTGTCCGTTTGATCTTGCTTCTCCATGAACTCCTTCAAATCGTCACCGAACATCTCCATAAACGTGTTCTGCAGATCCTCCATACTTTCCACCTTAGCCCCGGCGTTT…
TRINITY_DN101239_c0_g1_i4	609	C	T	228	0.0344667	0.03571	0.03571	1	GGATCAATCCAGGGTATGATATTGATTTTAATAGATTTTATTGTTGGAATTTTTCACTTTTGAATTGGGAATTTGGTGTTTGTGTAGAAAGTTGCAGAGACGAAAGAGAAGACGAAGGAGATCTTGTCCAAACAAGCGGTTAAAATCGCCAAACAGGCTGAAGAACATGAAAGTTTTATCACAAAGGTTACTCATTTTATGGGTGTCTTTGCATTTGGGGGTTTTTGCTACATTTTGGGTGCAAGGCCACAAGATATCCGATATGTCTATTGTTTAATCTATATCACATTAGTTCCACTTAGGTGGATTTATTATCGCTACAAGAAGTGGCATTATTACCTGCTAGATTTTTGTTACTATGCCAATACCATCTTCTTGATCATGCTTTTGTTTTATCCT…
TRINITY_DN106114_c1_g2_i6	3012	A	G	228	0.123857	0.14286	0.13506	1	AACTTCTTCAAACCTTCAACTTTGATTTCAACTTCAAAATTGGTTTCTCATCGGTGAGGTGAAAATCAACCCTGTCATCCTCAAAGCCGATACACACCGATTCATCTCTATCCAATTTCGAAATAAGATCCAGAAAAACCCTAGACTTTCAACTGTTGTACCATTTCAATGTGCATCGAACCTTAATTGATCCAAGGCCTGTAAATACATACACTATTCAAAGCCATCTTTACAGTTTTAATTCCAACTTTTACTTATATTTCCTTAAACCAAAAACCTTGATTCATCATCAGATCCATTTGACTTGAACAACATCAGATCTTGACAAAATTTGATTGCATTCTCTTTCTCTCTCTAACTTGTTGTAATTGAGGGAGAGAGAGAGAGAGAATGATCCAG…
TRINITY_DN102772_c4_g3_i1	252	C	T	224	0.374681	0.96429	0.50844	0	AACAGCGATCTCCATCGGTGTCACGTTTGAATCACATACAACAACAACAGCAGCAACAACAATATAATTTGAGTGCGGGCAATGCTGCTAGGATTTACGGGCAGATGAATTTTGCTAGCGGCCAGCAACAGAATCAACAAATTGGTCAGATTGGGAATGCGAATTTAGCCCGGTCAAACTTGATGGGTCAAACCGGCCACCTTACCATGTTGCCAAATCAGGCTGCGGCAGTTGCACAGCTTAATTTGCAGCCCCAAATATTAGCATCGCCAAGGCAGAAAACCGGGTTAGTTCAAGGCTCTCAATTTCATCCTGGAAATACAGGTGGGCAATCAATGCAAGGGATGCAAATGGGGATGAATGTGATGAGCTCTTACAATTTGAATTCTCAAATTAGGG…
TRINITY_DN98083_c2_g6_i3	377	G	A	222	0.375	1	0.50909	0	TGTGCTCTTCCGATCTCCCGATTTGAAGACGGGCGGCTTAAAATGTAAGCTATGTAGTTTCCTTTAAAGCACGCCGAGACAACATTACGGTGTACAGGATCTAGCGATGGCTACTGGTGCCGGCGGGAAGGTTTCTTTCAAAGTTACTCTCACCTCCGATCCGAAGCTACCGTTCAAAGTGTTTAGCGTTCCAGAAGGAGCTCCATTCACTGCTGTTCTTAAATTTGCTGCTGAGGAATTCAAAGTTCCTCCCCAAACCAGTGCCATCATCACCAACGATGGTGTTGGAATCAATCCTCAGCAAAGTGCAGGTAATGTCTTCCTTAAGCATGGTTCAGAACTACGCCTGATTCCTCGCGATAGGGTTGGTGCTTAGGTTGGCTGGTTTTATAAACCTTC…
TRINITY_DN99862_c0_g2_i2	298	A	C	228	0.0344667	0.03571	0.03571	1	TGAAACTAAAAAAAAGAAATCTATAGCATGTGAAACGGGTTTTAAGTACGACCCGGGATATGAAGAGCGATTTGTTCCGGGTTGAACGCTATCGTGGAAAGTCAACGATATGGCATCCATTTCTAAACTTCACCATTGGAGAACAGAACAGAGATGATACAGAATACCAATCATGAAACAAACACTAGTGATTTTAATTTCACTCATTTTCTTGATTGATAGCAAACCATTATCAGTAAGAGCAAATTCCGATGATGAACAGTGTAAGGCATGGCTCGTCCAGTCGATTCCTACTGAAATGCCCAATCTCTCTCTCGTTCCCGGCGTTCTCGCCACCGGGGATGTGTTTAGATGGTTAGCTGGAAATTCTTCACACAAACTGGATATAATGGCACAGTA…
TRINITY_DN89287_c2_g2_i3	444	C	A	228	0	Mono	Na	Na	ACAGCTAATTGCATATAATAACACCTTTAACATGCAAATAAAATGTTTGATGGCATTGAACTACAGTCACACCACATAAGCTGTGTAACGTCCACATGTTCACTATATCATCGGAAAATTTGTACCTAAAAACGCCGATAAATGTTTCTGTTAACTAATTTCATGTGAACATATCTTTATGTTGCATATTCTTCTGAAAGTGATTTTGATGATGCTGGCTTGTCGGTTACCATAGCAATATCGTGTACATGTGTAATATCGTCATCATCCATTTTTGGTTGTTTGTAGTCTTTTGGAAGCGGGTTACAGTTGATTGTATACCAAACTGGTCTTTCTTCTTGGAACAATGGGTGCTTGCAAAGTGTTGGGCATTGGACTATGAGAGCATATTTGCATGTT…
TRINITY_DN100323_c1_g1_i4	528	G	A	228	0.233378	0.32143	0.27468	1	CGGGACCCACTTTGAAAAAGTGCTTCTTCTTGAAGAAGGTCACGGGTCTGAACCGATTCAAGTGTCTCAACCACCTGGCTCATAACAGGCCTACCTTTAGGGTTTTGACTAAGACATTGGTAAGCCAAATTGGCAACTTTGATGGCTGTTTTAGATGAATATTGACCTTCCATTCTAGGGTCAAGTATTCTAACAAGTTTCTTGTTGTGGACTAGAAGTGGTCTAGCCCACTCAACCAGGTTGTGCTCACGGCTAGGCCGGCTCTTGTCCATGGCTCGCCTCCCAATTAACATCTCAAGAAGCACCACCCCGAATCCGTATATATCACTTCTTGCTGTCAAGTGTCCAGTCATGACATACTCAGGTGCTGCATATCCATATGTACCCATAACTCGTGTC…
TRINITY_DN99106_c1_g2_i1	571	T	C	228	0.363257	0.78571	0.48571	0.001	GTGGTAACTCCGCAGCCGGTGAAGATATGCTCAACCGTTTCATCATCAGAACCACAAAGGACGCACACGAGAACCTCGTTTAACTACTCTCTAATATGTATGTTATCCGAATCGGATCCACTTAACCGTCACTTGTGAAAAACATAACCTGTTGCTGAAGTCAGGATACGATACCAGACTTACCAGTCCCCAATCTGTAAACAAATACCAAATTAGGGCTTGTTTCTTCACTGCTTTCCAAAACCTTCTGGGAACGAAAACGATGGATCGCGATGCCACAGCTGACGTCAATGCTCCTCACTCTATGGGCACAACAATCATCGGAGTTACTTACAACGGCGGCGTTATTCTCGGCGCCGATTCACGAACCAGCACCGGGCTGTATGTGGCTAATAGGGC…
TRINITY_DN90903_c0_g1_i1	967	C	T	228	0.0962595	0.10714	0.10325	1	GACTTTTATATTTCCACCTGTCCAGCTACTGCTTTCTCATGAATATTTCTTAATATATTCTTTTACAAGCAACTGCAAGGTATACCCTAGACATGAACTAAGATACCATAATGACCGCCTTTAAGATAATATAGCTAGCTAGGCTGGGCTAAACAACCATTCATTTGTTTGTTTGTGTGCTATTGTTGTTCACATGCTAAAATCAAAGTAACACTACCTTCATTCCACTAACTGACAACCCTTTCACAAAACAACATTGCAAAGATAAAGCTTATTTGTTTAGGTCACAAAAGATAATCAGCATTATTACAGTTGAAAGAAAACATTTCTTCATCCTAGGAATCAAATTCAACCTTTCTTTGCAAATCCTTGCAATGAACTGCCCAACCCTGCCCCCAC…
TRINITY_DN96823_c1_g5_i1	797	C	T	228	0.0664981	0.07143	0.07013	1	ACTCTTCCATCGGTTCGGATGATACAGTGTATCGCTACTTATGTCCTAGTAAAAAGATTGGAAGTATAATGGGAAGGGGTGGGGATATTGTGAAACAGTTGAGATCTGAGACTAAGGCGAAAATAAGAATTGGTGAGACGGTTTCAGGGTGTGATGAACGTGTGGTCACTATCCACAGCACGAGTGATGAAACAAATGATTTTGATATGAATGATGATCGTGTGTGTCCAGCAATGGATGCTCTTTTCAAAGTGCATGACAGAGTTGTTACCGATGATCAAGTTGCTGGTGAGGATATTGATGATGAGGAAACACCACAAGTTACGGTTCGCCTCCTTGTGCCATCGGATCAGATTGGATGTGTTATTGGAAAAGGGGGGCAGATAGTTCAAACTATAC…
TRINITY_DN97702_c0_g1_i1	247	A	T	228	0	Mono	Na	Na	GATCAAGATGGTGGAAGAACTAGATGGTCATATCATGCGTTGTGTACGTGATCAAAACGGGAACCATGTTATTCAAAAGTGTATTGAATGTGTTCCCGAAGAACATATTCAGTTTATTATCACAACTTTCTTTGATCAAGTTGTGACCCTTTCAACCCATCCATATGGCTGTCGTGTCATACAGAGGGTGCTTGAGCATTGTGAGGATGTTAAAACTCAAAACAAGGTGATGGATGAAATCCTTGCATGTGTAAGCATGCTAGCACAAGATCAGTATGGAAATTATGTCGTTCAGCATGTATTGGAACATGGAAAGCCACACGAGCGCTCAATAATAATTCAAGAATTGGCTGGGAAGATTGTTCAAATGAGTCAACAGAAGTTTGCATCAAATGTGGT…
TRINITY_DN96425_c0_g4_i2	311	A	C	228	0	Mono	Na	Na	AGAAGATTTATTATAAGATCTTCTTCTGAGAAATTCGCCTTCCCGAATGGCAAGTGAACGATTCCTGTTTTGTCCGCTCGGAATTCCACTTTTCCCTTCTTGAATTCCTCTATAGTCTGAGGTACAGTGGTGGTCACAGTCCCGGCTTTCGGGTTTGGCATAAGTCCTCGCGGTCCCAAAAGTTTCCCCAAACTTGCAACCTTAGGCATCATATCAGGAGTTGCAATAAGTTTGTCAAAGTCCATGAATCCTCCTTTAATTTGTTCTATCAAGTCCTCTCCACCAACTATATCTGCTCCTGCATTTTTCGATTCATCGATCTTTTCACCTTGAGTCAGAACAGCCACTCTAACAACCTGCCCAGTGCCCTTGGGCAAATTCACAGTTGCTCTCAGCTGT…
TRINITY_DN104621_c4_g4_i2	174	A	G	228	0.123857	0.14286	0.13506	1	TGTTGGGCAAAGCTCTTGGAATTCCTGAAAATAGTGTGAGAACATTCGCCGAAGCAGAGATACGTGCTGGCATAATTTTTCAGGTTTCCAAACTCTGCACTATGCTTCTAAAGGCGGTTAGGACCACACTCGGGTCTCAAGGTTTTGATGTTCTTGTTCCTGGGTTGGCTCATAGAACTTTAATACAGGTGCACTACCATCATCTGTAGAGGAACCTATTATTCTTATCGTCAGCAAAGCCGATGGTGATGAGGAGCTTGCAGAAGGGCTCGTCTTAGAAAAGAAGTCATGTCCTCTAGGTGTTCTGCTAATTGTTTTCGAGTCTCGGCCTGACGCATTAGTTCAGATTGTTTCTTTGGCGATTCGTAGTGGGAATGGTCTGAAAGGAGGTAAAGAAGC…
TRINITY_DN72148_c0_g1_i1	83	T	C	201	0.14941	0.17857	0.16558	1	CACAGCAGGCCTTGCACACAACACTTCCAACAGAACAACCCCAAATGAGTACACATCAGATTTGTCCGTGAGTTGTTGGCTTTGGTAATATTCTGGATCCATGTACCCGACACTACCCTTCACCACCGTCGTAACATGGTTTTGTGATTGGTCTCTAGGGCCTAGCTTTGACAAACCAAAATCAGACACCTTAGCAACCCAATTTTCATTCAGTAAGATGTTTGTGGACTTCACAT
TRINITY_DN102805_c5_g3_i1	437	G	A	228	0.0344667	0.03571	0.03571	1	CGTGTATCTTTGAATTTCTGAGTATTTTAACTAGAGCCTTATCACCAGTATACTTTTGAGATACAAGGTAACTGAAACCGATACGCTCTCCATGCCTGAATGGAACTGTTCCATCATTAGCAACATTAACTCCATCAAAGCTAAGGATTATATCAGAAGGACTCAAGACATTAGATTCTGGAGCAGTGGGTTCAATTCTTTTAATACGGACACCTTTATGCTCATTACCCATCCCCATTGACATGCGTAGATCTGGATTCTCCATCTTTTGCCACTCAACTCCAAGTATTGGAAACCCTGTATATTCTCCATTCTTCTCATAGTCCTGAATAAAATGAGTAATAACTGGAGTTGGTATAACATAACCAATATTCTCTGCATCTTCATGTTTAAGAGACT…
TRINITY_DN104423_c0_g1_i11	729	T	C	228	0.372114	0.89286	0.50325	3e-05	TGGTGGAGATCCATGGCTACTTTTACCCGAACGAAACCTCATGTTAATGTTGGAACTATTGGACATGTTGATCATGGAAAGACGACACTGACCGCTGCAATTACAAAGGTGCTGGCAGATGAGGGGAAGGCCAAGGCTATTGCCTTTGATGAAATTGATAAGGCTCCTGAAGAGAAAAAGAGAGGAATCACAATAGCGACGGCTCATGTGGAATATGAAACTGCTAAAAGGCATTATGCTCATGTAGATTGTCCAGGACACGCTGATTATGTTAAAAACATGATCACTGGAGCTGCTCAAATGGACGGGGGAATCCTTGTTGTTTCCGCACCTGATGGACCCATGCCGCAAACAAAGGAACATATCCTTCTTGCACGCCAGGTGGGTGTGCCATCACTT…
TRINITY_DN100601_c0_g1_i4	846	A	G	228	0.363257	0.78571	0.48571	0.00088	GCCCTAACATATACTTCAAACACGAATTTCCTACTTTCCAGAAAGGTTTGTGACGGTCACATTTAATAAAACAGTTGATTAAAACCGAATATTTAACACTCATAAAGCAATCATAGCCCAAAATTCAGCCAGTACAAGCCTAACCGGAATGAATAAGGTCCGGACAATTTTTACTCCGACCAATTCTTTTTCATCTGCACCATAAACCTTTCTCATTCAAAACATAAGTCACCATGTGTTCATCCGTCAAGCACTAGAACATACATTTATAACCAAAGTACAAAACATTACATGCCACCAAGATTTCAACCAGCACAAGGGTCAATAACCTGTCCCATAAACAACACCACCCCAGTCATATCTTCTCTAATCATAAACAAAAACGGGTGATCCGCAACA…
TRINITY_DN90434_c2_g2_i1	945	T	C	228	0.280043	0.42857	0.34286	0.29606	AAGATGGTACAATTTTCTTCTCTTTTGAGCGGACTGACGAAAAGCATTTCACCTAAAAAGGGGAAAAAACGAAGGATTAATCTTGGAAGAGAGACTACTGAGGCTTTGGCCAAGGAAGCACGTAAAAGTGGTTTATTATTAACTTCTCCTGGGAATGTTTGTGCCAAAGGGTCTAGTAGTTACATTGCAGCTTATTCTAAGGGTGGAAATAAAGGAATTAATCAAGACTGCTTCATTGTATGGGAGGGTTTTGGAGGTAAGGAAGATGTGATGTTTTGTGGAGTTTTTGATGGGCATGGGCCTTGGGGGCATCTTGTGGGGAAAAGAGTAAAGAAAGTAATGCCGGCTTACTTGCTACATTATTGGCAGGAAGCTATGGCTAAATTTTCAGTCTTGATG…
TRINITY_DN106479_c2_g1_i7	846	G	T	222	0.375	1	0.50909	0	ACCTCCTCGTCTTCGCCCCCTCTTCTTTTCTTATTGCCTCCCATTTCCTTCATTTTCATCCGTGATAACCGTTCAGCCTCCGTCACACGTTCCAACAGTAACAAAACTTCCTCTTCTTGGGCAGTAAACTCCGGTAACTTTTTGCCAATAAGTTTTTCTATTTGAATATACCACTCCAGCTCGTACTGGTTCACTAGTGAAATAGCAACCCCAGATCGCCCTGCACGTGCAGTTCTTCCTACCCGATGAATATAATCCTTTGAGTTTGTGGGGATATCATAATTTATAACCATATCAACAGAAGGAATATCAAGTCCTCTGCTTGCCACATCAGTGCATATAAGAATATTACACTCTCCAGCCTTGAATTTGTTCAACGCACCAAGCCTTTTTGCCTGA…
TRINITY_DN108122_c1_g1_i3	2552	T	A	228	0.17302	0.21429	0.19481	1	ATTCAGCATTATGAGTTTGGTCATGCTCGATAAAATCCAATGCTTCATCCATGGTGACAACATTTACACGACTAACCCGGTTTTTGTGAGTCACACCATATATCTTGTCAGCAACTTTCACAAGTTCTGGTCGGAAAGTTGTTGTAATGAACTGTGTACTTGCCATATCAGCCAAACGACGAACCATATATCCAACTGCTGTGCGGTACTGAGGGTCTAGTGCAGCATCTATCTCATCAAAAAGGTAAAATGGAGCAGGATCACATCGCTGTATGGCAAATATCAGTGCCAATGCAACCACAGTCTTCTGACCTCCAGACAATTGTTTCATGGACTGTGTCTCCCCTTGTCCAGTGAAAGAAACCTTCACTTTTACGCCAATGTATTTTTCGACACGCC…
TRINITY_DN83845_c1_g1_i6	119	A	C	205	0.0962595	0.10714	0.10325	1	CAAGCTCCAGGAGGAACATCTACCTCTGTGAGTAATTAAAGTATTCCATGTGGCTTTTTCTCGACGGTGGAGGTTGGAACCGGAGCACCTGCAGACAACTGTTGTACCGACGAAACTAATTGACGCTTCTTAAGCAAGTTCTCCTCCCTCTTATTCTTCCGGATCTCAACCATATTATCCTCTCTCCGCCGCCTCCCTTCCTCCGCATCGACGGCCACCTTGTAACGGTTCCGTCGAACCTCCGTCCTCGCGTTCGGCCTCAACGACATGATCTGAATACTCAAATTGAAAATCAAACCCTGAAGAGAGAATTTAGAGAGAGAGAGAGATTTGATTATTGAGGGGGATTTGGATTATTAAGATCGGAAGAGCACA
TRINITY_DN82668_c0_g1_i3	378	A	G	228	0.333438	0.60714	0.43052	0.03181	GCTGTAAAAGAAACCTCAAGGAGCTGCAATGGTGCTACCTTTCTAAAAGCTGATGATATCAAAACTTCAAACGCACAACACATTGATGATGCTGTTAATGTCCATGGAGGGCAGAATCCTGTCAAAGAGGGACCCGTAACACAAGTTGCAGATGTTAAAGTTACTGGCTCTGGTGTAACTGTGCAGCATCAACTTTATAAAGATGCTGATGACAACAGGGTTGACTCTTTGGTGATGGCACGATTGAACATTCTTAAAAACAGAGAGCGGTCTAATGCTATTGACCTTGAAGAAGCGGGAGCTTATGGTGAAGAAAGAGATAACCGTTTTCAGGATCAAGATGCTGTTGACAACAGGGTTGACTCTTTGGTGATGGCACGATTGAACATTCTTAAAAAC…
TRINITY_DN99509_c3_g5_i3	24	T	A	228	0	Mono	Na	Na	GCATATGCTTGGACATCCTTCAATACCAGTGGAGTCCAATTTATGATGTTGCTGCTATTCTGACCTCAATTCAGTCGTTGCTCTGTGATCCGAACCCGAACTCACCTGCCAACTCCGAAGCAGCAAGGTTATTTAGTGAGAATAAGCGCGAGTATAACAGAAAAGTGAGAGAAGTTGTAGAGCAGAGCTGGACCGCTGACTAAGCTGGTGCGTGGTTCATGTCTTAACTCTTATCATCTCCTTGTGGCCTGTAATATTGGTATCTTAAACCACTTATAACAGTAATAACGAATGTTGTGGAAACTATGTTTGTTTGAAAGTCTTAGCTTTTATCACTTTTTATCTGCCTTTTGCTGCTTTGCCTATTAGAG
TRINITY_DN102732_c3_g4_i2	335	A	T	228	0.194824	0.25	0.22273	1	TCCGATCTGCCAGGGATTAAAGTTTATGGTGGTTCAATTGATAATGTGAAGGGGTGTACTAATGAGTTGGAAAATGGTGATAAGCTATCACTTGGGGCTGATATTAATATAGTCTCTCTTCACACACCGTGCCACACGAAAGGGCACATAAGTTACTATCTGACTGGAAAAGAAGAAGACGAACCTGCTGTGTTCACTGGCGACACACTGTTTGTTGCTGGTTGTGGCAAGTTTTTTGAGGGCACAGCAGAGCAGATGTATGAGTCACTGTGTGTCACTTTGGCATCTTTGCCAAAATCTACTCGAGTTTACTGTGGCCATGAGTACACAGTGAAGAATTTGCAGTTTGCTCAAACAGTTGAACCAGAGAATGCCAAGATATCACAAAAGTTAGCATGG…
TRINITY_DN100658_c0_g1_i4	75	C	T	228	0.123857	0.14286	0.13506	1	GTGAATCGTTTGAATGATGGTCGTTTGTTTAGACGATAAAGTGTTCTTTTTGCATATATTGTTTGGAAAAATGGCGAAGCTCTCTCTTTCAACTTGAGAACCACGAAGAATAGGACGCGATACCCAACCAGAATGGCGAATATTGCACACAGATCCCACCATTTTGAGTGATCCAAAGGTAATCGGTACATTTTTGTGATAACTTCTTCCCCTGTCAATTTCGGGTCCCCTGGTGCTAAGCCGTCGAACACTAACCCTAACATGTCGTTTTTGTACGCTCCCTGTTTTTCCAAACGATAACACTATTGGTCATACAGATAAAGTGTTAAAAACATGTAAGTTTTTATTCAAGTTAAAACTTGTCATGTACTTGAAACACTTTTCGTTGAACATTATAAA…
TRINITY_DN103071_c0_g2_i1	561	T	C	228	0.194824	0.25	0.22273	1	CACTATACGAGTGAACATCATCCTTAGTAGTATTGTGGTATTATCGTATCCGGTACCGATGTTTATTTTTATAGTTTTTGACGACGAAACTCCTACTCTGGTAATGCGAAGAAAAACAACCGTTTTCTCACCACGTAACACATAAAGAAAAAAAAAGTTCGTTTTACTACCAATTGTATCTTGATGATGACAAGAGTCTGCACCGTTTAATTTTTTGTTTTAGAAAAACAAATCGAATTCGTCTATTCCAGATCGAGTTAAACCCGAGTCAACTCGTTCAGCTTAGACTAAAAAGCGAGACATAGACAAGTATATATATAAATCCAGCTGAGATCCAATCCAATTGGCCATGTGATCCATGTGGTTCACAACTTAACATCACAAACCCTACCTAAATTC…
TRINITY_DN101438_c0_g3_i3	1033	C	A	228	0	Mono	Na	Na	GGCATGTTCTTATAGGTTTACCACATCAGTAAACATCACAGCAACTCATGTTGCTCTAAAATCAATTCTGCATGATTCATTGATTGAAATATCGCGTGTTCTCAAACTATTATCGCGCTACAAAAATTCAGAAAATGTGATACAATCTTCAACCAAAATAATAAAATCTGCTTGTGATCACCAACTAAGTCCATTCAAATCAAAATGCTTGCTACTTGTAGCTGCATCATTCCCATCATGGGCATTAAGGTCCAGTTTCTGTCCAAAATATGGAAACTGCAACTTCTGTGGCATCTCACCATTCCCTTCCTTCACAGAATCTGTGTTTCTTTGATTGGTCAAAATGACGTTTTCGCCCCTTTCCATTAATCTTTCCTCAGTGTAGCTTCTAGGGGTATT…
TRINITY_DN98208_c2_g1_i10	887	A	G,T	222	0.446315	1	0.55909	0	GTGAATCTAGGCGTGAACTAACGATCAAACCCTTTGAGTCCACAAGCCAAATCTTCTTCCGGGTCTCTTCTAGTGGAGCGTTTGTCTGTTTTGATATTTCGAGAGCTATGAGTTCAGCAATGCCTGTACCAGCCTCTCCAGCTCCAAGGAACAGAAATTTATGATCTGCCAAGGATCCACCAACTAACTTTAGTGCAGAGATAAGCCCTGCAAGCACCACTGATGCTGTCCCCTGTATGTCGTCATTAAAAACAAGATGGGTGGTTCTATACTTTTCAAGAAGATCAAAGGCATTGTGGTTTGCAAAATCTTCAAACTGAATGAGGACCTTTTCCCCATAATTTTGCTTGACAGCAGACATGAACTCGTTTATAAGGTCGGAATACTCCTTCCCACATG…
TRINITY_DN86692_c2_g1_i3	186	T	C	228	0.214914	0.28571	0.24935	1	TATATTGAGAATGTTAGCACCAGGCACATGGCAGAACTGTGAGAGTTTCTGCTTTGTGTTTTCCAACAATGGCTGCGCGGACCGACATGCTAAAAAGTGAGGTGTCAAGCCTAATGCTCGCAGTTCTCGAACACTGTGTTGCGTAGGTTTTGTTTTCTGTTCCCCAACAACACCAAGCACAGGTATAAGGCTAACATGAATAAGGCAGAAATTATCTGGTCCCATTGAGAAATATAACTGCCTCAAAGCCTCTACGAAGGGCATAGACTCAATATCACCAACTGTCCCTCCTAGTTCTATCACACACACATCTGCTGGGCCCACTTTTCCATCCACGGGAATAGCAGAAACCGACTCAATCCAATTCTTAATAGCATCTGTTATGTGCGGGACTACCTG…
TRINITY_DN97084_c0_g1_i3	161	G	A	228	0.347838	0.67857	0.45649	0.01028	ATGAGTGGCAAGTTTACAGCACGCTGAATGGATGTTATGGGATTCCATGGGTTCACTACAAGGGACGGCAAGGCGATTTTTACATTTTGGTTATGGACATGCTTGGACCTAGTCTGTGGGATGTCTGGAATTCTTTAGGCCAATCGATGTCACCAAGTATGGTGGCTTGCATTGCTGTTGAGTCAATATCAATTCTTGAAAAGCTTCACTCGAAGGGATTTGTACATGGTGATGTGAAGCCGGAAAATTTCCTACTTGGTCAACCAGGATCTGTAGATGAAAAGAAATTATATCTGGTTGATCTCGGTTTAGCATCAAAATGGAAAGAGTCGACATCTAGTCAGCATGTTGAATATGATCAACGGCCTGATATATTCAGAGGTACAATAAGGTATGCAA…
TRINITY_DN81186_c2_g3_i6	271	G	A	183	0.375	1	0.50909	0	TACGTGACTTGTCTTTTATTCTAGGATTTATTTTCGTTGAAAATAAACTCCCCCGTTTTTATTTATCGAAATTTTTGGGATGTTACAAGTTCACAATGAAGTTCATTATGTAAAGTCGTAAACATATCCTCTAAATTACTGAATTCAATGAAGAGAAAAATACAAGAAACAGGGTAAATCGTAAAAGATAAAAGAATGACCCAAAGCTATTATATGCACTACCTGATTCAACTCCCCGCCAACTGCATCTGCTAAAGTACCAATAGCATCGTAAACAATCCGGAGATTCCTCCTCTGGTATTTCCCAAATGCGCACATTAGGTGCTGTAAAATGATCTCCAAATGTGGTGCCAAAAGGTCAGAGGCTTCCTCTTCAAGAGTTGCAAAAGCAGAGCAAGC…
TRINITY_DN104042_c0_g2_i12	485	G	T	222	0.375	1	0.50909	0	ACCGAAGTTTCCGACCCTTTTCCAAGAAAAAACTAGTCAATTCACCGGCTATATATCCCCTTGGTTCGTCTTTAAACCGCACTTTTAGTTGAAACTGAGTATTATTTATCAGAACTGATTGATCGCAGAATTGTACCGAATGGGAGGGTGTTTTTCGGACGTAAGCGGAGGAAAAGCGGCTGTAGGAGGGGGAGATGGTGGTGGTGGTGGTGGCCATAACCTACAATATCTAAGGGGATCGAGTACCACCGTTGTTACTTCTTCTTCCAGTTCGGCTCCAGATGATGCTGTCGATTTCTTCTATCGCTCCAAAGGCCTTTATCCACTCTACACTCGAATTGAGTTATCTTTATCAGCTTCAAAATTACGTGATCTTGACATCATGTCAAAGAGCGACCC…
TRINITY_DN107537_c0_g2_i2	281	C	T	228	0.0344667	0.03571	0.03571	1	CAATTATTTATTATGTGTGAAGTATTACGTGTATATGCCTTACAGATATGGTAAACAAGATGAAAGGGGCTAACCCCAGCATATTTATACAAATGATAACTTTGCAGCCTGGAAAGAAATCAACAACAAAAAGTATTCTCCTGTTCTTGAAGTTTGAAGCCGTATTCGAATCAGTTATTGAGCTTCACATAGGTCTTCTGCAGAACATATTAATATTATGTTCATTGATATGAATTCTGTAGCTCAAGTAACTTGGACCATCTCTTATCCACAGTTGGAGCCTTTGCTTTGCTTATATGCTTTAACCCGAGTTCTGATTTCTCACAAGCATCTGAACAGGTTTCATTCACTGAAGTGGTGAGCCTAACTGTGTCTTGTATTAACGAGTCAAGATCTGCT…
TRINITY_DN107955_c2_g5_i3	271	C	G	228	0	Mono	Na	Na	TTCTTAGCTTGGTTTCTTTAGGAATCTGGGGCCCACTCCCGACTATTCTTGGATGATCTTGGATACAAGAAGGCGGATGTTTATCGATCAGAAAGAAGCCAGTAAACTCGGCTTGACAGTCGCAATAAAGTGAGATCGGAAGGGAGTGATGATCTTGAAGAAAGTACCGTCGTTGCTGAACGCTCAAGAGGGAGGCCGGAAAGAAGCCAGTAATACGAATTAGGGGAACCCCCACCACCGAGCGGACCCTGAAGACGAATGCCTAACCTCCTTGCAGAGCGGCAGGAATCACTCT
TRINITY_DN92746_c1_g3_i1	382	G	A	228	0	Mono	Na	Na	GGTAGAATGCTTGGAGGGCACTTTACCTCCAAAACCCTCGACCGCCGTTAACCCCCTCCATTAAACCCTCTCTTCGTTCTCATCCTCCGCCGACCTCTGAATCCTTGATAAAGGGAAGATGAATCTCAACAATATGAAGGTCCCCAATATGCCTAATGGCCGTGGAGCTTCTGCATTGATAAAGTTTGGAGTTGTTCTTGGTCTTGGATTGTACGCTGCTGGTAACAGTCTGTACAATGTTGAGGGAGGGCATCGTGCAATTGTCTTCAACCGTATAGTTGGTGTCAAGGATAAGGTTTATCCGGAAGGTACACACATCATGATCCCTTGGTTTGAAAGGCCAGTGATCTATGATGTTCGTGCACGACCCCATCTTGTAGAGAGCACTTCTGGTAGCCG…
TRINITY_DN82259_c1_g4_i2	50	G	C	228	0	Mono	Na	Na	TGGCGATTCGATAGCTCTGGCAGGGTGCAGGCATGGCCCAAGCCCCTCAGCGGGGCCGGGCTAATCCAAAACTTACATCACATTGCTGTTGCAGAGACTGTGCATAATGTTGATGAACCTGTTCACAAGGATGGATGAATGCCATCCCAGGCCGCTGACATGGATACTGAAGATAGAGAGTAGAGGGTGAACGGGGGGCCATGAGGGTGGGACTAAATGGAGTCATCATTGCATCTG
TRINITY_DN104663_c1_g5_i2	1315	G	T	228	0.123857	0.14286	0.13506	1	ATGCCACCGATCATTCCAACCCATATGCCCTTTACTTGGAGATTTGTTAAATATCCTAGCAACGCTCCGGTTGGAATACCAATCAAGTAATAGCATACGAGGTTAATAACCGCCACAATTCCTTGCATTCCTGCTCCAACCGCCACACCTGAGAGAACCGGATAAATGCTGTTGAGCAAGACGGAAAACGAAAGCAATATAGAAAGTTCTGATACGGTATCTACAACTCGTTCATCATTCGTAAACATATAAGCAATATTTCTTCCAAACACCAAGCAAAGAACAAAGAAAAATGTTCCTATCGCGATTGAAGTTCCCAACAAAACTTTAATCGAGAATTTTGCAGCTTTAGCATTTCCTCTTCCGAGTTCATTTGCAACGCGTACACATGCAGCGCCT…
TRINITY_DN79690_c0_g1_i3	298	G	T	228	0.250334	0.35714	0.2987	0.55307	CTTCCGATCTTAGCAATCCTGCTTAGAACCCTAGCTCTACTCTACGTGCGTACTACGTCTGCCTTCACTCATCGTGTTCCAACCACACGCCGCGTCTTTATTCCTCTCAACTGCAAGTTTTCAATCAATGGCGGATCGATTGACGCGTATCGCCATCCTCAAAGAAGACCGTTGCAAGCCGAAGAAGTGTCGTCAGGAATGCAAGAAAAGCTGCCCTGTCGTTAAAACTGGTAAGCTATGTATCGAGGTCACTTCTGCATCCAAGGTGGCGTACATCTCTGAGGAGCTTTGCATAGGGTGTGGTATATGTGTTAAGAAATGCCCATTTGAGGCTATTGAGATCATCAATTTACCGAAAGATTTGGATAAAGATACAACTCATCGCTACGGGGCCAACAC…
TRINITY_DN92296_c1_g5_i1	198	A	G	228	0	Mono	Na	Na	GACATGTATCGAATCAAACGAGAAAGAGAAATCGGAGGCTTGTTGATTTTGCTCATGAAGAGCCTCTTCAGAATCACAGCATTGAAATTGCTTCCGGTTCTCCTGACTAAGAACCGATAGAGCTTGACGAGAAGCTTGAGGTAGATATCATCAGATCTAGGGGCGGTTCTTTTGGTCCTCTTGCTCTTTCCACCTGCAACAAGATCTAT
TRINITY_DN96977_c3_g4_i3	1157	A	T,C	228	0.186242	0.21429	0.2	1	ATCAAAAGATATAGATCGTTAGGTTGAATGTGTTTAACATGATTACGTGAAAACAATATAGCATTGTATAGTATATTTAACCGAGAATCCAAAATCTATTTTGCAAGCCATGATGCAATGGTATAAATTTACAATTAGCAACTTATCATTTTCATACGAGAAATTTATATATATAAACTCGAAAGTGACCTTAACATGATCGTTATTTAAATAATTAGCGGGATGATTCACATTGATCATCTCCAGTCACACGCACGACATTCCAACTTTCTCTGAGCCGTTAATAATTCTCATGCACACCAAGTTAACCGTTGACTTTATGTGGACAAGAAACTACAACACACCATTAGAACTACTCTCAAAGAAAAAAATCAACATATACCTGCAGCATTTGACTTG…
TRINITY_DN97857_c4_g1_i8	2082	T	C	228	0.0344667	0.03571	0.03571	1	ACCGGCTTCAATATTATTCCTTTGAAAAAATTAACAACATTATTATTTATAGAGCTGAAAAGAAACTCCGACCACCGGCGCTGCAAACCCTAATTTATTTAGGAGGTAATGGCCTGTGTTTATATTCCGGTACAAAATTCTGAGGAGGAAGTACGAGTGGCTCTGGACCAGCTTCCTCGAGATGCAACTGATATTCTTGACATTCTTAAAGCCGAACAAGCTCCTCTCGATCTATGGCTCATTATCGCGAGAGAGTACTTTAAACAAGGAAAGATTGAACAATTCCGCCAAATTCTGGAAGAAGGATCCAGTCCTGAAATTGATGAATATTATGCAGATGTTAGATATGAAAGAATCGCCATCTTAAATGCCCTGGGGGCCTATTATAGCTACCTTGGG…
TRINITY_DN100589_c2_g7_i1	192	A	C	228	0	Mono	Na	Na	CTCCTGATTACAACATGTTCCTTGAACTCAATGGTTAAGTGTCATTACAAATATTAAAAAGAAAAAACATTATAAAGGTTGAAATATATTTTAAAAAAATGGATGAGTGGATCCTAAAAGGATTATTAAGCATACATCAACAACATCCATACTCGGATTATGCAGCGACACTGGATTCGTCTACAATGGAAACAATATTTGACGAAGATGGTTCTGTATACCATTGTTGATCTGCACGTGTGATGAAGCTAGCTTCTGATAAAAAGACATCCTTGTAATCTTCTTCATCGTATATAAATTGCGGAGGATCAGGAGACCCTACGCCTACAATGGTGCTTCCACTTCCAGACATAAAAACAGCATCATATTTTCCACGGCCTGCAGCAAGTATGCGCTGTT…
TRINITY_DN101164_c0_g1_i1	359	T	C	228	0.0962595	0.10714	0.10325	1	TAAGTGGAGGATGAGTTTCCACTATTTTTGGCTTTGTTATAGTAACTGGAATTCGGAAAAGAGGACCACGCCAAGGGGCGTTACAGTCTACTCCATACACTTCAAAATAATGTAAACCATCACTAAGCTTCGTGGGATCTACAACCACACTGAAGCTACGACCATTGTAAGTGAGAAGGAGATAATCTGGAGCTTTCACCACTTCCTTTCCACTAGAACGTAACTCGATACACTCTTCAAATGGAACTAACTGTTCTAAGTTACTTGCACCTTCATGAAATTGTGGGTCAACTTGCACCGTCCACTCAGTTGACTGATTGCAGTAGCTAGCCTCTCTTGGGTATATGCCTCGCATTGTTGATGATGTTGTTTTTCCTGCCTGACTGATGCTTATCTTAT…
TRINITY_DN90955_c1_g1_i12	252	A	G	228	0	Mono	Na	Na	AGCTTCTTCCATCTCCTACTTAGTAGTTACTACTACATGCTACATCCCAAGATATGTAAGGATTCAACTTCAAGTGCCAAGTAACCTTAGTCTTCAAACTTGATTTTCTTCGGTGCAGGCAGATCACTTCCCACAATTTCTGGGCACTCGTAATCGATGCCAGCAGCCTCAATCTTCTTCCGCCTTTTCTGGTCTCTTTTCATGATTCCATCTATCAGCTTCTTGTGCTCTTCAAATGTCCTTTCCTTGTTATGACGTTTACGTTCAATTTGAACCCAGTCCAAGGGTTTATAGAAACGGTTAACACCCTTCCACAGTTTGGGATGAACTCGCTCAGGAGGGACGATGTGTACTTGCAACAAATACTAAAACAAGAGGTAGTTATGCATGGTTTCAGCA…
TRINITY_DN101817_c0_g1_i5	466	A	G	228	0.123857	0.14286	0.13506	1	TGGATACTATCTTCATCGTAAAGGACTATGCGAAGATGAAGCTGAATTTGACGCTTTTGGTTGCTCTGTTTCTAATCTCTGCCGTAGCTCACTGCGCTAATCCCGATCCTGAGGTGAAGAAGAATACACATGATGTTTTAGGTTCAGAACAAACAAAAAATTCGGACACGAAAGTTACTTTAAATGCGAAATCAAGCACATCGGGCTCTAATTTAGAATCTAAGCCCGTAGATGCTGATCCTTTGAAGAAGGACAAAGTTCAAGATGGTATTCAAAATGTTAATGTGGACAAGACTAAGAGTGTTCCGAGTAAGCAATTAGGGGATAAGGAAGATGGTGATGTGCAACAGGGTTTGAAAGGGAAGGATTTGGTGGACAAGGTTGAGAAGAAAGGTAAAG…
TRINITY_DN92687_c0_g4_i2	906	G	A	228	0	Mono	Na	Na	CGATCTCAAATCCCTCCACACTCCCTTCAATCCTCTCTCTCTCTCTCTCTCACACACACACACACACACACTCATAGAGCAGGCATGCGAATACTTCAAGCTCCAGCTTCTGTATACGTGGCTTCAAAATGCTCAAAGCTTCAATCCAGAGATGCGAAGTCTCTGGAAGGACGTATTCTACAATCCGCCATTCATGATTCTCTTCTTTCCCGAAGTATTGTACGACGAAGAGTGTGTTTAACACGTCGGTGTGTGAACTCTGTTTCTGCTAAAGCTGCTTCTCTAGAAGCGGATGCTTCGTCAATGTTGACTAGAGAAGCTGAAAGTGATGTGTTAAAAGCCTTGTCACAGATTATTGATCCAGACTTTGGAACTGATATTGTGTCATGTGGGTTTGTG…
TRINITY_DN98919_c1_g5_i4	101	T	C	228	0.0962595	0.10714	0.10325	1	GATATGTAAAGTAAACCAACACCCGTTGCGCCCAGAAACCCTGCTTCTGTTAAACTGCTGTCTCTAATCAGAAGAAGAATGGTCAACGAAGTCATTTGTGTGGCTGTTTTCCACTTTCCCAAATTACTTACAGCAACAGCCTCTGAAAGTTTACTCCCTTGAGAAGCAGCCCATTCTCTAACCGCAGACATTGTTATCTGGTATACACCATATAAATCATTCATCAGATTCTTAATTAGTTTTAAACTTTATCACCATGACTACAGAAAATTATTCATCAATATGCTTTTGACCCTGTACTATGCAATTAAGATTATACTTTCACATGTAATCATCAAAGTGGGAAGCCAATGAAAATATTGGATTTAGTCATTGATCTTTAAAACTAATTAAGAATCTG
TRINITY_DN105366_c2_g1_i3	735	A	C	137	0.375	1	0.50909	0	CGTCAGTTCCCCCCCGCCGTCGTCATGTCTCAGGTCGATAACAGAAACTCCTCCGCGGTCAAACGTGCCAGAACCGATGGTGGTCGTAGAGAAGATGACTGGACCTGTCCCAGCTGCGGGAATGTCAATTTTTCATTCAGGACTACTTGCAATATGCGGAACTGTACACAACCTCGACCAGCTGATCATAATTCAAAATCTGCTCCAAGGCAAATGCCAACTCCACAAGGCTACTCTTCATCTTCTCCTTATACAGGGTCTGCTGCGCCTGCTTCAATGTATGTGGGTGTACCACCTTATGGGGCATCTCTGTTTAATGCAACATCTATGCCACCTTACGATGTTCCATTATCTGATGGCTCTGCTTACTCTTACAACTACAACAACCGTCTCGCTAGA…
TRINITY_DN106972_c1_g4_i5	33	G	A	228	0	Mono	Na	Na	TGTAAACAAGTCTGAAGATGGTGAAGCTAGTGGTTCAGATGCAAAACCTCTGAAAAAGTCAGAGTTGAAGTCAAAGTCAACAAAACAATCAGGTAAGAAGTCAAAGCAGTCTGGTAAGAAATTGGATGTTGGGGAATCAGATGCAAAAACGCTCAAACAGAGTGGTAAAAAAGTGGATGCAAAAGGAGAAGAGAGTGATTCAGATGCTAAGCCACTGAAATTGTCTGTTAAGAAGGGGGAGAAAAGCAAGGTTGCTGTTGAGGAAGATGATTCAGATGGCAAACCACTTAAACTGTCTGCTAAGAGAAGTAGTTCAAAGAAGAAAGATGATGGAAAAAAAGGTGGAAATGTTGCAGGAAAGGATGAAACAAAATCACCGTCAAGAGATGATGTAGTAAC…
TRINITY_DN95519_c1_g9_i3	52	T	C	228	0.0344667	0.03571	0.03571	1	TAAAATTTCATCAAAATAGGCTACAAGACTATGCTGCTATGCATCAATCAGTTTTACTTCTCAGATGAGTTTGGCCCTCTTTTCTTTCCAAAACCAACAACGGCGGTGACGAAACGGCGGTTGTATTGGATGCGCTTGTGAGCACGGCCACGTGGCTGCTTCTTCTTATCTTGCTTGGCCACCTTAGGGGTTTGACCTCTCACCTTACCGGCACGAGCCAACGATCCGTGAACCTTTCCCATGTTGAATTTGACGTCGGCTGGCTCTAGGGCGACTGGATCGTAGAGAAGGGGAAATCTAGGGTTTGTAATTTGGGGGAATATGAACCGTATATAACCAAGCTACCAGCGTGGGCTAATGGGCC
TRINITY_DN107537_c0_g2_i2	276	T	C	228	0.0962595	0.10714	0.10325	1	CAATTATTTATTATGTGTGAAGTATTACGTGTATATGCCTTACAGATATGGTAAACAAGATGAAAGGGGCTAACCCCAGCATATTTATACAAATGATAACTTTGCAGCCTGGAAAGAAATCAACAACAAAAAGTATTCTCCTGTTCTTGAAGTTTGAAGCCGTATTCGAATCAGTTATTGAGCTTCACATAGGTCTTCTGCAGAACATATTAATATTATGTTCATTGATATGAATTCTGTAGCTCAAGTAACTTGGACCATCTCTTATCCACAGTTGGAGCCTTTGCTTTGCTTATATGCTTTAACCCGAGTTCTGATTTCTCACAAGCATCTGAACAGGTTTCATTCACTGAAGTGGTGAGCCTAACTGTGTCTTGTATTAACGAGTCAAGATCTGCT…
TRINITY_DN103914_c3_g3_i6	705	C	T	228	0.14941	0.17857	0.16558	1	AAGGTTGGATTGAACATGGCTGCCCTCCACTTGTTCAATTTCTACAAACCCTTGTTTCGAATCCAATCTCGCAAAATCTTCATCACAACCAACACCACTTTCCATAAAACCAACACAATCAGGCTTCTCTCTTCTTCTTCTTCAGCATCCCTGCAGCACTCGAAAGCCATTAGCGATTGCGAGAATGATAAAAACAAACCGAAAGAACATCGATTGTGGCTGTATAACACGATGAGCAAAGAGAAGGAGTTGTTCAAACCTAAGGTGGATGGTAAAGTTGGGATGTACGTTTGCGGTGTTACTGCATACGATCTCAGCCACATCGGTCATGCTAGGGTTTACGTTTCCTTCGATGTTCTTTTCAGATATCTACGGTTCATGGGGTATGAAGTCAATTAT…
TRINITY_DN90411_c1_g3_i11	203	A	C	228	0.0664981	0.07143	0.07013	1	TTTCATGGGCAAGGGTAATTTGGACCTTTCACATGTAACAAATTTTATCCAGGTGGAGGAGACTCATTCTCCTTATTTGACGAAGAAGCCGCAGATGATGGATGGCAGCGGACACAGATACCGTTACTAACACAACACCACCACCACCACCGCCGTCATTCTCCGGCGTTACAATTTCTCCCTCTTCTCCATTCACCACCTGACACCTGTCCTCTTCACGCATTTCACAAAACCCTAACACCTATAAAAAACGTTACACACACCGTTACTACTCTCTAAAGAACCAACAAACCCTAGTTTATTCGCTTGATTACGGCTTCGCTGCACACACAGAGTTTTAATGGATGAACGAGACGTTGAGATGGAGGATGCTGGAAACGTTTTGGAAGATGAAGTTGT…
TRINITY_DN92706_c2_g1_i4	587	G	A	228	0.0962595	0.10714	0.10325	1	GTGTGATATTCAGTGCATCCTTCTTTCGAGGTAACCCAATATTCGATGAGTGAGTTATGCATGAAATATGAATACTATAAAACATATTATATATGGTAATCACAGTAGTTTAACAATATAGGAAAATCTGAGAGCATAAGAGCAAGCTGGACCCAAAATTAACCGTTTATTTCTTTTAGCTAATCTTTTGATTTTACCACAGTTACAACCCTGCATCATGCTCATCTTTTCTAAATCATCCCAATAGTTGTATCCCAGCTATCAATAACATCAACCAAATACAGTTAAAGTTATTGTATCCATTTACGGATCAGTGCCACCGTCCTAGGGCTTCTCCCATCCGTATTTTATCACCCTTCTCAACACAGAACCTGAACTCTGATGATTCATGTTTTTTCA…
TRINITY_DN96042_c5_g4_i5	505	T	C	156	0.280043	0.42857	0.34286	0.29594	GGGATGTACCTGGGCAATATCCAAAACAAAAAAACTAATTTTATGTATGATAACAAATTAATGATACAGTAATCAGTAACCTAAATTCCCAACATTTCAACAAACAGTCATTACATAAATTCAAAATCTCCCATGAACACCAATAAAATTTATAAATTGAAGATTCAGTAATCGAGCCAAAATCCTAGCATTTCAACAACAAACACCTTGTATGCATATTTAAAAAAGTAATCAAATCCAAATTCAAAAGCTTCAAGATTTTAATAATAACATTACCAAAAGTTCCAAACTGATCCAAACCTAGAGTTCCACTTGAAGGATCCTGAGTTCCACTTGAAGGATTTTAAATTCCAATTTTTATGAATTCTTGTCAACTATACAGAGTAGGATTTATTTACT…
TRINITY_DN101019_c1_g3_i6	482	C	T	228	0.0344667	0.03571	0.03571	1	AATACAGATATGGTGATGATGCCTAACTTTTAAAAGGGGACCCAAGAATCGTTGACGTGACGACCTTGCCAAACCACTATAATGGATCAGCACCACAAACTGCCTGAGACGCCCTAACTGAGTCCAAAACCTCCCTACCTACCTCCGGCAACTGCATTAATGGCTGCTTATTGATACCGTCCTAGACCTACTCGCTTCAGCAGCACAGCCGTCTGTCATGAGGACACCGACGAATCGGACGGTAAAAGTCATTCCGTTCCAGCACTCGTACAGTGACGGAGTTTCGACGTCGGCGACGTCGTCGTTGTCGAGATGGAAGGAGAAGTTGAACCGGATGAAGTTGATTGACTGGATTGAGATGTTTATTCCTTGCACGCGTTGGATTCGGACGTACAATTG…
TRINITY_DN100095_c0_g1_i2	728	T	C	228	0.194824	0.25	0.22273	1	ATAATTTGATATCAAAAGCCACTTTAGAATTCTACTACTCTCTTGAGGCCCATAATTATCACTTCACATTTTGTTCCTTCTCTCCTCAGCTTCTTCTCCTCCGCCTCGCCTCAAAGATGGTGAAGGATAAAGAAGCTCCTGAAAACCCTAACCTCAAGAACAACAAAATGTTCATCGGAATCGTCTGGAACTGCGTCCCGGAGCTCAAACTCCTCCTCTCCGCCCTTCTCTTCTTCTGTTCCCTCATTACTCTCTTCCAATTCTTCCCCTCGCATCTCTCGTTCTCAGTTCAGGATCTCCGCCACTGCGCCTCCCTCCCGCCGCCGCCGGTTGAAATCCAGCACCAACAGGTTAAGCTGCAGGATGTTATCCTCCAAGGCGGTGTGGTTAAACGGAATT…
TRINITY_DN105303_c0_g6_i2	15	G	T	228	0	Mono	Na	Na	GGTGATATGACTGTGGTACTCGATATGTACACTCAATGGTGTGGTCCGTGCAAGATAATTGCTCCAAAGTTCAAAGAATTGGCTGAGAAGCATCTTGATGTTGTATTTCTAAAGCTTGACTGCAATCAAGATAATAAGTCATTGGCAAAGGAGCTAGGCATAAAGGTGGTGCCTACCTTCAAGATTCTTAAACATGGTAAAATTGTAAAAGAAGTTACTGGTGCAAAGCTTGATAATGTGGTTGCAGCCATGGAGGAGGTTAGATCCAGTTGTCTTCGAACATAGAAATAAGTGATCCCAACTGGCCTTTCGAGGTTGTGGATGTTTGCAAAGTCACTGCCTTTGAAGCAAACTCGAGACTGAAGTGCGGCAATCCCATTGAGTGGTGATTTTTGCTTG…
TRINITY_DN107748_c1_g1_i4	3472	C	T	222	0.375	1	0.50909	0	GTAAAAAGTTGTCCATTTGGCCTTAATGGGAGTGCTTAAACTTTACTAGATGTTATAGGAATGTATCGAAATATTTTGTACGCCCCAGAAAACACGGATTCGTTGCCGCAACACGCAACGCAGATAACCTTAGTATATAAACAATTGGCGCATGAGACAAGCCAAACTCCAGTCACAACAATACATTGATTAATAGGCAGAGAGGTATACAAAAAAGATTTTAGAGTGCTAGACTGTCCCCTAACCAAGCAAATACAATCTATAGCTACAAAAAAGAACACATCCAAACCCTCCTTTCTTCAAATAATACCCCTTTGCTATCAAACCAGTTCTCTTTCTTTTAGCAAACAAATGGCACATTGCAGCTGCAAGCCTGCGACCATATTATGTACATATACA…
TRINITY_DN97805_c0_g1_i1	12	A	C	228	0	Mono	Na	Na	AAGAAACTGGCAGAGGGAAAGAAGGATGAAGAAGAGGAAGAAGATGAATCTGACAAGTCAAAGTCAGAAGTTCATGATGATGAGGATGATGAAGATGATGACAGTGGAGAGGTAATCAATCACATACATAATCAGTTAATTACTTCTGGAATCAGTTTGTTGGTTGAGTAATATGATGATATTTTTTGGTTGATTTAATTTGCAGGATGATGAGGATGATGATGAGTGAAGGTGAAGAAGATATGTAGTAACATGT
TRINITY_DN84895_c0_g1_i3	409	T	C	228	0	Mono	Na	Na	GTGCTCTTCCGATCTTAACACAACACTCTTTCAAGGGTAGAAGCCATCATCATTTATCATCTACAATGGAGCTGCTCTCCTTCTCTGCTCCCTCCTCTTGCTATTCCTCATCCAATCTCCGCCAATTTCTCCCCACTAAACCTCTTCAATCCTTCTCCCTCCGCCGTCTACCACCGCCGCAGCAATCCGTCAAATGTTCGCTTCAATCCTCTCCTCAAACCCTAGAATTTGACTTCAAACCAAATTTCTCTTTTTCGGCGTCTTCACCGCAGACGCCGGCGACGGCGATGAGAGGCGCGGAATCCGACGCCATGGGGCTGCTGTTACGAGAAAGAATTGTGTTTTTAGGGACTCAGATTGATGATTTCGTTGCTGATGCAATAATTAGTCAGTTGCTTC…
TRINITY_DN85855_c3_g6_i2	293	A	G	228	0.194824	0.25	0.22273	1	CTTAGAAACAAACGGCTTAGTTTCTAAATCCCCTGCTGTTTCTTCTACCTCTGGCCTTCTCAAACTTCCTTCCCTTTGATCTAACATAAGGCTTGGTGTGACTGTGTGGTACACCAGGAGCTTTACCAAAGTGCCTCACAGCTTCACGAGAATTCTTTGGACCTCTAAGAAGAACAGTGTTCTGTCCAAGAGGAGCTCGAAGAGCCAGCTGGTCAAAGGTCAAACACTCTCCACCTGCCTTCTCAATCCTGGCCCTAGCAGTCTCAGTAAACCTCAATGCAGTTACCTTCAAACAAGGGATTTCATGAACCCTAACATCATCCGTAACCGTGCCAACAACCACAGCAATCTTATCGTCCTAATTATACAAAATTGACTCGTATCATAATCAGAAACCAT…
TRINITY_DN100265_c0_g6_i7	647	A	G	228	0.0344667	0.03571	0.03571	1	AAATAAGTGTGGATCAAGTTTTCTATTTAAAGACCATTTTTATCAAGACCCGGTTTGTCAAACTCAACTATAAACTTATGTGGGCAGAATTTTGGTTTCATGTATTGGGTGGTTTTAAGCACTAATGATAATTGCAGCTGTGGTTGCTTCCTAAATTATGATTTTGTTTTTGTTGCTACAAAAGCATGTGTGCACAAAGTTGACTTTGACCCATAGTTTCTCAGCAACTTCTTGATTCTTGTCATCATTTGGTTGTGAATTTAATATTCTGACATCAAATTATGAACTAGGTGCTAGAGGTGGTGAAACGGGTAACCTTGTATGGGTTGAAACGGGTCAAAATGGGTAACCTTGTATGGGCCGATCCATTTTGACCCGTTACATTGTAAGATTAAGGAT…
TRINITY_DN88217_c2_g2_i2	439	A	C	228	0.17302	0.21429	0.19481	1	GACTTTTTAGCTTTCTCTTCTTTGTCTGCAGCCTCTTTGCGCTTCGGACCCCAGTTTGACAAAAATGTCCTCTTCACTCTTTTTGTTTGAAAGCAACTGCATTTTTGCTACATCTTTATCCAAACCAACCTTTCTTTCCTCAGCCTGCAATGCTTTTCTCTTCTCCTCTACAACTTTCTCATACTCCTCCAGTGTCATTTCCTCAGTAGAAGGATTTTCCTTGGTCGCTGTCTTCCTGTCCGGCCGGCTTCTCAGGCTCAACATGCTTCTCGCCTTCAACCACAGGCTCCCTAAAAGATTTAAAAATATGAATTTTGAAATTTCTAGATCAAAAGAATGAAGGGTTATAAACTGATATGATTTGATACTAAAAAGCTATTTATAAATTACACAGTGAGC…
TRINITY_DN106225_c2_g1_i12	716	G	T	228	0.0344667	0.03571	0.03571	1	ATATCTACAGGCTCTTAAGAATATTTGGCAGAATACACCACCCAATTGGGTTGGGTCTGACCCATGTGGGGACAAATGGGATGGCATTACCTGCACTGATTCACGTGTCACATCCTTAACATTAGCAAGCTGCAATTTGCATGGTGAGATTTCCGGAGACATTGGACAATTATCTGAATTGCAAACGCTGGATCTGTCTTACAATAAGGGTCTGACAGGATCTCTTACTCCAGACATTGGGAATTTAAAGAAGTTATCAAGTTTAATGCTGGTTGGTTGTAGCTTCAACGGTCCACTTCCAGACACCCTAGGATCTCTACCCCAACTGAGCTACTTGTAAGAATTTCGAGTATATATAATGGTCGCGTGTACTAATACTTGAAAAAGGGTATTTTGATC…
TRINITY_DN101090_c3_g1_i4	91	G	A	228	0	Mono	Na	Na	TTCATCTTTCCCCTCCTCGATCGCACATCAATTTCTCTCTCCGCCGCTCCATAATCAATCGCCCCCAAATCTCACCTCTTCTCTTCTGCAGTTCACCCTCAGATCTATCCCATCATCCCAATTCCCCCTCTACAAAACCCTCTCCGCACCAACAAAAAAAACCCTAATTCCAATCCACACATCAATCGATCCATCAATCTTATGTATTTTGAGGTTTTCATAGTCCGATAGCCGATCTGGAGGTGTTGAGGCTGTTACTGTGTTCCTTGATCGATTGTTTGTTCAACGACCTAGGGTTTCTGATTCGGTAGAAATTGGAAAAAAAAGGGGATCGGAAAATTGGCTACTATAATTGATGGTTCGAGTCGCACGGTACGAAGAACAAATTAAGAAAAGCGA…
TRINITY_DN102280_c2_g1_i1	599	G	A	228	0	Mono	Na	Na	AGTTCACCGGTGCTGGCGCGATTGGACAGGTGTGCCAGGTTATCGGTGCCGTTGTTGATGTGAGATTCAGTGAAGGATTGCCGCCGATCCTGACGGCGTTGGAGGTTTTGGATAACTCGATTAGGTTAGTTTTGGAAGTGGCGCAACATTTGGGAGAGAATATGGTTAGGACGATCGCTATGGACGGTACCGAAGGGCTTGTGCGTGGTCAACGTGTTCTCAACACTGGTTCTCCTATCACTGTACCTGTTGGTAGAGCAACCCTTGGCCGTATCATTAATGTTATTGGAGAGCCTATTGACCATAGAGGCGAAATTAAAACTGATCACTATTTGCCGATCCATAGAGAAGCACCAGCTTTCGTTGAGCAAGCAACTGAGCAGCAAATCCTTGTCACTG…
TRINITY_DN93131_c0_g1_i2	363	T	C	228	0	Mono	Na	Na	ATGAGACTGTTGGTCCAACAGATCAAGCTGTGGTACAAGAACCTTAAGAAGCTCGGAAGGTCGAAAGCCTCCAATCCACAAGAAAAGACGTTCCGTTGATGTTTTCCAGACGCCCGATATGAGATAGCATACATCAGCCTTTGCTGCAGTTGCTTTAATGTTGAAGAGTTTAGCATAGTGGTTCATGGTATCCTTAACAAGTATATCGAGCTCCGGATCGCTCAAATCAGAATGCAATGCTGTCTTCAATTCATTAGTTTTTTTATTTTGTACCTCAACCCACTGCTCATACTCTGCCTCGAATGCACCAATTCCTAATTTTGCAGCTCCACGGATCCCATGTTGACTAGCATTGACTCCACTGCTCATTAAAGCACAATGTGCCTTAGTTTGTTCAAG…
TRINITY_DN108345_c4_g2_i4	1175	T	C	228	0.292955	0.46429	0.36299	0.2848	CCCACTGCATTGAAATCTAGATTATCGAGTACCCAACCAGAGGCTAATGGTAGCAATGGTTTGGTGTCAAGACCACGAGCCGCATCTCCTGGGCCAAGTACAGGACCCCGTAGACCATCCTCCTCAGGAGCTACCGGTTCAGGTTCAAGGCCTTCTACTCCAACCAGTAGGCCAGTTTTAGGTGCAAAAGCTAAGGCCGTATCGAACCCTATTTCAAAAAACAATCCCACGTCAACTACAACCGTTAGACCAAGATCTTCAACACCCACTCCAACTACAACCGTTAGAACAAGGTCTTCAACACCCACTTCACGCCCCATCGTGTCTTCATCTAAACCAACTCCTGCAGCTAGGTCTACAGCAAGATCATCAACCCCAACAAGCAGACCATCTTTATCT…
TRINITY_DN105647_c1_g4_i1	49	T	A	228	0	Mono	Na	Na	AGATATGGCTGTTGCGAACGCTTATTGGGCAATTGGAACCTCAGTCCCTAACATCCCCCAAATCAGACCCCCTTCGTCTTCCTGTTTTGATTTCTCTGTTGCGAAGAAATTCTACAAATTGAAATTCGTTTCTGGTTCGAGTAATCGTCTCAAATCATCACCGATTAATACCAGTTGCCGGTGCAGCAACAATGGCGCTAATTCCGATCATGCCACGTCATCTGATTGGGATTGGAACAGGTGGACTCGCCATTTTTCTGAAGTTGAGCTCGAGGAACGTTCTGTTTCACTTCTTCAGTTTCAACTAGAAGAAGCAATAGAGAAAGAAGATTTTCAGGAAGCTTCAAAGTTAAAAACAGCAATAGCAGAATCAACGTCGAAGGATAGTGTTGCTGAGAT…
TRINITY_DN86683_c3_g1_i3	586	A	G	183	0.315303	0.53571	0.39935	0.13886	ACAGCTTTTCAAGAGAATTGGGGCTTATTTATCGGACAAAGTCTCCAAGATTCTAAATACCCAGTTTTGTGATCCACTTTGCTACACAATCATGTGAAAAGAGGACAACCCGTGAAGCAAGCTTGCTGACATTGCAATATGTGAATTCTAGTTGGATATACGGTCTGTTTGGGCCATAGCAGGACTGGCTGTTGCAGTAATATTCACATGGAGACTTTTCAGGACACCCACTGTACCTCAAAGAAGACAACCTAAACGTCAACCACACGCACCTAGCAGTTCTGGAGTTAATAGTAGTCAACCGGATTCAAGTTTGTTTCCTTCAGGTGTTACTCCACCTTCTGAAGATTCAAGAGCACAAACTGTTATTGATGAGTTTTTTCAGCCTGTAAAGCCTAC…
TRINITY_DN87579_c0_g1_i5	241	A	G	228	0.17302	0.21429	0.19481	1	GTTTTTACTTCCGGTTTGAAAGTCAAATGCTGATTCAGAGCCGGTTCGATTAAGTCGTGATGAGAAAAGTCCTTGTATAGTTGGGAGCGTGGCCCACGCGAGTATTCCTGGAAATTCAATAGTGATCTCTTCACCAGAGGTTTCAAAATTGCATGCTCGAATAAGCTGCAAGGATGGCGCCTTTTTTGTGACAGATTTAAGGAGTGAACATGGTACCTGGATTACCGATAACGAGGACAGAAGATACCGGGTGCCTCCAAACTTCCCAGCTCGTTTTCACCCGTCAGACATCATTGAGTTTGGTGCAAATAAGAAGGTAACACAAATTTATAGAAAGTACAATCTCAATTATATAATAAATGATACACATTTTGACCTTTTCAAATTTGGTCAAATGTC…
TRINITY_DN89937_c0_g2_i5	1765	T	A	228	0.0664981	0.07143	0.07013	1	GCGGAATCGAGGATATCGAAATCATATATAACCTTGAACAAAAAGTAAAATGGGGGAAGGGAAGATATCATTGTGCAGAGTCCATATATACACATATATATTCTAACCTAACAGAAACCGCCTGTATATGTAACCAGAGGTGAAGAAATACAACGACCTTTATGTTCTCCTACTCTACGCATATACAGGACGTCACACACCCACATCTCACATACCATCAACAAAGTAAAATCTTCTGAAAAAGCCCATGAATACCAAACATTTTACACTCTCCAGGTATTGAGTCAGCACCACAGTGAAGGGGCAAAGTAGGAATTTCCAGTATGGTTAGCAATTTTCCAGTAAGCAGTCAAAGAGTGATGGAAATCAGCTTTACAGTTCGGTTATTGTTGTTGTAGG…
TRINITY_DN93682_c0_g2_i4	1266	T	C	228	0	Mono	Na	Na	CCCCTGAAAATTTTCGGACTCCATAAAAATACTTGCCAAGTCAATCACACTAACAACTAACAATATTTTTCCCCTAAAAACAAATATTTTATTATTTTTAATAACGAAACGGCGAACAAAAATAGGAAAACCAAACGAAATCAATTAAGAAAGTGAAATCAGAATATTCCATTTCAACTTCGTTCATTTGACCAAACTACCCCTCTCATAAATGTATACATGAGGCAGGCCTAGCGGCAAGCCCTGGTTCTTGACATGTTGGGTTTGTCCACCGACACACGTGCCCTCTTCCTGTCCGTTTGATCTTGCTTCTCCATGAACTCCTTCAAATCGTCACCGAACATCTCCATAAACGTGTTCTGCAGATCCTCCATACTTTCCACCTGATTATTTCTCCAC…
TRINITY_DN94942_c0_g8_i1	137	T	G	228	0.0344667	0.03571	0.03571	1	TCGTGAAAAAAACAGAGAGATAATGAAGTGATAACGGTACATCTAGGGTTAACAGCATCGACGAGAGTCTGTCTATGAGATTCGACTGTACCGGAGCTTTATCGGCGTGCCAGATGCAGTAGAAGAGTCCTTTCCATAGCTTTTTCATTTCATCGTCTGAGATTTCGAGCTGCGTCGGAAGCCAATTGGTGAGTTCTCGGAGAGCTTTTGACCTCGCGGGGGTGTT
TRINITY_DN100918_c2_g1_i1	791	A	G	206	0	Mono	Na	Na	CGTAAGAAAGGACCCACATACACTTGTTTGTCATTCAAAAGCATGCCATTGAGCTTCTCAATAGCTTGTTGTGCGGATTCGTCACTATCATACTGCACAAATCCATAGCCTTTTGACTGACCAGTTGAGTCGGTAGCTATCTTGCAAGAGAGAATATTCCCAAACGTAGAGAAAGTGTCATGTAATGCTTTTTGGTCAATTGCTTTGTCCAAATTCTTGATAAATATATTCCCAGAACCACTTTTGCGCACACTAGGATCACGATGAGAGTACATAATCCTTATTGACTTCCCATTAAGAGGTGTGAAGTTAAGCACCTCAATAGCTCTTGCAGCATCTTGAGAGTTGACATAGTTGACATAACCATAACCAAGAGACCTTCGAGTAGACAAGTCCCTG…
TRINITY_DN91148_c1_g1_i1	659	A	C	228	0.280043	0.42857	0.34286	0.29623	CATTTATCTTAAACACTAGTAATATACATTTTGACACTCAATAAAATTCTTTTCAAAGCCGCCCTCCCTTACTGCAAATAGGTGTAAATCTTCAATTGGGTTTATTCATCACATGAAAAAAACAATCCGAGTCAAAAATGACTTCAAATAAAAACTCCAGTCTATTAAATGCCAAAAATACACTTCTTAAGCTATTCGTTCAGCTTCTAAACTCACCAAAAGTTAAGAAAAATTTGGACTAATATCTGATGTAGTAGAATCATACAAGCAGATCATAATGATTACTTCCACTGTACAAAAGCCTCACAGCTTTCTTGGCTCTTCCTTGTTTTGAACCCTTGCCAAAATCGGCTCCATATTCAGCAATGGGTATGAAACCCGACCCGTAACCAGCTCTTG…
TRINITY_DN101150_c2_g1_i16	2259	C	A	228	0	Mono	Na	Na	CTAGAAACAATTGATTTTATTAAGAATCCTAAATTAAACATTACTCACTTGATTTTATCTCTAATTAAACCAACAAATATAAAGCAGGCCCATAAACCATTTGCTTAGTTACGACTCATTTACCCAGTCCATGAACTCAGCACGGAATTAGCCTACAATCATCGGCTAACATGAACAAGGACATGTTTTGACTCATCTTGCCGCTTTGTTCATTGACTTGGTGACATTCTTGCCACCATTTCAGCCCGTATTCATCTTTGTTAAATGCCAATAAAAATTGGTACTTCTCTTGAACAAGCTATTTTGAGCCGAACCCAGTCCACTTGTTAACCAAGCCGACCATTTTGGCAGCGTAAAAGATAGTATGGCGCAACAATTGTCACAGGATAACAAAATATG…
TRINITY_DN99732_c2_g6_i6	110	C	T	228	0.280043	0.42857	0.34286	0.29655	TCCCAACACAAAGCCACCCACGAATAAACTGGCACCACTTAGTCTATCATCATTTGCCCCAGCTCTGACAGTAAGTGATCTCCTGTGCTTTGCTAGTTTAGTTGTTCCACTGTGGCCAATAAACATATTGGTAGAGCCGATGCATTGATCTAAAATAAGTGACTGAATAACGTATGCAAAATCACATCCAAATGATTTTATTAATATAACCACTTCTGCATTGCTTTCTTATATCTTTAACTAAAAAACAATAAATAAATTT
TRINITY_DN103616_c3_g1_i3	1279	A	G	228	0.333438	0.60714	0.43052	0.03217	GTAGCTGGTGGTCGGCCTCGATTTCTCTTCCACCAAATCGGTAATCAAAATCAAACGCAAAAATTGCAAACTATTTACTTCCATGCGATTGTGCTCGGAATCTTCAATTTTGTTCACAATTGAACAATGTGGAAACTGAAGATCGCAGAGGGAGGGAGTCCATGGCTCCGTTCGACGAACGATCACGTCGGCCGGCAATTTTGGGAGTTTGATCCGACGCTAGGGTCCGTTGAGGAACTCGCCGATATCGAGAAAGTCCGGCAGACCTTCCATGACAATCGGTTCGAGAAGAAGCACAGTTCAGATCTGCTTATGCGCATTCAGTTTGCAAAGGAGAGATCACTCTCTGCTTTCCCTCCAAAAGTCAATATAAAAGATGCTGAAGATATCACTGAGGAT…
TRINITY_DN87440_c0_g3_i1	8	G	T	228	0	Mono	Na	Na	GGTAGTGGATGTGTTGCCAAAGCATCTTGATGAGAAGGTGGCTGCTCTTCATCTTGGAAAGCTTGGAGCCAAGCTGACCAAGTTGTCCAAGGACCAGGCTGACTACATCAGTGTGCCGGTTGAGGGTCCATACAAGCCTGCTCACTACAGGTACTAAACAGATAGGGTTTTTGGCGGATTTGAAGAGAGGGTGATGCGATTGTTGCTTTCTTTATATGATACAAGTCGAGTATGTGTTAGATTTTGGTTTTGTTTGTTGCTTTGGTCGGGGGTGTTGGCGAGGAAGAAACCGACTGGTTGTTTCTTGATGAGACAAC
TRINITY_DN91318_c0_g1_i3	665	T	C	222	0.375	1	0.50909	0	TGTAGATATAACAGGAACAACAACAGTAGGTGTTGCTGTTTGGGCCGAGACCTGCACTGCAGGGTGTGTTTGGCTGTTGACCTGTTCCGGTTAATTACGGGTCTGCTGAGATATGTTTTAAAGAAAATAAAAATAAATAAATTTTTAACAGTGCTGCTGACCGGACAGCAGCTAAGGTTGCTGCAGGTCGGAGCGCCCTCTCGGACTGCTGCTGCGATTTTTATGCAGTTCGAAAACAGGCAATTTGTAAAAAAAAAAAAAAAATTAAAAAGAAAAAAAGCTATGAAACGAAAAGTCGTTCATATTCCGTCTTTCGCACGCTGACTGCCGTTTGCAAGAGTCGAGTCGAGAGGCTGCAAATCTCACCCACCCCACAATTCTAGACGGGGGGGAAGCGAT…
TRINITY_DN91929_c2_g4_i2	316	T	C	228	0	Mono	Na	Na	GTGCTCTTCCGATCTAGTAAATAGTTGGATTAACAAGACGAGTTCAGCAAACCTTTGATAAGACCAACTCTGCTCCGGCAACGCCCATCTTTCGTTCTCCTGGATTGCTGACAACGCAGATAGTGTACACCAGAAAGCTAACACTTTTTCATCTCCAGTGAATATGCAACAGGCTGGTGGCTCCGAAACCGAAGTGACATGGGAGGATCAGCAAAACATCAACAAGTTTGGGAGGTTGAACAACCGCCTTCACGAACTCGAAGATGAAATAAAGGTTGCCAAGGAAGCGAATGAGAACTTTGAGGACGCAAGCAATGAATTGATTCTAACAGATGAAGAGGTGGTGCGGTTTCAAATAGGTGAGGTCTTTTGTCATGTAGCCAAAGATGAAGTCGAGAT…
TRINITY_DN102911_c2_g1_i6	482	T	A	228	0.0344667	0.03571	0.03571	1	ATTGATGACCATGTTGTTGATATGTTAACAAAGGGAACACCATGTCCAAAGTTTTTGTAATGTGTTGCATATTTGCTGAACTAATAGACTTCAACTTTACACTAATTTGAGTGGAGATTGTTAAAATGTAGTGCTAAATTCAACATGAAGTCGAACACGTGCCATGGTTCCCCAAAGTGTCCATTTAAATATAAAGTTATATCTCCTCATAACAAATCATAAAATTCTCAATCCAAAACTACTTCTCCCTCCTCCCAGATTCCTTTAATGACTTACTAATGTTGTTCTATGAATATAATAAACCCTATCAGGTGCTCCATGGGTCGGTTTCCGTCCTAACTTCAGATGGTTCCACAACTTCTGTCTCCCCGGCGGATTCCTCAGCATTAGATTCAGTGG…
TRINITY_DN95183_c2_g1_i8	1838	A	C	228	0.0962595	0.10714	0.10325	1	AAAAAGTCATTGTAATAAGAAAGTCAAAAAAGTGTAGATTAGATTTTAATTCAATTCCCCAGCTCACATCCCATCCGTTGGTTTGGAAGCTACTAGAAACAAACCTTGTTCAAGTGTCGAATCCAATTCAAAGCCAGTCAGTCAGTCGAAGAAGATGGAATTGGATGCCGCTAGGATACAACAATTAAAGCAATTTGTGGACAAGTGCAACTCCGATCCCTCTATTCTCAACGATCCTTCTTTATCTTTCTTCCGTACTTACATCCAAAGTCTCGGTGGAAAGGTTCCACCGTCTTCAAAGCATAAGGAGGCCGAATCGGTACTCACTTCCAACTATCATTATGTCTTTTCTTCTTTGTCAGATGAAATGTTGGAACTTGTTGGTTCGGTTGTGGAAAA…
TRINITY_DN98354_c0_g4_i1	543	C	T	228	0.0664981	0.07143	0.07013	1	ATCTTGCAATCAACATCATCCCCGTCCACTTTATCAACCTCCAGCCAAACAGAGGTGGTTTCACTTCCTGTGAACAAGTATTGACCAACAAAAATGGTGTCACCCTTCTTCACAGCCTTAGCTAGTCCATCAAAGTTGATTGGTAATACTTCAGAAGAAGCCTCCTGACCTTTGTCAGGGGTCAGAATAACATTACCATCCTGTTGAAGAGAAATAGCCTTCTCACTCTTGTTCACAACCTGCATCTCAGCTCCAACTGTATCAAGCATTACAGCACAAAGTTTCTTCGTGCTCTTGATTGCAGCCCTCAGATTATCCAAAGTTTCCTGATGATACTCAGCATCTCCCCATGAAAAATCAAATCTAGCAACGGACATGCCAGCGTTGAGGCAACCAGAG…
TRINITY_DN89309_c0_g1_i2	25	T	A	189	0	Mono	Na	Na	ACATTCTGGAAGTGATCAAGACCATCTATGTAAACTGCAATGCTGAGCATCCGGTTCACAATTACACAACAGGAGCCGGAAGAGACGTGGTGGAACTCAATGTCACCCATGACCGCTACTTCATTAGTAGCAAAGGGTCCTGCTATGGCGGCATGAAACTGCACGTTCATCTCTCACACTTACCACCACCCACACGGGCCGCCCCTTTAAAGAGTTACTCTTCCACGTTCACTGTTCTCAGAAGCCAGCTCCTGATCCCTACAGTTGTGACCATTGCAGCTATATGGGACTCACTACTACTACTACATGTCTGATGCAGAATTCAATTCGCGGACAGATGGCAATCACGATTCACGTCATCTGGAATCGATAGCTAGGTTCTGTTAACTGGGTATGTCT…
TRINITY_DN98116_c2_g2_i1	29	C	T	228	0	Mono	Na	Na	GCCTCTTCTCTTCTCCGCTCTTCCCCTTCCTTCCCCCAACACCCTAACCCTAACCCTAGAACCATCACCACCGCCCCCAAATTCCTCCCAATCAAAGCCACAATCTCCTCCGACAAACCACTTGACACCAAACCCCGCCGCCCCGTCGACGAAAACATCCGCCAACAAGCCCACCGCCTCGGCTCCGACCACCACAAATTCTCCGCCAAATACGTCCCTTTCAACGCCGATCCATCCTGCACCGAATCCTACTCCCTTGACGAGATCGTCTACCGTTCCCGTTCCGGCGGCCTCCTCGACGTCCAGCACGACATCGAGTCCCTAAAGGAGTTCGACGGAAATTACTGGAAATCACTCTTCGATTCACGTATCGGAAAAACCACGTGGCCGTACGGTTCC…
TRINITY_DN98580_c1_g2_i4	149	T	A	228	0.280043	0.42857	0.34286	0.29574	ATAATATTTAAGACCGTCGTCTACTAAACCTCCATGACTACAAGCAGATAGAAGTGAAACAAATGTGACATGATCAGGCTTCAATCCTGTGTACACCATCTCATGAAAAGCTTCCTGGGCTTCATGAAAAGATCCCTCCTCGCATATGTGCACCTAACTCCCCAAACTGATCATCAGCTTCTACAGTATCCTCTAACAGGCGAACTGCATCCAGCTTCTGTTTCAGGACCTCAATGGCATTAATCACCAACTGTGAAGCTTTGATGGCACCGGTAGATTCAACTGTAAAGATGAAACTGTCTTCTTTTGCATAGATTTCAACAAGCCCCGGTTTCCCCATGGCTTCCACTTTCTTCAGCACTTCATCGTCATAAGTGTATGCCTCAGGATCCACCACTT…
TRINITY_DN106748_c1_g3_i6	436	A	C	212	0.0344667	0.03571	0.03571	1	TTAGGTACAAAATTTAAATATGCATGCCGCACTGCTGGTTTTTCAGCAAAAATCTAGTGAATCATCTCTGGTGTCAAGTTAAAAGTAACTCTGTTAGACCGGCCATCAGATGACGGCTTGATATTAAAAATCATTTCACTTTTCAGCCGGACCGGTTGTTTTGCTTTTCTGCTGGCATTCACATCTAGCAACTTCTGCACTTGATTGGTAATCTAAATTTTATGTTACAGGTTTTACAGCAGAATAACTAAATTACCAACAACAAAAAAACGATGCCAAGATACAAGTTCACACAATGTTACATATAAACCCCAAGTACATGCACATATATACATTATAAAAAATGCACACTAAAATTCATTCATGCACACATATGTCAATAGGACCAACCTTTCTTGT…
TRINITY_DN84006_c3_g3_i2	524	C	A	228	0	Mono	Na	Na	AAGGGTTTGGGTAAATATGTAAAAGTTAAGGGTTGGGGATATATGTAGGTTACAAGTTTATTAGGGTGAAATATGTAAAAAAATTTAAACTATTTAGGTACTTTCTATGTAAAATTTTTAAAGGTTCAAAATTTAATGCCAATTTGTAATTGTAATTATGAAGTATTAATATGCAAAATAATAAAAATATTTTTTTCTTTTTCGGGTTAACCATTTCATGTTGATGTCAACCTGTGAACACACATGTTGTGTTTGTGTTCATGTGTTAGACATTATTTTCCGTCCTTAATGGCATGGTGTGTCCGACCTGCCAACCCGTGAACACGACTTGTTTATTGACCAAAGATTCACTGTTAAAACTGTTCAACCACTCTCAGGTTATTGTTAGTGGAAAGCTTA…
TRINITY_DN95078_c1_g3_i6	535	A	T	228	0.372114	0.89286	0.50325	4e-05	GTTCGGTTCAACGTCACGGGTTGACGTCTAGATGAAGTGATTGATTATCCACACACACGAAAACCTCAAAAACACATATCAACATCACAACGAAACTTGGTGGAATCGGTCCCTATAAACCGAAAAAAATTGAATAATTCAACCGATTTTCATGGAATTGTTGTACATATCAATCTCAAATTCTCAATCAATTGCAACATTTACCTTTATTTCACCAACGAACTGACCTAATTTACCGCCAATTCGATTCATCTCTCGCTCAATTCAGTAGATTCAGTGAGAACTAAAATTCATGGGTGGCAAAAGTTCAAAGACTGCTTCAAGTAGGTATTCATCATATGGGTCAACATCAGATTCGTGGGCCTACCCCCAATCACCATATCCACAACCACCAGTGAG…
TRINITY_DN101820_c2_g5_i3	161	G	A	228	0.292955	0.46429	0.36299	0.28548	GTATTTGGCCCAACGGGCTCAGGGAAGACACTACTTGCAAAAACATTAGCGCGCTTAGTGAACGTTCCATTTGTTATTGCAGATGCTACCACACTTACTCAGGCGGGCTACGTTGGGGAAGATGTGGAATCTATTCTATACAAGCTTTTGACAGTTGCTGGTTATAATGTTGCAGCTGCTCAGTAGGGCATCGTGTATATAGATGAAGTTGACAAGATTACAAAGAAGGCTGAAAGTCTTAACATTAGCAGAGATGTATCGGGTGAGGGTGTGCAGAAGGCATTACTAAAGATGCTGGAAGGGACCATATGTTGTCAATGTACCCGAGAAGGGTGCGCGAAAACATCCTAGAGGAGACAATATTCAGGTAAATCACTCTCTTTGATCACCACAAAAGAT…
TRINITY_DN100869_c1_g4_i4	839	C	T	228	0	Mono	Na	Na	GGAACAGAAGATACTTAGTTACTATTCTTGTGAGATTTTTCTTATTTTTTAATCTTGTTATGTATGTATTTGACTATTTATTTGTGAGAATCATAAAGTAATGAGTTAACTGGTTTTATTTGTTTGAGTTTGTAGAACATGGCTGAAGAAAACATTAATAACGTTAGTGTACATGAAACCGAGGTATTGCCCGAGGGCGAGAACTCGATTCAAGTTCCAGAGAACGAAAATGAGGAAGAACATGGTGATGATGCGGTAGAGGCTCAAGATAATGAGGAAGAAGAACATGGTGGTGCTGAGGTTGCTGCTGCTGTTGCTGCAGAAGGTGTTGTGGAACAGAAATGGCCTGGGTGGCCTGGAGAGAATGTTTACAGGATTTTGGTCCCTGTGCAAAAAGTC…
TRINITY_DN105292_c0_g1_i2	2119	T	C	222	0.375	1	0.50909	0	TGACTTTCCTGCCCCTTTGATTCGAAGGGAGGTTCAAGTTGACAACATCAACAGATACGCTAATGACTTTTCTGCCCCTGCGATTCAAAGGGAGGTTCAAGTAGAAAACGTCAACAGATACGCTAATGACTTTTCTGCCCCTGCAATTCAAAGGGAGGTTCATGTAGAAAACATCAACAGATACGCTAATGACTTTTCTGCCCCTGCGATTCAAAGGGAGGTTCAAGTTGAAAACATCAACAGATACACTAATGACTTTCTTGCCCCTGCAGTTCAAAGGGAGGTTCAAGTGGAAAACATCAACAGATACACTAATGACTATCCTGCCCCTGCAGTTCAAAGGGAGGTTCAAGTAGAAAACGTCAACAACTGCACTAATGACTTCTCTGCCCCTGAGAA…
TRINITY_DN94660_c1_g2_i1	154	A	G	228	0.17302	0.21429	0.19481	1	TACATACAAACAAACCTAGGTCTCCACTTTCTGGAAGTGAGGACTGATTAGCCCAGCAATCTCAAGAAACCCAACTTGTTCCCTTTCTCCAAATATCTTCTTCAGCTTCTCATCACATACAATCACCCTCTTGTTTGTTGGATCCTGCAGGCCATTTTCCTTGATGTGAGCCCAAATCACCTTCAAAACCTCAGTACGGGGAATTTCCGTTCT
TRINITY_DN101276_c0_g9_i1	119	A	C	228	0.123857	0.14286	0.13506	1	AGCGTTTAGGTTTAGCATGGAAGATAATATTCCCATCTTCATCAATGATAAAGAACTCAAATGCAAGTGTCGCTAAACAACGGTTGAAAATGATTCTTTTTTCTGACCGGTGTGCAGTAAGTGAAGAGGCGAAACAGAAGATAGTCAGCAATATAGTCAACGCTCTTTCTGATTTTGTGGTGATTGAATCTCAAGACAAAGTCCAGCTCAGCGTCTCAAC
TRINITY_DN102238_c2_g5_i2	39	G	A	228	0.0664981	0.07143	0.07013	1	GGTGAAAGTTTCAACATGGATTAATGATAAAGAAGAAGGTGAATTCGTAGGGGTCGGTGCTCGATTCGGTATCACCTTGGAATCAAAGGAGAAGGATGCTCATAAAACCAGGCTTGCTCTTGCAGACCCTCCTGATTGCTGTACAACTCCTAAAAACAAGCTTACTGGTGAAATTATTCTTGTGCACCGAGGGAAATGTAGTTTTACAACCAAGGCAAATGTTGCTGAAGCTGCTGGTGCTTTAGCGA
TRINITY_DN102923_c0_g1_i8	693	G	A	228	0.0962595	0.10714	0.10325	1	CCAATCACATCGTCCGTTGCAGAACCCTCCTCCTTCTTCACGGGGACCTTCAATTCACCATTTTCTGCAATCTTAAACCCTAAACAGAACCAATTTCAGAATCCGTTTCATGATTAATTGATCGCAGACCTCACCATGAAAGCTTTGAGACTGATTCAAACACTCGCTGCTAATCCCTCTCCAAAACCCTACACCTTCATCTCTCGATTCTACGCATCCCAACCAGTATCAGAAATCGAAGAACCACACACCGGATTCGGATTCGACAGCAGTCATTACGAATTAGCAGCTGAAACACATGTTGAAGAAAACAGAGAGTCCAATTGGGAGGAGAAGTATCGATGGAAGGCTAACAAAACTATATTTGGTGAAGAGCGTCAACAGTTGTTGGTGAAAGAT…
TRINITY_DN98038_c0_g1_i8	294	G	A	228	0.0962595	0.10714	0.10325	1	TCCAATATCCAAGATATTGCAAACCAGATCTTTCAGATAACAGAGAGTAACCATAACGGATATTCATTAGTCACAGGGTTGGTTATCCGGTAATGCAAAAATATGCAAAGAATAACCAAACGAAGAACAATAACCATTCTGTATGGATTTATCCTGGATGATGGAATTGATACTTTTCTTGAAAGTGGCTGACGGGCTTCATCATTCAGTAATGCATCGTCAAGCACATCTGTACTTGCATCAATATCTTGACCCCTTTCAGAAGCAGCGCGGCTAGTTGTCATTGGAACAACGTTCTTGTCTTGTTTCATTTTCCATCCATCAACTCCTTTCCAGGCAAGATTTCCTAATCTTGCTTTATGGCAGTCATGGATTGCTTCTGTATATTGTTCTGTGCGT…
TRINITY_DN96451_c0_g2_i7	3420	A	T,C	228	0.0664981	0.07143	0.07013	1	GTTGTTGAGGCTGCCGCCCTTTTGGTCTCAAAACCATCATCTGCACTTTTGGAACTCGGAGCTCACCTCCATTGCTGCAAAGGATAAGAAATAGGGCTGGAAATGGTCTCTTTATCCCCTCCTAATAAAACCCTAGTTAAACCCTATCCCTTATCTTCTTCATCTCCCCATCTCTTCTTCACCAAATTCACTCGATTACGCCTCAACAACAACACTAGTTTCTCTTCTCATGGCAACAATAGACTCAGAATTAGGGCTTCCGACCCTTCAAGTTCTTCTGCGTCTTCATCTTCTTCACCGCAACAGGATTCAGAGTCTATGCAGCTGTTCGAGAAGCTGAAGGACACTGAGAGAGAACGTATAAATAAACTAGAGGAGCTTGATCGAAAAGCAAATACA…
TRINITY_DN105298_c0_g2_i4	251	C	T	228	0.0962595	0.10714	0.10325	1	CCTTGACGTCTTTGCTGCTGCTAGGCTTGCTTGTAACTGCAGGCATGCCTGTATGATTCTGGGGTTGTAGCATATGTGTTGGGGGGAGACCAATGTATTGTTGGTATGGATCTGCAAATGGAACTCGCGGTTGGCTCGCATGCTGTATAGGAAACGGGTTCATCATCGGGTCTGTTGGGTTAGCTGTTTGACTTCCTGTGGGCCCCATGATGGGAACTGGTGCCATTTGAAACCGAGGAACAGGAAACCGCTGACCAAGATGAGCAGCCGCTGCTGCAGGGTTTGGCATGGCTGAGCCTGGAAGAACCGGCGGGTATGGAACCATGGGACGGTTCATTCCTACATGATCCATTCCCATTCCCATACCCATAGGAGCCATGGTTGGCATGTACCGTTGGA…
TRINITY_DN92946_c1_g2_i5	225	C	A	228	0.0962595	0.10714	0.10325	1	GATGATGACCGCTCTATTGCTGCTGACTCGTGGTCAATCAAAAGCGACTATGGAAGTACTCTTGACGAAGATCAGCGTCACGCTGACGCATCTGAAGCTCTTGCTGCACGCCATCGCGCCGCCTCTGATTATAGTTCTGACAAGGAAGAACCTGATGCTGAAGCAATTCCATCAATGTTGGGGCTCCAGAGTTACTGGGATACAACATATGCAGATGAGTTGACCAATTTTCATGAACATGGACATGCCGGTGAAGTTTGGTTTGGTGCTGATGTCATGGAAATGGTTGCTTCTTGGACAAAAAGCCTGTGTGTTGACATTGCTCAAAAGCAAGTGCAAAATCATCATGATAATGACAACTCTGAGCTTGGTAGTGAAGGTGATAGAGACTTAGCAGCT…
TRINITY_DN107927_c1_g1_i1	149	G	C	228	0.0962595	0.10714	0.10325	1	TTTAGTGTTGGGGAAATATGTAATTAATAATCTTAGGAAGGGGATATATGTAAATGCCCCAAGTTTAATAGCCAGAGTACCTCTCACCAGCATCAGACCGCAATTTCTTGTAAGCCGAAAGAACTGAAGGAATAACTGCTGCAAGCGCGAGTGAAAGATATTCCGAGCTGCTAGTTTTAACCGTGATCTGCCCACTCATCTTATTATTAATCCCGGCTCGAACTGCCACTTTTGAGTTCCGCCCAGCTGAGAACTGAGCCAAACTGTTAAACCCTAAAGCCAGATCTCCTCTCCATTTTATGATCGATAATCCAACTGTTGACTGGATTTGACCGATCGGGTAATCTAGCTCACGACGCTGGACCTCGATGTTGGCTCCATAAGCCGAGTCGGTTTGGA…
TRINITY_DN78916_c1_g2_i1	298	T	A	228	0	Mono	Na	Na	TCGGCGGCCATGGCTTCTTCAACCGAACGTGACAACTTCATCTACGTCGCCAAGCTCGCCGAGCAAGCCGAACGTTATGAAGAAATGGTGGATGCTATGAAGAAGGTAGCAAAGTTGGATGTGGAACTGACTGTTGAAGAGAGGAATTTGCTTTCAGTTGGGTACAAGAATGTGGTTGGTTCGCGTAGGGCGTCATGGAGAATATTGTCTTCGATTGAGCAGAAGGAGGAATCTAGAGGCAATGAAGTGAATGTAAATCGGATTAAGGAGTATAGGCAGAAGGTTGAAACAGAATTGTCTGACATTTGTAATGATATCATGGTTGTGATTGATGAGCATCTGATTCCGTCTTC
TRINITY_DN77805_c1_g1_i1	408	C	A,T	228	0.260963	0.25	0.28636	0.09848	GATCTCCGAAAGAAGTTCAAAGCAAACAAATGACTTCCACCCGAAGCTGTACCAAGGTATGCACCAAACTTTGACTTTTCTTTGTGGTCAAGATATTCAACTAACTTAACTTGATTGTGATTAAGGTTCAAATGCAAGGAGTGGCTGTTGGTCGAGCAGTGGATTTAACTGTGTTAAAAGGTTATGATGAGCTAATCGATGAGCTGGAAACGATGTTTGAGATCAAAGGGAAGTTACGCCCTCGAAATGAATGGGAAATTGTGTTTACAGATGATGAAGGTGATATGATGCTTGTGGGGGATGATCCATGGCTGGAGTTCTGCAACATGGTAAAACGCATCTTGATTTGTTCAAGTCAAGATGTCAAGAAAATGAGGGCGGGAATTAAGTTTCCCCCTT…
TRINITY_DN94625_c2_g10_i3	570	T	G	228	0.0664981	0.07143	0.07013	1	CAATCACAAACATAAATTGTTCACCCAAAGGTACATTTAAACTCTATCCACGTTATAATATTTTTCTAATCAAGTTAAAAAAACTAGTCCATTCAAAAGAAAGCAAAAACCCAAAGGTACAACCAATTTCTAAATCAATTACCAGCACTGGCGGATCCAGAAATTATTTTGACGGGGGGCGAAATCGGAACCTTACACTAATATGACGGTACAAATAACATTAAAAAAATGCCGCGACGGGGGGCGATTCCCCCCCTAACCATACATGTGGATCCGCCTGTGATTACCAGTTCTTTCAGATCGGGCTTTTTGAGCCAATGCTGGTAATTCTTGCTCTTTTCTTTCTTTCTCTTTCTCGTTCTTTACGTCTTTCTTCGCGGATTTTCTCTCTCTGGATTC…
TRINITY_DN101284_c1_g1_i3	906	G	C	228	0.17302	0.21429	0.19481	1	CACCACTCTTTATACATACTACTATACTAGTACAAAAAACAAAGCTTTTTAAGGCTGACATTGGTTTGACTTGTCAACGCCATCTTCCTGAAATTCATTCATCCAATCACAACCTCTACTCTCATCACGGCACCCATCTTCCTCCTGCTTACGTGTCACCTCCTCCGCCATTCCTTCAATTACTTCCCTCACTTTCATCTTCACTCTTCACAGTTAGGGTTTGAATGTTCGTTTCAATAATCCTGTAATATAATCATGGCGGCATCTTGTTGTGCTGCATCAGCTTCACTCGAGCTCAATTTTCTCCGTCCGGATACCGCGGCTAACAAGTTTCGATTCTCAATTTCTAGACGTAAATTGAATCGTTCGTTCAGTACTGGTTCTGTTAGAGGTCGAATT…
TRINITY_DN104250_c1_g1_i1	627	C	T	228	0.123857	0.14286	0.13506	1	ATCGATGGAGTAATCAGGGATACGTAAAGAACGGCATATATACCCTCACCTCACCGACACCCTTTGGCCAGAATAGTGAATCCATAGGTTTGGATCCCGAGGCCCGTTGCCGGCTGTTAATATATAAACCAGTCACTGAACACAAAGCCATAGAAATCAAATCAAGAATTAAGAATTATGGAGGTTTTCTACTGGATAGTGTTTGGAGGGCTAGCTATTGTTGTTGCAACAATGGAGCTCAGCAAGAACAATAAAGATCGAATCAACACTTCTTCTGCTTTCAATTCTTTCAAGAACAATTACCTTCTTGTCTACTCCCTCATGATGGCTGGTGATTGGTTGCAGGGGCCGTATGTGTACTACCTTTACACGACATACGGTTTTGGGAAAGGAGATATC…
TRINITY_DN92286_c0_g10_i1	42	C	T	228	0	Mono	Na	Na	TTCATGAGTTCTCCATAGCTTTTGTACACTTTTAGGTCAACCTTCCTCAAGTATGGAGCTCCATCCATGCTTACTTTTACATACATCCCGGAACCCATCTCCGGTTCACTTTTCTTCCCTTGAACTATGTTTTTCCGGTAAGATCTCACCGGCGGCCATCCCACAACTTGTGCCTTGGGTGGTGGAGATCTTGATGAACCCATCTCCGGTGAGCTTCTTTTATTAGTGTTCGCCGGAAAAGTTGTTAACTTTATCTCCGGCAACCCTAATCTTAGTTCGGTTGCTTCAAAGTTGATTAGATCCATGCCTCTTGTAGTGAAAATGATTCAAGATTCTTGATTTTCCGGCGGGTTTCTTGATTTTCCGGCGAGTGGTTTTTTGATAGAATTTATGAGAAAA…
TRINITY_DN100814_c0_g1_i6	1027	T	A	228	0.123857	0.14286	0.13506	1	CAAATTTGATATGGCGTTGACGTAAAAAGATAAGTAAGGGTGAGTGAAGATATCATTTGTTGCAACTATTGAAGGAAAAGAGTGGAAAAGGAACTGGCCTGAATTTAACGGGTAAAGATATAATCCCACCAACACCTGCCATTCAAATACAATCTTCAAATCCAATCAAAACACCAATGAAAATCTCTTAAAACAATAACCACATAAACGGCCGGTTAGCCGGGAAATGAGAAGCACCACCACTCTTACCATAATCGCCTCCTCTGTCTCCACTCCTCCCCCGCCACTTCCCAAGCACACACGCACTACTACTAACCCTAAACAACCAAAACACCAATCAAAACCCCCACCGTCTTCATCCACCAAGTCTCACCGTCCTCCTCTCTTTTCTACTTTCAA…
TRINITY_DN102772_c4_g3_i2	310	T	A	222	0.375	1	0.50909	0	AGTGCGGGCAATGCTGCTAGGATCTACGGGCAGATGAATTTTGCCAGCGGGCAGCAACAGAATCAACAAATTGGTCAGATTGGGAATGCGAATTTAGCCCGGTCAAACTTGATGGGTCAAACCGGTCACCTTACAATGTTGCCAAATCAGGCTGCTGCAGTTGCACAGCTTAATTTGCAGCCCCAAATATTAGCATCGCCAAGGCAGAAAACCGGGTTAGTTCAAGGCTCTCAATTTCATCCTGGAAATACAGGTGGGCAATCAATGCAAGGGATGCAAATGGGGATGAATGTGATGAGCTCTTACAATTTGAATTCTCAAATTAGGGCAAATGGGTCTCTTGCTTTTAACCAACAAAGGATGAACCAGGGGCAGATGAGACCACAGTTGCCACAACAA…
TRINITY_DN106950_c2_g1_i4	273	T	A	222	0.375	1	0.50909	0	TGTAGTTGTAGTAGAGGAGGGTGTTGATATCTCTTCTCTTGGAGTTGTCACCAAGGGAAACAATGGTGATGCTGACAAAAACTGTGATTCCATCCCTCATAATGAGCTTGAAACTGGTTTAGAAATGTCTAATGTCAATAAGACTACAGAGGTTCCTTTCACAGGCAATAGTATTGACATTGAATATTGCTTAGAGGACAATAGTGACGTGCAGGATGGAGAATCTAAACATGATCAATTGACAAGCAATGATAATCAAGCTACACATGAAGTGGACGTTGAAGGTGATGACTCAGAGCCAGAAAAAAATTTGAATGTTGCTGTTGATGATGTTCCATGTGATAGTGTTGAGCAGTCTGATTTGTTAGCAAACAAAGAAGCACCAAAAACTCTTGCTAC…
TRINITY_DN98712_c0_g2_i4	883	T	C	228	0	Mono	Na	Na	CTCAAATTCTAAAATCAATACTTTACTTTATTGATTCATTAACTCATTTTAGTTTAGACCTCTACCAACCAGACAATAAGGTCAATCATAAACCAACAACAGTACAACTACCTACAGGGATGGATGATAAGTCCTTGCCAGAATCATGTTTTTCAAACAACCCAAACCCACCATTGTAGTAACTAATGCAAACATCCATTGTCGTAAGAAAATTACCATTTTGACTCGCAAAGAAAGATAAAATTACAGCTGTCATACCAGAAAATCTCAATATCAAGAGTAATCAAGTATAGTATGGTAATGTTATCTTGCTTGACTTCTTGTGCGTGCAAGCAAAGCCAGAAGTATCTTTTTCCTAGGTCCCATAGGTATTCCCAAATCTTTTAGATCTCGGTCCCC…
TRINITY_DN94883_c5_g2_i1	82	A	C	228	0	Mono	Na	Na	AGATGTTTGTGTTCTCTTTTGCTCCCATTTATGATTCGAGCTCCGACGGGTTGCTCTGCTTCACCTTAATCATCCATCCATATTCATACGGGCTCGAATTGATCAATCCAGGAGTATCGGACAGCTTCGAGTTCACCTCCACGATCTCTCCAGAGATCGGGGAGTTGATGTCACTGGTGGCTTTGACACTTTCTACTGCTCCAAAACCGGTGGCTTTTGTCACTGAGCCACCGGTTTCCGGTAAATCCACAAACACCACCTCCCCAAGATGGTCCTGAGCATGGTCAGTAATTCCAATAGTAGCAACAGAGCCTTCAAGCTTCACCCATTCATGTGAATTTGAATACTTCAACCCATCCAAAACTGATGAGAAGCATCTTGAAAGAGGGGA
TRINITY_DN98069_c1_g4_i1	671	A	C,T	220	0.0664981	0.07143	0.07013	1	CCTTCTTCCAATTTTCTCTAAATTTCCCTTGTAATCTTTCGACTTTTTGTATAATATTTGGTTTGAAGAATAAAAGAAGTATTTAGAAGTTCAAGGTTCTCAGAAGAAAACAACAACGGAAAAGGCTGAATATGGTCGAATGATTTCTGCTTTATGGAACTGTCAAAAAACAGATACATAAAAGAGGAAATTCTAAAGGTAAAAGAGGCGACTGGTTTAATGGGTCACTATTGCCATCTTTTTAGCTGCACATGACTGAATGGGTCAGCCACCACCAACGTCTCTTTTCTCTGTTTTTCAGTCTCCCTCTTAACTGGGTCAACACATAACCAACACCCACCCGTTTTGCCACCTATACTAATTCTGTTACATAAAATCATATTTCAAGATTAGATGTGG…
TRINITY_DN107244_c6_g3_i5	390	T	C	228	0.123857	0.14286	0.13506	1	TTGTACAAACAGATAGGCATAGATCCTCCGCGTGGTGTTTTGCTCTATGGTCCACCTGGCACTGGTAAAACCATGCTTGCTAAAGCTGTTGCAAACCATACAACTGCAGCCTTTATTAGGGTTGTTGGCTCAGAATTTGTTCAGAAGTATCTAGGCGAGTTAATGGTTGATGTAGGGTCCGAGAATGGTTCGTGACGTTTTCCGCCTTGCCAAAGAAAATGCACCAGCAATCATTTTTATTGACGAGGTGGATGCAATAGCTACTGCTCGGTTTGACGCTCAGACTGGTGCTGATAGAGAAGTGCAGCGAATTCTCATGGAACTATTAAATCAGATGGATGGGTTTGATCAAACCGTGAATGTTAAGGTCATAATGGCAACTAACCGAGTGGATACTTT…
TRINITY_DN88453_c2_g4_i1	739	T	C	228	0	Mono	Na	Na	GCATGCACATTTGAAGCTAAATTTGTTTTGTTTCAAAAGTAAAGGATGCATATTTACAATTCGTTTAAACTTGGAGGGGCAAGTATGGAGATTTTAAACCTCTAAACTTCCACTCGACTCAAAGACAAACAGCAAGATACACATTCACTCATCTGGTCACACTTCCAACTGTTTCTTCGGAAATTAAATCCTCCGATCATCCCTCCGGTCAACTGTCTCTCCCTGAATCTGAATCTGAATCACGCTAATGGCAGAAGGATCAAAAGAATCAACCTCAAGTATTGTCAATCAGCATGATATTATTGTTGAAGATACCGAAGATAGCGCCAAATCTCCCCCAAATTCTCCCAATTCTTCCACTCGGAAGGCTTGTTATGCTGTTCTTCAGAGTTGGGTTTC…
TRINITY_DN107809_c2_g1_i1	364	A	G	228	0	Mono	Na	Na	AGCAGCAGAAACCTGCTCAGGGCTCTTGCTCTCGGGCAAAGCAGTAGAAACAACCTGATCAATTAGTTGTCTTCTATACTCATTCTCTGGGTTAAGAACCTTCTCCCAAAGATCGCCATCCATCCTCTCCACAACATACCTTGCTTGCAGTTTGAATAGAGAGTTTTTGCTTGTGACATTAATGAGTTCTTCATCGCATTGGCCTCTGCGATAAGCAACGACAGCGAGCGTAGGATCACGCTTCTCACAGTATTTCCCCACGACACGGGAATCATAATACGGGTTTGTGGTAAGGAAGTGCTCCGGGTTGTTATTGCTATCAATGATAATCTTACCCAAAGCATTATGAACATGGACATCTTGACTTCCTTCACT
TRINITY_DN100805_c1_g2_i2	965	T	A	228	0	Mono	Na	Na	ATCTCGTTCAAGGTCTGCATCTCGTTCTCGATCTGGATCAGAACCACGCCCATCAGCAAGGTACACATTTTAAATCACATTTTTTTGACTTCTGATTTTCTGTGCACATTTCAAATCACATTTTTTTGACTTCTGATTTTCTGTGCATATTATATACTCTCTTTTTCTAACTCCTATTAGCTATGAATTAAATCAGATCCATACTATACTGATTGTATTTTACATTTTTATCATTTAGTAGTGAATCCTTGTGCTATTTAACTGTCATCCTGCATGATACTGCTATATGAACCTGCCAGTTGTCACTGTCTTTAACGCTACAGTTTCCTTTTCTTCTTATGTGTTTCCTGGCTTTATGTTATTGTAATCATGCTCTGGATATATGTTTATAAGTTAAAC…
TRINITY_DN104303_c2_g8_i1	326	A	G	228	0	Mono	Na	Na	TCCGATCTGGTAGTTAGCAGCAAGTGCAGCTCCAATAAATGGACCAACCCAGAAGATCCAATGGTCATCCCAAGCATGGTCCTTGTTGTAGATGATTGCAGCACCAAGACTTCTTGCAGGGTTAATACCAGTTCCAGTGATTGGGATTGTGGCCAAATGGACCAAGAAAACCGCGAACCCGATTGGGAGAGGAGCCAAAATAGGGACATGGGAGTCTCTTGCACTTCTCTTGGCATCAGTGGCTGAGAAGACGGTGTAAACGAGCACGAAAGTGCCAACAATTTCAGCACCAAGACCTGAACCCTTGGTGTAACCATGGGCTACAACATTGGCTCCACCACCCAAAGTGGTGAACTCATGCTTACCCATGAATCCCTTCACCACACCTGCACCACAGAT…
TRINITY_DN85602_c0_g2_i1	36	A	G	228	0	Mono	Na	Na	AAGGAGGCGAAAGAGCTGATTGAAGGACTTACGAAAAAATTCAAAGAAGGAGTATCGAGAGATGAAGCTGAAGATGCGAAGAAACAGCTTGAAGAAGCTGGAGCCAAAGTTTCAATTGTTTAGATGATCAATTTGTGGTAAACGTCTCCTTTTTTATACTTTCTAATGCAATCAATTTGTTATTAGTTCTTGAGATTTGTAGTTGAAATCCACGTTTTACGAAATCACTCTTCGCTTCGTCTGTCTAATCTGGTGATATTGATACTGAAA
TRINITY_DN79690_c0_g1_i1	545	C	T	222	0.375	1	0.50909	0	CTTCCGATCTTAGCAATCCTGCTTAGAACCCTAGCTCTGCGTTGCGTACAACGTCTGCTGGGGTTTCTACCGAAACTCATCATCGTCTTCCGACTACATTTTTCCTCTCAACTCTAGGTTTTTCATCAATGGCGGATCGATTGACTCGTATCGCCATCCTCAAAGAAGACCGTTGCAAGCCGAAGAAGTGTCGTCAGGAATGCAAAAAAAGCTGTCCCGTTGTTAAAACCGGTAAGCTATGTATTGAGGTCACTTCTGCATCCAAGGTGGCGTACATCTCTGAGGAGCTTTGCATAGGGTGTGGTATATGTGTTAAGAAATGCCCATTTGAGGCAATTGAGATCATTAATTTACCAAAAGATTTGGATAAAGACACAACTCATCGTTATGGGGCCAATA…
TRINITY_DN106121_c4_g6_i5	479	T	C	228	0.374681	0.96429	0.50844	0	ATTTGAATCCGGTGACGATCAAGGTCATAATCTTCAGAATTTAAAAGTATGGTTCCACACTTTCATTGAGCAGTTGTTCCACTTCCTTTTATGTTCCATTTCGTCTTCCTTCTATGGCTTTGATACAGATTCAGTGTTCTGTCCAGATCCAACTTTGATTCCAATTCTACAACTAATTTGCCTATTAGTATTGGCAGTGTGGATGCCGAGTAAAGGTCGTTTACATTTGAAGGCTGCAAACGCAGAATATTGACATGTTGATTCTTACTGTGATACGAATATTGTTAGTGTCAGCGTTATTCTTCCTAGCAGCACAATTTTATTTACTTCTTTCTATCGGTCGGAGTAACAAAAAGAAGGCTGTAGGGTTTTTTCATCCTTACACCAATGACGGTGGTG…
TRINITY_DN98160_c9_g2_i3	417	T	A	228	0	Mono	Na	Na	GGTACATCCAGAGCACTTGTGCAACCTCTGGAGAGGGACTTTATGAAGGATTGGATTGGCTTTCCAACAACATAGCAAACAAGGCAAGTGTTACAATTATGAGAGATCATTTACAATTTTTGTTAAAGAAAAATAAGTGTGTGGACTGGCTTAATACGATCCACTTGACCCGTTTCCTGAAATTTTCCAAATTTCTAATGATCATCTACATATTGTGCCGCTAATACTAATATGCCATATATTTTGATTTTTTTTACAGGCATGAGGCAACTATTGAGGGCTGAGGGTGGATCTTGGCAGTTTGTGGTACTGGTTTTGGAAGTTGTTTGAAAGGGTAATTTGCTTTTAATATACATTGTTTGTTTGTTTGTTTGGATTGGAAGTATGTTTAGGTTGGTT…
TRINITY_DN107373_c0_g5_i4	870	C	T	228	0.0344667	0.03571	0.03571	1	CAAAGGACGTTGTTCCCCGGCGGATACAAGCGGCCGGAGATCAAAATCCCCAATGTTGTGCTTCAATTGAGCCCCGAGGAAGTGCTGGATGGCGGGAAAGTTGTTGTGGATGCGGTTGATCAGGCGGTTTCGGGTGTGGTTGGAGTGGTGGTGTTGGATTGTGGCGATGGAAGTGGTAGGGTTTTGTATGATGCTGCGTGTTTGTTGAAATCGGTGATTAGAGATAGGGCTTATTTGTTGATTTCGGAGAGGGTTGATATTGCAACTGCTGTTAATGCTAGTGGTGTTGTGGTTTCTGATCAAGGTTTACCCGCCATTGTTGCAAGAAATACAATTATGGATTCAAAATCTGACTCCGTATTTCTTCCATTAATCGGAAGAAAAGTGCAAACTTCAAAC…
TRINITY_DN100869_c1_g3_i1	35	T	C	177	0	Mono	Na	Na	CCTACAGGTGTGCGCAAGGCTTTGGAACTGATTGTAACTCATCTAAGAAAGTTTTTAGTTGATCGAAGTGTTATTGGTATAATTGAGTCGCAGATGCAAATGCCAAGTACTCGTCAGGAGATGCCACCTCCCCAACCGTGGGGAGCTCCATCTCCTCAAGGTTTCCCAAGTGGTGGGCCCGGTTTCGGACCTGGTTTTGGACCCAATCAATTTCTTCCACCTCAGCACCAATATGACAACTACTATCCACGGGTAGACATACCTCAACCAATGGATAAACAGCCTCGTCAGGGTCCACCTTCTTATGGTAGGGATCCAGCTACAGGACCACCACACACTTCAAGTGTGCAGCCGCAGCAGCCAATGACCACAAAGGTCTCGCAGAACATGCAAATCCCT…
TRINITY_DN107642_c2_g1_i2	883	A	G	222	0.374681	0.96429	0.50844	0	GGAGAGAGATAAAATAGACCCTTCAGACGCAGAATCTAAACAAATACTTTCTAATTTTGGAAGGTTGTCTACTGACAGGCCTAGAAAATCTATGGATGCTGTAACAAACGGCCATTCTGCAACAGTTCATCAAGAAAATGTTAGACCGCTTTTAAGTTTGTTGGATAAGGAACCACCTTCACGACATTTTTCGGGTCAGCTCGAGTATGTTCGCCATCTTACAGGCCTGGAGAAACATGAAAGCATACTTCCCCTTTTGCATTCTTCTAATGAAAAGAAAACCAATGGGCTGGATTTCCTGATGGCTGAATTCGCTGAGGCTTCTAGTCGTGGAAGAGAAAATGCCAACACCGAGGCGGTGACTAGGGCTGCACATAAATTAGCTAGTAAGAAAACTGG…
TRINITY_DN104092_c4_g2_i2	1396	G	A	228	0.0664981	0.07143	0.07013	1	CCACCCACCACCTTTGTTTTGGGACTTGTACCCCAATCTCTCTCTCCCTCTCTCTCTCTCTCTGAAACTGATCTCTTTCTTGATGAAGTTGACAACAGGTGTTCATGAGCTTCCTCATGGGAAGACCAACCATCAATCTACAACACTCAGAAGCACATCCAAAACCCTAATACTTGTAACCCTAACACTCATCATCCTCACAGTCGTACCTCTTTACTACCCTCTCCACCGCTACCCTACCACCACCCATCCTGCCACCGCCGACGACTCCACCATCTCGCCGGTCTACCACCCTCAAGATGAAGTCATCACCATCAACGACAACCACCATAAGTGTGACGTGTTTTCTGGAGAATGGGTACCCAACCCGGATGCTCCGTATTACGATAACATGACGTG…
TRINITY_DN94581_c0_g4_i2	987	A	G	222	0.374681	0.96429	0.50844	0	GCTCTTCCGATCTCGCTTGGATTTTCTTGACATGAAAGAAAACGCTAACACACCTCCTTCTTCCTCAAAATAACACACACCAGATCTGAATCAACATCTCCATCAATCGGCCATGGATCTCCCTTCTCCAGATGAGCTCCAATTCCTCTCTGCAACCGATATCCTCAAAAAATCAACCTCCATCCCCAAAGAATCCCCCAAAACCTTCTACCTCATAACCCTAACCCTAATTTTCCCCCTTTCATTCGCCATTCTAGCTCACTCTCTCTTCACCCACCCCCTAATCACCCAAATTCAGACCCCACACACCTCCCACACCTCCCAATGGACCAAACTCCTCATCTTCCAGTTCTCTTACCTCATCTTCCTCTTCATCTTCTCCCTCCTCTCCACCGCTGC…
TRINITY_DN103282_c0_g2_i2	372	T	C	228	0.0664981	0.07143	0.07013	1	CCAGGAGGATATATAGATAAGCAAAACAGGATCAGTTGAGAGTCATAACAAGAGTATGAGCTGCTGATACAAAAACCAAAACCAACATCCGCATTTGGAATCTGATCATCACAGTAAATGAACCAAAGAAAAAAAAGTCATCGGCCTACTAGCTATTACGGCATCATATCCATGTATATACTACAGTTACTAATTCAAAATATCAAATATTAGTAGCTCTCTCATTTGCCCTTCTTTCCCGAGTTAACATAGTCATCCATCAACGATTGCTTCCGTTTCTTCATGGTAGGTGGACTCTCAGTAGCTTGTCTTGCCAATGCTCGCTTTGACGGTGTTGAGTTCTTGGCAAGTTTCTTCTCTTTACGAGCCTGTCTCTCCCTCTCATCGTATTCTTGATTT…
TRINITY_DN104165_c0_g1_i6	2481	G	A	228	0.363257	0.78571	0.48571	0.00095	GTTACAACCGGTTTGACCAAAAAATGTTCGCATTAACCCGGTTTAAGAGGGAAAAGTTGTTTGGGTGTGACTGAGTTAAACCGGTTTTTGAAGAGGAATTGACCGGACTAAACTGGTTTAAAAACCTAAAAAAAGAACGGTTTGAATCAGTCTTGACTAAACCAGTTCCAGATTTACCCGGTTTGATTTCTTGAAGCGGTTTTTTTACCCACCTCAATCAAGTGGACTAGTGGAGTGTGGCCAAACCTTTTTTTAACACCTAGTGGTGCCTAGTGGAGCTGAAGCGTAAACCTTATTAAACAATAGAGGCTGCTAGCCCACAAAACCATTGACTCTATTAGGCCCATTTCAAAGATGATGAACTAAATTGTAGTCCCTAGGGTTTACTTCCAATCTTTT…
TRINITY_DN92509_c0_g6_i1	402	G	A	228	0.214914	0.28571	0.24935	1	GTGCTCTTCCGATCTACTGCCGCCATCATCCCTCATCGCCACCGCACCTGCTCCTGCAACAACCACCTGCAAGTCTTCTTCAATCTTCACTCCACTCACCCACTCATCAAATTGGAAGTACCAATTCTCAGATCCGCCATGGAAGCTTTAATCTCTCAGTTCACTTACCTCTCCGATCAATCTCTCAACGACAAAAACTTCGATCCGTCAACGATCGAAGATCTAATGCGACTCTTCGAGCTGGAATCCTACAAATCCTGGGCGGCCATGGAGCTAGATCTAGAAAATGAAGTCACAGAAGCCGAAGATTCGATGAAATCAGCTGAGGAAGAACTCAACTCCGCCATGGAAGACGCCATGGAGGAGTTCAGAAGGTTCGAGGAGGAGATGGAGCGTGAA…
TRINITY_DN93786_c0_g1_i2	1117	T	C	228	0.0344667	0.03571	0.03571	1	TTCGAATTTCACCATAAGTGTATTTTTAACGCATAACAAACAAACAAATATACTTATTAAATCCCACTCATAGCAAAACTATTTTAATGCATAGAATTTCCTAAATCCATTTATTCAAAAATACATTCTAATCACATAAAATACAAAAATTATTTATAGAAGCTTTCAACAAAAATGGATAAAAAAGTGTTTCTGGTCAACCCAACCCAACCGTTTCAACCCATTCCAAAAAAATTACCCTTCTTGGCCCACTATCCAACGCATCCATTCTCCACCTCTAGACACCTCTCATGTAAAAAAAAGCATTCAAGTATTTAATTTTCTAAATTTGACACTATTCTGGCAACATAGCTGTCAAAGGTAGACTGCAGAAGTTTTGAACTTACGCTTTGCTGCGTA…
TRINITY_DN104823_c2_g9_i1	86	A	C	228	0.0664981	0.07143	0.07013	1	TGAAAACCGTATTTCAGGTTATGCTACGACTATTTAGTCCACGTAAAACAACTTTGATGTTTGTCATACGTGATAAAACGAGGACACCTCTTGAAAATCTGGAACCTGTCTTGAGGGAAGATATCCAGAAGATATGGGATTCTGTTCCCAAACCAGAAGCCCACAAACAGACTCCACTGAGTGAATTTTTTAATGTAGAAGTCGTTGCCCTTTCTAGCTTCGAAGAGAAAGAAGAACAATTTAAGGAGCAGGTGGCTAGTTTAAGGCAGAGATTTTTTCATTCTATTGCACCTAACGGCTTAGCTGGAGATAGGCGGGGGGTTGTTCCTGCTTCAGGTTTTTCATTTAGTGCCCAACAGATATGGGAAGTTATTAAAGAGA
TRINITY_DN97879_c2_g2_i5	627	A	T	228	0.0664981	0.07143	0.07013	1	AACACAATACTGGTCAAAATCCTAACAATTCTACTTTTAGTATTGTTATTATTGTTTTTAAAAATGAAAAGATCTGTCGAAATATAAGTATTACAAAAATGCTAACTGCTAAGAGATATTACATACACATTTTGTTTGCAACAAAATTAACTTCTGAGTTAGAACGTACATTAGAATCTATATGCAACTGTAACTTTTCCTCATGCTCCGCTTACTATTTACATCGTGTTTTATGTATTCATAATGTTTAAGTTCGCGGTTACGGGTATCATTTACTTGATTATAAAATAAATATATTAAAAATCATTTAATATCATCCTATAGAAGATAAAACAAAATATCAATAAATCATGTGTTGAAGTTCAAGTTTAGAGATTAAACCGGATGTCAATCCGATTT…
TRINITY_DN103521_c0_g5_i3	646	T	C	222	0.375	1	0.50909	0	AGTTAGCATACTTAAAACCCACCGACCTCGCTAAAGCCCCAGATAGTTGCAAAATAGCCATATGAGGCTTCCAAAAGAAAAAAACCCTACATCACAAATTACCGATCACAACTTTCATGTCTTCTTCTTCTCTTTCATCGTGACGGCAAGCATACGAGTACCAGACCAGCAAGTTTCTGGCCTTCATCTGATCGACCATTGCAACCCCTTCACCTTATTTGTATACACACAAACATACCTCTCGATTTCGCTCCTGGTTTCCTACTGCCGATAGGTTTTCAAGCAACAAAGAACCCGAGTCTTCAAGGATAGCACCAATCTCTCACGAAGGAAATCGTTTATTCGAATAATTAACAAGTTTAAAGAGAGTTTTTGTTGTTTATTCATGATTAAAAATTC…
TRINITY_DN104565_c3_g5_i1	453	G	A	228	0.341079	0.64286	0.44416	0.02489	GAGTTAAGCTGTCCTGGAAACCTTAGACAGCATGTGACTCCAGACATGGTTGCAGAAATCAGATGGTTAAGATCACCAAAACTTGGAGTGGTTAGCTTGAGAGTCCTGAAGCAAATATCATACAACGCCTCATTATCAAGAACCATACATTCATCAGCATTCTCAACAAGCTGATGGACAGACAATGTAGCGTTGTAAGGCTCAACAACAGTATCAGAAACCTTGGGGGAAGGAAATACAGAGAAGGTCATCATCATTCTATCTGGATACTCTTCTCGGATCTTTGAGATCAAAAGTGTTCCCATACCAGACCCTGTACCTCCACCAAGGGAATGACACACCTGAAAACCTTGCAAGCAGTCACAGTTCTCAGCCTCCTTCCTAACCACATCCAGAACC…
TRINITY_DN95065_c1_g1_i3	786	T	C	228	0.194824	0.25	0.22273	1	CCGATCTATCGATGTTTAAGAGGAGCTAGATTTTTCATACACACTTGATTCACTTCAGCCGACTGTAAACCCTATATCGCCGATTCTCGGTTAAAACCAAGAAATCAGAAGATTGTGATTGTGAAATTGAAGGGCAATGGTGTCTTCCGCCGTTAAGGAAAAGCTGGGAGACCTACACAAAGATTCTTTCGTCACCCTTCTCACAAAACTCATCGGGGAATCCAAGTACGTGCAGAACAATCCGCCGGAACTCATCCCGGAGGAGGACAGAATTGTCCACCATGTTCTTGACTCCCTCCTCCCTTACAGCACCAGCACCGGTGGCGGCCCGCTCATCGTCAATCACGTGGCCTATAAACCCAAAAGAGGGAATCTTATAGTGGAGTACCCTGGAACTGA…
TRINITY_DN87823_c0_g1_i1	127	G	A	228	0.17302	0.21429	0.19481	1	GAGTTGCATGACAGCAGAAAACAGTGAATTGAGGCTACGTTTACAAACCATGGAGCAACAGGTTCACTTGCAAGATGCTTTAAACGATGCACTAAAAGAGGAAATCCAGCATCTGAAAGCTGTTACGGGGCAGAACCTTGCAAATGGTGGAGCAATGATGAACTTCCCTTCATCATTCGGATCAAACCAACAGTTTTACTCCCAAAATCAAGCTGTGAACACAATGTTAACTGCACAACAGTTTCAGCAACTTCAGATTCAATCCCATAAACAGTTGCAGCAGAAACACCAACTCCACCAACTGCAGCAACTCCACCACCAACAGCAGCAGCAAGAACGGCATTTGGGACAAAGTGGTGATCTGAAAACAAGGTCAATGAGTCCAAAAGAACATGGTTC…
TRINITY_DN90650_c0_g1_i5	187	T	C	228	0.214914	0.28571	0.24935	1	AAAATGCAACGACATTTAATATTTGTATCAACACAACCTTAGCATCATCTTCTGTGTATTTCCCACCCCTTGAAAGTATTCTATCCAAAAGCTCTCCTCCTTCACATAACTCCATTACAACATAGACATTATCATGGTCTTCATATGCATCGTAAAATTTCACCAAGTTTTCATGTCCCGACAAAGTTTTTAAAATCTTTACCTCCCTTCTCACATCTTCAATCAATATGGCGGTACTCATCTGCAGAATGAAGTGAAGCTTGAATCTAATTATCAAAACATCATATTGAGACGTTCACAATCTATATCAAAATGGTGCAAATGCAACTATGCAAGTTCTTCCCATATGGTCATATATGTCATCTATACTATTAAAATTGCAACATTGCAAATGGCAAA…
TRINITY_DN107912_c5_g2_i1	111	T	A,G	228	0.434205	0.64286	0.49416	0.17082	ACTTCATCAACCTCCTTGGTTGTAACTCCTGCATCCTTCACACAGTTCTTGCATGGGTTCTTCGTCCTCTCAATCAGGTTGCTTACTAGAGCCTCAAATTTCGACCTTGTTAGAGTGATATTCAAATGCTTAGCACCAGATGCATCAGCTGTGATGAAAGGCAAGTTGATATCAGTCTGGGTTGTTGATGACAGCTCAATTTTAGCCTTCTCAGCAGCTTCCCTAAG
TRINITY_DN107512_c0_g2_i4	228	T	A	153	0.375	1	0.50909	0	GCCCATCCTCTCCAGTTAAGCAGATCGCTGGCATCTGCAGCTACAATATCTACCTGCAAGTAGTTTTTATACGACTCGAAAAAAAGAGAAGGTTCAAACAGAGCACTCCAACTCGCTTTGTTCAATTCGATATCCTCGCAAACTTTATTTCCAGATTGAAACTGTTCCACCATAACACGGAGAGTACTTGCAGAAACATTGTAACTAGAGTTCATGCAAGGGTATGCTGGAGTGATAATTGGCATAAGATGAGTTCGGTCACGGGAGCACTTGCGTGGATCCCACACACTAAATCCAAGATCATCCTCTTCAATTGGGGAAAGCATGACTGGGTTGGGCCAACGCCAATGTGTGTATACTCTGAAAAAACGAGAAACCAGCATACTAGGTACTGCATTG…
TRINITY_DN86724_c10_g1_i1	452	T	G	228	0	Mono	Na	Na	CTTGCCATCTTCTGATCTCGACGTAATGGAACAGGATGAACTCGATTACAAACAGGGTAGATGATGATGCGAAATATTCCGACTTTCCAGCATCGTACCACTTAGGGACATTGATTATGCCTATGCTTGTGAAAACCTCCGGCAGCAACATTCCGGCGACCCCCAACATGGCCCATCGCCCGTTCACAAGCTCGGCTTGAACGAACCACTTTAGGTTCTCCGGGTCTTCTGCTAGCCCCAGTGGGTCAAATCCATTGTCGCCTGGAAGACTTCCATTGAGGTAACCGGGTGAGGCTAACCCGGGTAGCCATTCACCCTTTTTCGCTTCGATCTTGAACGAGCCAGGCGAGTAGGTATTGGCCGGTTTGACTGAAAGTTCTCTGTTTAACTTCCCTGATG…
TRINITY_DN87325_c1_g2_i4	203	G	C	228	0.194824	0.25	0.22273	1	CTCTTCCGATCTGGATGATGTAGATATTTTGAAGGAAATGAGCATCTTGGCACGTGACATAATTGTAGACTGGTGATTCAACCCTTGTCTATTCACTCAACAACAAGTATCTTCTGCTTGATTACACTCAACAATTCTTCCCAATTTCTTCGATTTTCATCAAAACCTAATTTCATTACCAACTGGAGGTCAACCACATTACGACACGTTTCCAGATCTCTCATTCTCAAGTTGTTTTCTCTTCTCTGTGCTGAGATTCATCGCCATCAACAGAAAAGACACAATGGCAGATGAACCTTCAATCACTCGCTGGTCCTTTCAGGTAGCCTCGTTTTCGCTGAAATTCGTATTTTGTTTTGCGATTGTTTCGCGAACATTGAACCGCTAGGAGGTAGTGAA…
TRINITY_DN95683_c1_g1_i1	46	C	T	228	0.0344667	0.03571	0.03571	1	GGTCTCTATGTATTGCCCATGCATTCTCAAACATATACTCACGAGCATCGGGGAGAAACTTGAACCTGCGGAGTTTGATGAGTGGATCCGAGAGGTGGATGTTGGATCTGATGGAAAGATCAAGTATGAGGACTTCATTGCTAGAATGGTTGCTAAATGATTTGCCGTTCTGATCTAACCGGAGGTGGACTGATTATGTAAACCCTCCCTGATTTCTATTTTTTAAGAAGCAGTGTTTCTGGTGTGATAGTTTTCAATC
TRINITY_DN90875_c2_g10_i4	1592	A	G	228	0.0664981	0.07143	0.07013	1	GCAGTAATTTGTCGCTCATTCAGCCTCTTTGAGTACCTCTGGCCCTCTACAATCTTGCATACCTCCATAGGTAAGTAATTTGGCCTCTGAGAATTGCCAACTTGCAGGCATGGCCATTGTACGTGTTGAATGGCAAACCCATAAGTCTCCCGGAAGTATTCAACCACAGACTTCAATGTACCTCTGTCATCAACTGGGAAATTCAGTTCCCGTGTTGCTTGAGATGTTAAACCAGATATCCGATACTTCCTGCGCATATTTCCACGGTGCGTAACTTCAACTTTGACGCCTCGAAGTGCCTTTTTGATCTTTACACGGTCAGAATCAGATAAAGGCCTTGCAGAAACATCCCTGTTCAGAAGCTGTGTGACAAAGTCAATCACAGGCAGTGGCTCAATG…
TRINITY_DN95837_c1_g3_i7	480	T	C,A	228	0.0998193	0.07143	0.10455	0.05424	TTTTGGTTCATAAATGACTTGGAACAGTTTCCTGATTGTTTTTTATGCTCCATTGATCTACAGCTTTGATCGTGATTGGAAGAAAATTGAAGCTTTCATAGGTTCAAAGACTGTCATTCAGGAGGCATCAAGTTAAATATCTATAACTCAGTTTGCATTGCGACCCATCCGTTTATACTTGCATTATAAGAACCATTTAATCTGTATGTGGAAAAGCCATTGAATTGATCACCGCCAATAGCTTTCAAGATTTCAACATGATTGATGAAAATGAGGATCCGTAGTCATGCACAAAAATATTTTCTGAAGGTTCAAAAAAGTGGTACTAATGAACATCTGCCTCCTCCTCGTCCAAAAAGGAAAGCTGCACATCCATATCCACAAAAGGCTGCAAAAAGT…
TRINITY_DN102546_c2_g1_i1	1100	A	C	222	0.375	1	0.50909	0	TTCCTATATATACAAAGGGCCAAAAATTAAAAAAAAAAAAAAAAAAAAAACCCAGACACCGCGACCAAAATAGGTTTCCGTCAGATTGCTCACTCTCTCACCACCTCCTCCCCAAATCTTGAACCAAAAATCAACTCTCCTTTGCCCTGACTACACTACAGCGGTTCTAGGGCTCAAATCACCGTCGCAATCCGCCGATTACATCATCACAGGTTATCTGCTGCTGCTGTGTGTCCTCGTAGACCTTATTTTTGTGGAGGAGAGAGGAACATAGGGTTGGTGTTTTGATGCGTTGTTGCGGATTGATAACTAGGTTTTCTGGTTGGATTAGTATTCGATTATTATGGCTAACAACCATGGGGGTTCTGGATCCAAGTTTGTGTCTGTAAATTTGAATAA…
TRINITY_DN105292_c0_g1_i2	2056	T	C	222	0.375	1	0.50909	0	TGACTTTCCTGCCCCTTTGATTCGAAGGGAGGTTCAAGTTGACAACATCAACAGATACGCTAATGACTTTTCTGCCCCTGCGATTCAAAGGGAGGTTCAAGTAGAAAACGTCAACAGATACGCTAATGACTTTTCTGCCCCTGCAATTCAAAGGGAGGTTCATGTAGAAAACATCAACAGATACGCTAATGACTTTTCTGCCCCTGCGATTCAAAGGGAGGTTCAAGTTGAAAACATCAACAGATACACTAATGACTTTCTTGCCCCTGCAGTTCAAAGGGAGGTTCAAGTGGAAAACATCAACAGATACACTAATGACTATCCTGCCCCTGCAGTTCAAAGGGAGGTTCAAGTAGAAAACGTCAACAACTGCACTAATGACTTCTCTGCCCCTGAGAA…
TRINITY_DN89081_c0_g1_i5	383	T	C	228	0.0664981	0.07143	0.07013	1	GTAACAAAGGTGATATGGAGACAACAAACGGAACTCATGAGACCGCGGCACAAGTGGTGGAGAGAGACATGAAAACAATGGATGGCGGGGAGGATACAGCGGAGCAAAAGACCGCAATGAAGATATGGATAGCGGTGGATGAGAGCGAAGGGAGTTTCTATGCTCTTGAATGGGCTCTTGATCACCTCTTTGTCCACCATGATGCGGACAAGGAGTCCCCATTCGCCATCACAGTGGTTCATGTGCAACCTCCCTTTCAACCAACTTACACCGCCCTCCCTGTTGGACCCGTTTTATTTGCAACATCTGGGATGAGGGAATCCGTGGTGAAAGCTGAGGAAGAAAGCGCTGCGAAAATCCTTGCTCGTGCTTCAGAATTATGTGACCAACATAAGGTTA…
TRINITY_DN89188_c4_g1_i2	178	T	G	228	0.3669	0.82143	0.49286	0.00028	AGTGCTTCTTCAACTGTGATACGTTTGGCTGGATCAAATGTTAACATTTTCTCAACAAGATCAATGGCTAATGGATGAACATGCGGAAATGTCTTTGGCAGTGATTTCCGGGGATGTCAGGGAAGCTGACCAATAAATCTTATTGCATCCTCATTCTTGATAAACCCAAGATCAGATTCAGAAGGAGTGCCTAAAAGCTCTGTTAATAGTCTCATCTGATGCACATAATCTTTACCAGCAAACAAAGGCTTTCTATTCATGAGCTCCATGTAAATGCACCCAACAGACCATACATCTATGGCAGCTGAATATTCTGAAGAGTTAAGTAGCAGTTCAGGCGCCCTATACCATCTTGTGACAACATACTCAGTCATAAAATCATTATCTGCGTTTGGGCGT…
TRINITY_DN107556_c1_g1_i1	178	A	C	228	0	Mono	Na	Na	AGTCTTAACTCAAGTATAAGTGGTTAAAAATTTTACATAGATAATTTAAACCCGATAAAGAATAAACATAAATTCAAAAGAAGACTATTGCGCAAATGTTATTAACATTATAGTTTGTTTTCGAACAACAAGTTTAGATGGCACCAATGTTCTTGAGGCCTAAAACAACACCAACACAGATAATATGACCAACGGTCCCAC
TRINITY_DN107713_c2_g5_i1	898	G	A,T	228	0.204504	0.25	0.22662	1	CCTTCATTCTGCTACCTTTAAGCTTATCTAGCCTTTCGACTTCCACCTCAGCCTGTTCAATCAAATCCAGAGCAAGAGCCCCTGGGACAGTCACTTCATCCACTGAAGCCGATATGTTACACGTGACATGATCAAAACAGCTACGCTCTTCTTCAGAAGTATCCATCAAGTTCCAAAGATCAATCAACTGAGTTGCTAACTCTTGAAGCTTCTTCAACCGTTGCTTTTTATCATCTTTCAAAGCTAAAACAGTATTAGCAAGCCGAGCTAGTGTGTCATTGCTTATGCTTTTAGACTGCACACCAGTTGCATCATTTAAGCTTGGATGAACTTCAGTTACTGTACTGTAAAAGTCGATTCCAAGAACAGCACAAAGATCATGTACAGCAGTAACAAATT…
TRINITY_DN88310_c1_g2_i2	321	A	G	228	0.0664981	0.07143	0.07013	1	ATTAAATCGCGATGAAGAGACTCGTATACTCCTTGTTGTGTTGGTTGCGTCTTTAACACAATAATAGAGTAACATAAGATAAACTTTTGTGCTTCTGTTGGAGCCTTAAACTTTGAGAGAATTTTCATGTCAGGTGGAGAAAACGTATCAAGCGATTGAGAAGCAGCCGAGGAACTCGGAAACCATTTTTGAGTATTCCACCAATAGGTCAGCCATGGTAGGTGGTGAGCGACACGAAGGGCCCATTGGTCTCGCGTGAACATCTGGGAATATACTTCATTGGATATATTTGAAGGGAAGTTAGGCCACCAGTGATTAACAACCGGAGCAATGAGAGTTACACCTGCTAGTCTGTGAGGGATGTACTTGAGGCAAGGCCACACCAATAGTCCACCCATA…
TRINITY_DN102470_c1_g4_i1	27	T	A	226	0	Mono	Na	Na	TTGTACAAGACTTGAACTCTTCTCGGTTGGTCTTTTGGATAAGTGCATCTGTTCTAACATCAACAGCAGCAGTTGCTTCATCAAGAACAAGAATCTTTGATCTCCTAAGCAGTGCACGTGAGAGACTCAATAACTGTCGTTGTCCAACACTGAAATTCTCTCCAGCCTCTGACACCTCAGCATCTAAACCCAATGGATTCCTCCTGATAACATCCTTAAGATGGGCCCTCTCTAAAGATTCCCAAAGATCAGGATCACTGTGCTCGTTGAAAGGATCGAGGTTAAATCTCACGGTGCCTGAGAAAAGAACTGGCGCTTGAGGTATAATACCAAGAACCTTGCGAAGATCAGTCAACCCAAACTTTCCAATCTCACAATTATCAATAACAATTCTTCCTG…
TRINITY_DN105200_c2_g2_i2	46	A	G	228	0	Mono	Na	Na	GGAAGTCAACTCATATTTGACTGGAGTCCCTCCCGAAGATGAAGCACCTCATCCAGTCGGACACCACCAACGACCTTGTACGCCAACTGACTTGCTTGCTTGCATACACAGAGTACCAAAGCCACTGAGAGCTTTGGCCAATAGACACCCAATCACCTGGGAGTTGTGCTGCTGTTTGCTCTCCTCCTAATGGAGCAAACTGACCAAGATGCCTGTATCTGCATATAAATCATAAG
TRINITY_DN100851_c3_g1_i2	406	T	C	228	0.0664981	0.07143	0.07013	1	TACCCCTCGCGTTTACTAAATTTCAAAGATCGCGTCAATAACCAGGGGTAAGATCTGGCAACGAATGCTCAATAAAACGCGTTGTTGCCTGGTAGTTTACACATCATAATCACCAAAATCACTTTTCTTTACATTCAAGCCAAAATCTGAATTCAAAAAAATTAGAACAAACAGCAGCTACAAAGCCAGAATAGTTTTCTGGCTGTATGTATTAGGCACACAAAACACTATGTTTAATTTGTTGTTTATCATGATTCATTAGCAGCAACTTTTAGTTTATCATCTACTTCTGCTGAAGCATGTGTATGTGGGTTGATTGGCTTCTTGAACTGCACCAAGATCATGGTCATGTTGTCACATCCCTCTCCTGTAGATGTTGATGGTGCCAAACATTTCTCA…
TRINITY_DN29142_c0_g2_i1	168	A	C	228	0	Mono	Na	Na	GTTCATTGGGCTAATGTCGCTCTTTGATCCGCCTCGTCATGATAGTGCCGAGACTATTCGAAGGGCTTTGAATCTTGGAGTAAATGTTAAAATGATTACAGGGGATCAACTGGCAATCGGGAAAGAAACTGGAAGACGTCTTGGAATGGGAACCAACATGTATCCATACTCGGCCTTGCTTGGTCAAAACAAAGATGAGACAATATCAGCTTTACCTGTCCATGAACTCAAAGAGAAA
TRINITY_DN95577_c2_g4_i3	351	C	A	228	0.304688	0.5	0.38182	0.14668	CTAAAAATAATATTTTTTAAAAAGACAAGTTGAAGAGGTGGTTCGCTATATCTAAATTCTAACCCCCATCGGCAACCCCTCTTTAGTCTTTACTCTTCCATTCATTCATCCAGAGCTACAAACCAAACCCTTGAATCTTGATGATCAGCTACAATGGTGTTCAAGGGTAGATTCTTCCATTCAAAGAAGTCATCCGACATTTCAAGCCCTGAGGGATCCAACAGCCCGAGATCTACCAGTTCTAGTTCAAATTCCCCAATCAAATCCGACAAGAAGAAAGCCAAATCCACCACCAAAGACGATCATCATCCACCGATCGGTTCTTCGTTCCGTCAAATTCAAGTCAAAGACGCGTCAATTTCGACTTCAATTTCAAAGGATCACAGTCGGAGTAAGAAG…
TRINITY_DN106937_c2_g1_i1	919	T	A	228	0.292955	0.46429	0.36299	0.28597	GGCCAAAGAGCGCGTGACGTGAGGGTAACAAATCATATGATTATAGACTATCTTTTGGGTGCTTCGGATTAATCGAAAGCACCACAAATTACTATGTGAAATAAAGTATAATTAGATTATGATGGTTTGTAAAAGCTATTTAAGAAACTTTACATCTAATAAAGTACTAACAAAAACATAACTTCACAAGCTTATAAAAAAGATGAGAAACCAACAAGAACACAATACAAAGAACCACATTTATTTTCAAAGTTTGACTCATAACTGTTCAAGATCTTTTAGAAGTCCAACTACTTGTTGCATACTAGGCCTCTTAGCCGGAAGATCGGCTGTACACAGGTAACCAATTTTCAATGCCTCAACCATTTGACCCTCGGCTCCAGTCCCACGAATCTTCGG…
TRINITY_DN104222_c1_g1_i6	489	A	G	228	0.214914	0.28571	0.24935	1	CTCGGATTAAATATCCAATCCGTTGCTTTCTCGATGTCACCACCCGAAGCCTTCAATGCCTTGCAAGCTAATTCTTCATCAAATCCAAAGGATACCAGTGTAGCAACTTTTGATGGATCAACCTCATGTTTTGCCTCTTTATGAATGGGGGCATCAATGTCTGGATCATCCATGTGGGAAAGCAACCAGTTCATTGCCTCTTCCACACCAGCATTTGATGTATTGATTGCAGCTTTTTGACAATGAAGATGATTAAATCCCATTAAAGCAAGCTGAGAAACAATATCTTCATTAGGCAAAAGCTTTGTTGACTCTTCCTCACCTCCAGGAGCATCTTCAGGTAACAACTCTTCGCCTGGCTGAAGACCTTTGCTTCGCATGTGACTGATGTCTATGACA…
TRINITY_DN104284_c1_g4_i12	2124	G	A	228	0	Mono	Na	Na	TGATCGTCTCCAAGTCGAAGTGAAGATATCACCACTTCAGCAGATTCATCATCAAAGTAGACATCCTCATCATCTCTTTCCAGTGAGCCATGAGCCTCATCATTATCATCATTTTCATAGATACCATATCGAAACGCCTGGCTTAAATTATTGGCTAAAGCTGCCACGTCATAGTCTCTATCTTGGTAATCATCATCATCACTGTCTCTACCACGATCATGAAATGTAGTAGGCCTCCCGCACGCCCACTGGTAGACGTTTTCAAGTGTGTTGCGTTTAGTAAGTACATCTGTATGCCACTCTACCCATTCATTATCATCCTGCAAATATGACTGTATGTAGTTATTATTATTCCCTTGTTCAATAAGTTTGTTTGCTATACGTGTCATGTGCCCAACA…
TRINITY_DN103836_c7_g1_i1	247	T	A	228	0	Mono	Na	Na	CCCTTGTAACTGACATGAAATTTAGCCTTGGCCAACAAACCCTCAGTATCGAATTCTCCCGACGCCACTTGGACATTTATATCGGAGATAATTTTCACAAGATCTACCAGTAATCCGGGCCGATCCGCTGTCTCCACTGAGAGCAGACTTCGTTCAGGGCTGTCATCGTAAATTTGGACACGGGTTGCAATGTCGACATCAAGCTTTTGCGCTGGTGCTTCAACTCCAAAGGCTTCTCCCATTGCTTATTGGGCACTTGATTCCGGGTGATATTCTAGAAGATTGCTGATAATTGTTAGACGGATCGCCTCAAGCAACTCGGGGTCATCAACTTTACGTCCAGTCGAAGCTTTAGTGATTGAAAACGTGTTATGCTTCCCAGAAGAATCTAGACAAACG…
TRINITY_DN97296_c0_g4_i2	340	C	T	228	0.280043	0.42857	0.34286	0.29647	CACACCTGCCGCCCCACCACCGCGGACTCTTCTTATTTCTTCATCAATCATCATCACCTAACCAAGTGAGCTAAAAACCCTACTGTTGTCCCCCAACCCTGAATCGGCCGAAACCCTTCTCCAATGGTGTCAACTCCATCACCGTTTGAATTCATCTGATCTGATAATACCTTCATCCAATTTATCAATTTTGAGGTCAGATTCATTGGCCGGCGTATCAAGAGGTCTCATTTCTTACCTCCGTAATTTATCAATAAACCTTCATCGACCACCCATAACCTATCAATTTCTGAGAAGCTTCAGCTCAGATTCATTGGTCGATGAAGGAGAAAGTTATAGCAGTAACCGAATCATTGAAGCTAAGCCGAGAGTGATGACGCCCAATTCGAAAAGGACGGG…
TRINITY_DN97891_c0_g1_i6	710	C	A	203	0.3669	0.82143	0.49286	0.00032	GATCTTTTAGACTTGAGACTCTTTCTTCAATTCAATTCAACCAAAAGAAGCAGCAGATAATCATCGCCGGAACCACGCGCCACCACGTCACATCACCGTCGTTCCACCGCCGTGTTGCTCCGCCTAATCTCCTCCATATTCAAACATTCAAATCCTCTTGTTCGGTTCCTTCCACATCTGAATCCGTCATCGGAAGTAATCGAATCGATTCGCGACTGTATGGAGGTGAATGACTTGTATATCAAGCAAAGGGAGTGCTAATTGAAGTTTAGCTTGCAAGAACATATTAAGCATCAAACAGTGGTGAAGGTATTATGGATGTGGCAAATGGTGTCAACAACTCCTCTAGCCTAGCTTCTAAACAAAGACTTCGTTGGACCCATGAGCTTCATGAACGAT…
TRINITY_DN107648_c2_g3_i6	79	A	G	228	0	Mono	Na	Na	GGTGTGATACAATTTTCACTCCGGCACGTTTAATTCAACCAAAAAGTACACTCTAATGAAAGATCCAGTTATCTTACCATCTTCAAGAATCATAGTGGACCGACCAGTGATCCAGAGGCATCTATTGAGTGACGCTACGGATCCATTCAATCGTTCACATCTTACACCAGATATGCTGATTCCCGACAAAGAACTGAAGCAGAAAATTGAAGAATTTGTGAACTCACAACAAAGGAAGCAACATGGTGAAGAGATGAGTATACAAGGCAGCATTAAATCTTCAATTCAATCACCA
TRINITY_DN96334_c3_g2_i13	880	A	G	228	0.17302	0.21429	0.19481	1	TCGAAGGAGAAGGATGCTAATAAAAGCAGAGTTGCTCTTGCAGACCCTCCTGATTGTTGTAGTGCACCTAAAAACAAGGTTCATTTCTCTCTTTCTCTTTCTCTATCTCACTCACACACACAAACACAGAGACACACACAAGTCGGATACATGTCAATGCTTACCGGTGAAGTTATCCTGGTGCACCGAGGCAACTGTAGTTTTACTGCTAAGGCTCATGTTGCTGAAGCTGCAGGCGCTTCAGCAATCCTTATTGTTAACAATCAAACAGAACTCTTTAAGATGGTGTGTGAAGCAGATGAAACTGATGTGGATATTCACATCCCTGCAGTCATGCTTCCCCAAGATGCTGGTGCAAGCTTGGAAGAGAGTCTCCAGAATAAATTAAATGTTTATGTG…
TRINITY_DN102444_c1_g2_i6	1211	A	G	228	0.14941	0.17857	0.16558	1	TAGCACCAGCCAATTCTTGCTGCTGTTGTGTCTTATGGACATGGTGGTGGTGATGGTGGTGGTAGTGGTGGTGATGGTGGCGGACTTGAAACTGTGCCACCTTGTCACCCTCACAAAGACCAGGAGGAATCGTTTTGTCATCCAATGCCTTGTTGGTGCTCGAGCCCATATCATTATTATGAGTGCTACTTCCATTGGAACGTACATTTGGGGTTCCATTTGAGTTAGATTGTATGTTCACGGGTTTTGCTGCTTCTGAGCTATTAGTAACATCTACTGGTGAACAGCTGCCTACATTGGCGGTTGGAGCTTGATTGGCATTTGATGTGGTGTTATACCTCGAAAAAGCTGAAAGGTCAGACTGTTTTAAAACATTTCTCTTATGAGAGCTGGTATCAG…
TRINITY_DN87731_c0_g1_i8	170	A	G	228	0.333438	0.60714	0.43052	0.03142	ACCTTCCATAATCTCAACCTTTTCTCCTCCCTCCCATGGTCATGGAAACACAATATTCTTTCAACTCTCAAAGAACTCAAGATCAAGATTTGAAAGAATGGGGTGTCAAAGCGCGAATGATTAGCCGAGATAACACCATGTCAAGACGATTCTCGGCTTCTCATATTACAAGTTTCAGAGACGACGTCTCCAAGTCTTTTCGCTCCAACTTCACCATTTCCAGCACTGCATCCTCACCTGGTTACCCTATTAAAGATGAAATCGACCCATCTACCTACTCGTTCACCAATGCGCTCAAAGGTAAATAATGGGTTGATTTTCTAGGGCTTTAGAAACCTTTTTATGTGGTAACTTATTTGTTTTGAAAACTTTTAGCATTGCAAATGAGATCAATAAACA…
TRINITY_DN107502_c5_g1_i6	302	C	T	228	0.324862	0.57143	0.41558	0.0641	CACCTAATTGACTAGCCAATAGAGGTATGTACTCTATGATTGCCAAACGAACCCTCCAATGTCTATCCTCTGCAAGTTCAACTATTGCTGGCAGTAAAGATTGAGACAAAAGATCGATTCCAATAACCTGATTCACTTGATCTAGCTTACTAATAATATTAAGGCGTACATCTGGAAACTCATCCTTTAAAAGTGAAAGAAAAATAGGAAGAAGTTGTGCAATTGTTGCTTCCTTTCGTAGAACAGGAGCCATGCCCATTATAACAGATGCCAGAGCAGATCTAACATGCTGAGAAGAATCCGATGACAACTCCTTTACACATGGAAGAATATGCTGAATTGCAAGTTCTGGGCTAAGAATCCTACTGAACTTGGTAACTTTTCCAGCAGCCGCAATAC…
TRINITY_DN107974_c5_g8_i2	199	T	C	228	0.304688	0.5	0.38182	0.14648	CAAGATGACCGGTATGAGCACTAACATTTCCACCTTCATGGTCACTATGGATAGTGACATAGAGCCTCATAAGCTCTTGCATCTCAGGACCATCAAATCCAAGCATGTGTGCAAAATTTCCACCATAATCTAGTGAGTCATCCATGGGTATCCTTTCTCCATTTTTGTACATCCTGCGGTATACATATGCAGCTACAGTTGGCACTTGAGCAATCAATGAAAGTGAATCCTCATATGTCGGCTCCCAGTATTTGGATTTATAGATCCCTTTCTCATAGGCTTTTGAAAATTCACTTTGTACCTGAAGTATAACTGCTTCACGAGATCACCTGGACAA
TRINITY_DN107252_c2_g2_i1	601	A	G	222	0.375	1	0.50909	0	CAGTGAGGAGTTTAAGTATGTGACAGTAAGACAAGATGAAAAAATGGAACTTGTAAAGCTTCTGGATCGTGTTCCTATTCCAATCAAGGAAAATCTTGAAGAGCCCAGTGCAAAGATTAATGTTCTGCTCCAAGCGTATATTTCTCAGCTGAAGCTTGAAGGTCTTTCATTGACTTCTGATATGGTCTTCATAACTCAGAGTGCTGGGCGTTTAATGCGTGCTCTTTTTGAGATTGTACTGAAAAGTGGGTGGGCCCAGTTAACTGAAAAAGCTTTAAATTTGTGCAAAATGGTAAACAAGAGGATCTGGAGCGTGCAAACTCCTCTACGTCAATTTCACGGGATTAAAAATGATATATTAATGAAACTGGAGAAAAAAGATCTAGCATGGGAAAGGTA…
TRINITY_DN107809_c3_g1_i3	648	G	T	130	0.375	1	0.50909	0	GTCCCAAAGTACTGCAGTAATGGTGGTGTTTGTCCGGCTTGCACAGGTACACTCTGAAATTTTGCTACTGTATCTGGTGTACGGAGAATGCCTTGAGGAGATTCTGCAGCAAGCTCAGCAGCTTCTTTGTATTTGGTTTGAGCAAATAATTCTTGGAAACGCTGAACAACCAAATTCTCTGCACCAGGAAGGTTTCCACGTTTGGCAAGATTGACAGCAAGCTCCAGGTTGTTTAACTGTCCACTTACAAAAGGCACGATTGTCGCTTCATTCACAGTAGCAAGCAAAACCTGTCCACGTCTATTAATGGCATAGAAGCCTCCAACTGACGAAGCCTCAGATGTCAGGAAAATTGGATCTGGACTTATTCTGTTTCTATACACCGCAGTAGCGGTTTCA…
TRINITY_DN71797_c0_g1_i1	153	T	G	228	0	Mono	Na	Na	GCGGTGATGAAACTGCCCCTTTCTTCGGTTTCCTTGGCGCCGCTATAGCCCTTGTCTCTCCTGGCTGCATATGGAACTGCAAAGAGTGGTGTAGGAGTGGCTTCTATGGGTGTGATGAGGCCTGAGCTGGTGATGAAGTCGATTGTTCCGGTTGTTATGGCTGGTGTGCTTGGTATTTATGGTTTGATTATTGCTGTCATCATCAGTACAGGGATT
TRINITY_DN107280_c0_g1_i1	366	T	C	228	0.0344667	0.03571	0.03571	1	CTCTCATTCTCACCTTCCGAAAACTTCAATTTCGTCACCATTTTTTCAAATTTTTGTTTCTGGTCATCTTTCATTTGCTTCAACTGAACCTGTGTGGCTTGGATTTCATTTGTGATCTCATTAACGCGTGTACTTACGTGCCCGTAATCTTCTTCAAACTTTACTGTTAGCGAGTCAACGCCAGTAAACATCTCGTTGACTTTATCTTGGACCTCTCTTTTGATATCAGTGATTGTTTGGGATAAAGTTGAGATCTTTTCCATTAAAGATTTGTTTTCTTGATGCAGCTTCTCTTCTTTGGTTGCGTGATCGTGTTCTGTTTCGCTTAACATTTGTTCCGTTACACGGAGCTTCTGGGTTGATAATCGGATTTTGACTTCGAGGTTTCGGACTGTTTCA…
TRINITY_DN80681_c0_g6_i6	495	T	C,A	228	0.292104	0.28571	0.33312	0.25902	CCGCAGAAACCGGCTTCTGTCCTCGCCGCACCTCCACCGCCGTCAAACCCTAACGCAAAAGTCAAGATGAACTCATCCCCTTTTGGCGTTTTTCACCAGTGATCGAACCGACTTAAGATCGTCTGCTCCGATTTGTCCGTGTTTTAGGGTTTGTTCAATCCTGCTCGTGCGCTCATCAATTGAAATCCTAATCGTCGGCCAGATCTGAGCAACATATCTTTCAAGGAAATCTTTGATCACTGATACCATCTTGTTTACATGTCTGAACTTGACCTCCAGATTCCTTCTGCCTTTGACCCGTTTGCTGACAGTAATGTTGAGGACTCTGGTGCTGGGTCAAAAGAGTATGTTCATATCCGAATTCAGCAACGAAATGGTAGAAAAAGTTTGACAACCGTG…
TRINITY_DN84016_c0_g1_i1	90	A	G	228	0.250334	0.35714	0.2987	0.55342	TTTGGTGGGTTTATTGGATGCACGGGTTGAACCGAATGCAGTGGGTTTGGTGGGTTTATTGGATGCACAGGTTGAACCAACGACGGTGGATTTGCTTGGTGTACTGGTTGAATCGGACGTGGTGGATTTGTTGGATTTACATGTTCAACCGAATGTGATGGGTTTGCTGGGTGTACAGGTTCAATCGGATATCCATACCCTCCACCCATCTTTGACAAGTAACAAAAATATAAAGTTAGGAGTGAGAATGGTATTGGATAGGAAACCATGTTAATAGATACAATATTTATAGGGAAAAAATAACCAGATATTGGATAGTAATCATGATCTAGAAAATCTTCCGAACCAATAAAAAACTGCCACG
TRINITY_DN93947_c0_g1_i7	1221	C	A	156	0.375	1	0.50909	0	CTCAAACGATTCGATCTCTTTATTGCATATGGATGGTTACTACAATACTGAAATTGAAAGACAGTGATATGTATATGATTGAACTAGAGACAGTGATTTGTTAGCATGTAACATGCCCAAATTTTATTTATGTTATATAATCATGACTGAACAAACAATAAACATATACAAAACAAACAAGATGACACCAATCAAAAACACAATCACACCTCTATACAATTCAGACCTCAATTGCCATGAAAACTAGCTCCATCAGACGACACTCATCATTCGGCGCTTGGTCCATTCTTCTTGAACAAAGCCAATGCATCGCTATAAACAGCCACAACGTTCGAGAAAACAGCAAGAACGATCATGAAAACACACAAGATCTTGTCCCACTTACTCGCTATTCCATAC…
TRINITY_DN108504_c11_g1_i3	78	G	T	228	0	Mono	Na	Na	CTCTTCCGATCTTTTAGCGGCACCTGTGTCAGCAGCTGCCATTGCTTGCCGCTCCTCTTCCTCAACTGCAGCACGAAGTCTCTCCAGAAATTTGTTGTCCTCGTCTGGGAGAAAATGGCCTTGTTTTGTTAATTTCTGAATCCTAATGGACCGTAATTCTTGCAACTTCTCCACAATCAGCAATAGCTCCAGCTCAGATTTTAATCTCCTTTTCTCCTCATTAGCCTTTTGCTTTGCAATTTCCTTCATTTTCTCAACCTCCAAATCCTTCTCAATTTCAACCTCACTTCTTGCAACATCCTCAAT
TRINITY_DN94883_c5_g2_i1	318	A	T	228	0	Mono	Na	Na	AGATGTTTGTGTTCTCTTTTGCTCCCATTTATGATTCGAGCTCCGACGGGTTGCTCTGCTTCACCTTAATCATCCATCCATATTCATACGGGCTCGAATTGATCAATCCAGGAGTATCGGACAGCTTCGAGTTCACCTCCACGATCTCTCCAGAGATCGGGGAGTTGATGTCACTGGTGGCTTTGACACTTTCTACTGCTCCAAAACCGGTGGCTTTTGTCACTGAGCCACCGGTTTCCGGTAAATCCACAAACACCACCTCCCCAAGATGGTCCTGAGCATGGTCAGTAATTCCAATAGTAGCAACAGAGCCTTCAAGCTTCACCCATTCATGTGAATTTGAATACTTCAACCCATCCAAAACTGATGAGAAGCATCTTGAAAGAGGGGA
TRINITY_DN55200_c0_g1_i1	411	G	A	160	0	Mono	Na	Na	ATGGAGCTTATTGAAAATGGATATGCAAAGTATGTTGAGTGGAGTGCAAGTATGATGGAAGAGGAAGCCAGGAGGAAATTGAAGGCCGCAGAACTCCAAGCCAAGAAGAGTAAGTTGAGGCTTTGGACAAACTATGTACCCCCAGCTACTAATTCAAAAGCCATATCAGACAATTTTAGTGGAAAGGTAGTTGAAGTTGTTAGTGGAGACTGCATCATTGTTGCTGATGATTCTCTTCCATTTGGCAGTCCAGCAGCTGAGAGACGAGTTAATCTCTCAAGTATCAGGTGTCCCAAACTGGGAAATCCGAGAAGAGAAGAAAAACCTGCTCCTTATGCTCGTGAAGCAAGAGAATTTCTAAGAACAAGATTAATTGGTCGTCAAGTTCAAGTTTCAATG…
TRINITY_DN108189_c1_g1_i7	1551	C	T	228	0.353758	0.71429	0.46753	0.00455	AAACCGAATTGATATCGCTCAGATTACAGTTGCGTAGAGCGAGAATCCCACTAGTTAGAAACAAAAATGTAAAGACGATTTACGTATACATGAATAAAAGCTCTTTAAAGATGTGTAAGGAACCTTAAATCAAAACAATATTATGCAAAGAGCCTGTAACATCATAAAACAGAAAGAAGTAAATCATTTCACCCCATGAACGAACAAATTACCGATCATACCAATTATCAAGAACAACCGAATATATCAACAATGCATGAAAACGTGACGCTTTCTAACTCGAGATTCTAGAGAAATTGCTCTGAAACTGTTGTAACCGTGTACAACCACTACGCTCTCCATCGATGACCATAAAATAGAAAGAAAGGAATGGTTTTAATTGATTACAACCCATATCTG…
TRINITY_DN81527_c0_g1_i3	372	A	G	228	0	Mono	Na	Na	AATAGTTCAATTCAAACAAAGTCTAGAGCTAACAGACAGCTCAAATCAAACATGAAAACTGAATCATGAAATAAGTAGAAGCTAACTCGCGATAGAAAAACCTGAAGCCAAACTCAGATTTGTTCTTCTCACGCCATTCGATTCAAAGCATCTCGGTTACAAAAGCAGCAAACTTTTCCGTTCGGAGAGATGCATCAATGATGCGAGTCGGAGGAAGCAGAGGACGGCTTATCGGAGATGCCATCATGTTCCTCCTCATCACCATGGATACCTGCCGGAATATGAAACCTGGAGAAACCAAACCCGGAAGCGAATCCGGGCATGGAAGCCTGGTGATGGAAAGCCAGGGTTGGATGTTGGTCAACTGCCCCACCGGAAAACGGCGGCGGCGGGTCGAAC…
TRINITY_DN103578_c0_g2_i2	240	T	C	228	0	Mono	Na	Na	ACCCTAATCTGACAAGCGCCTCTCACCCGCCATCCCTTCCATTCGGCCCATCGCACCCTCCTCTCACTTCGCCACCATCACTTCCTTTAGTCGGCCATCGCCATCGCTACCGGCAATCTAAGATGGTTCCTTCCATTGAAGCAGCTCCGATTAAAATTCTGGATGAGGTTTCGAACCACAAGAGCCCGCTAACAAGGAAAAACAAGATCTCAATTGCAAGTGACGGTAAGGATGGCGCCTAAGGGTTACAAAGCTCCGATCCCATGCCCTAGAAGTCTCGATGAGGAATTGAATGCTCTAAAGCCATGTGTGT
TRINITY_DN105802_c1_g1_i3	30	G	C	228	0.214914	0.28571	0.24935	1	CCCCAATGAAGAGTGTCTCCCTGAAATCAGTGCTGATTCTGCGCTAGACAGTGTGGAACAAAAGTGCATCGTTAACGTATGCCAGCCCGGAAACAACCTCCTAGCAGCCGGTTACTGTATGTACTCTAGCTCCATAATCTTCGTGCTGTCAATAGGAACCGGTGTATATGCATTCACCTTAGACCCGATGTACGGTGAGTTCGTTCTCACTCAAGAAAAGATCCAAATCCCGAAATCAGGAAAGATTTACTCGTTTAATGAAGGAAACTATCAACTATGGGACGATAAGCTCAAGAAATACATGGATGATCTAAAGGACCCTGGTCCTACAGGCAAGCCGTATTCGGCTAGGTATATTGGTAGTTTGGTTGGTGATTTCCATCGGACACTTTTGTATGG…
TRINITY_DN107738_c1_g9_i3	225	G	T	228	0.0344667	0.03571	0.03571	1	ACACCATTGGTCTGACCCGGATACAAGATTGACCCATGCTCTAATTGCAGAAGGTGATGCAACTGCAATGACAGAAGCAGAGAGTGCTTGCTCAAAAATCATTTGGTCCACATGTTGAACAGCTTCCGTTGTATAAGTGTTCAATCTTATGACCTGAAATCCCCGTTCAGAAAGGCCTTCCTCTATGTCATGACTAGCTTTTGCAGATGCAGGATATAAAACAGGGCATCTTTCATTCCCATGCTTTGGCAATTCTGAAGCAAGAACTTTACCGGTTGCTGCAAAAATTTTAGTAAATTAAAAATGTTAATTATATACGAAAGATAACCAACTTTGGTCCAATTTCTATTTCTAGTAACCAGCCTTTCTTTCACCTATAAAACCCTCACTATTTCAATA…
TRINITY_DN102195_c1_g4_i1	108	A	C	228	0	Mono	Na	Na	TCACCTTCCCCTGAGAAGTTCTCCTTGTGATCCAACCCATACCTCTTCGGTTTAAGCATTAGAAGCTCGTCTCTTGTGCGATCAGTTAAGAAGTGCAGCCAACCATGACATTCAGGTGGGACCTGAGAAGCATTGTAACGGTCCTTGGCAGCATATTCCACCCACCTGTGTCTTCCATATTGTGTCCCCTCAAGCTTTTGATAGTACTTATTGCCAAATTTGTCAACACCCACCAATGTTGCACCTATGTTGTGGATCTTGGTTTGCAAAAGATTTCCATCGGTAAGGCAATTCAGAAATCCTTCTTTCACGACGCA
TRINITY_DN63172_c0_g1_i2	9	A	T	228	0	Mono	Na	Na	CGCTAATTAACAGATTTTGGAGTAATCTCGGGTGAGAATACTGTAACCGGTGGACATCCGAGTATCCGCCGCAATGACACAGTAATCCGCACCAGCAATCGCCACACAAGTTCCTCCGTTGTTATCGTATGGAGACCAGTTAGCGTGTTCCTTCGTCATGATGATTACAACGATGGGGTTTCGAAATTTAGATCACAAAGTTCAGTGTGTGTGTGTGTGAAGAAGACCCCTTTTCACCTCTTTTGTTCGTCGTTTTCTTTTTT
TRINITY_DN93676_c1_g4_i1	1212	A	T	228	0.0344667	0.03571	0.03571	1	TTTTACAACAAGAAAACATGTCATGGTATACAAACTTTAAACCCTTAATTATGTAGAAAGACAAAAATACATCTTATTTAATGTTAAAATACAGAGAAGAAAAACAGATATTTAATATGAAGATGACGGTTTACTCTTAATAATTTTATAAATACACAGATAGAAAAACATCAAAATCAAAATAATAACTCTAATCAATTTTGGTACTAGATGATTAAACAGGTACACATTTCATAATTATATGTTTACTTTAATTTAACAATTATTGGGCGAAAAACTGACGACTGATTTACTGATATCGTAACCGACACGTGTCCCTTGCTGCTGAACATTACCGATGATCGACAGTGACGAGTCCGTCGGCGCAAACGCCAAACAGAATTTCCCCCGTGAGTCCAC…
TRINITY_DN94888_c4_g2_i6	857	T	C	228	0	Mono	Na	Na	CTTATCCGAAAAAAGACCCGACCCGTACTTTGCTTCTGGTACAAAATGCGCCCCTTTTAACATAATCTTCATCTCCTACTCGTAGCTTGCAACAATGGCGCTCAATTCCATCACCTGTTCCTCACATTTACACCCTGCTCCGTCTTCCCTCAGCTGCGGAGACAAGGTTTTCGTTGGATTAAAGCTTCAATCTCCTAATTCATATGGAATTGCGAGACCTAATTTGAGCGCTGAATTGTACAAGAAAATTCATAAATGTATTGAGCCTAGGGTTGGCATTAAGCCAGCGCGAGGGCGTATTACAATGATGCCGATAGGTACACCGAGAGTACCTTATAGGGTTCCCGGTGAAGGAACCTGGCAGTGGGTTGATCTGTGGAATGCCCTTTATCGTGAACG…
TRINITY_DN108011_c1_g1_i1	910	C	T	209	0.194824	0.25	0.22273	1	ACAAAGGACAGCTCACCAAAAGCATTAGTGATGAAATCATCTCGGTTCTTTGCTGCATCCTTTTTCTCATTGGAAGGAGATGGTACTGAATTTACACCATCTGCAGTATTTCAGGAGCTTGGTGAATCTGCAAGAAAGCACTTACCTAAACTGTTCGTGTGGTCTTTGCTTGTTGGTGCAAGGGTATTGGTGGAATATTGACAGTTTTGCTTTCTATGCTAAACGAGAAGAACGGATTGGTAAAATATTTCAGCAGCCAAACATTTTAACTACCAATCTTGATGAAGTTTCATCAAGTGCTCAGCCATTGGTCAGACAGATTAAAAAAATACCTGAAAAAGTTAAAAGAATTGTTGAAATGCTTCCACACCAAGAGATTAATGAGGAAGAAGCTTCTCT…
TRINITY_DN99679_c4_g2_i1	72	T	C	223	0.0344667	0.03571	0.03571	1	GAATGGCTGGACCTGCAAGGATTGAGGAAGAAGATGAAGAAACTGCACGTTCGATTCGATTCGTTCCTTAGTACGATTCTGGAAGAACATAAGTCTGGTGACGGTGGCGCGGGGAGTCACGTTGACTTGTTGAGCACGCTAATCGCTCTCAAGGATGATGCTGATGGAGAGGGACAGAAGCTTTCAGACGTCGAAATTAAAGCTTTGCTATTG
TRINITY_DN95577_c2_g4_i3	327	G	A	228	0.233378	0.32143	0.27468	1	CTAAAAATAATATTTTTTAAAAAGACAAGTTGAAGAGGTGGTTCGCTATATCTAAATTCTAACCCCCATCGGCAACCCCTCTTTAGTCTTTACTCTTCCATTCATTCATCCAGAGCTACAAACCAAACCCTTGAATCTTGATGATCAGCTACAATGGTGTTCAAGGGTAGATTCTTCCATTCAAAGAAGTCATCCGACATTTCAAGCCCTGAGGGATCCAACAGCCCGAGATCTACCAGTTCTAGTTCAAATTCCCCAATCAAATCCGACAAGAAGAAAGCCAAATCCACCACCAAAGACGATCATCATCCACCGATCGGTTCTTCGTTCCGTCAAATTCAAGTCAAAGACGCGTCAATTTCGACTTCAATTTCAAAGGATCACAGTCGGAGTAAGAAG…
TRINITY_DN81859_c0_g1_i3	131	G	A	228	0	Mono	Na	Na	TGAGGGTGTCGGCTTTATCATTCCTGTAATAATCGCACAGTATTTTTCAGATATCATGGTACCAGAAACTAGTATTAAGATAACTGTTTGGTAATTTGTCAACTACTTACAGTATCAAGGATGCAATAAGGTCAGAAGTTGAGAAGCTCAGGGCTGCATTATATTTAGTGAAGTTGCCAGTAGCGGTGTCAAAACAAACATCAGTCCCAAGTGCCACTGTGTTGTTTCCGGCTACCCCTGAAAAGTTGACCAAGGGGCTAGCGGTCAAACCGATACTGGTACTGATTCCTGCATACTCGTGGAGGTATTGAAGT
TRINITY_DN90809_c0_g1_i1	20	T	G	228	0	Mono	Na	Na	GCCCACTGACCCTGAATATTCTCCACCTGTCCAGAAGGGCGAAACACCTGGCCAAAAGAAGGCTAGGATTCACCAGCTACGGCTGGAAGAAGGTGCGAAAAAGGCTGCTGAGGAACTTGAGAAATATGATCCCAACAGTGACCCAAATATATCTGGAGATCCTTACAAGACTTTGTTTGTTGCTAAACTTAACTATGAGACAACTGAGAGCAGAATAA
TRINITY_DN100589_c2_g7_i10	259	A	G	228	0	Mono	Na	Na	TTTTTTTGGAACTAAACTCTCTGGAATCAATATATAACACTATTCAGCCCGATTCGACAGGGACAAAAGTCTCCTGATTACAAAAACATGTTCCTTGAACTCAATGGTTAAGTGTCATTACAAATATTAAAAAGAAAAAACATTATAAAGGTTGAAATATATTTTAAAAAAATGGATCATGAGTGGATCCTAAAAGGATTATTAAGCATACATCAACAACATCCATACTCGGATTATGCAGCGACACTGGATTCGTCTACAATGGAAACAATATTTGACGAAGATGGTTCTGTATACCATTGTTGATCTGCACGTGTGATGAAGCTAGCTTCTGATAAAAAGACATCCTTGTAATCTTCTTCATCGTATATAAATTGCGGAGGATCAGGAGACCCTACG…
TRINITY_DN107778_c2_g1_i1	318	A	G	222	0.375	1	0.50909	0	GGGACAAGCTCGGCCACCCCTTCATCAATATAGCGATTAACAACCTTATTGATTTCTTGTCTCAATTTATCAGTGATTTCAGTTTTTCTAGGCTTCATCATTTGACCCATTAATGATAATATATCTTGTCCACCTTGAGGCCGTGCATTTGCCGCATCAAGATCATGAAGTGTAACATCCTGAACTATCTCTTTCTTCTTGTGAACCTCTCCTTTAGGAAGAGGAACATATTCTTCAGCCTCAAGATCAAATTCTGTTGCAAATGCATCACTCCTGCCTACCCTTTTAACCGCACCACTATTTGCTTCTATATATATAACATCACCAACAGCTACCTTTTCCTTAATCAAAGCATCATAAATAGTTGGGTCCAACTTCAATTGCTTTGTTCCTTTAACA…
TRINITY_DN90300_c0_g1_i1	127	T	G,A	228	0.194824	0.17857	0.22273	0.34736	GTGAATTTTGCAGTGGGCATAGAGACCATGTCTCTTAAGGGGTTTAGGCTTGATGGTCTGGTTTGACCCAAGAAGGGGGTGGCTTGAACCACGGTAGTGGAGCTCGCAGCAGCCATTGGTGGAGATTCTTTTGTGGTGGTTGAAGAATGAAAAGAGGAAGATGCAATTGTTGGTGATGATGGAGAAGATTATACAAGGGTGGATATATATGTGTAGGGGTTAGAATGACACGTGTATGTCTGATGAACTGGAAATATGGGAAGAACCAATGAG
TRINITY_DN99349_c2_g1_i11	808	C	G	182	0.369846	0.85714	0.4987	6e-05	TTTTTTTTTTTACCAGTTTATGATCATCACTTCAAATTATGCTTCATCCATAAATATGCATACAGAGGATCAAGGTCTATCCCGAATTCATTTGCTTCACAAAAACACAAATCTCGCGCCAAAATGTCTTGCCAGTCGAGCTGGTTCTATACCAAATAAATATCCTAACCACCTCTTATCGAAAAGAACAGATCCTGGGCTTTCAACAAACTCAAACAGAAATATAACAAACCCTTATTACAATAGCAACATAAACGAGATTATGATACAAACACGTTGTTTTCTTCAATTTGATGCCTCACGGCTGTAGAATGCATCCAGGGTTTTGGCTGGTATACGGTGAAGAAGTTCACGTGGGAATATCCGCAGAAGTGTCCATGCTAAATCAAGTGACTGGAA…
TRINITY_DN76096_c0_g2_i1	268	C	T	222	0.375	1	0.50909	0	TCATGAAATCGGTTAAAAACATGTGTGCATGGATCTAGAGAGAGAGAAAGAGTTCACCGTGATGTAACTAATGCCACATCCAATTTTCTTCTCACTTTCGGGATGATATGGCAGCAACCTCTCTAAAATAGTTCTCTCATGTTCGGGACTTAATCTCTCCCCACTTGCATATTTGCCGGAATGAAGAATCATCCTAACAAAACCAACCAAGGGTACAGTATCCTCCAAAATCTGATCCTCCCAATCAATCCATCCATCCTCCTCTCTCCTCTTCCCTCCATCATCTTCATAATCCGAATCCTCATCTTTTGAAGAATCAGATGTCTCCTCTTTCACCTCCACAACCGGTTTTCTCAGTAAATCGGCGGCGCCGTAAGCCGCTCCGTCCTGCTGGCTACT…
TRINITY_DN107418_c4_g2_i14	2779	C	T	222	0.375	1	0.50909	0	TTCTTCTTCCAATGTTTCAGTTCGCAAAAAGATGAAATCGAATGGAGGTGGTTCAAAACCTAGACCACCAAAATCATCATCGAAATCTTCGTCTTCGAATCCGGAGGAGCTTGAAATTGAGATAGCAGAGGTGTTATATGGTCTCATGACTCAATCACAAGCTCCATCCAAGAAAGAAATTCCATCTGCTGATTCAAATAAATCTCTGTCAGCAGTAGCTCCAAAGAGGAAGAGGCCACGGCAAGTGTCAGAAAATCCGTTTAGTCCGGTTTCTTCTTCAATAAAGAATGAGACAGATCACCATCAGCATCATCATCAGTCTCCCAAGACGGATATATCTTCTCCTTCGGCTGATAATGGCGTTTCTTCTTTTGGTTTACATCAGGCAGAGCCACGGGC…
TRINITY_DN99982_c0_g8_i1	267	T	A	228	0.0962595	0.10714	0.10325	1	GAAATCGGTTGCCTTTTCGCTAATATCGTCCACACAAACATGCCGATAAAGCTTCCCAAAGCCCCTAACCCGACCCGGGTATGAATGCAGAAGGAACCTTCATAACACAATCAATCCCCTTATGAACCTTGACCTCATTTTCTTCCCCTTGTTTCAACAAATTCGTATCCACAGGTACAGAATGCATCCAATCAGGCGCTCGTCGAGTCTTGAAGCTCCAAGAGTACACATTACAGAGCTGTGAAGAGTTCCCATTAGATGAACTTTATCCCACATAAAACCCATCATTTTCAGGCCAGATTTTAGGCAAATCAATGTGCTTGAATAGCAACGGAGTGACAGGCCGGTTTTCCCCAACTTTGCTCAACCTAACCTCTAACCTTCTCGATATCGATTCGT…
TRINITY_DN103681_c0_g2_i1	304	T	A	228	0.0344667	0.03571	0.03571	1	CCCCATTTTCGATTCTAAAGAATCTAATTAAAAGAACAGTCTTCTGATCTGCAAACCCTCGAGCTCTCCATCATGAAGCTCGCCTACTCTTCGATTTTCCTCATGCTATTCGCTCTCTTGAAATTCAGCCTTCCAATCCGATGAACTTCTCGCCGACGATGAAGAATTCGGTCTAGAAGGCGGCCGTTCCCCTGACATCGATCTCGCGGTTCAGTCATCACCTCAGATCGCATCTCGTTCTTACTCATCTCCACAACCTAGTCGGAAGAGGTCCACAGATTCCGAATCGGACTCTAGAGTTCATTTCGTTCTGGAACACGCGG
TRINITY_DN105290_c2_g1_i2	431	C	T	228	0.0962595	0.10714	0.10325	1	ATTTGGTCTTTTACAATGATGTCCTTAGTTAAAAGCTAGTTGCATCAAGACAAAAGGGATCATATATCGCAAGTCAAACCTCATATGAACCCAAGTTAATTCATTCCTTACAACCCTAACAACATCAACAACTGACATACAACAAGTCCTAAAAGGTCAATAAACTTGAATCTTACATTTAATCTAAAATACTGACATAAATCACTACATGCAGCTATTTAAAAACCCATCTTTTCTAAGCATATCTAGCTGCTTTTAGAAAGTTATCAAAAGGGCTAGCAGGAGGTAGCCTCATACTGTTCATTCCTGCACGAACCAGCTCATTCTCACCCAAAATCTTCATGACATCTGGATTCTGACCACCGCGCGCACCTATATCTGCTGGTTTTGTATCACCAT…
TRINITY_DN102696_c1_g7_i1	88	A	G	228	0	Mono	Na	Na	TAAGGCAGAGTCAAGAATGTCTGCACGGTTGGTAGCTGCAACTACAATGATACCAGTGTTTCCTTCAAACCCATCCATTTCAGTCAAAAGCTGGTTAAAGGTTTGTTCTCTTTCGTCATTCCCTCCTCCGATACCCGTCCCTCTTTGTCTCCCAACCGCATCAATTTCATCAACAAATACAATACACGGTGCATTCTCTTTT
TRINITY_DN107685_c0_g5_i3	1025	A	G	222	0.375	1	0.50909	0	GTCTGTTGATTATAGATCCCGTAATAGTACGAGAGAACAACGATCTGAATTAGAAAAGAGATCAAGTGCTAAAGATGACATGGTTTCGGAACGGGGAAGACCCAGTTCTCGTCATGCTGATGTGGAAATTTCCACAAGTCACAGTCGTCGTAGGAGTTCCCCTAGCGGGAGCTCTTATCCAACTAGAGATCATCATCGGGTTTCGAAGCAAGAAGAAACCAAGTACCGGGATTATGCTTATGAAGATCGAGCTCGACATAATGTTCATTCGAGCAGAGATTACAGTTCTGCGCCTGTGCAATCGGATAAGAAATTGACCTCGAGGGATGATAGTTACACGGGTGGTGATTTATCGGTTGAAAAACGAATTAGGCTTGAATCCCGTTCTTCCCCACAAGT…
TRINITY_DN94942_c0_g8_i1	158	T	G	228	0.0344667	0.03571	0.03571	1	TCGTGAAAAAAACAGAGAGATAATGAAGTGATAACGGTACATCTAGGGTTAACAGCATCGACGAGAGTCTGTCTATGAGATTCGACTGTACCGGAGCTTTATCGGCGTGCCAGATGCAGTAGAAGAGTCCTTTCCATAGCTTTTTCATTTCATCGTCTGAGATTTCGAGCTGCGTCGGAAGCCAATTGGTGAGTTCTCGGAGAGCTTTTGACCTCGCGGGGGTGTT
TRINITY_DN105228_c5_g3_i5	342	A	G	228	0	Mono	Na	Na	TTTTTTTTTACAAAAACAATTTTTATTTTCATAATTGAGAAAATATAAGATAATGCTAGGCCAAACATATATATAATGTTTATTTCACACAACGAAATTAACTACACGTAGAATGAAACTAAATAACAATAAAATGGATCTCACAATACCTGGAAGCCCTTGGAAGCTCAAGCAACTCTACACACAACCTTTTTTCTTGTTCCATGCGTAAATTTTCCCAAGTGATTGTTACCGTCTTCAAAACCTCTGCCTTCCGCAACATGTATTCCAAAAACTGCATTTCCCACTTCTGCCCCGTGCATCTTGAAAACTTGATGGTTGCTAGGCTTGTTAGCATACAAACAGGTACTGACTTTGGTTCAATCCAGTCATATTCCCCAAGCTTTTCAATACCCAAAT…
TRINITY_DN107500_c6_g3_i1	285	T	G	228	0	Mono	Na	Na	TCTTTTTGGGTGTTCCCACAAGTTGTTCCTTGTTATATAAAGAGGAGTATGAGAAAATGAAGGAGATGAAGCAAGATAACATAAGAGTTGACTTTGCTGTGAGTAGAGAAAAAACTAATGAGATGGGTGAAAAGATGTACATTCAAACCAGAATGGCTCAATATGACAGAGAATTATGGGAATTACTCAAGAAAGACAACACATTTGTGTATATGTGTGGGCTTAAGGGTATGGAGAAGGGTATTGATGACATTATGACCACATTGGCTGCTGAAGAAGGCATTTATTGGTTAACATACAAGAAACAGTTGAAGAAAGAAGGGCAATGGTATGTGGAGGTTTACTAAGTGGCTTATTTCTTGTACAAATGCAGCCCTCT
TRINITY_DN97469_c0_g3_i1	160	A	T	228	0	Mono	Na	Na	CGATCTCCAATACTGAATATATGAAAATTGTGAATCGATCCTTTTCGGCTAACCCTTTCACCATTTCAAACCACTGTATACACCGGCATGGCGGCGACAACGGCGACGGCAATCAGCCGGTCACTCTTCACCTTCCGGTCATCGTCTTCATACCTCATGATTTCCAAGCGTCTATTCTCCTCTACATCTTCCATAGCTAGAGCTCCGC
TRINITY_DN106121_c4_g6_i4	201	T	C	227	0.372114	0.89286	0.50325	1e-05	AGTGTGGATGCCGAGTAAAGGTCGTTTACATTTGAAGGCTGCAAACGCAGAATATTGACATGTTGATTCTTACTGTGATACGAATATTGGTTTTTTCATCCTTACACCAATGACGGTGGTGGTGGAGAGCGAGTTCTATGGTGTGCAGTTAAAGCTATTCAAGAAGAACGACCTGATCTTGACTGTGTTATCTACACCGGTGATCATGATGCTTCTCCTGACAGCTTGCTCCGCCGCGCAGTTGATCGGTTTGGTGTTAACTTGCTTTCCCCTCCCAAGGCTGTGCATTTACACAAAAGGAAGTGGATAGAAGAAACAACCTATCCTCGTTTCACTATGATCGGTCAAAGTCTTGGTTCGATCTACCTTTCGTGGGAAGCTTTGAACAAATTTGTTCCA…
TRINITY_DN95657_c1_g2_i2	223	A	T	228	0.14941	0.17857	0.16558	1	TCATCCTGACATCGGGATCTCCGGTAAGGCTATGGGGATCATGAACTCCTTTATCAATGATATCTTTGAGAAGCTTGCTCAGGAAGCTTCTAGACTCGGAAGGTACAACAAGAAGCATACTTTATCTTCCAGGGAGATCCAGACTGCTGTGAGACTTGTGCTCCCTGGAGAGTTGGCTAAACATGCTGTTTCTGAAGGTACCAAGGCTGTCACCAAGTTTACAAGCGGTTAGAGGTTGTTTGTTTGTGTTGAAATTAGGGTTTGTTTGATGTATTGGACTTGATTTTGGTAATGATGTAAATCTTTTACTTCTGGTGAAAGTGGTTTTTATCAATGAAATGTTTATGATTATTATTGTCAAAAAAAAAAAGAT
TRINITY_DN107684_c3_g5_i1	792	G	A	228	0	Mono	Na	Na	GCGGGTGGTCTCTAATCCGTGACAATAAAACAGAAACATGTTCCATAGCAATATCAAGCCGATCTTTTGACTTGGCTGATTCTGTCACAAGATTTGACACCAGACCTTGTAATAACTGAACTCTTTCTGTATGATCACTCAAACTGTTCTGAACAACCTTTGCTGATGTGTTTATGCGCCGCCATCGCATGGGCATATACCTTTCTGGAATCTGAAAGCAATTTCCTGTGGAGAGTACTCGAAGAGCATGCCTACAGAGGATTCCGGAGAACTCAAAGTGGTGGCAGCTACAGCTGATAATGCCTTCACGTGGGACCCAATAAACATTCCGACCTCCTTCAAGTTTTGTATGGTGTCTAACTAAGAACCCATCTTCAAGTTGAAATGATGCATAATGAG…
TRINITY_DN108173_c3_g4_i1	117	A	G	228	0.0962595	0.10714	0.10325	1	GCTGCACCAATACCTTGTCCACCACCGGGCCGATTCAAAGCAGCAGAAACTTCTTGTCTAACAGAACGTTGCAACTCAAGTTGCATATCCATGCAAGCCTCAAGCATCCTCTGCATATGACTCATGCCTTGCTGGAGCCTCGCCATGTCAGCCCTTAAGTCATTAATCATCTCCCACTCAAGTTCAGAACGGTGAATGCTGTGACGGGACCAACTAGAATGAGACATATCATGGTGCCAAATTGGTTGTGGTGGTGGTACTGGCGGAGATGGTGCAACAAGTGAAGGCCTATCAATGGCTTCATGCTGCTCTTGACCACCCTCTGCTGATGGTGGGGTGGGCAAGTTTCTGTGTAGATCCCAATCAATGTGCCCACGACCTTGTCTTTCGACATATGAT…
TRINITY_DN103468_c2_g1_i3	248	T	C	228	0.17302	0.21429	0.19481	1	TTTGTGTACACTGTCAACTCAAAAGCCACCATAAACAAGATGGAACTACCGCTGACTCTGCATATTATGCGTAGGTGATTGCTGAAAGGCTTTCAGAAGAAGAAATTGGTGGATTGAAAGAGTTATTCAAAATGATAGATACAGACAATAGCGGTACGATCACTTTTGATGAACTCAAAGAGGGTCTGAGACGAGTCGGTTCTGAACTTATGGAGTCAGAGATAAAGGACCTAATGGATGCAGCGGATATTGACAACAGTGGAACAATCGACTATGGTGAATTCATTGCTGCAACTGTGCACTTGAACAAACTGGAGAGAGAAGAGAATCTTTTGTCTGCATTTTCATTTTTTGATAAGGATGG
TRINITY_DN107918_c5_g2_i2	545	T	C	228	0	Mono	Na	Na	CGGTAGCACAGAGGAATTAAACTTCTGCACATCACCAGATTTGGGGAAATGGCATCCTTTTTTGCTTGAGAAAGGAGCATAAGACCAACTTCTAGATCGTCCTTTTTTTCACTTGCCACCAATAAAATGGAGTATGTGATGGAGTTTGGGCGTAAGCCTAATTTTTTCATTTCTGATAGAATTTCCACAGCCTTGGGCAATTGCTCTCCATCACACAAGGCAGTAATTAACGCATTGATCATCGAAACTGAGGGTTTCATCCTCATCTTTATGATATATTCATATAATTCCAGTGCCTTCTTCCAGTTTCTTGCATTGCTACATGCTCCCATCAATGAGCTATATGATATGATCCCCACATCTATTCCTTTATTCCTGGCTTCTTGTAGGAGTTCAAAT…
TRINITY_DN107770_c3_g4_i1	132	G	A	228	0.0344667	0.03571	0.03571	1	ATGATTTGATCTAAATTTACGCTCGAATATGTCTTCTTCACTGTTTATTCAACGATTCGGGAAAACAAAGAGTCTTACGAAGAGATCTACGAAGAAGTATTTGGAAGAAGCGCTTTATCGGCGGCTACTCAGAGATGGCGGATCAGAAGTTAGTGTTCGACAGAATTTGAATCAGTTTCTTAAATCCAGAAAGAAAGCTTACAAATGGGAGGTGGATCACACACTCAAAATCCTTCG
TRINITY_DN105388_c2_g2_i1	2086	G	A	228	0.123857	0.14286	0.13506	1	CCCGAATCGAAGTGGGAGTGCACCTCCAAGCATGGAAGGTTCATTTGCAGCAATTGAAAACCTAATGTCTAGACATAAAATTGCTGCAAATGCTACTGAGTCTGAAGAACAACTTCGTGCTGATCCTTCTTATTTTCAATACTATTCAGCCCATGTCAATTTGAACCCTAGACTCCCTCCACCTCTGATTTCAGATCAAAACCGACATCTCTTACGAAATGTAGCAACTACTGCAAATAATCCAAGATTCACGTCGTTCGATGATTCGACCCGTTTGACTCAGAGTAATCTTTCTACTCATAAGGAAGAATTTGATGATGATGACTCAACAAAACAGGAAAATTCTCCACATAATGATGAAGCAGAAAATCATGACGGTGACAATACTTTGTACTCAAA…
TRINITY_DN105518_c1_g2_i6	400	A	C	228	0.194824	0.25	0.22273	1	AACTTGAACAACATAGCTAAAATCAAGTTTTGGCACCTTCACATTCCTTAACCCAGAAAATGCAGTAGCAGAGGATCTTTGACATAGGTATATTGACAAAGTAGGCGAAACCAGTGAATCGACGACTGGAGAGGCAGTATCAGCTACTTTCCCTGCATTTATCAAAGACGACTGGAGAATTGAAGCACTTCGCAGTGTTCTCAAAGAAATACACTCTTTTTGTTATGTTTCATGGTTCTATAAGAATGTTGATTGATAAAGAACCTGGCGGAGGACTAATTCGAAGTCATTTATATACTCTCATCATGGATTACCTTAGTGATTTTCTCACGGGCAACAAATTATTGTTACCTAATTTTCGTGACTCTTTAAAGGAACGTGGGACCGTACAGATGTTGA…
TRINITY_DN77654_c2_g1_i1	189	T	C	228	0.0344667	0.03571	0.03571	1	TCACAGGTTTCGGGTAACGGAAGAGTGTCAATGAGGAAAACAGCCACAAAAGCAGCACCGTCTAGCAGCCCATGGTACGGTCCAGAGAGGGTCAAGTACCTAGGTCCGTTCTCCGGAGAGTCTCCTTCATACCTCACTGGTGAGTTCCCTGGTGACTACGGCTGGGACACAGCTGGTCTATCCGCTGATCCAGAGACCTTTGCTAAGAACCGTGAGCTTGAAGTCATCCACTGCAGATGGGCT
TRINITY_DN107252_c2_g1_i1	675	G	A	222	0.375	1	0.50909	0	CGTAAGAAGTATTATAGTAAGTTCTTAAACGAAGCATTTCCAGTGGAAAGCCATTTGCATCATCACCTACATGATAATTTGAATGCTGAGGTGGTGGTTGAAGTGATTTCAAACAAACAAGATGCTGTTGATTATCTGACGTGGACATTTATGTACCGAAGGCTGACCCAAAACCCTAATTACTACAATCTACAAGGTGTGAGTCAAAGGCATTTATCAGATCATCTATCAGAACTTGTGGAGAACACGTTAAGCGATTTGGAGTCGAGTAAATGTGTTGCAATTGAGGATGATTATGATCTTTCACCTCTAAATCTGGGTATGATTGCTTCATATTATTACATCAGTTACACTACGATCGAAAGGTTTAGTTCTTCAATAACCAGTAAGACAAAGTTG…
TRINITY_DN84713_c0_g1_i1	512	A	G	228	0.0344667	0.03571	0.03571	1	GCCACACATGAAAACACTACTTACAACTAATTTTTGATCATCTAATCTTCACAATCATTTCCAAAATGTAAACTATATCTATCATGGAAGTACAGATTCATACCAACAAAACAAGCAAAACCTTAAAATGAGTTTAAGGTTAATTAAAAAACATTTCAATAGAATCTTCCACAAAAGGAGTAATGAGAGTCAGCCTTACGTGTAAAAATGCCAAGGATGACGTCAGCAACAAACAATGTATCAACATGAACACCCACCTCTCTGCTCTGCTTCTGGTACAGCCTCAGGGACACCTTGGAAGTATCTTTTTAGACAATTTGCCCTATTTAGAATAGTTTTGTCATCAAACTGGTTCCAAGATATCCTGCTCATGCTCGTTCGCCATTGCAGTTCTAGCAA…
TRINITY_DN91194_c2_g4_i6	370	G	C	228	0.0344667	0.03571	0.03571	1	CCCACTTAGAGTGGGGTCTGGGGAGGGTAAGCTGGGGCACGCCGACCTCTATCCCGTGGGGTAGAGTGGTTGCGTCCAAAGAGCTACACGGGTCAATATACTAGTGAAATAAAGGTAGATGAGCATACCATCATCTCATGATCTCCCATGATCTCTTCAATCACCTCTTGTAATGGTTTATCAGCACTATTGGGTACAACAGCTGCAAACACTGCTCCTGCTAATCCGGATTCTGGAAAAGCATCGATGAACATCATCATCTCCTCGCCTGTAAGACCGGATAAAAAGCAAATCCTCGGTAGGGACCCTGCAATCTTTGAAGCTTCAAGGTTTGGTTGTTTAGTATTTATTGCTTCCCAAAGAGAGCCAGCCATCATGTCTTCGGTGCAAAAGATAACC…
TRINITY_DN97111_c4_g15_i4	156	A	G	228	0	Mono	Na	Na	CCAGTGGCAGAAGACATGTTTCACTGGCAAGCAACCATTATGGGTCCTCCTGACAGTCCTTATTCAGGTGGAGTGTTTCTAGTTACCATTCATTTCCCTCCAGACTATCCGTTTAAACCACCTAAGGTGGCTTTCAGGACGAAGGTTTTCCACCCAAACATCAACAGCAATGGCAGCATCTGTCTTGATATTTTGAAGGAGCAATGGAGCCCAGCTCTAACTATTTC
TRINITY_DN99493_c4_g8_i5	613	C	A	228	0.14941	0.17857	0.16558	1	TTTTTTTTGATCAGATCCAAAACTTTGATTATATTAATAAACCCAACACAAAGGAATTTAAGTTCGTACGTACATTCTGGTGGAAACATTATATGTTGTCGAAGACTCCATTATTTTGAGTATTAATTAAACAAACTTGAAAGTCAAATTGTCTAGTTTTAATATGTTGAGGTAAATTCTTTCAGTAGATCAGGGAAATCATTGTACAGAAACTTGTAACCCCTGCATTGAAAGTTGTACCTTGTTTAAATTTTTACCCTTTTACTTGGACTTTTTGCGTGCTTCATAAACATAACTGAGTATCACCACAGCAGCAGTCACCAAAACCCCCACTGCGCTTTGTGCCAATACGACGCCGTCTGTTACTCTTTTAGAATTCGAGTTGAACCCTAATTCAGA…
TRINITY_DN101150_c2_g1_i13	2552	C	A	228	0	Mono	Na	Na	CTAGAAACAATTGATTTTATTAAGAATCCTAAATTAAACATTACTCACTTGATTTTATCTCTAATTAAACCAACAAATATAAAGCAGGCCCATAAACCATTTGCTTAGTTACGACTCATTTACCCAGTCCATGAACTCAGCACGGAATTAGCCTACAATCATCGGCTAACATGAACAAGGACATGTTTTGACTCATCTTGCCGCTTTGTTCATTGACTTGGTGACATTCTTGCCACCATTTCAGCCCGTATTCATCTTTGTTAAATGCCAATAAAAATTGGTACTTCTCTTGAACAAGCTATTTTGAGCCGAACCCAGTCCACTTGTTAACCAAGCCGACCATTTTGGCAGCGTAAAAGATAGTATGGCGCAACAATTGTCACAGGATAACAAAATATG…
TRINITY_DN103622_c1_g3_i3	1165	G	A	222	0.375	1	0.50909	0	GGCTTACGAAAAACGAACACGCGGTTTCAATCGATAAGAATAACAAAACTGAAGCTAGAATGAAGCTTTAATCGTCTTTGAAAAACTAACAAACCGAATTAAATAATGGGTTTTGCGAATTATTACTCTTCTTTCAGGAAGTGGAAGCCGGGTCTTCTGTCTTTTGACGCTTCACCTCGGGCTCTTCGGCTTCTTGTTCATTATTGTTAAGAACACCATTGACTGCATCTGCACCCAATAAAGAGACATGTTTGCTGGTTATGGTACGACCAGCCCTAAGTTTCGGGCCCCAGTGTCTTTCGGGGTTTGGAAGGAAACGTGCAATCTTCTTGGTCTGAGCTTTGCTAAGTGATGCAACTGCTCGCGCAAAATTAGCCTGAAGAACAGGTTCTCTGGCAA…
TRINITY_DN103612_c4_g7_i4	352	A	G	228	0.363257	0.78571	0.48571	0.001	GAAGAGTCGTGATTTGATATTAGCTGAATTTTTAGATAGTGTAAATGTATTATAAAGTAGTAAAGATTAGTTGTAAAAACCGGATCGAAAATGTTTTCGGTTTGACCCATCCATCTTGCCACCTATGGATCAAACAAGAACGCCAAGCTTACCATACCCGACCTTCTCCAACTTTGAGGCTGCAGTTGTAAAAGCCTTTGATATGTAATATAAAGCCCGTCCCACACGAGCTGCAAAAACATTGCAAAGTTGTGGTGCTTGGTATATTGAACCATCAAGCACATAGTAGGTTAGCATTGGAGTGACCTTCTCAGGACCATCCCTCTTCTGCTTGCGCATCACAAACAGGTGAGGCTCCATAACTTCACTCACCATGAATTCTATTCCTGTCATTTTAGA…
TRINITY_DN95041_c2_g2_i4	275	G	A	228	0.214914	0.28571	0.24935	1	GGAATCAACAAAGAAAGAAAGTTCGGGTTCCCGGGATGATGATAATGATGATGAAGATGAAGATGAAGATAATGATGAAACATATATGGATGCACTTGATACTCTTTCACGTGGTGAAACATCCTTCTATAATTGTAGTGCAAGTGGTGTAAGTGGATTTGGGTCAGATCTGAAACCATCTGGATTTCTTCCAGCTGACCCTAAAATGAGGGATTTCATGATGGGTCGGTTTCTTCCTGCAGCAAAAGCAATGGCTTCAGATTTACCTCAACACGCTTTTAAGAAAAATATCATCAAACAGAAGCCACAAGAAGTGAAGAAATTAGTTAATATTGATGATAAAAGTGAGATGAAGCTTAGATATGGACCTAACTTTTTGCAAGATGTCATTCCTGATAA…
TRINITY_DN96396_c1_g3_i11	510	T	C	228	0.0344667	0.03571	0.03571	1	ATCCGTTCCTTTAGGCACCGGTTACACTGCTAAAGCCACTCTCTCATTTCCACCAGAAGTTTCTTCAGAACTCAGAATAGGATTGTATTCGATCATTGTTCTTCACTTCTCTCCTTCACTATCGCCCACTCAATCAAGGCCCTGACTACCTGATCACAACAACCTTCAAGGCTACTGCATTCCATCTATCTGCTGAATTTTAATGGCGATTGAAAAGATTTTTAAAGATGAAGCTACCGAAGAAAAGGGTGAACGAGCCCGTATGGTGAGCATTTTGAAATCTATTATTAACTTATAGTCTGTCTATGTTGTCAAAAGTGCACCAGGCGAAGCCCATTGCAGTCTTGTCGCCTTGCTTCAGAAGCCTCATTTTCAGGCTCTCAGGCGTCTTTTGTTGGA…
TRINITY_DN106661_c0_g4_i4	447	T	C	228	0	Mono	Na	Na	TTGGTGCATGGGGTTTAGAAAAGCTTCTATGGAACTTTTTAGTGTTTAGAAAGGTTCGAGCCATTTTGGGGGGTCGTATCCGGTTTATTCTGTCGGGTGGGGCTCCTTTGTCTGCTGATACTCAAAGGTTTATCAACGTTTGTCTCGGGGCACCAATAGGTCAAGGTTACGGTCTAACTGAGACTTGTGCTGGTGGGTCATTTTCTGAGTATGATGATACATCTGTTGCTCGTGTTGGTGCACCGCTTCCTTGCTCCTATATCAAGTTAATAGATTGGCCTGAAGGTGGTTATTTAACGAGTGATTCGCCTATGCCTCGTGGAGAAATAGTGATTGGTGGGCCAAATGTTACTCTTGGATACTTCAAAAATGATGAGAAAACAAAGGAAGTATACAAAG…
TRINITY_DN84509_c1_g7_i2	180	T	C	228	0.0344667	0.03571	0.03571	1	GGTGATGCTAAGGCTCAGGCCCTGAAGACAGCAAAGGCTGTGAAGACTGGTTCAACCTTTAAAAAGAAGGCGAAGAAGATGAGGACCAAGGTCACATTTCATCGCCCAAAGACATTGAAGACTGACAGGAACCCTAAATACCCTCGCATCAGTGCCCCACCTAGGAACAAGCTTGACCATTATCAGATCCTTAAGTACCCTTTGACTACTGAATCTGCAATGAAGAAGATTGAAGATAACAATACTCTGGTGTTCATTGTTGACATCCGTGCTGACAAGAAGAAGATTAAAGCTGCAGTGAAGAAGATGTACGACATCCAGACCAAGAAAGTCA
TRINITY_DN101150_c2_g1_i18	2959	T	C	228	0.0664981	0.07143	0.07013	1	CTAGAAACAATTGATTTTATTAAGAATCCTAAATTAAACATTACTCACTTGATTTTATCTCTAATTAAACCAACAAATATAAAGCAGGCCCATAAACCATTTGCTTAGTTACGACTCATTTACCCAGTCCATGAACTCAGCACGGAATTAGCCTACAATCATCGGCTAACATGAACAAGGACATGTTTTGACTCATCTTGCCGCTTTGTTCATTGACTTGGTGACATTCTTGCCACCATTTCAGCCCGTATTCATCTTTGTTAAATGCCAATAAAAATTGGTACTTCTCTTGAACAAGCTATTTTGAGCCGAACCCAGTCCACTTGTTAACCAAGCCGACCATTTTGGCAGCGTAAAAGATAGTATGGCGCAACAATTGTCACAGGATAACAAAATATG…
TRINITY_DN88388_c2_g4_i2	282	G	C	228	0.0962595	0.10714	0.10325	1	TGAAGCTAGTGTAGAATTTGATGATTCCTCAAGGGCAATCTCGTTAAGCTGAGCAGACACTCGCAAGGCATCATTCTGGTTCCTCTTAGATGACTGAAATCCTAGAGACGAAGATCCGGTGATCAATGCGCGGTTGGATTGAAAGAGAACAAGAGAGCTGTTACGGTGCTTGGAATTTTGCTTGGGGTTTGGGTGAGCAGCAAGCAAAGCTGATGTTTTGGGGCAATTAACGGTGAAAGAAGCCATTAGTGAGTGGCTGGAAGCAGAGAGGTTGAAGGAAGGTAGTTGAATTGCAATGGCGGAGGAGCAAGGAAGAGATTGTTGTACGGATTTGGGGGCGGTAGAATTTAGAGAAAGAGAGGAGAGAGGCGATATGAACGAGGAGAGTGCAGATGGTTT…
TRINITY_DN93395_c1_g1_i2	279	A	C	228	0.358887	0.75	0.47727	0.00321	ATTGCTTCCATTGAATGCAATCTTATCAACGTCAGGGTGAGCTACCAAAGGAGCACCTGCTTGGAGCGCCTCGCGCTTTTAAAAACCAAGGTTGGATCTCATAAATTGGTATACCCCGAGTCTGTGATCACCACCAATGATCCGAATGCTAAAGATATGTTGGTCATCATCAAGGAGTTCCAACCTCTCTGTGCTCGTAGTAGCAGGAAGGCCAGACTTAACATCAACTTCTCTAAGACTACCAATCTCAAGATTTCCCTGAGCAACACACCTGCTCAAAAACGGCTTGTACTTTTGCGGTTGATCAAATCGCCTCACCAATGACCAAACTTGTGATTTCCTTCAACAAATG
TRINITY_DN97277_c3_g2_i4	943	C	A	228	0.17302	0.21429	0.19481	1	AGTATAGAAAGGATATATAAAAAGCTGATGTGGCAGTGCTGACTAGGATGCACGTGATAAGAATATCCATTAGCATTGCGGGTGGCCTAAGTGAAAGTAGCATCTCCGAACCCAACCATCCAACCGTTAGTTTTGTTCAAAGCACACCAAACAGGCGAAAGCCAAAAACCAGAGCAAAAAGCAGTCAAAGCCGCGAATGCTTGCATCCTCCCTTTGACAGTTTGGTGTTTGAAACCGCGCCTACCGGCCAAACTGCCAGTTTGGTTTTCAAAATATTGCCGCCAGAAGAAATACCATCAGATATTTTTCTGGCTTCTTCTCGAATGCTAAAAAGGTTCATTCGAATCTCTCGGGAAATCCGACCTTCTACAAGTTGAACAGGCAACCACATTTTTGGCT…
TRINITY_DN7472_c0_g1_i1	195	A	C	172	0	Mono	Na	Na	CCCGTTGTACCCTGGTGGGAGTTTTGACCCGTTGGGTCTGGCAGATGACACTGAGGCGTTTGCTGAGTTTAAGGTGAAGGAGCTCAAGAATGGGAGACTCGCCATGTTCTCGATGTTCGGGTTCTTTGTTCAAGCCATTGTGACCGGAAAGGGACCATTGGAGAACCTGGCTGACCACCTTGCTGACCCTGTAGATAATAAAGCATGGGCTTAAGCTACTA
TRINITY_DN107885_c4_g1_i1	143	G	C	228	0	Mono	Na	Na	TCTTTCTGAGAAGCATTTGGCTGCTCGTTACAACAAACCTGATGCTGAGATTGTTGACCACTACACATTCTGTATTCTTGGAGATGGTTGTCAAATGGAAGGAATTGCAAATGAAGCATGTTCACTTGCTGGCCATTGGGGAGTTGGAAAGTTGATTGCTTTGTATGATGACAACCACATCTCGATTGACGGTGACTCAGAG
TRINITY_DN105257_c4_g8_i1	193	T	A	228	0.0344667	0.03571	0.03571	1	CTCGAGTGAAAAGGGCACATCAAGCGACAGTTTAGACTAAAACTGCTAACATGGTTTAGCTTGTGGGCGACGGAGAAGGACGGAACGCAGAGTGGTCCACACTTTCATCCGAGCACTTGCAGAGTTGTCCACACTTTCATGCTAAACTACATGATCTTTCCTGAAGAAATGAGGCTATCATAATGATTTACATTCAAGATTGGAAAGCAGTAATTATGCATTCTGAGGATAAAGGATTATTTTGCAACATTTGGAGCAGCATCGGAATTGAAGAACACATCTATTCTGTTGCGAGTGCTAAGTATCAAGACAGATGACTAAGCAACTTCTGCAGAAGCAGGATTTAAACAAGGTAT
TRINITY_DN84924_c1_g3_i1	315	C	A	228	0	Mono	Na	Na	GAAGTGACTGAAGTAATCGAGAAAACCGAAACCTGCGTCGTAGACGAAGACGGAGCGAAAAAAATCGAAGCGATCGAGGAAACAATCGTAGCAGTCGCCACCTCATCGGAGCCAGCGAAAGCCGACGAAACGGTGGCGCCGGAGCCAGCCGTTGAAGAAACACCAGCCGAACCTCCACTTGCACCAGAAGAGGTATCAATTTGGGGAATTCCGTTACTCGCCGACGAGCGAAGCGACGTCGTTCTGTTAAAATTCCTCCGAGCCAGAGACTTCAAAGTGAAAGAAGCTTTCACTAGGCTCAAAAACGTCGTCGCCTGGAGTAAAGAG
TRINITY_DN85774_c0_g2_i5	174	T	A	228	0.0344667	0.03571	0.03571	1	CCCGTGGTTGCTAACGGATCCAAACTGCTCACACCTTCATGGATCCACCGTACCACCTCCATCCGCTCAATGTCATCTCACGATGATCATCTCGAAAAGAGTCAAGTGGTTGATAGAATCCTCGACATCGTCAAGAGCTTCCCTAAGGTCGATCCGTCGAAGGTTACTCCTGATGTTCATTTCCAGAAGGATTTGGGGTTGGACAGCTTAGATAATGTGGAGATAATAATGGCCATTGAAGAGGAGTTCAAATTGGAGATTCCGGACAAAGAAGCTGATAAGATTGACTCGTGTGCGCTTGCAATCGAGTATGTATATAATCATCCAATGGCTAGCTAAAACTTTTTTAAAAGATTGCAGCATTTGATCTGTTTTTTGGGTTCAATTTGTGTTTGTGAT…
TRINITY_DN90174_c3_g1_i5	428	G	A	228	0.0962595	0.10714	0.10325	1	TCTTTTGATAAATATGATATAAACCAATCAACATCAAATATCTCTGAAAAAGTACTAGCATCCTTCCAAAATGATTTCTTATCCAGCTTGGGAACAACAAGAGTAGCATTTAGAATTCGTGCAGCAACTACAGCATCTGTAATCCCAGTCCTTTGTTGGTTTAAACCTCCACTAGTAGCAATTAGCAAGTACCGATTAGGCCGTGTGACTGATTGAGCTTTTGGAAACTGACTGCTAGCATTACTACATCCATAATAGGATTCTGACATACTTGTACTCCACAGATTTCGGTCACTAATCGTCTTGCTACTGGTCGGAACTTTGAAGACTGAAGAAACTCCAGGTGCATCGTTATCATCGTCAATGGCATTATCATCGAGAGATGCATGATGTTCGAAG…
TRINITY_DN102128_c2_g1_i7	334	T	C	214	0.374681	0.96429	0.50844	0	ACACGGTATTTCGCAGGATTTAAAATCTCATTCCCACGAATTCTTAAGTATCCCGTGAACCAAACAAACAGAGAATGCATATGTGATTAATGAAATTGTATAGAAACCCTTTGTGCACCTAATAGGTTACAAATTCAGAGAATCCAGATGACCAATAATCCTGATCATGACCAAAAGCATAAGCAAATAGCAATTTGGGCACTTTTAAGACTGCATTTACAACATATTATTTTAGGGTCTTTACTATGGGTTGGCTGCAGATGAGCTTGCCAAACCACTAGTAGATCTCAACCGTCCAATCAGTTCATCCTTCTTCCCTCTTACAGAAAGACCTCTGTCCTTCAAAAGTGCACGAAGTCTCTCAACGGTCAAACTTTGGAGATTTTCGGGTAACTTTGA…
TRINITY_DN107628_c0_g1_i1	988	C	T	228	0.123857	0.14286	0.13506	1	AAAATCTTATCTTCATTGCACATGGGTACCAGAAAAAGAGTTTATAAAAGCTTACAAGGAACTGCCTCGTTTAAGGACAAAAGTAAACAATTTTCGCAAGCAAATGCCTGTTGGAAACAACTCGGAAGATGATTTTGTCCCAATTAGGCCAGAATATACAATGGTTGATCGAATTCTTGCATGCAGGCAAGATGATGAGGAAAAAGAATATTATGTAAAATGGGTAGGACTTAACTATGATGAATGTTATTGGGAATCAGAGTCGGATATCTCATCATTCCAACAACAAATTGAGAATTTTAATAGACTGCAGTCTAGATATCGGAAGCTAAGGAAACAGAAAAACAACTTCCGTGATGCAATTGACTCAAGAAACAAGTTAAAGGAATTTCAACAGTT…
TRINITY_DN95321_c0_g4_i1	281	C	T	228	0.17302	0.21429	0.19481	1	TTATAATTCCGAAATCAAAAGTCGACTACAAGACAGAGTAATCCTTCAAGTTTCTACAGTTTTTTCATCGTAATTCTTCAAGTAATTCGTCGTCCTCTTGAAATGGTGTTGAGTGCCGTGCATAAGAAGTAATCGCTTGCCCACTTCCATCCATCATTGCGGACCTCACAAGCTTTTCTATTTCATCACAAAGTGGTAGGTTTTCTCTCATGTACTGCAATGCTCTATCTCTTCCTTGCCCCAACCTTTGGTCTCTATAGCTATACCATGAACCCTTCTTCAAAACAATGTCCATCATTTCAGCACAATCCAATATGCAACCCAATTTGCTTGCCCCCTCTCCGAATATAATTTCAAACTCTGCTTGCTTGTATGGTCTAGAAACCTTACTCTTTTGAA…
TRINITY_DN105161_c0_g1_i12	98	A	C	228	0.0344667	0.03571	0.03571	1	CGATCGTCCGCTTCGGCATCTGCGAGCGAGCGTAGGCCAACGGGAAATTCAGGGTCAAGTACACGAGCTGCAGGGGCATCAACCCCAAGTTCAACTCATTTGCGCTGGGATCGACAAACAATTCAGTTTTCTGTCCATGCTTAGGGTCTCATCACTGAGTGGAAATGCACGTAATGGTCTCGAATCAACTCACAATTTGATATTAAAAGACGAAGGTGCACATATATGGATCACGTGCAAAAATTTAGGAGTGATTAGACATGTTCTCGTGTTATCAAAGCAACTATCGTGAAATAAAGTATCAGCATCAGTAATTACAAGTGGAAGAACAAGGCATGTAGAGAAGAGCAAACAGATATACTGAAGGCAGCTTTAGCAGCTTTTTGGGCTTCCTGAAGA…
TRINITY_DN91351_c0_g1_i3	568	T	C	228	0.0344667	0.03571	0.03571	1	CATATGTTGAGTGAGATTCCACTAGGTATGTTTGTTTGTTTGTTAGAGATATATGTAATTTACAAATTTAGTAGGAGAAAATATGTAAAAAAAAAATCTTTTATTAATTATGGGTTAGTATCAATGATTACTGGGATAATAGGAGGAGCAGTTACATTTGAAGACTTGCTTGATGGTGTTGTAAATAGACGAAAACACTTCTTGGTGAGTAAACACCCCTGCAGGTCCAGCCTGAGTGACAAAGATTCCACCGGGATTAAGCTTTGGTTTAAGAATGTGTTGATAGAATGAGTTTGTGTAGAGTTGATAACATGGCCCTCCTTCAACCGGATCAGCCAAGTCTCCAACTATGATATCAAATTTCTCTTTCCTCTCTAACAGTTCAATCTTGGCATCGTT…
TRINITY_DN100282_c3_g6_i4	141	C	A	228	0.0962595	0.10714	0.10325	1	CTGATATCCTTGTTCTTCACATGACATTTCTGGTTAATTAGAGCACAAGATCTAGAAACAAGTTCAATGTCACTTCCATCAAGAACAAGTTCATCCTTAACCTTCTCAGATCTCACAACAGTAACTCCTTCAAGCATATCCACCTTCCTCACCTTCTTTTCACCGAGAAAGTTACGGATCTCAATCGCGGTGTTGTTGTTAGTGATGCTAGCGTTGATCGGAAAATGAGCGTACACAAACCTCATCTTGTAACGGAACCCCTGAGTAACACCGATGATGAGGTTGCTGACGTGGCTGAGAGCAGTACGGATAGAGGCGGTGGTTTTGCGAGATCCGAACCATGCGTCAACCTTCAGCTTCCTTTTCCCGGTCTCCTCATCGGTGATTAGCATGAAATCG…
TRINITY_DN86390_c1_g2_i2	337	A	C	228	0	Mono	Na	Na	ATTATCTATAAAAAAATATATATCTCAATTAGAGCCTCAAACTCAATGATTGATTAGAAAACAATCATTTTTTTTATTTGTTTTTTGAGTGGATAGGGTTTTTGGTTTTATTCAAAAATTTCAAGACCCCAATCATTTTGCAGGTGGTTCCAAACCCATCATCCCCACCACCCACCACCCAATTGGTTACTCTATAATTAATCTAACAAATCACTTCCCTCCTCATTCTTCCTTTGAAAATCTGGTTCTGATTTCTCAGAATTCTCATACCTTGGTTTTTTTACCAAGAAATTATCTGCAAAAAAGGAAGAAAAATGGAGTTCTCAACATTCAACCATTCTTGGCACTCCTTTTTCACCTCCCCTCTCCTCTTTCCATACCCCTTCGTCCCCGAAAACT…
TRINITY_DN106503_c1_g3_i1	235	A	C,T	228	0.292104	0.39286	0.33312	1	CCCAAATTCTAAGAAGCATATAACTATCCTTGATGATGTCAGTGGTGTCATTAAGCCTAGCAGAATGACATTACTTTTGGGTCCCCCGAGTTCTGGGAAGACAACCCTCTTGTTGGCTTTGGCTGGTACGCTCGCGAAGGAGCTTAAGAGTACGGGTAAGGTGACGTATAATGGGCACGAGTTACATGAATTTGTACCCGAAAGAACTTCTGCTTATATCAGTCAAAATGATGTACATATTGGAGAAATGACTGTTAGAGAAACGTTGGCTTTTTCTGCCAGATGTCAAGGCGTTGGATCGCGTTATGATATGTTAGCAGAGTTGTCTAGAAGAGAAAGAGAGGCAAACATAAAGCCTGATCCTGATCTTGATATCTTCATGAAGGCTGCTGCTACCAA…
TRINITY_DN103041_c0_g2_i6	323	T	C	228	0.0344667	0.03571	0.03571	1	GGTACGTTTGACCACTAGTTTCTTAAATCCAATTTGATTCATATCATTATGCCTGTTCAATTTTATAGCTAAATTTTGATATGTTTGGGGACAGATCCGGTATGGCTAATTACACACCAAAAAACATCCTTATCACGGGGGCTGCTGGCTTCATCGCCTCTCATGTTGCTAATCGGCTAATCAGAAACTACCCTGATTACAAGATTGTTGTGCTTGACAAGCTTGATTATTGTTCAAGTCTTAAGAACCTCAACCCTTCCAGATCATCTCCCAACTTCAAGTTTGTGAAGGGTGACATTGGTAGTGCTGATCTTGTTAACTATCTTCTGATCACCGAATCTATTGATACCATAATGCACTTTGCTGCACAGACTCA
TRINITY_DN92487_c0_g1_i1	759	A	C	228	0.0962595	0.10714	0.10325	1	TTTTTTTTTTCGTGAAAAGTCAAATTTGAATTGAAAATCGTTCAATATGAATTTAGAATATCTTTTAACCTAAAAAAACTAACAGATCCAGTCTGACAAAAGTAAAATTTTTAATACATAATGGAATAAATTTATCCATTAAATCAAGCTTTAGGTTTTGAAGGAGATGTTACCAAATGATGTAAGGTTGCTGTCTGGATAATAGTACTCGGGTTTGAGCTTGCCTCCCGACTTCTGAGAGAACTAAGTTGTCTCCTCTCTACTGGTCGCCACTTTCTTGGAAGAAAATGAACCAACCGTGTAGATGTAACCAATAAAATCACACCACTAACTATTAACAACCATCCAAGCAAAAGCCAAGAACGAGATATTGGACTTTCAGGCAACCGTTCTCCAAGA…
TRINITY_DN89815_c7_g7_i1	367	T	C	228	0.194824	0.25	0.22273	1	AAACAATAGGCAAACAGGGCCGGCTCAAGCATTTCGGGGGCCTAAAGCGAACTATAAATTCGGGGCCTTTTTTTACGAAAGTAACGCTTATAGTTATAACACAAAGAGTAAACATAATAATGATGATAGTAATTCAAAGCAGATGAAAGCAGTAAAATACACTTGTTCGTAGCCCAAACAGAATGGACTAGTCATAGTAGTGCAGAAAATAAAATGCTAGTATTACAACAGAAAAAAGTTTCTGCTGATATCACAACCGTTTTCTTTAAGATTATTAATATCACCAAACTATTTTGGACCGATGTCCTTAAGAGCACAGATCTGCTCCTCTCCCATGGCTGACATCACACTCACAACCAGATCTTTTCCCTCTGCAAATCCATCCTTAATCTGTGTGAG…
TRINITY_DN100965_c1_g1_i1	212	T	C	228	0.280043	0.42857	0.34286	0.29559	CGGCTAGCAGCAAGGGAACGCTGATTCGAGTTTTTGATACTCATGATGGGACATTGTTGCAGGAGGTAAGAAGGGGTGCAGATAGAGCAGAAATATACAGCCTAGCATTTTCATCTAATATCCAGTGGCTAGCAGTCTCAAGTGACAAGGGCACTGTTCATGTTTTCAATCTCAAGCCTGGTCATGGAAGCCAAGGCATTGATAAGGCTACTGAATCATCTGACCACAGTACTCATGTTCACACATCAAGCTCATCTCTCTCTTTCATTAAAGGAGTGTTGCCTAAGTACTTTAGCTCAGAGTGGTCAGTCGCCCAATTTCGTTTGGTTGAAGGTTCACAATACATTGTTGCATTTGGCCACCAAAAGAACACAGTTGGCATGGATGGAAGGTAACTTA…
TRINITY_DN104754_c1_g5_i8	1450	G	A	228	0	Mono	Na	Na	CCTATACCTTTATCCTTATTCTTATTCCTATTGCTATTGTGTACAGACCCGTAAGACTAAAGCACCTTAGCTAGACCCGTATATTAGATATCCAAATATCCGAAAATTTTCAATACTGATAAATCAGATTCGAAATTTCAGATTTTTTTAACACCTTACAAGAGATTAGAGAAATAACTCCTAAAACCCTCGTCTACAGGATCCATATCCGTATCTATATCCATATCTCTATGGCTAATAAATATGTCCATGCATAATAATTACTTATAATAACAATAATAATTAGAACTTAATTTAAAAAAACATAAACATTTAACTTCACCGTTAAAATTATTCCTCTTGCTTCAATGTGTTTTCCTTCAAGCTTTTAGTCAACCAAATAGCAGTTTCTCTTGGAGA…
TRINITY_DN105920_c2_g3_i9	354	A	G	228	0	Mono	Na	Na	GGTTGATTTATTTTCTTTCCAAAAACACTTTATTATTTTTAACATGACAGTACAAGACACGCACACGTTACATTACCTGAGTTTTTTTGGCTGAGATCACAATGGTTTTGATACAGCTGGAATTTAAAGCAAAAGGTAAATAAAAATAATCAAGTCAAGTGTTCATTCGAAATACCATAAGATAATATCCTCACATCAAGATCTGGAACATTGACAATGGTCTCGAAATACATTCAGCTCCAACTGCATGACCAAGTTTACTTGGAGGAAGACGATGACTCAGCTTGGTGGTCTTGAAGAAGATCATCATAAGGATCCCTACGGCCTTCACCCTGGCTAATCTGAGCATCCCAAAAGATTTGAGCATTGTGGCGGTCAAAAGTCCAGAATCCATAAGGA…
TRINITY_DN106116_c3_g5_i4	175	A	G	228	0.14941	0.17857	0.16558	1	GTGATTTTAAACAATTTACCATCTAAAGATTTGATTCTTGATACATCTCCAAATCTAAAGTACAACTGAAAATTAAAACATCTACAAAATTTTATAAAATTTTGAATTGGCTTATTAAGATACTGGAGCAGCAGGATTCTGGGTTTTGAGGCCAAATAAATTCTCAAATAATTTAGGGGCCATTGGAGGTACTTTCATGGGCTCAGGAGCCATGAAATTCACAATCTTCTCATGGACATGATACCTGATCTTTCGGCTTTTAGAAGCACGCCGATCGACAATTTTGCGTTTCTTAGTTTGCAACCTCTTCAGAGCATAAAATGCACTTTCAGATGATCCTGCATCAACAGTCTCAAAAAATTCTCTCAATAATTGTTGATAGAACTCAGAATCATCAAG…
TRINITY_DN97412_c0_g4_i3	178	A	G	210	0.0962595	0.10714	0.10325	1	TGACTGTAAAAATATTAAAGACATGAAAAGGAAAACACTTGAAAGCAAGAAAGATCTCACCCGTGTAGCTTCCCAAGTTAGGGTAATCCAAGCATGTCTTATATCTTGAGCGCTGCTTTAAAGTTCTTCAATGTTATACCACTTCCTAACATAACATAAGCTTTAAGGTCTGATCCAATGAGTGGAGCACCCATGACTTCAAGAATGTCAGCTGATGTGTTAAGTTTTCTCATTGCCATCCGATAAACCTTGTCAGGATTTATTGTGAATCTTGAACGAAGATACAATCCAGAAAACGCGACGATAGCAGAGGAAAGAGCAAGAAACCCATACTTAGCCATACCCTCAGAAAACCCAATAAATGTATTAGCAATCCCAAACATAACCCTCCAAAGCAAA…
TRINITY_DN107080_c1_g2_i1	267	A	T	228	0	Mono	Na	Na	GAGGACAGAGGCTTAAAAACTCAGCATGGACATATGGTTTATGTTTTATCGATTTACAACAAGAAGGAGAAATACAATCGGATTACGATGGCAGCTTTCAACATCCAGGAGGCACTTATCTGGAAAGAAAAAATCGAGTCTGTCATTGATCAGCATCAGGAGTCACTAGTTGCGAATGGGAACAAATACCATTATTTTGAATACAAGTCTGGGATGGATAGCGGGAGGAATGCTTCCTCATCAGATCAAGAAAGCCAGTACAGTGCAGCTGAAGATGAAGAAGATTCACGGCCAAGTTTAATGCGAAGAACAACAACCTTTGGGAATGGCCCTCCTGAATCTATATTGGATTGGACCCAAGAAAATTCAACATTGGCAAGCCAGAATACCAACAATCAA…
TRINITY_DN104881_c1_g11_i1	147	A	C	228	0.0344667	0.03571	0.03571	1	AATTGCCTCTTCAAAGAAAAACCGCCTTTATCCAAATCAACTTCTACAGAATCAAGCTCGATCTCAAGTTTCGTAACAGCATCCTCAAGATGATCCACATGTGTATCAACAATATGAACAACAAGATTAGAAACAGATTTAGGAACAGGATTATCCGCCTCCTCAGAATGATTCATCGTCAACAAGAAATCAAGAACATGTTCCTTGATCACAATTCCACCCCTATCCGTCGTCTTATCTAGCCCAAATTTCGGGCTCGGGCTCTCCACACTTGGAATCTCAGTGAGAAGAGACTG
TRINITY_DN87948_c1_g3_i2	202	A	T	228	0.0962595	0.10714	0.10325	1	CCACCTAGGCGACTTGTTTTTCAGGACTAGGGGCATTTTTGACTTTTCACTATCAGGGACATCGGCTGATGTGGCAGCTCCCATGATCTCAGAAAACCTGGAGCTGCTGAATTCGGCTGAGTGGTCGAGTGACTTTGAGAAGGACATGCTACGGAAAGAATCTTCCAGGGAGCGGGGCGGCAGGAGCTGGTCTGGCTGACCAGGCACAGTGCCGCCTGGTTCAAGGGAGGAGGCGGGAATTGAGTGCATGACACAGTGCATCCTACGCGGGCCACGTGTGCCAAGAACGTTAAGCTCGTAGGTGATGTGCGCAATGTTGTAGCTGCCACTTGGCACTTTTGGTGAGACTTTCTTGGAATAAAATCTTTTTGATCGGCCAGGTGGCGGGATATTGGCGCC…
TRINITY_DN102169_c0_g4_i1	113	G	A	228	0.0344667	0.03571	0.03571	1	CCTGGAAGTGAAGGAGGCTGTTACTGAACCGTTTCGAGCTGAATCTTCGAACGAGGAGAACCACCTGGAGGTGAGGCGGTTCGTGGATGAGGTTATTGAACGGGAAGATGTGGAGAAGGTTGTAGAAGTGGATCCGAAGGAATGTAGGGTTTTAGAAGAGCGAGAACTCGGTGAGGGAGAAATAGGATGGGGAAGTCATGACGAAGGAGTTGATGAGAAGGTTTCTGAGCATGATGATGATGATTTGAACGGAAATCATGAGGTTGAGATTGTGGATGAGGATGTCGGTTATGAAATTGGGGGTTATG
TRINITY_DN88699_c0_g7_i1	9	T	G	186	0	Mono	Na	Na	GGTAAGGTTCAGAGGTTGAGGAAGGAGTGCCCTAACGCAGAGTGCGGAGCTGGAACTTTCATGGCGAATCATTTTGATAGGCACTATTGTGGTAAGTGTGGGCTTACTTATGTTTACCAGAAGGCTTGAGTTTTTTTTTTATCAATTAGAACTTTGTTGGAATATTATGGTTTTGTTTTTGAAAGTAATTGTCTGGCAAACCTTGACTATGGAGGTTGTTTTTGAATTG
TRINITY_DN88776_c2_g8_i2	790	A	G	192	0.0962595	0.10714	0.10325	1	GTATATATGATCTCCGACATAAAGAACCTGTGAACTTGACCCCACATTAAGTAGTTTATGCAGATGAACGACATTGCCTCCCTGAAACACCTTGCAATGCTTATTTGGGATCTGATCTGGCAATTCTAACGCAGGGCCTCCCACCTGAGCAAGCGGAGTGCCATTGTCGGTATTAATAAGCTTCCCTGACTCCACCTCAACAGCAAAAAGATTAGCACGATTCTCATCATGAAAAAAGCTTGGTTTAGCACTGCCAGTGATGACAAAGTCAAAATATTCTAGCCAATCAAGGCTCAAAGAGGAACTGTTATCCCCCGTCCGTGCCCCAATTACAAAATTCATCACAACATTTGTGTAATCCCAAAGACTGTTTGTCACTAAGAATACAGCACGACCAGA…
TRINITY_DN99948_c2_g5_i2	274	T	C	228	0	Mono	Na	Na	CCCAGATACAAACTACTTGTTTATGGGGGATTACGTGGATCGAGGGTATTATTCTGTTGAAACTGTCACACTCTTGGTGGCACTGAAAGTACGATATCCTCAGCGAATTACTATTTTAAGAGGGAATCATGAAAGTCGGCAGATTACTCAAGTATATGGGTTTTATGATGAATGCCTTCGGAAGTATGGCAATGCTAGTGTTTGGAAGACTTTTACAGATCTATTTGATTATTTCCCGTTAACTGCATTGGTTGAATCAGAAATATTTTGCCTTCATGGTGGGTTGTCACCTTCTATTGAAACCCTAGATAATATTAGAAACTTTGATCGTGTGCAAGAAGTCCCGCATGAGGGGCCTATGTGTGATCTTTTATGGTCTGACCCAGATGACCGTTGCGG…
TRINITY_DN90885_c1_g3_i1	645	T	G	228	0	Mono	Na	Na	CAAACTCCTTGAAAACCATGGAAAGTTCCCACCTATTAGTTCCTTCCGGTATGTTGGTGACGTAAAATTTCACTGTCTTCCTTATTGTGTTACTTCGTTCCCCCCTTCTCCTTCTTCCCTTCACCTCCTGGAATCCGTCATTCCCTTCGCTAGATCTTCTCTGCTCGTCTTCCTTTCTCTCTCTTCCGTCCGGGGGGTGGTGAGAGAGAGTCGCCATCTTTTGGTCTTCTTTATATCTTGTAGTTAGTTATGTTATTGCTCGCTATTTCCTAAGCCCTAATATAATTTTTCACTTTCTAGACACACCCCATCTTTCCTAAAACCCCAATTCACTCTGTTTCCCCAATCGAACACCACAATTCTTTCTGATGTTCAGCGTCATTCACCGAACACGAACTT…
TRINITY_DN106748_c1_g3_i4	1272	T	C	228	0.369846	0.85714	0.4987	9e-05	TCAAGCATTTCTCTTTTTCAAACCAATTTCTTACCAAACACCCCCTATGATTTAGAATACCGACAAGCATAACAAACAAATTACCCAAAACTTTCTTCGACATACATGACACCAAAAGTTCAACTTTTTTGAATGATTTATACCTCGTTGTGTGATTACAAAGGTGGAATAATGACGCATGCACCCAAACGGCGGAAACAGGTCTTTTAGACCAAGTCGACTCGCAGCAAAATTTTGTTTAATGTACATTTAACCGTATGTAATAACCAATCGAGATCGGTTAAAAGTGATAAAACAGTACAAAAAAACATGTTTAAGCATATCCATTCGGTTTCTCACCACCCTTTGCAGATCTCTTCTGTTGGTCTGTTTCATAATGAGCAAATGCCGCATCTAGTG…
TRINITY_DN96010_c4_g2_i1	1547	T	C	228	0.17302	0.21429	0.19481	1	ACCTCCTTTTCCTCATCTCTACCAAGATTATAATCACTCCAAATATGCAAAATAGCGAGAATAACAAACCCATCGCTACACTTCCGGCTAGAGATGCTTCTCGCTTGTTGGATTTCCGGTGACCGCTTGATTTATTGTTTGAATCCGACCCGCATTTAGGAAGAGGATAACCACATAGCCCGGAGTTATTCGAGAATCTGTCAGCCGGAAAAGTGTCAAACGGGGCGGATTCCGGGATAGAGCCCGACAAATTATTAAAGGAGAGATCAGCATCTCCTAGACCAAGACTCGTTAATGAATTCGGGATTGACCCGTTGAGCCTGTTATGTGATAAATCAAGAATCGCTGCGTTTTTTAACCCGCTAAGTTCATCAGGAATTGGCCCGGTTAGATCATTGT…
TRINITY_DN101040_c0_g5_i13	161	C	A	170	0.374681	0.96429	0.50844	0	CAACAGCCGAAACAGAAAGGGGATACGCTAGGGTTCTCTGTTCTCTCTTTCATCTCAAAGCTTTACCCAATCGATCGAAAGAGACAACAATGGCGGACGCGAGTGAGTTTGAGTTTCAGATATACAACTCCATGACCAAACAGAAGGAGAAATTCAAGCCCATAGTTCCAGGCAAAGTCTCCATGTACGTCTGCGGCGTTACATCTTATGACTACAGTCATATCGGTCATGCTCGTGCATACGTCGCCTTTGATGTCCTCTTCCGGTATTTGAAACATTTGGGCTATGAAGTTAAATACGTGAGGAACTTCACTGACGTAGACGACAAGATTATTAAAAGAGCCAATGAGGTTGGAGAGGACCCATTAACTTTAAGTGGTCGGTTTTGCCAAGAATTTT…
TRINITY_DN101868_c0_g7_i4	871	G	A	228	0.123857	0.14286	0.13506	1	AAAGTTGTCATTGTTGGTACTATCATACGAAAGAATGTCAGTAAGTACCGTTACAGCATCTACGAACAGTAGTGTCTGTGGATCTGCAAATGCTTCAAGAAGGCGTTTGAGATTGAGAAGAAGCCATGGGCACATAATATTTACCGAAAAGAGATTTCTTTCACACCAATGTGTACAAAACCTCTCCTTTTCTGATATATCTGGACAACGAGATGTGCGGGCTGAAGCGGGTTGGTTCTTTAAAGGAGGAAACGATCAAGGCTCAGATGCAAGTTCAGAGCGCAGTGAGAGCGCAAATGAAGATATCCTGATATTTTTTTACCAGTTGGATTTGGCAACGAGAGTACAGTATGCATTGAATTTGGAGGAGTATGATATTGCGAAACAGTTGAGAAACAA…
TRINITY_DN102546_c2_g1_i1	3540	G	A	222	0.375	1	0.50909	0	TTCCTATATATACAAAGGGCCAAAAATTAAAAAAAAAAAAAAAAAAAAAACCCAGACACCGCGACCAAAATAGGTTTCCGTCAGATTGCTCACTCTCTCACCACCTCCTCCCCAAATCTTGAACCAAAAATCAACTCTCCTTTGCCCTGACTACACTACAGCGGTTCTAGGGCTCAAATCACCGTCGCAATCCGCCGATTACATCATCACAGGTTATCTGCTGCTGCTGTGTGTCCTCGTAGACCTTATTTTTGTGGAGGAGAGAGGAACATAGGGTTGGTGTTTTGATGCGTTGTTGCGGATTGATAACTAGGTTTTCTGGTTGGATTAGTATTCGATTATTATGGCTAACAACCATGGGGGTTCTGGATCCAAGTTTGTGTCTGTAAATTTGAATAA…
TRINITY_DN93798_c1_g3_i4	630	G	T	228	0	Mono	Na	Na	AACAATTTTGATTGTCGTTGTTTAATAGTGTGTTCTGTCTCGCATAGCCAAGAAATGACATTGCTCGCCGGACACGTGTCTATTTTCTTGATTTTCTTTCTTCCAATCGATTCTCAATTTCTCACACCAACTTTTCAATCCCACCCATCAATTCCACTTCGAAATCCAACAGAAAAAAAAAACCATTTATCGCTACATACATCTGATTGAAGTAGTTGATAAGATCATAAGATTGTTGGTTGAGGATAAATAAAACAAGTATGGGTTGTAAGGGGTTCTTGGAGTGTTTGTTGAAGCTTCTGAACTTCTTGTTGACACTTATTGGGCTGGCCATGGTGGGATATGGAGCTTACATGTTTGTTATGTACACAAATGCAAAGGGTGATCATGAACCCCCGA…
TRINITY_DN36477_c0_g1_i1	153	A	G	228	0.0664981	0.07143	0.07013	1	GTATCAAACTTTCTTGCTTTCAGAAACCTCAACATTATATGATAATCATCAAGTTTTTCTGGTAGCAATTCCTCCAAAACTAGAGCTTGCCTGAAAGCATCAACAGCCCGTAGTTCCTCTGCATCTCGAATATCCTCAATAGACACCGAGCTAACTCGACCATCACTCTTTCTCCTACTGCTCTTTTTCTTGAGAGAATGTTTGAACTTGCTAGATGCATTAAGTGCTTTCTTT
TRINITY_DN94883_c5_g2_i1	57	T	G	228	0	Mono	Na	Na	AGATGTTTGTGTTCTCTTTTGCTCCCATTTATGATTCGAGCTCCGACGGGTTGCTCTGCTTCACCTTAATCATCCATCCATATTCATACGGGCTCGAATTGATCAATCCAGGAGTATCGGACAGCTTCGAGTTCACCTCCACGATCTCTCCAGAGATCGGGGAGTTGATGTCACTGGTGGCTTTGACACTTTCTACTGCTCCAAAACCGGTGGCTTTTGTCACTGAGCCACCGGTTTCCGGTAAATCCACAAACACCACCTCCCCAAGATGGTCCTGAGCATGGTCAGTAATTCCAATAGTAGCAACAGAGCCTTCAAGCTTCACCCATTCATGTGAATTTGAATACTTCAACCCATCCAAAACTGATGAGAAGCATCTTGAAAGAGGGGA
TRINITY_DN95229_c5_g1_i1	303	A	C	228	0.0344667	0.03571	0.03571	1	CGAAGGATCCCACTATAACCTTTAACCATACCCTGAAATTGATCAACCAACTTTGTTGCTTTGCCAATACATACAATAAGCAAACCAGTTGCCATAGGATCAAGGGTCCCTGCATGCCCAACCTTTTTCACATTGACCAGGCGGCGCAACTTACCACAAACCGTAAACGAAGTCCATCCTTTAGGTTTGTTAACCAACAGAACAGCACCAGTTGGACCATCCCACTTAGGTGGAAGCCCCGAACTCCTACCCGAAACAAACGGTCCAGCGCTATCAACTTCATTCGGACCTTTCTTCAAACAATTAAAGAACTCCTCAATCTTCTTCTCAGTAACATCCATTTTCACATCTTTATCCTCCTTTTCATCATCAAAAAACACCATTCCCTTCTCATCTTTC…
TRINITY_DN100398_c0_g1_i1	1171	G	T	228	0.17302	0.21429	0.19481	1	GGAAAAGGTGGAAGAACCAGAACTACCAAAATATCGAGATAGAGCTAAGGAACGCAGAGAAGATCAGAATCCTGATTATGAGCCTTCTGAATTGGGATCTTTTCATGCCGTTGCTCCTCCCGGAAATGTTGATCTCTTGTCAGCTGAAGCCCATAAGATATCCATTGAGAAGAGCAAGTATCTTGGAGGTGACGTTGAACACACACATTTGGTTAAAGGGCTGGATTATGCTTTGCTGCACAAAGTGAGAAGTGAAATAGACAAGAAACCAGAGATTGACGATGCTAGTGATAGCAAGCCAAGAGCATCTAAGGAAGACCTCCCAGTATCATTCCGCACTGGAAATGCAAAGGCTGTGTATCAGTGGATAGTCAAGCCTCAAACTGCTGTCAAGCCAAA…
TRINITY_DN73107_c0_g1_i2	17	A	T	228	0	Mono	Na	Na	AGAGCGGTTTGCATGAACAGCAACAACACAGCAGTTGCTGAGGTGTTTTCACGCATTGACCATAAGTTTGACTTGATGTATTCAAAGCGAGCGTTTGTTCACTGGTATGTGGGTGAAGGAATGGAGGAAGGCGAGTTCTCAGAAGCCCGTGAAGATCTTGCAGCTCTGGAGAAAGATTATGAGGAAGTCGGCGCTGAAGGAGTGGATGATGATGACGGTGAAGATGAGGAGTATTGAAGCGGTAACTCCTTTTTCGACTATAGAGGTATGGTTTTGTGAAATTATGAATGATTGATTTTCTATGCTTTTCGTTTGTAATAAACCATGTGTGTTTGCTTATATTATTCCAAGTGATTTTCAAGAATATGTTGTCTATCATTGGTGTTTCCATTTGAACAT…
TRINITY_DN88463_c1_g3_i1	300	A	T	228	0	Mono	Na	Na	GTATGATGGCAAGATGGCTGATGTTTGGTCATGTGGAGTGACACTTTATGTTATGCTTGTGGGAGCATACCCTTTTGAAGACCAAGAAGATCCAAAAAATTTTAGGAAGACCATTCAACGGATCATGGCTGTGCAATACAAGATCCCAGACTATGTTCACATATCTCAAGAATGTCGGCATCTTCTTTCTCGGATATTTGTCCCCAATGCTTCCAGGAGAATTAGCCTGAAAGATATCAAAAGCCACCCATGGTTCCTGAAGAATCTGCCAAGAGAATTAACAGAACCAGCTCAGGCTGAGTATTACAGGAAGGAAAACCCGACA
TRINITY_DN90323_c30_g1_i3	287	T	C	228	0.0962595	0.10714	0.10325	1	TCCACAACCCCTCCACCCACCACCACCGCAAACCCCCGACAATCCGCTCCGCCATCAGCCGCACAAAGAAAGAAGAAATAATCAAAACCGTCAAACAACAGCTCGAAGACTGCCACCTGTCCCACCTCATCGCCGGAATCAACTATAAAGGCTTCACCGTCCAACAATTCCAGCAGCTCCGAACAACCTTCCCGGAGACCACCAAACTCATCGTCGCCAAAAACACACTCGTCCTGAAAGCAATCGAAGGGACCCAATGGGAGATTCCGGCGGCGATTAAACCGTATCGGAGTTTTCAGAAGGAGAAGAAGTTGGAGGAGAATGATTTTAGTGGGGCGGTGTTTGAAGGGAAGTATTATCCGCCTGAGGAGTTTAAGGCGTTGGAGTAAATGCCGTCGA…
TRINITY_DN105257_c4_g5_i1	103	T	C	228	0.373722	0.92857	0.50649	1e-05	GCATTGAGACCCCCTTTTGTTGTGAGCATTCCTCACAATGAAGGAACCTCAGCTTCTAAAGACGATGAACGTGATTCATCTGTTAGAGACCTTGGGAAGGTATTTCAACTCACGTGGGTTGACCAAGGGCAGGATACACCTGGTGCAGATATGAGAAGGCGTGGTCAAATGGTCAATCCCGACACCACAAAAGCTGATGGATTGCCATCTGCATCACTTGGGCTTGACTTGAATGATGATGCTGAAAACTGGGCCCAACATGGGCCCAATGTGGAAGGGAGAGCTGTTGATTCCGGGGCTGTGGAAG
TRINITY_DN103946_c0_g2_i2	260	G	T	228	0.17302	0.21429	0.19481	1	AGTGCATAAATAAGCAACTGCCTACACATAGCTTTTATGGTGGGGGTGAAATAACTAAAAAATGATAACCAAAACAAAGGAAAAACTAGCACAACATTTGGTTTTAGTTTCAAAGACTCAATTAAACAAGCTCTACAACAAAGGCTGATGCACCTCCTCCTCCATTGCATACACCTGCTGCTCCATATTTCCCTCCTTTCTGCTTCAAAACCCCCAATAATGTGACGATGATACGCGCACCACTGCAACCTAGAGGATGGCCCAATGACACACCACCACCATGCACATTAAGCTTTGCCGAATCCAAGTTAAGCAGTTTCTGGTTCGCAAGGGCGACAGCGGCAAATGCTTCGTTAATTTCATAGTAATCTATTTGGGAAGCTTCCAATCCAGCTCTTG…
TRINITY_DN67560_c0_g1_i2	147	C	T	228	0.214914	0.28571	0.24935	1	TGTATGATCATGGGGGCAGCAGCCTCAACTGTTTATTACAATCTTAAGTTAAGGCATCCGACACTTGATATGCCAATTATCGATTATGATTTGGCATTGCTTATTCAACCGATGTTGATGCTAGGAATAAGTATTGGTGTTGCATTCAACGTTATTTTTGCTGATTGGATGGTCACTGTTCTATTGATTATTCTTTTTATAGGCACATCAACCAAGGCCTTTTGCAGAGGTGTTGAAACATGGAAAAAGGAAACAATTATGAAAAAGGAGGCGATTAAGCGCTTGGAGAATAGTGACATTGCTGAGGCAGAATACAAGATTCTTCCGGGTGGTCCCAGCAATGGAACTACAACCAAACCCGA
TRINITY_DN108037_c4_g8_i7	896	C	T	228	0.14941	0.17857	0.16558	1	TTTTTTTTTTTCAAACAATCAAATAAACATTCATATTGATAAACATTATTTCACCATTACAAACAATACTTAATTACATGATAATTACATGAATGATGAACTAGGAGCATTATGCACCAACAATGAAAAAGCTAATACCTTGCTAACCAATGAGACCAGGTAAAAGCATCTAAAATACAATGTCCTATCAAGCGCCTTTCTTCTTGCTGTCTTTTGCTTGTTTCACATCTTTCGTAAGCATTCTAGGCGCGATCGCCATAGACATGAGCTCTTGGAAAAGCAGTTTACACGCGTATGGAATATGCACCTGAACGATATCAGTTTTGTTCTTGCAGCCTCTACATTCAAAAGTTTTCTTTTTAAGATTAGCAATAGCGATCAAGCCACAACGTTCACACA…
TRINITY_DN93382_c0_g1_i2	50	G	A	228	0	Mono	Na	Na	GTGAAATCGAGAGCGTGTGCCCCCCTCATTGCATTTTGGCAACCAACACGTCTACCATTGATCTCAATTTAGTTGGAGAGAAAACAAAATCTCAAGATCGAGTTGTGGGGGCACATTTCTTTAGCCCAGCTCATGTGATGCCTCTGCTGGAGATAGTTAGAACTGAAAAGACTTCTGCACAAGTGATTTTAGACCTTATGACAGTTGGAAAACTCATTAAAAAAGCTCCTGTTGTGGTGGGAAATTGTACAGGATTTGCTGTTAATCGCACCTTTTTTCCGTACACACAGAGTGCACACATTTTGCTTCATTTAGGTGTGGATTTGTTTAGAATCGACAGATTAATCAGCAGCTTTGGACTCCCCATGGGACCGTTTCAGCTTCAAGATCTAGCTGGAT…
TRINITY_DN98116_c2_g1_i4	721	T	C	228	0.0344667	0.03571	0.03571	1	CACCAAATCTGGACTTCTGAGGTCCACTCAACACCATTGACCCACCTATATAAATTCAATTTCCACACCCTACAAAACCAACTCGCCGCACTCCAACACCGTCACCGTCCTCCAATCTCCGATGGCGGCCTCTTATCTCCTCCGATCTTCCCCATTCTTCCTTCCCCCACACCAACCAAACCCTAACCCTAACCCTACAACCACCAAATCCCTCCCAATCAAAGCCACAATCTCATCAAACAACAAACCAACAGAACCACCTCCGGCCATCAAACACCGCCGCCCCGCCGACGAAAGCATTCGTCAGGAAGCCCACCGCCGCAACACCTCCGATCACAACACATTCTCCGCCAAATACGTCCCGTTCAACGCCGATCCAGCCTCCACTGAATCCTACTC…
TRINITY_DN108385_c1_g2_i2	208	G	T	228	0.0664981	0.07143	0.07013	1	CTGGGGTAGATAAAGCTTTGGAGTTCAGATTCTGATTAAAACCACCATCTACTTGAAGCTCAAGCTGAGTCAGCATCTCAATTGTCAAATTCAAGTCTCCTCCATTTGCAAAATACACATCTGCAAGACTTTCAGCTGAATAACCTGCAAACTGGGAAGCCAGAAATTCAAGAGGATTTACTTCTGTACCCTCCATTTGTTGCTCATGAAGCATGCTATCTATGTAGCCATGCCCATGATCACCATTGTACGATGGCCCATCTCTAATACCATTTAGCAGCTGATCACCATAAATATCCCAGGGTTTAGCAGGCAATTGTTGTTGAAAACTAGAGGGGGTACTTTCATCATATGATGAAACCGGAAATCCCATCTTCTTGGAGAAGTTGTTTCCATTTG…
TRINITY_DN104250_c1_g1_i10	583	T	C	228	0.0344667	0.03571	0.03571	1	ATTTTATGTTCTATATATAAACATATACGCGTTTACTATTTTCTAATTTGTATTTATTTATCCAGGGAAACAAAAACAAAAGAAATATATGATTATATAAAACCCTGTCTTCCTTTCCACTTCATACGCCTCACCGGGGTTAAAGGGCATTTGGCCCTTCGATTTGGATCCCCTTACTTGTTGTTGATATATAGAAATCCTCTCTTCATTTTCACTTCAACACACAGATTTCTCTACCATCTCTGCCGGCTTTCTGGTCTACCCTTTTTCCACTCACACAGATCGAGATCCAAATCCAAACCCAAACCCCAAATCAAGAATCATGGAGCTTTTCTACTTGATTGTGTTTGGTGGTCTAGCTGTTATTGTTGCAACAATGGAGTTCAGCAAGAGCAATAA…
TRINITY_DN104624_c1_g5_i2	297	T	A	222	0.375	1	0.50909	0	ACAGATTGCAAAGCAGAAATTGCAGCCTGTACAGTTTCGTCATAAGAAAATTCAGGATCATTTTTCATTTTCTTCTCCAGGAAATTAATTGCCTCTTGCTCTTTCAAGCCAGCACTTGTTGCCTTGTGACCAAAGAAGTGGCCAGCTGGATCACATTTGAAAAGGCGAGGTCCATTCTCATCATCAATACCCAAAACCATAGCCACTACTCCAAGTGGTCTCATGTAAGCATGTTGAGTATAGACTTGGGATTTGTCTGCAATCCATCTAGCCAATACATCAACAGGCATCTCATATCCATATTTAAAACGAAACTCAGCAGCTTCATTCCTTGCTTGTTGAACCAGAGTCCTTGCATCAGCTGTAGTGCCAGTAGCCAACAATCCAAGAAATTTAGTG…
TRINITY_DN90182_c5_g3_i6	1020	C	T	222	0.375	1	0.50909	0	GGCGAGGGGTGAAAATGGCGATTTGTACGTTTTGCCGCCTCTATAGATGAGCAAAAGCGATCGGTAATAAATCAGAGATAACAATGCTAAACCGAGCCGAGATTTCTGTTCATTACCTACCACCAAACAGTCAGCTCAGTACCAAGAGTACAAGAAAAAGAAAACGATATCCGAATTTCCCTATTGTGCTAGACTACCTATTACTCCACATATGTAGAGATTACTGCAAAATTTTAGCTTCATATTATGGATCCATTTAATTTAGTATATGAATTTGAAAGAAAGATTAGCCTTCAAGTTCTTGCAGCAGCTGAGACACAAGCACCACCTATCAGTGTGCCAACTCTTTCACCCTTGATGGCTCTTGCAATGTTACCAGGTTTTCCAAGATTGAATACA…
TRINITY_DN105244_c0_g3_i2	984	G	A	228	0	Mono	Na	Na	GGGGCCATGGAAGAAAATGAGGTACTTATGAATCAGCTCCAGCATATAAAGACCGAGAAGGCTATTGTTGAGGAGACGAAAAAGCTTGAAGATGTAGAATTAGTTAGACTGAGGAAAGAAAACAATGACCGTAATTTAGAAATTTCAAAATTAAAGGAGGAATTTGAAGTCACAAGAGACACATATGAGAACCGTTGTCTACAGCTAGAAACAAATGCTATGGAAATTAAATCTGAACTAGAGAAGAAGATTATAAATCTTGAGAATCTTCTCATTGATTCAAGGAAAAAGGTGAAAGAGCTTGAAAAATTTACAGAATCCAAGTTTCTAAGATGGAAAAAGAAAGAGCGCGGCTACAAGAATTTTATGGATTTTCAGTACGGGTCTCTTAAGGAATTG…
TRINITY_DN102485_c1_g2_i7	270	G	C	227	0.341079	0.64286	0.44416	0.02515	GTTGTATTTAGTACAAATAAAAATCATTTTGCTACTACGAAAAGGAGGTATGTAGCTATTCTGTTCAATGTGTTTTTTGTTTCTTTTCTGCTTCACGCCTAGTCATACGGTAGCTTCATTTCCATGGTATCAAGCAGGATAGGCTTTGGTTGTTGACAGTCTGTTTGCTCCTTACCTGGGGTTTAAGCAAATTCCGGACTAATTTTCAGAATGGATTCCCAGTGTCGTCTCCTTGCTTAAAGTCAAAAGCACCAGGTCCATCAGTTGTAGCGGCTGCAAATGCAAATCCCATTGCAGCAGGACATGTTTTAACAGTTTCACTCCCACCTCCTTGTTTAGGAAGTGTCACCTCAAGCTGTGAGAAATCCAAATAACTGTGACGAAAATCAAATTTTCCAT…
TRINITY_DN77610_c0_g2_i1	35	C	A	228	0	Mono	Na	Na	TCTATGGTTTTTAGTCCCTTTTGAAGATACTCAGCATTGACTTCCTTAAGAACAACATTTATGTTACCAAGAATTAGGGCTGTAGCTATTCCTGACCCCATTAGACCTCCACCAATCACAGCAACTTTTTTAACAGCCCGGGGCTTTAGACCAACATCGGTTACTTTAGGCACCTTCGATATTGCACGTTGCGCAAAAAATATGTGAACAAGACCTTTCGCAGTGTCAGAAAGAACAAGCTCATTAAACACCTTGACCTCCTTTAAAACGCCAGCATATCCACCATG
TRINITY_DN89081_c0_g1_i1	347	T	C	228	0.0664981	0.07143	0.07013	1	GTAACAAAGGTGATATGGAGACAACAAACGGAACTCATGAGACCGCGGCACAAGTGGTGGAGAGAGACATGAAAACAATGGATGGCGGGGAGGATACAGCGGAGCAAAAGACCGCAATGAAGATATGGATAGCGGTGGATGAGAGCGAAGGGAGTTTCTATGCTCTTGAATGGGCTCTTGAACACCTCTTTGTCCACCATGACGCGGACAAGGAGTCCCCTTTTGCCATCACAGTTGTTCACGTGCAACCTCCTTTTCAACCAACTTACACCGCCCTCCCTGTTGGACCCGTTTTATTTGCAACATCTGGGATGAGGGAATCTGTGGTGAAAGCTGAGGAAGAAAGTGCTGCGAAAATCCTTGCTCGTGCTGCAGAATTATGCGACCAACATAAGATAA…
TRINITY_DN92283_c0_g1_i2	1938	T	A	228	0.0962595	0.10714	0.10325	1	TACAGATTGACTAAGTTGCAGTTGATGACATGTAACTCTCGAGCAATCATGCAAATCTGAATTAATTTCCAAAGGCTCTCAAGTATGGAAACCGAATTTTCGCTATCCGATGATTGGGTAGCGAGACATACCCCCACTTTGTGCACTACTCCTTGGGTCCGAAGCCCCCTTGAACCACCGGGTTCTGATTAGTCTCAGTAGGGATATATGATGATATTAGAATGCAGTTCAATAAAATGACACAACTACGACACAATAGCTCAAAATCATTTCCAGTTAAAGCTAATGTTCAATGCATAATATTAAGCTTTAACACGTACTACAACCACCATTTGGGCACCGTAGTAAATCTAGATAATTATTCAAATCCTATTAAATCTCTTATTGTGAATGCACCAA…
TRINITY_DN93564_c0_g1_i5	290	T	C	228	0.0962595	0.10714	0.10325	1	TTTCTCGGAGTGGATTAGATCAGGTGATTGGAAGGCAGGCGTTCAATAAACTCGACGACGCAAAGATTCTGCAACTCCTTCTCCCTCATAGCTCTCGAGGTTCGTAAATTCGCACCTAATTCCACTCATATAATTACACCGTTACATGTATCTATACGTTGATTCCACCCATTCCTACGTTCACATCTACCTGCAATTCAAAACCCTAAGTTATTAGGAATTTCAATTGTTTAGCTCAACTGTTATCAAGACTAAATTAGGCCAAATTTCTTGTTATATGGATCTGGATTTTGTGAAGAAGAGCTTGAATTACACTCAAAAGAGGAAAAAATGGATAATTTTGATTGCGGCGTTAGGGTTTTCAACTTATGGTGCAATTAGGGTTTATAACTCACCTTC…
TRINITY_DN106782_c3_g2_i4	796	C	T	228	0.14941	0.17857	0.16558	1	GGCATCAATTCCTGAAGGAAATGAATTTGAGGTTGGACTTGATAAGAATTTTGGGTATTCTAAGCAGTTGTTGAACCATTATGAGCTTGGGGAAGAAGTGGGCCGGGGGCATTTTGGGTATACATGTACTGCAAAGGGGAAGAAAGGGAGTATGAAGGGCCATGATGTTGCTGTTAAGGTCATCCCCAAATCCAAGATGACAACAGTAATTGCCATCGAAGATGCAAGGAGAGAAGTGAAAATATTAAGGGCGCTAACGGGTCATGACAATCTAGTTCAATTTTATGATGCTTATGAGGATGAAGATAATGTCTATATAGTTATGGAGTTATGTAAAGGTGGTGAACTATTAGACAGGATACTTGCAAGGGGTGGAAAATACTCTGAAGAAGATGCAAA…
TRINITY_DN77673_c0_g1_i1	340	A	G	228	0.26586	0.39286	0.32143	0.54845	ATACATAGGGCAAAACGTAGGCTCAAGAACAGCTTTGTCAAATATCAAAGCGATAACCCCCTTAAGAATATCAGCTGTTGTGATCCCTGAGTCGATAAGTTGACCCTTGAGGAGATCAAACTTTTCTGGAGTCAACTTGTTCAGAATACCTTTTACAGTCTTCAAAACACGATCTTTTTCAGAAAGAGTTCCCCTTCGAACAGACCATGGCACCTCAGCTTTGACAAGTGCAGGAGCAGAGCCGCCAATCCCTTGGTTAGGTGAGGCTTGTGTTCTACCAAATTGTGAATTTGGTTCTTGCCTATTATCAGAACGGCTAAAGTCTCGGCCGCCATCCCAAGACCGCTCCTCCGCCGCTGGTGGAGCTCTTCCCCGCCAGTCCCGGTTATCAGGCTCAGA…
TRINITY_DN99948_c2_g4_i1	79	T	C	222	0.375	1	0.50909	0	AAGCAATGTTCAGCCAGTAAAAAGCCCTGTGACAATCTGTGGTGACATTCATGGGCAGTTTCATGATCTTGCTGAACTTTTTCGAATAGGAGGGAAGTGCCCAGATACTAATTACTTGTTTATGGGGGATTACGTGGATCGAGGATATTATTCTGTTGAAACTGTTACGCTCTTGGTAGCTCTGAAAGTGAGGTATCCTCAGCGAATTACTATTCTAAGAGGAAATCATGAAAGTCGTCAGATCACTCAAGTCTATGG
TRINITY_DN89109_c0_g1_i3	558	G	A	228	0.0962595	0.10714	0.10325	1	GTTTACTGAACAAAAATAGATGCAAAGAATCCCATATAATAAAACTTTATCTATAAAACTGTTAAAAAAACTTCACCGCAAATAAAGTTTTTAAACTTTAAAACAGCTGATTGTATCCACAAGGGAAGGCTGGCAACACAAAAACCGCTAGCAAAAGGTTGGCTGGCTATTCAAGTAACCCAACATCCTACACCTATAAACTTAGAGCTCAAAACACCAAAACCAAAGCACAACCATCAATTACAACTTATGATATCATTGTTGCTTCAGATTTGGTCAATGCACTCGCCTTAAACCATGTCAACTGAGCTATTATTCACTTTTGGTTGACCAGCATCAGGGGCAGAAGTAGCCGCCGGTGCCTGAGTGACGACAGAACTGCCAACCATTTGCTTCCCT…
TRINITY_DN85549_c0_g2_i4	272	C	T	228	0.0962595	0.10714	0.10325	1	TCCCACCGGTCGTAAAACCACCAGTCACACTCCCACCGATTGTAAAACCACCGGTCACACTCCCACCGGTCGTCAAACCACCCATCACTCTCCCTCCAATCGTCAAACCGCCAGTTACTCTTCCACCGGTCACACTCCCTCCCATTGTGAAACCACCAATCACCCTTCCACCGGTTGTTACACCACCAATTGTGAAACCACCAATTAAGGGGAAACCTTGTCCACCACCAAAGACTGCACCAGTTCCACCATCAGCAACATGCCCCATTGACACCCTAAAGCTGGGAGCTTGTGTGGACCTTCTAGGAGGGTTAGTCCACGTTGGATTAGGTGACCCTGCGGTTAACAAATGCTGTCCTGTGTTAGCTGGATTAGCAGAAGCAGAAGCTGCAGTTTGCT…
TRINITY_DN85585_c1_g3_i6	36	T	A	228	0	Mono	Na	Na	CGAAGGATGAGGTGTCATGGTAGCACGGGAAGCGTTTGGCCTATATCTATAAGGCTAAGGTGAAGAAGGACGGGTCACACTATAGGTGCATTTGGGGGAAAGTTACCAGGCCTCATGGTAACACTGGTATTGTTCGTGCTAAGTTTAAGTCCAATCTCCCTCCCAAATCTATGGTAATTGATTGATGTTTTAGCTGATTTGTGTTTTTTTGACTTTTGTGTTGGATTTTGACTTGGAATTTGTGTTGTTTGTAGGGATCCAGGGTTAGAGTGTTCATGTATCCCAGCAACATTTGAGGTATTATTCCATTCTTTTATTTCGATGGTTTGTTGTATTTTATTTGACCTTTTATGTATAGATTTTCACTCAAATTACCTTTTTTAAGCATTTTTGTAGTTT…
TRINITY_DN103617_c0_g1_i1	1480	T	C	228	0.123857	0.14286	0.13506	1	GTACACTTACAAAAAGCAAACAAGAAAACACTTGTTTCCCCTCCGTTTCTCTCTCTCTAAAATTCGATCAATCCAAAACCCTTCTTCAAAGTCTTTCCCCATTTAGATCACAACATTCAAACCCTAATCTATGCAATCATGTGTTCTTTCTCTCTCTAATGATTCCTGCACATCTACACATCAATACTAGACTCATTATCGTTACTCGTGAGCCAAAACGATGAGCGGAGGTAGGGTTTCCATCCCGAACAATGTGCGGAAGACGATCCAAAACATCAAGGAGATCACAGGTAATCACAGTGAAGATGAGATATACGCAATGCTTAAGGATTGCTCCATGGATCCAAACGAGACCACTCAGAAGCTCCTGTTACAGGATCCGTTTCATGAAGTTAAGAG…
TRINITY_DN104632_c0_g3_i6	824	A	G	228	0	Mono	Na	Na	AAAAAGTTAACAAAATGTTAATTTAGTGTAAACAAAACAACCCCCTATTTTGGGCGGAGAATTCAATCTGCAACCACCATAGATTTCATCGACACCTCTCTTTCTTCTTCACTACTATTTCCCACCTCTCTCTCTCACACCAATTCCTTCAACATTTGGCTTCCTCTCTCTCGGATCTTACACTGTAGTTGCTCGATCGCTACTTCAAATTTAATCGTTTGATATCAGATATGGATTCCGCCGCCATGACATTTTGCAGTAAACCTATCACATCTCCTCCGGGTTTATTCATCGGGAACTCTAGTGGAATTAAGAGTTCCCAATGTAACTTCTTGGTGGGAAATAAGTTGAGCTTTCCTAGGCAAAGATTTCAGGCTTCTCAAAAGGCTCATAGATCAG…
TRINITY_DN93692_c0_g2_i1	2860	A	G	228	0.123857	0.14286	0.13506	1	GATGGTAGTAGGGTGGCTGAAAATGATAAATATATTACCTAAAATAGAAATTAACTGGAAAAACAGACATTTAATTACAACTATATCAAGGAATTTATAATTTTTAAAACACTTTTCCTACTTTGTTAAATGATAATAGGGTGACTTATGTACTGCACCTTATCTTATCTCTGCCTTGATTTTCTGTTCTCGGCTGCGATTGCAGTTGTTGAAATATGAAATCTTCGATGAAGAAGTCGAGGTTGCCTCGTTTTTCTATTGAATCCTCTCACACATATTGATCCTCTCCAAAACAAGCGTTGAATGGCACCAGTTGATAGGGCTTTAAATATTGATGTTGCCGACGTCCCGCAACCTAACTCTCGTAAAGGCAAATTATACAAAAGACGTTTTGGAACA…
TRINITY_DN96486_c3_g1_i5	646	C	A	228	0.0664981	0.07143	0.07013	1	ACTCTGTATTTGTCTGTTATTCAATCTCACACTCAACTCCAATCTCCAATCCTCTCTTTTCCTTGTAGATTCTTCAAATATCATCAACACCCACAAAAATTAAAAACCTCAATCGTATATTGTTCACAACAATTTCGATCCAACATTAAAAATTCCCAATTTTTCTTGGCCGTTTGTCTTCAGGACAAACAATGAGATTTGGAGGAGATATATACAACGATAGAAAAACAGACAAATACAGAGTGTCGATAGGTTCCAGAGAGAGATCACATGATTGTAGATGATGACGTAAGCTGACTTTCAATCGTTAATTTCTGCTGCAGAGTTGTGAAATCGTTAGACGAATTAGATAGGTTTTTGGGAAGAATAGATAATGGCTCCTGGAATTAACTTGGTGAT…
TRINITY_DN95624_c0_g3_i2	473	T	G	228	0.0344667	0.03571	0.03571	1	CTTCCGCCATGGACAACCACAAAGACCCCAATCGCCGCCACAACACCACCACCACCACCAACCGCTCAATGTCCGACACCGATTATCAATCGGACGAATATCGTACACCGAGGGCCTCCCCTCTCCAATCTCACGATATCCCCTCTTCTCCGTCCAAAGCCATCGTCGCCGTCGATAAATACAGCACGTCCTCTAGATCTCCGACTTCTAACCATCAGAATCCGCCGCAGACGGTGACTCTCCCGCCGCCCGTGTTTTCGCATAACCGACCGCAGAGGAATGATCCGATACCCGCCGTTACGAAGGTGAATCCAGGCGGTGTGGAGGAAGGGAGGCCGAGTACGCTTTCGCCGTCGACGAGGAGGTTGAAACGAGATGTGATGGTTGATAGAGCGGGGC…
TRINITY_DN84573_c0_g1_i1	721	C	T	228	0.0962595	0.10714	0.10325	1	TTTTTTTTTTTTTTTGAGTTCAATTAACCAATAATATTATTCCACCTGATCATATTGATTTTAGTCTATAAACAGTACCATCAGGTAATACCATTGCATCAAGTAAAGTGACACTATACATGTTATCTGAACCTTATCACATAATCCTCTGTAAATTACATCACCATCGATGAAGGCGGGAAAGCCTTATCTAGAAGTGTATAAACGCCCCCGCCTAACAGTAACGCACCGCTCATGGGGTTAATCCAAGCTGAGAACTTGCGGAAAGAGAGCAGACTCTGCAATGCTCCAGCAAAGGAAGCAGCAAGAAGCAGAGGAGCAACGTAGCCAGTCGTGTAAGTCAATAGTAAGCTGCCACCTATTAAAGGATCCTTGGATGCCGCAACATATCCAAGTAGG…
TRINITY_DN102022_c1_g1_i16	1701	A	T	228	0.123857	0.14286	0.13506	1	CCTGCTTGTCCCGTAACAGGAAGTTCAAAAGGCCAACCATTTGGTTTCAATTGTGGAAGTAATGGTTTATTTCCAACAGTGAACCAAATCAGCTTCTAGAAGTTGTGTTTTTCCACCCTTCTCAGTAGGCTGTACCTCCAGAACTAGAGGTGGAAAATATGTGTGGGGGCCGAGTTGGGTGATGGGTTTGGGTAAAGAAAGACTATAACTTTATAAGCATGTCAAAACAGTTCAGGTTGGGCCCAACATCTTTTTGTATTTTGTAAAGAATAAATGTATCAAATTAAAATTCACATATCATTTAGAAGGACGATTACAATAAAGTGACAGGTAAAAGGGCAACAAGCTACGCCGCAACCCCCTTTTGAATAGCAAAACCGATCCTACTAGAAACAAAGT…
TRINITY_DN102163_c1_g1_i5	232	A	G	228	0.17302	0.21429	0.19481	1	GAATGTTGTTTCATCTTATGCTCCAAATACACTCCCTGTGGTATACGATAGAGGCTTAATCGGAACGTACCATGATTGGTGTGAGGCATTCTCGACGTATCCTAGAACATATGATCTTCTTCATGTAGACGGCCTCTTTACAATGGAAAGCCATAGGTGTGAGATGAAATATGTGTTGCTGGAGATGGATCGGATATTGAGACCGAACGGGTATGCATTAATCAGGGAATCAAGCTATTTTGTAGATGGGATTGCTACGATTGCTAAAGGATTGAGATGGGATTGTAATGTACAAGACACTGAAGATGTAAATAACAAGGAAAAGATTTTGATTTGCCAGAAAAAGCTTTGGTACTCACAGCAAAACTCATAGAAAGAACAAAGATAAGTCATTTTTTC…
TRINITY_DN90590_c4_g1_i5	423	T	A	228	0	Mono	Na	Na	ACTGAGGGGGATCATACGTTAATTGCTGCTGATGATTTCATTCAGTCTGATGTACTTTTAGGAAGTACAAAAATTGAGGCTCCTATACTTTTCAAAGGAATTGGTCATTCTGTGAACCCAGGAAATAGCTTGGTTTTGAAGGTTCTCTCTGCTTCTCCATCAGCATATTCTGCCAACCCAAAGTCTAAGCTGTCAAGTCCACCATCCCTTTTTGGATCTTCCATTTCACTGGTTTCAGTTGTTCAGGCTAGAAATAATGCAAGAGTTGTGTTCTCTGGCTCTTTAGATCTGTTCAGCAACAAATTCTATAAATCACCGGTGCAAAAGGCAGGGAGCTCAAATAAATACACAAAATCTGGCAATGAACAGTTTGTTACCGAGCTTAGCAAATGGGTCTTC…
TRINITY_DN107685_c0_g5_i3	769	C	T	222	0.375	1	0.50909	0	GTCTGTTGATTATAGATCCCGTAATAGTACGAGAGAACAACGATCTGAATTAGAAAAGAGATCAAGTGCTAAAGATGACATGGTTTCGGAACGGGGAAGACCCAGTTCTCGTCATGCTGATGTGGAAATTTCCACAAGTCACAGTCGTCGTAGGAGTTCCCCTAGCGGGAGCTCTTATCCAACTAGAGATCATCATCGGGTTTCGAAGCAAGAAGAAACCAAGTACCGGGATTATGCTTATGAAGATCGAGCTCGACATAATGTTCATTCGAGCAGAGATTACAGTTCTGCGCCTGTGCAATCGGATAAGAAATTGACCTCGAGGGATGATAGTTACACGGGTGGTGATTTATCGGTTGAAAAACGAATTAGGCTTGAATCCCGTTCTTCCCCACAAGT…
TRINITY_DN85829_c0_g2_i12	489	A	T	228	0.0664981	0.07143	0.07013	1	TTTTTTTCTTATGACTTTACTTTCTATAAAAGCTATAAAAATTCAGTAAATAACAACACAAAAAGCACCATAACAACTTAATTGTCAGTAACATAATCAAGAAATCTGTGAAATATTCCTCAAAGCCTTAAAACATCAAAACCGAAAATAAAATACCATAAAGGGCTCTATTTATCAGCCTTGGCGGCAGTGGCAGCAGCTTGACCTCTGAGCCGTCCTGTCCTTCTAGCTGCAATAAGACCAACCTTTTGACCAGGTGGTGCATCACGACGAACAGTACTAGCATGACCAATATGTTGATGGTTACCACCACCATGGGGATGCTCAACAGGATTCATGGCAACACCACGAACCTTAGGCCAACAGTTTCTCTTCACTCGGAACTTGTGATAAGCATTA…
TRINITY_DN98290_c0_g2_i2	789	A	G,T	228	0.225929	0.28571	0.2539	1	GTAAAAATTATCATGATAATAACTCGACAAGAATCATCCCGTTAAACATTTTCTTTGTAACATCACATTTATGACCCATCTTGTGGAGATGTAGGGAGATCCTTAACCGAGAAAGCGTATATTAGGGGGAATACCACATCATCGGCTTACATATCGCCACACCAAATTTGCTATCAAGCAGGAAGCAAGAAAAGATGCTCTGAAGTCTCTGGTCTCTCAGCACATAACAAACACATTTGAATGTTGGTCAATAATTCAAATTACGCTAACCTGACACGATTTACACTCCTAGTAAAAAAAGTCAGTTTTAGATGGTACTATAAATGCATAATAATTTTTCGATGAAAACACAAAAAGAACGTCGACTCCGATAAACAAGAAAAAAAACAGTTGAAAATG…
TRINITY_DN98696_c1_g1_i9	513	A	C	228	0.0962595	0.10714	0.10325	1	CCACGCGATTTGTGAAGTCACCGAATGATTCTTTAGATTTCCTCTTCACTCTCCAGCTGTAGAATAGAGGTTCGAAAACCTTCTCAAGGTCCTGGATTTTAACTTTGTTCATGAAAGTTCTGGCTAATGATGTTTGAGCTGGTGTTCCCCCGAGCCAGATCTAAAAAAGGAAAATTGTCATTTCCTTCTTAAGATACAACAATTAATCCAAAGAACAAAGGACAACTTCTAGAAAATAATAAAATAAATACTAACAAATGGAAAGATGTAAGTACCTGATAGCTATTAGGACCATCACCAACTAATCCAAGTTCAGCCATGTAGGGTCTAGCGCAGCCATTAGGGCAACCGGTTACTCTGACTACTATGGATTCATTATATGGGAGACCAACCTTCTCA…
TRINITY_DN97966_c2_g6_i1	742	T	C	228	0.0962595	0.10714	0.10325	1	GGAATAACTATTTTGTTTTCATTAAGATTATTTGTCATTTTCCTCAGATTATTTGTTACATAGAACTTATTTTGAAGCTAGAGAAAAATGACATCCTCACTCATATTTTCTTAGAGTAAAGAAATTTTCAATTTACACATATGAGGCTCACAACTCTTTCCTAGGCTCAGTAGTGAGTCCAAACCCAAACGGGTACAACGGGTCATAATGCGGGTCTCCAACGTTCATTGGCAGCTGATCAACCGACTTGAACCAAGTTCGCGCAAGCTTGCCTGTAAAACCATGATCACCAAACAAAAGATCCGTGACACCCTGACCCTCGGTTCCCGGAAGCCAAGCAGCCACAAGGGCATCTATGGTTTCTACATATGGCTGCACCACCACAGGCCGCCCAGTGAT…
TRINITY_DN93908_c0_g1_i14	896	A	G	228	0.280043	0.42857	0.34286	0.29596	GCCGATTCGTTCTTTCAAGTTCGATAGTGGTGAATCGACAGATCGGTGCTGGAATCTCTCTCCAGTTCAACAAACCAACAGATTCAACGGCTACATCTTTAAACCCTAGCTGATCCTCTATTCGGAACATGAGTATCGAGCCATTTAACAAATTGGTGAAGTTGGCGGCTAGGGCATTTTACGATGATATTACGGCGAAAGGAGATAATCAACCGAAATCAGGGAGGAGCGATAATAGAGGAATAGCTGTTGTTGTTCTTGATGCTCTCACCAGACGACAATGGGTGCGTGAAGAAGATTTAGCAAAAGATTTGAAGTTGCACTTAAAACAACTTCGGAGAACTTTGCGTTTTTTTGAAGAAGAAAAGCTAGTGACCAGGGATCATAGGAAAGAGACTG…
TRINITY_DN97274_c0_g1_i6	395	A	G	228	0.369846	0.85714	0.4987	8e-05	TCCTCGCACGCGAAATCACTTCGTCGCTTAACAATCTCTTCAATACCTCAGGGAAAGGAGATTCAACTAGGTATCGATTCTTCTTAAGTACAAGCTTTACTTTTCCATAATTTGCAGTAGAAGCATGAATAAAATCAATCATCTCTTTCGGGAGCTTGGTTTTCGAAAGCTTGTTCAAAACAGCAATGATTGTTTCGGTTTCTAGACCCACAGATACAGCAGCATAAAGTGAGTGGGGAGTGAGGTTATATTCATGCATTGACTCAGGCCTGCAGACAGGTTCTGCGATAGCGATAAGAAAATCATACGCTTGTTTATACAATGGCGAAAATGTCTCAAGAAAGATCCGACCATCTGCACAAGCCCATAATGGGCGATTGACATGATCCGGTTTAAGTT…
TRINITY_DN104303_c2_g6_i5	15	C	G	228	0	Mono	Na	Na	CCCTGGAACCCCTTCACCACACCAGCACCACAGATGGCTCCAAGGGTCTGCATAACCATGTAGAACACTGCCCTGGTCAAAGATAGCTTTCTTGCCAGCAACAAACCAAAAGTCACAGCTGGGTTAATGTGTCCTCCTGAAATACCAGCAGTACAGTAGACAAGGGCAAAGATAGTACCCCCAAAAGCCCAAGCAATGCCTTGAATACCAACAGTGTCACATTTGCTAGGAGAGTTGACCACACCCATGACAGTCAACATAGAGATGTACAAGAACAAAAAAGTGGCTATGAATTCAGCAATTCCAGCCCTGTAAAAAGACCATGAAGAAAATTCTCTACGGTCAAACAAGGGTGCTGATGGTGGTTCTTTGTAATCTTTATCAATTTGAGCTGATGTT…
TRINITY_DN90259_c2_g4_i2	553	T	C	228	0	Mono	Na	Na	AAATAAGCCTCCAAAATCGACCCCGCCTAGGACCACCAAAACGCTTGAGCCGCCCCTGGATCTAATACGTGGCGGGCGTTACTACCCCTCCACTACACTCGGCCTTAGGAGCAATCATACTACATTGCATTTGCAGTAATGAAGCTGAATATAGTTTACAAAAGCAACAATTAGCTTCAAGTCTCAGGCTTTGAATATCTCCTGGTACCAAGGGGATTGGTTACAGTAAGTATGAGAACATTCGTTTTTGTGAAGGGTGACAAGACATATCTTGTATCTATTTCAAAGATGGTCTGTGGGTGTTCAAAATTTCTAGTTTCGTGCCAGTACTCAAGAACTGACTCTATGATCTCGATTTGAATATCTCCAGATGCAGAAAGCCAAAACTATCAGACCAGC…
TRINITY_DN102973_c0_g3_i6	1300	C	G	228	0	Mono	Na	Na	TTTTGGTTCTTCGTGAACCGAACATGACAGCAGGGCGGTTTTAAAGGTGGAACGCGACGAGGCAAAGATCACCAAATTTGTCATTCCATTAATTTTTAAAAAGAAACTCAAATAGTCAGCAATTTTCGACTTGTATAAAATTTATATGATTTGAGTGAAGAATCTGGCCTTGGAGAAAAGTAGCAAAAATCAAGAAAACTATATGAACAAGCCCGGCGGTGGGTGTATGGGTGGTATATAAAATAAAACACACGTAGAGAACCAAAAACAGCCTTCTAAACGCGTATGAACATCTTCATGGATCTTGTTATCATCTCATTGTGAGCAAACAAGTAGGGATAGTGTAAGCTTTACTCAGTCTAATGTTTGATCTGAAGAAAATTGTCCAAAAATGTCGGG…
TRINITY_DN105920_c2_g3_i9	331	C	A	228	0	Mono	Na	Na	GGTTGATTTATTTTCTTTCCAAAAACACTTTATTATTTTTAACATGACAGTACAAGACACGCACACGTTACATTACCTGAGTTTTTTTGGCTGAGATCACAATGGTTTTGATACAGCTGGAATTTAAAGCAAAAGGTAAATAAAAATAATCAAGTCAAGTGTTCATTCGAAATACCATAAGATAATATCCTCACATCAAGATCTGGAACATTGACAATGGTCTCGAAATACATTCAGCTCCAACTGCATGACCAAGTTTACTTGGAGGAAGACGATGACTCAGCTTGGTGGTCTTGAAGAAGATCATCATAAGGATCCCTACGGCCTTCACCCTGGCTAATCTGAGCATCCCAAAAGATTTGAGCATTGTGGCGGTCAAAAGTCCAGAATCCATAAGGA…
TRINITY_DN107809_c3_g3_i1	767	G	C	228	0.250334	0.35714	0.2987	0.55285	TGGAGTAAATGAGTATTTTGTCAAACTCCCTTCTCTCAGCAAAAGCTGCAACAACTTTCGGGGTTGCTCTCGCTTTAATGTAGATTTTCAAAGCAAGATCATTATCCACCGTCTTCACAAGGTCCCCAAGTTCCTCGCTACATTCCAGCTTGTCTTCGGCTAACCAATTCTCTAGAAGATTCTTTTTGTTTTGATTGACAACTAAGCGAGAAAGTTCCAAAGATTCAAAAGCGTTTAGCTTTCCTTTTGTCAAAAGGGTCCCAAAGTACTGCAGTAATGGTGGTGTTTGTCCGGCTTGCACAGGTACACTCTGAAATTTTGCAACTGTATCTGGTGTACGGAGAATGCCTTGAGGAGATTCAGCAGCCAGCTCAGCAGCTTCTTTATATTTTGTTTGAG…
TRINITY_DN57223_c0_g1_i1	233	G	A	222	0.374681	0.96429	0.50844	0	TTCGGAATCATCCTTTTTATCTTTCACAGCAATTTCTTTAATAATTTGAGGTTCATCATCCATCTTAGAATCTTCAGATTTTGAACCATCATCGGTTACAGTCTTTTCATCCATCACATGATCTCCATCAGCAGCCACTTCTTCAACACTTTCGGAATCATCCTTTTTATCTTTCACAGCAATTTCTTCAGTAATTTGAGGTTCATCATCCATCTTAGAATCTTCAGATTTTGAACCATCATCGGTTACAGTCTTTTCATCCATCACATGATCTCCATCAGCAGCCACTTCTTCAACACTTTCGGAATCATCCTTTTTATCTT
TRINITY_DN100249_c1_g1_i1	933	G	A	228	0.0664981	0.07143	0.07013	1	ACTTGACTAGTCATCATGGTTTGGTCTTTTTCTTGAGCTTATTGGGCATCATACCGTTGGCGGAACGTTTGGGTTGGGCTACTGAGCAGTTGGCTTTCTACACTGGACCTACAGTTGGGGGTCTTCTGAATGCTACTTTTGGCAATGCAACAGAGTTGATAATATCAATGTACGCAATGAAACATGGTATGCTACGTGTTGTACAACAATCATTACTGGGGTCAATTTTGTCAAACATGTTGCTTGTTCTTGGATGTGCATTTTTCTGTGGAGGAATCGTTCATCCTAATAAACAACAAGTGTTTAACAAGTCAAATGCTGTAATGAGCTCCGGACTGCTGTTAATGGCAGTTATGGGTCTGTTATTCCCAGCTGTTCTCCACTTCACACATACCGAAT…
TRINITY_DN101466_c2_g1_i6	1003	G	T	222	0.375	1	0.50909	0	CCTGTTTTATTTAAAAGTTAAAAACCGATACCAAAACCAAATCTATAGATACGGTACGATACCTTATAGGTAAAGCTACCAAAAGAATATAAACATAACATGCATCAAATGTCAACCACTGGATTTGGAATCCAAAAATCAACGTCTAACCAAAATATTAAATAAATAAATCGAAAGGGTTCAGTCTTTATATGTGCTTGACATACATAATATATATATATATATATGCTTGCATATACACCCTCCCATCCCACTTGTCATATATGATAATATGTCCAACAAGATAAAAGAGTTTTAAACTCTAATTCATCTTTCAAAGGGAGAAAATTCACCAAAAACAAACCCCCCCAAAAAAGGACTAAAAGACCTAAACACTAGAAACCACTAAACTTCATTATC…
TRINITY_DN104261_c1_g1_i3	398	T	A	228	0	Mono	Na	Na	GTCTTTTGGTATCAAACTTCACCCAAATCCGAAGGGTTCCATATACAAACCTCCAAATTCAGCTCCCCAGATGAATTAAGATACCCAAAAGGAACCAAAAGAAAATCAGATGGAAGAATACCTTCAACTCGACCCGGTAGAGTCTGTGTATATGACTTCAACTTTAACGAGCTGTTTCCTCTTTCTGATACAAGACAATACAGAAACCGCTCATTACTGTTGCTCGGCCCAATACAAGTTACCATAACAGTATGGCCAATATTTTCAGTCCCTTTATTCAGTAAAAAAAGAACACCATCTTCTTCTGCTTGAAGCACAAGAAATGTTTCATCCATGCCTAATGATACAGGCAATGGAGAATTATACTGAAAACGCCTTCCAGAATCCCAATGTTTAGTG…
TRINITY_DN76608_c0_g1_i1	183	T	G	228	0	Mono	Na	Na	GAGTTGAAGTGGAGGCTATAGGGCATGTTCGACACAAGAATCTTGTTCGGCTTCTTGGGTATTGTATAGAAGGAACCCAAAGGATGCTTGTGTATGAATATGTGGACAATGGAAACTTGGAACAATGGCTTCATGGAGACACTCAGGAATGTGGTGTGCTTACATGGGAAGCTCGCATGAAATTCCTTCTTGGTAAAGCAA
TRINITY_DN95767_c2_g1_i2	426	C	T	228	0	Mono	Na	Na	CCCACTTTCTATGTTGGTTCTGAAGCCGGTCTAAAGAAGCTTGATGAGTACCTTCTGTCTCGCAGTTACATCACTGGGTACCAAGCTTCAAAGGATGACCTCACAGTTCATGCTGCTTTCACAAAACCACCATCATCAGAATACGTGAACGTATCTCGTTGGTTCAACCATATTGAGGCGCTTTTGAGAATCTCTGGCGTCTCTGCTGAAGGAAGTGGTGTTACCGTGGAGGGATCTGCTTCTTTCCCGGAAGAGACCATTGCGACCCCTCCTGTTGCTGAGACAAAGGCTGCAGCTGATGAGGATGATGACAGTGATGTGGATCTTTTCGGTGAAGAAACCGAAGAGGAAAAGAAGGCTGCTGAAGATCGTGCAGCTGCAGTGAAGGCATCTGGAAAG…
TRINITY_DN97883_c0_g1_i6	778	C	T	228	0.0962595	0.10714	0.10325	1	ATTTCGTTGTGAAAATCTAAGATGTTGTAGCATTTTAGAATTCATCAAACTGTTGAGGAGAGGCCTAGGGTTTTAGTTCGAATTGAAGAAGTAATATTAGATTTTGTGAAGAAGTGATCTGAAGAGTATGGCTGCTCAAAGTGCTACTGGATCAAACGGTGCTACTACCAGACCGCCTCCGAATCCGTCCCCTTTGCGTACTGCTAAGTTTTTTCAGTCGAACATGAGGATACTAGTTACTGGAGGAGCTGGTTTCATTGGCTCTCACCTTGTAGACAGATTGATGGAGAATGAAAAGAACGAGGTGGTGGTTGTAGATAATTTCTTCACAGGATCGAAAGATAATCTAAAACAATGGATTGGTCACCCAAGATTTGAGCTTATTCGTCATGATGTCAC…
TRINITY_DN80001_c0_g2_i3	537	T	G	228	0.0344667	0.03571	0.03571	1	CGCCAAAAACATAACCTTCATATTATTTAAAATTTAAATAACACAATAGAGAAACTAATACAACATACTTAAACCTTCAATTACATTTGATTTATTTTCAAACCACACACTTCCTTTATTCTCTTCAATTCCATTACAACCTTCTCTATGTCCTATCTTCCTCCTTCACCAATTCACTTCTGGTTTTGATTCTTGGTCGGCTTCTGTTTCTTGGAGTCCAAGGCACCTAACCCAGAACCTAACCCAACTGGTGCCTGACCTTGTTCCGCCTTGGTTGGCTCCTCGGGGTTTTGGGCTTCACTGGTGGTGGTTTCTGGTGTCATACCGGAGTTTATTATGTTGAGAAGTTGTGTAAGTGGTGGTACAGCCTGAACAGGGACACCGTGTGGCCGGATTAGC…
TRINITY_DN89863_c0_g1_i9	98	G	A	163	0.233378	0.32143	0.27468	1	TCCCCACAAGGTCATGGCCGAGTACTCCCCGCTCAGCGCTTTTTACGACCTTGAGTGTACTGCATCTTTCGGTAAGTCAAAGTTGTATATGTGGGTTGTTTCAGGCAGGTCAACACCTCTACCCGCAATATCAGTTGCCACCAGAAGATATGATCCACCTTGTCTCACTTCAGAGAAAGAAGCTGCTCTAGAGTTAAAATGTAACTTTTCTTCTAAAAGCAGAATTTCATGACTCCCTTCATGTGAATTCTTCAGCACATCAATTACAAAATCGGTTGCAGGACCATTTCCAGCCTTCTTCGACTTCTCAGACTGTTCATTAACAAAAATTATGGCAGACTGAGGTGCATCAGATTGCAACAAGGACAGTAATGCTGAATGTCTTTCGCTTCTACTACA…
TRINITY_DN103218_c1_g1_i1	84	T	C	212	0.0664981	0.07143	0.07013	1	CTGAACTGTAGTGGTGCTGTATTGGGATCATTGCCAATAAGGGTAAGCCCTTCAAAGACCCCTGTCCGTCCACGTACAATCCGTTCTACCATGAACTGACACATGTCCTGGCAATAGCTATATCTAAATATACGTACGTAGATACACAGTAACTGTTTAAAGATTATGGTTTTCATTTGTGTTTGATGCATTTTGGATCCCAAGTATGTCTATAGATTTGTTTTAATTTAGAATCATAAAATTTTGGACGCTATCGTCATGGGAAATCATGGTTTGTAGCAGGTTATCATTCACACTTTCTTCTGATTTTATGATGAAAAATGTTCCAAGTTTTTAATCCATTTG
TRINITY_DN104294_c0_g8_i9	886	A	G	228	0.341079	0.64286	0.44416	0.02512	ACAAACAACAATTAATTACTAAAAAAAACATCAACAATGTACCGAACAAACATAATTGTTACATAACATTTAGATATGAAGATTTCATGTTTAAGTTTTCATGTCACTATCATACAATCGAGGTACCGGCCAAGAACCTAATTCAACAAATTTTCCTGCTGGTCTTTTACACCACTAATCTACCAAGCAGTTTGATGATAGAATTAATTTATACAAGTTACCAAAAACGACGAGTTTAAAAAATATGTAAGATTATGATCGCCCTCCATTAATCATAACCGAGCGGAATGGTACCCTTTCAATGTCAACAAAGGTTGAAAACTCGTTCTTTAGCGGTTGTTTCCATGGTTCTCCATCCATCTGCATAAAAGCTTCTTTCCATGCTCCTCCCCTTAACTC…
TRINITY_DN103914_c3_g3_i7	787	C	T	228	0.14941	0.17857	0.16558	1	AGCTGCCAGCCTCTACTTGCTATTAACTTATCACTAACATCCTCTATCTATCCGAAGCACGAAGGTTGGATTGAACATGGCTGCCCTCCACTTGTTCAATTTCTACAAACCCTTGTTTCGAATCCAATCTCGCAAAATCTTCATCACAAATGGCTCTACAACCAACACCACTTTCCATAAAACCAACACAATCAGGCTTCTCTCTTCTTCTTCTTCTTCTTCTTCAACATCCCTGCAGCACTCGAACGCCATTAGCGATTGCCAAGATGATAAAAACAAACCGAAAGAACATCGATTGTGGCTGTATAACACGATGAGCAAAGAGAAGGAGTTGTTCAAACCTAAGGTGGATGGTAAAGTTGGGATGTACGTTTGCGGTGTTACTGCATACGATCTCAG…
TRINITY_DN99349_c2_g1_i1	642	G	A	228	0.341079	0.64286	0.44416	0.02499	TTTTTTTTTGTCATAAAACATCATTTATTCAAATATAAATAAATTTGCAAAACAAATCAAACAATAAACAGGCATTCAGGAGGTCCCGTACAAGCAGGAAATGAATGAGTGATGACCGTGTCTGCAAAAGCACTATAATGTCTGCTAATAAATATTAAAAAAGGAACGATACATTACATAACCTAACTGCCTCTTATGGAAAGCGATCAACAGCCGAGGTGCTTAGCTAGGTTGGTTTTCAACAAAATCAAACAAAAAACATAACCCTTTTTTTGTTTTATTCCATGCCAGGTTGGTTCAACAAATAACTAGGCGTCCCTTCAGTTGGTTGCTTCACGGCTATAGAAAGCATCAAGGGTTTTGGCTGGAATACGGTGAAGAAGCTCACGGGGAAAGATC…
TRINITY_DN94007_c1_g5_i1	242	T	C	170	0.250334	0.35714	0.2987	0.55279	CCACAAGATCTCACTTATCACAACATTTCAATCAAACTAAATTTACACACATTCACAAAATGCAAACTCTGGATCTGACAGTACAACAATATTCACAGCATCAGAACGATCGGATCTAAAGCACGCTAATTCAAAACCCTAAATCCTGGATAAACCCTAATTTCACGATTATTTAGCCGAATCAGAAGAAACGAAGGGTTGATATGTACCTTTCCTGGCCATCGGTGTCCCAAATCTGAGCTTTAACAACTTTATCATCGACACAAATGCTGCGGGTGGCGAATTCGACGCCGATGGTGGATTTGGACTCGAGACTGAACTCGTTTCGGGTGAATCTGGAGAGCAGATTGGATTTTCCGACTCCCGAATCTCCGATGAGAACTACCTTGAAGAGGTAAT…
TRINITY_DN102730_c0_g2_i3	672	A	G	228	0.0962595	0.10714	0.10325	1	AGTTGTTGCAACACATCAACTTCTATCATAGCCGCCTCACGATATTTCTTTATACCACGAACAATTTTAATGGCAACCATTTCTTTCCTTTCTTTGTCCCAACATTCCAAGACTTGGCCAAACGTACCTTCACCCATTTTTCCATGAATCTTATCTGCAAGTTATGACAAAACAAAGAAAATAAATAAGCAATCAAATCAAAACATGGCAATATCATAGACAAAATTCAAGGAAACAACAAACAAGACAACACGCTATTGTATGTAAAAGTAAGTATAAAGTAAAAGAAAAAAAAAATTAAAACAGTGTTTTCTATTTATCTGTATATTTATAGGTAAAAACTACTCAAAATTTTTTTGGAAGACATTGATAATGCCAGTACTACAACCCTATCGAGAG…
TRINITY_DN105581_c1_g2_i3	53	T	C	226	0.17302	0.21429	0.19481	1	TTTGGGAAACAGCTTGGTTTGCAAGATGTGAAGATGCAACATGATTATCAACTATATAATCCAATAGAGCACCAGTCGCGCTTTGACCGCCTTCTGTTAGCCATAGCTCAGGAACCATAGCAGACCAAAATGGTCCCCAGACACCTGGGATAAACAATTTGCTCCTTGAGACTGCCATATGACATGTGGAAGTTCCACATACCAACACCATATGCCGACATATAGCATCATCATCATCAGATTCATTAGCTTCAGAGTCAGGCACACTTTCCATCACTCCAACGCCGCCAGCATGAGCATCGATCAGTGAAGTTCCTACTGGAGTCCCAGTAACAAGACCCAATTCCTTCGCAGCTTCAGATGTTAGCCCACAACCCAAAGCATGACCAGGGAAAGCTA…
TRINITY_DN77969_c0_g2_i2	131	G	A	228	0.0664981	0.07143	0.07013	1	TTAGAGATTTTAAACCGTCAAATGTTCTTTTGGACAAGAACTGGAATGCAAAGCTTTCGGATTTTGGATTTGCTAGGGAAGGCCCTGAAGATGGACGGACCCATATCTCAACATCAGTAGTAGGAACAAAGGGATATGCAGCTCCAGAATACGTTCAAACCGGACGCCTAACATTCAAAATTGACGTATGGAGTTATGGCATCTTTCTTGCTGAACTGGTCACAGGTCGACGTCCAGTTGCCCAAAGAAACTCGGAGATTAACCCTGAACGCAGGTGGTGGGAATGCTGCTGTGCAGGCGCTGGAAAGTCAATGCTAGTCGTTGACCCGAGGCTTGCAGGCACTTATTCTGAGAAATCAACACAAAAGATATGTTCAATTGCTGAGCTGTGTTTGGTCA…
TRINITY_DN98170_c5_g3_i1	612	T	C	228	0.214914	0.28571	0.24935	1	CACTCTTGTGTCTTGAAAAACATAATCATGATGACCCAATCCATCCATCAAAAAGAAATCCAAAGCTAAACCCTAACTCGAAACAATTTGTTCCGGACAAACCCATGATTCTCCCATTAAAAATCGAGAACTATTTCAATAGCTTTAATCTCGGGTGACATATGCAAACGGATCAAACCTCTTCATATCCGCCCGTACCCGTAGTACACTTACACTCACAGACCTAAATTCACAAATTTATTGTTGTTCTGCATAGATTTCATCGACCCAATAACAATCCAAAAATACCCATTTCATTTACATTTACATCTAAATTACTAACCTCTTTCTCATAATCAAAATTCCCCCAATTTCTCCGTCTCTCTTGCTATTGAAGTCATGTCTGCACTATCCAATTCA…
TRINITY_DN103949_c2_g6_i1	245	T	C	228	0.0664981	0.07143	0.07013	1	CACAGGTTCAAATCTTACACCCAACAAGAATTAAAGAAGTTTGACTTCAAAAAAAAAAAGGAAAAAATTTATTTAACCCCAACTCGGTTGACGTATCTCGCCCCCATATTCTACAATCCCCATTTTCTCTCTTTCTCCTTCGCTCCTCCTCTCGATCGATCCCTCACCTAAAGCTTTCTCTCAGGGATCTTCTCCATAAACATAATGGGGTTAACATTCACCAAGCTCTTTAGCCGGCTCTTTGTCAAGAAAGAGATGCGTATTTTGATGGTGGGTCTTGATGCAGCTGG
TRINITY_DN104703_c1_g2_i2	530	T	C	228	0.372114	0.89286	0.50325	1e-05	AAAAATAAATAAATGCTATTATACAGTAGTATAAATAAAAGATAAAGTTTTAAAACATTAAATTATTATTTTATTACCAAATATAATCAAACTTTTTAAAATGAATTGATTTGTTATAGAATCAATGTACACTTTTTTCGGCGAGCCCATAGGCTGAATTTGTTATAGAATCAAAGATGGAACTCACCTTTGATTTGGTCAAAATCATTATTTTAAAATTCTACCCTTAATCATCAACAGATTCCGTTTTCTTTGAATCTTGAATATATTTCAACCAAACTATCTATAAAGTATGAGGGTATCTTTCTACTTTTTTGTGTTCAACTTTTATTTTCAGGTTCACACACTTCACGTTAACACACAGTGAACCCACTTGAGTTCATCCCTGTTTATCAGCCA…
TRINITY_DN104128_c3_g3_i5	186	A	G	228	0.17302	0.21429	0.19481	1	GAATTAGTTTCAGAACAGATAATGGTCCTTTCAAGGCTGCTATGGAAAAATTCACAAGGCATATAGTGAATATGATGAAAGCTGAAGGATTATATGAGACCCAAGGTGGTCCAATTATTTTATCTCAGATTGAAAACGAATATGGACCGTTGGAGTATGAACTTGGAGCACCGGCTCGAGCTTATACGAAATGGGCGGCACAGATGGCTGTGGGTCTAGGAACCGGTGTACCGTGGGTCATGTGCAAACAAGATGATGCCCCTGACCCAGTTATTAACACTTGCAATGGCTTTTACTGTGACTATTTCTCTCCCAACAAAAATTTCAAACCTAAAATGTGGACTGAAGCCTGGACAGGATGGTTCACCGAGTTTGGAGGTGCGGTTCCTTATAGACCAG…
TRINITY_DN104042_c0_g2_i8	2760	G	A	222	0.375	1	0.50909	0	ACCGAAGTTTCCGACCCTTTTCCAAGAAAAAACTAGTCAATTCACCGGCTATATATCCCCTTGGTTCGTCTTTAAACCGCACTTTTAGTTGAAACTGAGTATTATTTATCAGAACTGATTGATCGCAGAATTGTACCGAATGGGAGGGTGTTTTTCGGACGTAAGCGGAGGAAAAGCGGCTGTAGGAGGGGGAGATGGTGGTGGTGGTGGTGGCCATAACCTACAATATCTAAGGGGATCGAGTACCACCGTTGTTACTTCTTCTTCCAGTTCGGCTCCAGATGATGCTGTCGATTTCTTCTATCGCTCCAAAGGCCTTTATCCACTCTACACTCGAATTGAGTTATCTTTATCAGCTTCAAAATTACGTGATCTTGACATCATGTCAAAGAGCGACCC…
TRINITY_DN84034_c0_g1_i1	43	G	A	218	0.0962595	0.10714	0.10325	1	GTCGTTTGTTATCCCAATCTTGAACAAGGTCTTCAGATGCTAGCCGTTTCGTTCCCAATGCTGGAGGCATGGAAGCATTGCATTTTTTGCACTGTGCTCTAGAAGAATAATTGTGGAAACCGCAGGTACAGATCCAGTCACCATTTCGCCATCCTTTCGGGACAATAGCCTGGCTGATTTGGTTTGCATATGGGACTGTATTTGTGGGACCCATAGGCCAGGTAGAAACTGGTTGACCTCCAAATTTATCTGGGCCTCCTAAAAGCCAATTAGGATTCAGAGGTAGGGTGTGTTGAAAAGCTCCATTTGGCAGTGATCCAAGATTCAACCTTTGATGTTGTACACCTTGTACCCTGGCAAAATAATGTGGATGAGTTTGCAGAGAAGCCCCAGGGATTG…
TRINITY_DN95868_c1_g3_i5	738	A	G	228	0	Mono	Na	Na	TGGGGGTTTCACTCTTCAGCAATGGAGACTTTCGAGAAGCTAGAGAAGGTCGGAGAAGGCACCTACGGCAAAGTCTACAAAGCCAGAGAGCGAGCCACCGGCAAAATCGTCGCTCTTAAGAAAACCAAACTTCATGAAGATGATGAAGGGGTCCCTCCGACTACACTTCGAGAGATCTCTATCTTACGAATGCTCTCCCGTGATCCTCATGTCGTCAAGCTGATGGATGTGAAGCAAGGTATCAACAAAGATGGGAAGACAGTTCTCTACTTGGTGTTTGAGTATATGGAAACCGATTTGAAGAAATTCATGAGATTGTATCGTCAAAATGGTGAAAACATTCCACCTAAAGTCATCAAGAGCTTGATGTACCAACTGTGTCAAGGCGTTGCGTTCTGT…
TRINITY_DN99401_c1_g1_i2	93	G	C,T	228	0.386076	0.25	0.43442	0.00127	TGGTCCGTTAAGGCTGGTCTCCAGTTCCCCGTCGGTAGGATCGGCCGGTACCTCAAGGTCGGTCGCTACGCCAAGCGAGTAGGTACCGGTGCGCCGGTTTATCTAGCTGCCGTTCTCGAATACCTTGCTGCTGAGGTTTTGGAATTGGCTGGAAATGCTGCTAGAGATAACAAGAAGAACAGAATTAACCCAAGGCATGTGTTGTTGGCTGTGAGAAATGATGATGAGCTTG
TRINITY_DN102758_c1_g5_i1	111	T	C	228	0.0664981	0.07143	0.07013	1	CTCTCTTACTTATCCTTCGGTTTCTCTTCGAATCTACACTTCCTTGTGCCTATGCTCGTCAGTTACCTGTCAATGGTGGTCTATCGGAAACGATGCGGCTTAATTACCTTTGTGTTAGCTATGGGATACCTAATTGGATGCCATGTATACTACATGAGTGGAGATGCATGGAAGGAAGGAGGTATTGATGCTACTGGAGCTCTTATGGTGTTAACATTG
TRINITY_DN90664_c3_g7_i8	506	G	A	228	0.194824	0.25	0.22273	1	AATATTACACATTAGAATTTATACTAGATTTTGTCAAAACCCAGATCAAGAGCTTAGTGCTGCTAGCTTCTGTGACAGAACACTGCTCACCTCATCTCCTTGACCCTTGCAACTCCTGTTGCTGGGAGTGGGTGCTACATATTTGGGTGTATTAGTGCAAGAACTTCTGGGCAAGTCTGGATTTTTATGGCTGTTTGGGATAATGTTAGAATCTTTTTTAGGAGTTTTGGATTCATTACACCTTTCTGATCTTGGTGGGCTTTGAAGAGTGTGAGCAATGGCAGCATTTGTACGCCTTTCAAAGTTGTTGATTTCATCAACAGCTTCTTCTATGGGTACACATATCCGCTCTCTTTGAAAAAATATCACAACAATTATCACAATATTTCATAATATAAA…
TRINITY_DN96038_c1_g2_i9	328	G	A	228	0.373722	0.92857	0.50649	1e-05	CCGCTACTCCCGCTCTCTGCCTCCGCGCCATGGCAGGTCACGATCCCGCAGCCGTGAGTACTCACCTCCTTCCAAGAGAAAGCATCACTCGAGAATTGTGCGTGAGAGTGGAAAATTGAGGTGTCATCTTTTCTGCGACAGTTGCTGATTTATTATAATGACTAGCGGTGGTTCACCGTACCGGAAACACCGGAAGGATGTGGAGTCCGGTGTTGGAAGTAGCGGCGGTTATGAGGAGTATGAGTCGGCTTATGATCCTTTTGATATTGTTCGTACAAAGAGTGCTCCTGCTGACCGCCTTAGAAGATGGAGGCAAGCGGCACTTGTGTTAAATGCATCCCGTCGATTCCGCTACACCTTGGATTTGAAAAGGGCGGAAGAGAAGAAAGAAATTATAGC…
TRINITY_DN99897_c1_g1_i2	343	C	G	228	0.194824	0.25	0.22273	1	TATGACTGCTTTCAATAACCCACATGACTGCTGCTTAAAAAAACACCCACATCTCAAAAACTGCTACATCCCAAAACAAGAAAACAGTTGGGTCAGTTGGCTCCTACACCAATCAGCTGCACAAACTATCACAAAAAAAACCTAGTCTATTTGCCACATACTTGTCTCTACAACCGCTCGGGTCCGTCCATGAGGCACCCTATGAATTTACTACTACGATTACGAATTCTAGACATTTTAGTAGGTGTGTATCATGGTAAATAATGGAGTTAAATGTCACACCTTAACAAAAAAACATGGAATCCTCAACATCTTCATCCAACTTTGGTAGCTTGGGAACCGCTATGCTTCCTACGGAAGTGATGTTGTCCTTTCCTGGATCGGTTTCATATAAATCTT…
TRINITY_DN105303_c0_g6_i5	15	G	T	228	0	Mono	Na	Na	GGTGATATGACTGTGGTACTCGATATGTACACTCAATGGTGTGGTCCGTGCAAGATAATTGCTCCAAAGTTCAAAGAATTGGCTGAGAAGCATCTTGATGTTGTATTTCTAAAGCTTGACTGCAATCAAGATAATAAGTCATTGGCAAAGGAGCTAGGCATAAAGGTGGTGCCTACCTTCAAGATTCTTAAACATGGTAAAATTGTAAAAGAAGTTACTGGTGCAAAGCTTGATAATGTGGTTGCAGCCATGGAGGAGGTTAGATCCAGTTAAGATGACCAAGGTACCAGATGCTGCATGGCTGGAGCTAAAAAGTTACCCAAGATTAGAGAAACTGGCATCCTGTTAAAACACTTATTTATGTTGTTATGAT
TRINITY_DN81320_c1_g2_i3	252	G	A	228	0.372114	0.89286	0.50325	1e-05	GTCAGCTCTGGAACAGTGAGAGCGCGGTATTGCTGGGACCCACGTGATGTGAGTGGGGCAAAACCAACCATGAAGAAGTGAAGACGGGGGAATGGAATTAGATTTACTGCAAGTTTTCTTAGATCAGAATTGAGCTGTCCTGGAAACCTTAAGCAGCATGTAACTCCAGACATGGTTGCAGAAATGAGATGGTTAAGATCACCAAAGCTTGGAGTTGTGAGCTTGAGTGTCCTAAAGCAAATGTCATACAAGGCCTCGTTATCAAGAACCATACATTCATCTGCATTTTCAACAAGCTGGTGGACCGACAATGTGGCGTTGTAAGGTTCAACAACAGTGTCTGAAACCTTCGGGGAAGGGAATACAGAAAAGGTCATCATCATTCGGTCTGGGTATTCT…
TRINITY_DN99866_c3_g1_i1	195	A	G	228	0.233378	0.32143	0.27468	1	TCAGTAATTGTTCCTTGGCTAAGGGAGAATTATGGTTGCGAGGTTGTCTGCTTTACTGCGGATGTTGGTCAAGGGATCTCAGAATTGGAAGGTCTAGAAGCGAAGGCTAAGGCGAGCGGAGCCTGCCAATTGGTGGTGAAAGATTTGACAGAAGAATTCGTGAAGGATTATGTATACCCTTGTTTGAGAGCTGGAGCAGTATACGAAAGAAAGTACTTGTTGGGTACCTCAATGGCCCGGCCTGTTATTGCAAAGGCAATGGTGGATGTGGCAAAAGAAGTTGGAGCAGATGCTGTTGCTCATGGATGCACAGGAAAGGGAAATGACCAGGTACGATTTGAGCTTACATTTTTTTCTCTTAATCCTGATCTCCAAGTTGTAGCTCCTTGGAGGGAATGG…
TRINITY_DN101221_c2_g2_i6	568	C	T	228	0	Mono	Na	Na	CTTCAAGCATATTAACAATCTCTGGGTAGAACTCTTTCCTCTCCGGAAGAGAATAAATTATCAAATTCTGAATTCCGCGAATCTTGTATCTGTGGTAGAAGTGGGCTCTCTCGGTGTACAACATGATCTTCTTTTTTCCTTGAAAGAACCAAACTCGTGAACGAGATATATCACTAGGTTCTGTGTACTCTCCAAGAAGACACATGGATGCATCTTGTGACTTCAAAAAATTTCGTACACGAATAAAGTCAAAGTAAGAACTAATAAATAGCATAATCCCACCCTGGACAGAATCTTTTATTTTTGGAAAGACCTTTTTCTTGAAGTAATCAAAGCGGGCATCATCAGCATCTACTATCGATTCGGCATCAATACGCTCATAAATCTGCCTCACTTGAA…
TRINITY_DN107500_c8_g8_i2	48	A	G	228	0.14941	0.17857	0.16558	1	CTACTTGTGGGAACACCCAAAAAAAGCCATGCTAACCCATTAAACTTATAGTCTTCATGATTCTCAAAGAACATTTTCCAAAGAAATGAGCGGAATGGAGCAATACCGGTTCCTGTTGCAAGCATTATAATAGTAGCATTAGGATCCTTTGGCATGAGCATTTCTTTTCCTACTGGACCAGTTATTTGCACCTCAGCTCCAGG
TRINITY_DN99398_c3_g5_i5	905	T	C	228	0	Mono	Na	Na	AATGAAACTCCTTTCTCAATGCTTCCTGCCAACTCTTTTTTGGCTTCCTCCAACCCAGCCCTTTCATAGTCATTCAAAGGTCCAAGTTGGTATATTTCTTCCACACCACTGCGGCCTAATCTCACTTGGGTTGCAAAGAATGGGAGTTCTGTGACCTGAGATTCTACATAAGCACACTCTATAATGTCAGCATCTCCTCTTAAGCCACGGAGACAACGGTCTGCAAACTTAACTGCTGCATATGCCATTGATAGTGTTGCAGAACCAGCCCCAGCTTTTGCCTGAACAACTTCGGTTCCACCATCTTGAATGCGCTTGGTTAAGTATTCAGTTTCTTCTTTAGTGAAGGAGCATGGAGGTTTGACCTGTGAAAGTAGGGGTAGAATTGTAACTCCTGCA…
TRINITY_DN98162_c3_g12_i1	276	A	T	171	0.194824	0.25	0.22273	1	TCTTCCGATCTCGACAATCACCATTCATAACTTCTTTCCGCAATTACATCTCAACCCCCCATACAAACCCATTTTTCTAGGGTTTCCTCACCTATTATTCCTCACATTTCTTCATTAATCCATTTCTGTTCCCCAATCTTACGGTAGCATAAGATGGCAGACGGCGAGGATATTCAACCACTTGTCTGTGATAATGGAACTGGAATGGTTAAGGCTGGCTTCGCTGGAGATGATGCCCCGCGAGCTGTTTTCCCGAGTATTGTGGGTCGTCCTCGACACACTGGTGTGATGGTTGGAATGGGCCAAAAAGATGCATATGTGGGAGATGAGGCTCAATCAAAGAGAGGTATTTTGACCTTAAAGTACCCGATTGAGCATGGTATTGTTAGCAATTGGGAT…
TRINITY_DN87243_c0_g1_i1	2082	C	A	228	0	Mono	Na	Na	GGTCAACATGGCTTAAACCAGTTCAATAAAATCGATTTTTAGAGAGAAATGATCGGTTCGGTTTGAAATCGAGTTTTATTTGGATCACATTGGTTTCAAAAAGGAGATTTATATACTAGGCCCATTTAACAATAATTCCCAGGGGTTTAAGCTTCTTCATCATCAACATTCAACAATCAACGTTCGAGAAGATTAAACCTTATAAAAGTTTTCATTTTTATGCCGTCCCACCTTCCCAAATGGGGTTTTCTCACCTCCTCCGTTCTCGCCACATCTTCCCCAGAAACCCTAATCTCCACAAAACCCTTTCCATCATCCACCCCTTCTCTTCAACCACCCCCAATTCAGACCCAAAACCCACCTCCCTATCTGCCCGCATGAGCTTCGTTTTCGACCAAA…
TRINITY_DN91823_c0_g5_i1	20	T	A	228	0	Mono	Na	Na	ATGTTGATCTACAAATGTATTCTTGCTGGCAAGCCCGTGGTGACTGCAACCCAAATGCTCGAGTCAATGATCAAATCACCCCGACCCACCCGTGCTGAAGCCACTGACGTTGCCAATGCAGTTCTTGATGGCACCGACTGTGTCATGCTTAGTGGAGAAAGTGCAGCCGGTGCATACCCCGAAATTGCAGTCAAAACCATGGCCCGTATCTGCATCGAAGCTGAGTCATCTCTCGACTACGGAGTCATCTTCAAAGAGATGATACGGTCAACACCGTTACCAATGAGCCCGTTAGAGTCGCTTGCATCATCCGCTGTTAGAACAGCTAATAAGGCTAAAGCCAAACTCATTGTGGTTCTAACCAAGGGTGGAAGCACAGCCAAGTTGGTCGCGAAGTAC…
TRINITY_DN93676_c1_g4_i2	537	G	A	228	0.123857	0.14286	0.13506	1	TTTTACAACAAGAAAACATGTCATGGTATACAAACTTTAAACCCTTAATTATGTAGAAAGACAAAAATACATCTTATTTAATGTTAAAATACAGAGAAGAAAAACAGATATTTAATATGAAGATGACGGTTTACTCTTAATAATTTTATAAATACACAGATAGAAAAACATCAAAATCAAAATAATAACTCTAATCAATTTTGGTACTAGATGATTAAACAGGTACACATTTCATAATTATACGCAAACGCCAAACAGAATTTCCCCCGTGAGTCAACCGGAATCAGATAATTTTCCGGCTTCAACGACAGCGTTTTACCCCCGGCAAAATTAAACGCCACCGCCGGCACCGCAACTCTCGTCAGCGACGAGAATTCATAACACGTGTCGAACAAGGAA…
TRINITY_DN108369_c2_g1_i1	3090	G	A	228	0.315303	0.53571	0.39935	0.13781	CCGCCATTACCCCGCCAAGATTTTCAACATTACCAAAACAATTTGGACTCCGAGGTGGAAGGTGAAGACAGGTTCTTTGGAGGATCTCCGGTGGTAGTTGACCGTCATAACACGGTGGTTCCACCGCCGCCGCCGGTGCCGGTACGTGGGATCTTGAGTATGGAAAGAAAAGAAGGGATTTTGAAGCCAAAATTGAAAGGTTTACATTGGGATAAAGTGAAATCTTGCTCGGAGAAAGCTATGGTGTGGGATCAGTTGAAATTTAGTTCCTTTCAGGTAAATGAAGAAATGATAGAGACATTGTTCATGGCTAAATCATCAACAATGGCAACAAACCATACAACAAATGAACCGACGGTTCGACCAACGGCTGCAGACGTGACCCAAAGGAACAGGGTC…
TRINITY_DN92973_c10_g1_i4	215	A	G	228	0.0962595	0.10714	0.10325	1	CTTCTTTACAATACCCACAATCTGAAAACACAAAAAGAACGAATCTTGATGATCAAAACCTCATGTTCATGAAAAGAAGACATAAGAGTTGAGTTGACTTTGCCTCATTGATATATGGCTTTGACCAAAGCTCCCACATGTTTGGAGGTAACTGTCCACCCCAAGAATCAAATATTTGTACACAATGAGCACCTGCTTTCACTTGGTAAACAACATATTCGGCTATAGCCTCGGTTATGTGTGAGAGAAGAGCCCGTAGTACGTGTGGGGCCGTATGACACATGCTTTTTATATTGGTATATGTACG
TRINITY_DN99389_c0_g11_i7	6	G	A	168	0.304688	0.5	0.38182	0.14663	GCTCCGTTGTTGACAGAGTAATTCCACCTACCTTTATATCCATTTGAAATGCTGTTACTCCATCATCATTCCCAGCAACCTTAAAGTCCATATCTCCAGAAGCATCCTCGGAGCCGGTGATGTCAGATAAAATAAGTGGCGTCCCATCTCCACCAAATTCCTCTGTGTCAACCACCAAACCCATTGCTATGCCCGCAATAGAGCTCTTTAATGGTACACCAGCGTCTTGTAATGCAAGGCATCCCCCGCAAACAGATGCCATGCTTGAAGATCCATTACTTTCTGTTATGGTGCTCTCAACACGTATAGTATACGGAAAATCATCTTCAGAAGGCAAAACTGGTTCTAGGGCTCTTTCTGCAAGTGTACCATGGCCAATTTCCCTTCTACTTGGTGCTC…
TRINITY_DN108504_c9_g6_i2	396	C	T	228	0.0664981	0.07143	0.07013	1	TTCCGATCTGGGACATTTAGGAGACAATGACAAAAGCAAAGCATCTAGCCACAATCCACTTGTATACATTTTGTATAAAAATTTCAAATTTTTACTCTACTTTCCATGGTCCAAAAGTCCACAAATTCACATAGTATTTGCAAGCAAACCCAAACAGACAAATCCCAAAAAAGAATCCCATGTAACAAGATTCCTCAAATCCCACCAAATATAAATTCATGAATTAACAAAAAAAATAATAATAACAACAATAAATAAAACCTATTTTGGTAATTTCACAAACATCCCTTGCTGAAGTAAAGCTTTGATCAATCAGATGTCACCTTGATCTTGCTTCTGTACAAGACCTTCTTCTTCTTGGAGGTTTGGTTGTCAAAGGTCAGGACCACCTTACCCGGT…
TRINITY_DN101453_c1_g2_i6	335	T	C	228	0.17302	0.21429	0.19481	1	CCCCGTTGAAAAATGTAGAAACAAAAGCGTAAAAATATGTTATCACAGGGGCAAAATGGTCAAAGGACGCGAAAACCGCCCCTAGACCTGTTTCCTGTATAGACGCCAGATTTGAGACGGCGATACCGATGGCGCTATCTTTAAATATAAACCCTCACTCATTTTCAATGACCTACCGAGTTTCCCCTTCGCTTTTATAACTTCCTCTCCAAACTTCTATTTCTCAGATCTCAAATTTCATAACCATGTCTTGCTACAGAGGAAAGTATGCTGATGAGCTAATTGCCAATGCTACTTACATTGGTACCCCTGGAAAGGGTATTCTTGCTGCTGATGAGTCAACTGGAACAATTGGAAAGCGTCTATCTAGCATCAATGTTGAGAATGTTGAGTCAAACA…
TRINITY_DN88388_c2_g4_i2	308	C	T	228	0.0344667	0.03571	0.03571	1	TGAAGCTAGTGTAGAATTTGATGATTCCTCAAGGGCAATCTCGTTAAGCTGAGCAGACACTCGCAAGGCATCATTCTGGTTCCTCTTAGATGACTGAAATCCTAGAGACGAAGATCCGGTGATCAATGCGCGGTTGGATTGAAAGAGAACAAGAGAGCTGTTACGGTGCTTGGAATTTTGCTTGGGGTTTGGGTGAGCAGCAAGCAAAGCTGATGTTTTGGGGCAATTAACGGTGAAAGAAGCCATTAGTGAGTGGCTGGAAGCAGAGAGGTTGAAGGAAGGTAGTTGAATTGCAATGGCGGAGGAGCAAGGAAGAGATTGTTGTACGGATTTGGGGGCGGTAGAATTTAGAGAAAGAGAGGAGAGAGGCGATATGAACGAGGAGAGTGCAGATGGTTT…
TRINITY_DN92046_c0_g4_i3	488	T	A	228	0	Mono	Na	Na	AAATATTTGTAGGCATCTGTCGTTCTTTCTACGCTATATTTCCTCCTCCCAAACAATAAACCGATTCTCACTGCACAAATCGGACCAAATCCACCAATAACAAGATGTCGTGGCAAGCGTACGTCGATGACCACTTGATGTGCGAGATCGAAGGAAACCACCTCTCTGCCGCCGCAATCATCGGTCACGACGGCACTATTTGGGCCCAATCAGCCACCTTCCCCCAGGTCAAGCCAGAGGAAATAACTGCTATCATGAATGACTTCGAAGAACCAGGCTCACTTGCACCAACTGGTCTATACCTTGGTGGGACCAAGTACATGGTTATTCAAGGGGAGGCAGGAGCTGTGATTCGAGGGAAAAAGGGACCAGGAGGTGTTACTGTTAAAAAGACAACAA…
TRINITY_DN90652_c0_g9_i1	6	A	G	228	0	Mono	Na	Na	GGTGGAAGCTTCTTGGTCTTCTTGTAGTAGCGGGCAAGTCGGTGAATCCTGCTCTCAACAAGAATCAACCTGAATTTGGAATCTTTATCCTTTCTGTTCCTCTCCAAATGCTTCCTGATGGCAACAGCCTTCTTGATCAAGTGGTATAGATCCTCCGGGATTTCAGGAGCAAGCCCATGTGCCTTGAGAATTCTAAGAATCTTGCTCCCAGTTACACTGTTAACCTGAGCAATACCGTGAGAATCACGAAGAATGACACCAATTTGGGATGGTGTAAGACCCTTCTTTGCGAACTTACAGATGCTGTCCTGAACATCCTGTGCAGAGATCTTCAACCAGCTTGGTGGAGTCCTCTT
TRINITY_DN86781_c2_g6_i1	157	G	A,C	228	0.550456	0.67857	0.63961	0.87333	AATGACGGCTGGTGCTGAGGTGGTTTGTAATGAGGTAGTGCGTAAGGTTGAAATTGAGGAGAAGTGTGATGTTGTTAATGCTGGTGTAGATAGTTGTGATCTGAATGTAGTAGGTGCTGGTTGTGTCGGTGGCGATGGGAATGAGAAGGACGATGCGTGTGATTCTTCGTATGTGTTTGTTAGTGGTGGTGTTGAGGTGAGTGCTGGTGATCCTGATGATACAGGAGGTGATAATGGTGATGATTTTGGGGTAAAATCTGAGTCTGATGAAGTTGAGTTATTAGAGAAGGAAGAATTTGGTATAGAAACTAAGGGCATTGTTCATGGATCTACAACAGTAAGTGATTCTGAGGTTGAAGCGGTTAAAGATGATGTGAATCTCGAGAACGGATCTACTGT…
TRINITY_DN87948_c1_g2_i1	548	A	G	228	0	Mono	Na	Na	GAAGCTTTAAATATCACCAAACCAGAAATGAAACAAGAATCTTTGTGAACATGACAAACAGTTATAAATGGAGTTTTTAATTTCAACACAAATAGAAACCCTACTGTTAAATTTTCTATTCACAGGCTAATTTGGTGTCAAAGCTGCTTAAACAGATTGCAAATGCTTGAAATGCAGATAACGGGTACCGATAATCCATGGTAAACATGTCTTTACCGACTTTCCCGAACTGCAATATGACTTTATCATGCTCTGGTGGTGGTGGTGGCGGTTGTGGTGGCTGAGATGTTCCTGCAGATGGTGGGGCGGCGACTAACTGGAAGTTCTTGACTGAAGCAATGGTTACACGCCCCCTAAAATTCAAACACCAGCATTGCAACTGTTCATGCCACCTAGGCG…
TRINITY_DN108131_c4_g3_i3	271	G	C	222	0.373722	0.92857	0.50649	0	GGTTTGCCATCCAGTTTACAGAACCAACTGAAATATGATTTCAGGAGCACATCAAATTACCACCCTCATTCACTTCCAGATGGCTTAACCAACAGCATTCAATGCAATTCTCCTAGCTCCATTGCTGCAAGTTTCAATGGCAGAATGCCTGAAAGGGTGGGAAATAGGCAGTTTAACAGAATCATATGCGAACCTAACGACAATGTGTTTGGGCCCTCTGGCAATGCTAGTTCCCCTGCCACTCATCATTACATGTGGAATGCTTCTCAAGCGCGTAACATGATATGGCCCAATTCACCATCTTTGATGAATGGAGTTGGCAATGCTCATAGTCTTCCTAGAGCACCGGGCCATATGGCCAACACTTTTCTGCACATTAACAATCATCACGTGGGATCG…
TRINITY_DN91351_c0_g1_i3	310	A	G	228	0.0344667	0.03571	0.03571	1	CATATGTTGAGTGAGATTCCACTAGGTATGTTTGTTTGTTTGTTAGAGATATATGTAATTTACAAATTTAGTAGGAGAAAATATGTAAAAAAAAAATCTTTTATTAATTATGGGTTAGTATCAATGATTACTGGGATAATAGGAGGAGCAGTTACATTTGAAGACTTGCTTGATGGTGTTGTAAATAGACGAAAACACTTCTTGGTGAGTAAACACCCCTGCAGGTCCAGCCTGAGTGACAAAGATTCCACCGGGATTAAGCTTTGGTTTAAGAATGTGTTGATAGAATGAGTTTGTGTAGAGTTGATAACATGGCCCTCCTTCAACCGGATCAGCCAAGTCTCCAACTATGATATCAAATTTCTCTTTCCTCTCTAACAGTTCAATCTTGGCATCGTT…
TRINITY_DN101171_c0_g3_i4	416	C	G	228	0.0344667	0.03571	0.03571	1	TATACCAAAATTATTGGATTAATTCATACATTTAAAAGCTTGATACATCATACATGCATACAACAGAATGGAAACAAGGGACTATTGTGATAATATTTCACATCTTATTATTGAACCAATATACACCTTTACTGTTGCTTTCATCTTCATCAGCCTCAACAAAGAAGCACTCCGTAGCTTCTCTCCACATTGCTTTAGCTATCGGGGTATCATCAAACTGATAGTATTCTCCCAAAATAGGTTTAATTGCTTTTGTAGCCTCCATAGCATTATAATGCGGAATCGTGAAGAACAAATGATGCGCCACGTGTGTGTCCGTGATGTGGTGAAGAACCGTGTTCAAAATACCGTAATCCCTATCAACGGTTGACAAAGCCCCCCTTAGCCAGTTCCATTCGG…
TRINITY_DN101748_c2_g3_i6	317	A	T	222	0.375	1	0.50909	0	GTTGACTGTAAAGGAAAGAAAGAAAAAAAAGAATAAGCTAGAGTTATGATACATTATATGGTCCAGTGTTTTTCCTAAAGACAAACCAGGTCATTCTAGTGAAAATGCCCAAAACAAACCAAACCAGTTAGGGTACAAATGTCAATATAACATGACATGTGACACGAAAATATCATTGAGCAATATAGAAAACTTATAACAAACACAGTTGCATTTGACTCGTTTTTTTACATATTAGCCATAAGAATGATGCCTGTGACGGTCCTTCTCCCTTGAAGAGTATGAGGAGCCATGGTAGTCTCGATCTCGAGAAGAAAGGTGCTTTGGCTTTTCTGCATGTCCTGAATCCTTTCTGTCCTTTGACCGATGCCTCCTAACTTTAACTTTTTCTCTGTCCCT…
TRINITY_DN104446_c0_g2_i1	826	A	G	228	0.0344667	0.03571	0.03571	1	GTACCTTAAATAGAAATAAGTGATCAATATAGTACCTTTTTTAAAACTTTTCCCAACTAAACTTGTTTCGATTTGGGTTTAAACCAGAAATATACATTTCTTAACAAAACATGAGCCTTGATACACACATACAGAACCTATAAAACAAACATTTACATATACGATAAATGCGTAGTCTAAATTTGACAAGTTCTCCTCAAAAACCATGAACCTGCTGAACATTGCGTATTGTCATTGTGTTGATTGGTGTGTAAAATAAGGATGCCTCAAAGCATCATCAACGGTCAATCGATCCTCCGGATCCCATACTAATAGTTGGCGTACTAATCTCAGAGCCCAAACGTTCGGAAAGCCTATTTTAAGAGGATCTCTACTCTTAATATGACTTGAAAAGGATTC…
TRINITY_DN79500_c0_g1_i2	693	A	T	228	0.0344667	0.03571	0.03571	1	GCTCTTCCGATCTATAACAAACATATGGTTTTGATTCCCAGAGTGTATGTCATTGCCAACAAAAGCAACAATCAGTGGCTATTTATGATCTCATGTTTATCTTACACAAGAGTTCAGACTCATTTGCTTAAACTTGATATCATTATCACTAAATAATAATAGATAAGTCTCTAATAATGCAAAACCTTCCAATAATTGTTTTCTTAAGCATTCAAAATCATAATTACCTCACTTTAAGCCTCTACAAACTTCTTAAGATTCTTAAGCCAGTTTGTGTACTCCCTGTGATCTTTGTTCACCATGTACTCATGCAGAAAGTTCGTCATACCCGGCTTTATACCCCGGATCTCCAAATACTTGTGAAACGCCTTTTGCAGATTCTCATCCAATTCATCAAAT…
TRINITY_DN87469_c2_g2_i1	1011	G	A	228	0	Mono	Na	Na	TACGTCCCCTAGTTTTCTCCTCAACCCACTCACGCAGGTTTGAAGATTTATAACCAAATGAAGCATCTTTAGCAAACTCGGTATCTCCTGCAGGGATAAGCCGATCAGAATCAGCAACATAATGCACATCATCAATTGTGAAACGACCTCCTTGCAAGAAGAAGGGGCAAATGATCCAGGCATCCATTTCCCCAAGTACCGAAACAGCTGCATCTGGTTCCTCAGGAAAATGTCCTCTTAATGTGGAATCACCACGTAATACTACAGTGTAGTCATTGTTTCCCATTGACTTTGCTGCAATACGTAGGTTTTGGCAAATATCTTTTATTAGTGCGCTTGCCTTATCCGAGCTCAAAGCCCGGGAGTTTGTCAGGATAAAAAAACATTTAGGCTTACTTG…
TRINITY_DN102546_c2_g1_i1	1858	A	G	222	0.375	1	0.50909	0	TTCCTATATATACAAAGGGCCAAAAATTAAAAAAAAAAAAAAAAAAAAAACCCAGACACCGCGACCAAAATAGGTTTCCGTCAGATTGCTCACTCTCTCACCACCTCCTCCCCAAATCTTGAACCAAAAATCAACTCTCCTTTGCCCTGACTACACTACAGCGGTTCTAGGGCTCAAATCACCGTCGCAATCCGCCGATTACATCATCACAGGTTATCTGCTGCTGCTGTGTGTCCTCGTAGACCTTATTTTTGTGGAGGAGAGAGGAACATAGGGTTGGTGTTTTGATGCGTTGTTGCGGATTGATAACTAGGTTTTCTGGTTGGATTAGTATTCGATTATTATGGCTAACAACCATGGGGGTTCTGGATCCAAGTTTGTGTCTGTAAATTTGAATAA…
TRINITY_DN106235_c3_g1_i10	213	G	A,T	228	0.130806	0.14286	0.13766	1	TACCTGAAATTTACCATGCAGCTATATTTTAATCCTGCAACTGTAAAGATGCTTAGCAATCTGAAGGTCTTGGTGATTGCGATTCTGTTGAAGATAATAATGAAGCGTCGATTTTCAATAATTCAGTGGGAGGCTCTTGCTCTGTTGCTTATTGGAATTAGCATAAATCAAATGCGTTCCTTACCTGAGGGCTCTACGGCAATGGGGGTTCCGGTTGCAATGGGTGCATATATCTACACAGTTATATTTGTCACTGTTCCATCTATGGCATCAGTTTTCAATGAATACGCACTCAAGAGTCAATATGATACAAGCATTTACATGCAGAATTTGTTTTTATATGGATATGGTGCAATATTCAACTTCCTAGGGATCCTTGGAACTGTTATTATCAAAGGT…
TRINITY_DN91550_c0_g1_i1	401	G	A	228	0.0664981	0.07143	0.07013	1	CGATTATGTTAAATTATTAAATTCCGATAAAATAAAAATAATTTCTAAAACGCAATTCCAAGCTATGATTACGGGATACGGGCCGAGCGTGTTTAAAAAGCCGCCAAACGGACGTCAATCACATCCTTTCATTCGATCAACTACTCAACTCACAATGGATCTTCTACGCTAAAATCACACCTGCAGATCTTCGTTTCTCTAAACCCGATCATCTGCTCTTCGTAACCTACAGATCTTCACATCGCAGCAGGCACTTAGGAAAGTGAAAGCAACCACATAAACGAAAAGAATTCTTGCAGTGCCGTTGTTGGTTATACATTTGCAAGATCTCATCTATTTTTAGCTGGAAAAGATGCAGAATCATGATGAGATTCCTCTGGAATCTGAAGCAGAGTCTAC…
TRINITY_DN98576_c2_g1_i10	690	C	T	222	0.375	1	0.50909	0	GGGGTCTATTTGGACGCAACCTCTCACCCTCCCCAGTCCCCAAACCCTACTCTGAGTGAGATTTCACTGGATATGTTTGTTTGTTTGTTTATGTTCCTGAGTGACTTGATATAGAAAGCCAGCCACAACTAGAAGCAAAGTTTCAAGAAACCATAGACAGATTTACATACTACAATATTTTGGATATAGTATGAATTTCTAACAAATTATTCTCCGCGAATGACGCATAGGCTTAGGGGGTTTAAGTTACCACTTGCAGTCTAGAAGTCGCGATTTCAACCCATTTGACCTTTGTCGTTAAAACTTTAGCTACTACATGTGTAGTTTCAACCCCAATACCCATTGACCAGCCCACTCATCCTGCCACTTTTAGCTATCACTATATTGAGCCAAAGAAGA…
TRINITY_DN105481_c1_g1_i6	105	A	T	228	0	Mono	Na	Na	ACTGGTTCTATACAAGAAGACAATTATGATCGTGTTGTAGAACTGATGAAGGAAGTGAGGGATGAACTTTGTGAAATGGCTCCTCAGAGTTGGAAACAAGAGATAATTGAAGCTATTGATGTGGTTATTCTTTCTCAGTTGCTGAATTCTGGGAGTTTAGACATGGAGTATCTTGGGAAAATTATGGAGTTTTCGTTGGTGAGTCTGCAGAAGCTTTCAGCTCCAGCAAATGAAAGTAATCTTAGGGAGGCTCATCAGAAAGTTTTAAGTGAACTAGCTGATATATGCAGAGCGGATAATTCTAACCATTCACATGCTATAGCATTGGTTAAGGGCTTACGTTTTGTTCTGCAGCAGATACAGGCGCTGAAGCAAGAAATTAGTAATGCTCGTATTAAG…
TRINITY_DN107948_c1_g2_i1	111	G	T	228	0.123857	0.14286	0.13506	1	ATGTGATATGGGCAGTCGGAGAGTGGGCTCGATATCGGTTTTGAACACCCCTACCTCAATCGGCCGTCGCTGGTCGCCGTCCCCCGCCGCCGCCCCGAGAAACTTCCCGGGGTATGTGATTTCGATCTATCATGCCTACCGTCAGTGTCGGAAGGGACCTTCTTTTCCAAGCCCTAGGGCGCACTTACACACAAGATGAATTCGATGAATTATGCTTCGAATTCGGAATCGAGCTCGACGATGTGACAACTGAGAAAGCTATTATAAGAAAGGAGAAACATCTAAAAGAAGAGGACGAAATTGGGGGTAATGAAGAAATAATCTACAAAATTGATGTCCCTGCCAATCGATATGATTTGCTATGTCTTGAGGGACTTGTTCAGTCACTGCGCATATTTT…
TRINITY_DN104853_c1_g1_i1	395	T	G	228	0.0962595	0.10714	0.10325	1	GATATTTCATATTTATGAAAAAATAATAAATATATTTTGCTTCATATCCAATTAGTCTTGATCTTTCAGATCATTAACTATTTTTCTTCTTCTTCTTCTTGACTATGGAATCCTCAAGCATTCTTCCATCATCTCACCTTACTATTTTCTGTCACAGACCCTATGGAATAACCATTGGACCTTTTCCTTTTAATTCTAAGCAACCAAAGCGAACATCTAACTTGACAGTTTCAAACTGTCAAAAGATGCATGTCTCAGGATTTGGAGAAGCATCACCAGAAACCAAAGCAGCAAAAAATCTTCACAATTTCTTTACATATGTTGCAGTCAGGGTTATCCTTGCACAGCTTGAGGACTACAATCCTGAGGCCCATCAGGAGTTGATGGAATTTGTTGATA…
TRINITY_DN106442_c0_g1_i4	759	A	G	228	0	Mono	Na	Na	TCTGGGTTGTGAGCTTAAGGTAACAAACTGGCGAGGCGCCTGAGGGCAGGGGGAGGCATGCCCATCGGAACTATTCTCCGGTACCAATAAACACACAACCCTAAACCGTCATTCATCAGATACGCACACATACGGTTAGTTAAACAACGAGAAATCAGTTCTTTTAGGTATGCGATCCTCCACGGCGAGGTGGCGGTGGAGATTGTTATTCAATGCGGCCGGTGAATCAGGAGCGAGATGTCCTCGCTGTTAGTGGTTGATTCGCAATTGAAAATGATGTGGCAAGCCGATTTGTCACTGAAGAGACGGAAGAACGGTCTTCCGTTAGGGTTTAAGAATCTCGGTAATACCTGCTACCTCAACGCCGTTCTCCAGTGCTTGACCTACACTCCTCCGCTC…
TRINITY_DN90032_c0_g8_i3	159	A	C	228	0.214914	0.28571	0.24935	1	TCTATGATCTCTCAATCATTTGGAGTTCCAGATATGACTTTCAACTCCATTGATTCTACCATAAATGATGGCGCTTTATTAAATAATGGCGTCTGGGCCCCACAACAGCAACCATTTCAACGAATGCGGACATACACCAAGGTCTACAAACGAGGAGCAGTTGGAAGGTCAATTGATATTAGTGCATATTCAGGGTACGATGAGCTTAAACAAGACCTTGCCCGAAGGTTTGGTATCGAGGGTCAATTGGAAGACCGACAAAGAATTGGCTGGAAACTTGTCTATGTGGATCACGAGGGTGATGTTCTCCTTGTGGGCGATGACCCTTGGGAGGAGTTTGTAAATTGTGTACGCTGCATAAAAATACTGTCGCCACAAGAAGTCCAGCAGATGAGTTTG…
TRINITY_DN94198_c6_g2_i1	176	T	C	228	0.17302	0.21429	0.19481	1	ATATATATGTGTGTGTGTATATATATATATATTATTTTTTTTACCTAAGAAACCCTAGTAGACCCTCATACCACATTCGCCGCTCGTTTTGTTCTGCCCCTTTCTCCAAGCTCCAAATTCACAAAGCTACAAAGACAATGGTGAAGATTCGAAGGTAGTCGGCACCACCCTCAGTTCGTCACTTCTACCGCCGTCGCCGTCGTCATTTACAGCAATTGTGAGAAAAGAGCAGATGAAGAGGAAAGTCCTTGCAAACACTTATGGACCCACTTT
TRINITY_DN103231_c2_g7_i5	532	A	G	228	0.0344667	0.03571	0.03571	1	GTCAGGTCATGGGTCGGTTAATGGTCTGGATCATGGTTTGGGGCATGGTTCGAGTCATGAGTCTGGTCATGGACTCATGGGACATGTCATGGTTCGATTCATGGGTTGGTTCATAGGCTGCGTCATGGGACATGTCAAAGTTCATGTCATAGGTTAGGGTATGGGTTGGGTCCTGGGTCGGGCCATAGGTCTGGTCATGGTTCGGGTCATTATTTAAATGAAAAACACACCACCCCTCGAAGGAATGAAAATCATTAGAAATGAATGAATCACATTTTCTAATGGAATGGTCCATTCCATTCCCATGTGGTTACCAAACATATTGTTTTTTTTTCATTCCATTGCAATGACACATTCCATTCTAGCATTCATTCATGCATACGAAACACTACCCAAAGG…
TRINITY_DN108566_c7_g2_i5	353	G	A	228	0.26586	0.39286	0.32143	0.54871	TGTAGATTCTACAAGTGGAAAGACGGTTGCCACAGTGGAAGGACACCTAGACTACTCATTTGCATCAGCATGGCACCCAGATGGCAAAATCTTTGCTACAGGAAATCAAGACAAGACTTGCAGGGTATGGGATTTAAGAGATCTTACAAACCCGGTTTCAGTTCTTACAGGCAACTTGGGTGCGGTTCGATTTGTTCATTTTTCATCAGACGGGCAGTTTTTGGTGGTTGCAGAACCTGCAGATTTTGTTCATGTCTATAACACCAACTTAAACTATGAAAGAAGGCAAGAGATTGATTTCTTTGGGGAAATATATGGTGTATCTCTAATCCCTGGTGATGAAACGCTTTATGTTGGCGTGTGGGACCGGACTTATGCCAGCCTGCTACAGTTCAACAA…
TRINITY_DN102035_c3_g3_i6	178	T	A	228	0.372114	0.89286	0.50325	2e-05	TTAATAATTGATTCTTAAATTAATTTCTTTTTGTCAAAATTTTCTATTTCCGGTTCTGTCAAAACTATGTAACAAACAGCTCCTAGATCCGTCGAACCTCCCAACACTAAAACCTCACATAGAGTAGCGTCCTGATCCTCTGATAAAAACCCAAGGTACCACGTTAGGAGCTTTTGATCCTTCCCTTCAGAAATGATTTACGTTCAAGAAGCAAGAGAAAATCACGTCAAGAAGAAGGTCGAAGAAGCTTTAAAAAGCAAAATGAAGGCGAAGGCGCTGAAGGAATGTGATTAAAATTCCATCTTTTTCACTGCACACCATGTGTTCGACAAAATGCCAGTGAATTATGTTTGATACAGCAGCTAAACTCAAGCATAAGTGCATTTGAGCAATGAACTT…
TRINITY_DN102520_c0_g1_i3	352	A	C	228	0.0344667	0.03571	0.03571	1	TACTATGTATCCAACATGTATTCAAATGCATAAAACATCTAATCCCTTTTGTGATTATACACATTAACTGTTCATATAAAAAAGACAAAGGGTTAAGGGTCCGCCCAATCCGACCCGTATGAATGCAAATCATAAACCACCATGAACAAAGACCCAAACGGATCATATAACACAAATAATACACCAACGGATCGAAACAATACCTGATCACAGAACCCAACCTTTCGTCACCAATCACAACAAATCCTTGATGAAATCGAGGTTTAACGTGTCTCGAATAATAAGAAACAGACCAAGAACAAACACGACCGTGATCCCAGACGACATTATCCCCTGCTCTACTTCTAACGGAAGCTTTCGCCCCCCTCTTATCGCCTCAACAATAATCAAAGCCAAAGA…
TRINITY_DN87471_c0_g1_i1	438	T	C	228	0.0664981	0.07143	0.07013	1	GCCTGTATTTACTCCAAATTACTATGTATATTAATTGTTTTTGTAAATGGCTTTTCCATAGCTCATAAACAAATACACTTTCATGGACTAGTCATTTGAGATATAAAACCGTGTCTAAGAACGTGACCTATTTAAGGCAGTTTAAGTGCTTAAAGACGAAAATTGCAAAAAGAATAGCAATTGGTCTTGGGAGTCATAAATAACTTTGGTTCAGATTTAAACAAAAGTATAATCATTGAACTCGGTTAATCCTGAATAAAGAACAGTATAGCAGTAAGTGTGTAAGTGTTATCCAGTACTCACGTTCTCCCAATAGATTTGTAAGTGTTTGTGTCATCAGATAACAGCCGCAGTTCCTCCAAGGTTAAATAAGCTCGTTTCTTTTCACTTTCCTTGTTT…
TRINITY_DN107033_c2_g6_i5	277	A	G	228	0.324862	0.57143	0.41558	0.06369	AAGAAAAGAAAACCTAATAGAGACGGGAAAGCTAACAGGCGAGGGATCATACCGTTGACTTGTGTGCCCCAGATCAACAACCAGCTAACATTGGTTCGGTGGCGGATCCGAGAATAAAGATTTCTTGAAAACTATGGACGATAATCAGCCCATTGTTTTGGACCATGGAAGTGGAACCGTGAAGGCGGGGTTTGCTGGTGACGATTCCCCTAGGGTGGCCTTTTCTAGTATCGTAGGCAAGCCAGGAAGATGCTGTAGGAGATGAAGAACAGTCGAAAAGAGCTATGCTGACTTTGGAATATCTCTGGCATCATCATTTTGGCATATCCATGAGGTTTGCAACCAAGTGATTATAGTTTGTATAATCACTTTTATTATGCCAAGTTTGTATACTTGTTT…
TRINITY_DN107835_c1_g3_i2	90	G	C	198	0.0344667	0.03571	0.03571	1	AAAGAAACTCAGTTAACGCTACACTTTAAGGTTATAGAATTTGCAAAAGGAAAGGAAATGGACTCATCTACCCCCAAAGATGAAAAGTCGTGGTACCACCTTAAAACTGCTGCAGAACTTTTCATGTGCGATGTGAAAGCTTTAGAGGATTCTCTTTGCAAACGTGTAATTGTAACACGTGATGAAACCATCACCAAATGGCTAGATCCTGAATCTGCTGCTGTCAGTAGAGACGCATTAGCAAAAGTTGTGTACTCAAGGTTATTTGACTGGCTTGTTGATAGGATTAA
TRINITY_DN107730_c2_g2_i2	237	C	G	228	0.123857	0.14286	0.13506	1	CTGTCTTGTATGTTTGGAAGAAACAATTTTGCTTTCTCTTCAGAGCCGAATAATGCCACGCAGGGTTTTTCGCGTGCACGTGCTAGTTGTACAGCTGCTGTGTTTGTAGATATAACACCAACAGAGTCATTAATAAGAGCAGTCAACTGCCCTGGAGTGGTGATGAATATTATATTGGTATCATCTCCTACAATTTCCTCCACATTCTCTCTTTCTTTCTCATGAGGAATCACATACAGTGGTTTGACTCCCCTGCATTGCAATTCAATCAAATAAATAATTAGTTTTTTTAGTGTCTACATAACCAGATTCTGAGTTCTGCT
TRINITY_DN104997_c1_g3_i12	280	A	G	228	0.250334	0.35714	0.2987	0.55332	CATCGATACAATCGAGATATTTATTAATCTATGACGATTTGGGTTATCGGACCGAGGCGCCAATTTGCCTAAATCTACAAAACCAAAATTCCGCCTTTCTAAAGACGAACTTCCGGATCCTCTGATCAATCACCAATTCACCATGACTCTTCATTCATCCAAACCCCAAGATGGCGAGAACAAGGATACAAAAAGCTCGTATTTTTATTATCCAGCACTGGATGTCTCCTTGGCGTTTCCTCAAGCAACACCTGCTTCAGTCTTTCCACCTTGCACCTCAGACTACTATCAGTTTGCTGACTTATTGACCCCTGAGGAGCAAGCTCTAAGACTGAAAGTAAGGGAGTGTGTCGAGAGAGATGTTGCTCCGATAATGACCAAGTACTGGGAGAAAGCTGA…
TRINITY_DN98919_c1_g5_i1	183	C	A	228	0.0664981	0.07143	0.07013	1	GGTCAGCAGTAAGTTCTCCAATGTTACATCATCAGCATTACTTTCCATATCTTCTTCATATACAAAACCAACGACCATACAGCTAGCGCAGCCGATATGTAAAGTAAACCAACACCCGTTGCGCCAAGAAACCCTGCTTCTGTTAAACTGCTGTCTCTAATAAGAAGAAGAATGGTCAACGACGTCATTTGTGCGGCTGTTTTCCACTTTCCCAAATTACTTACAGCAACAGCCTCTGAAAGTTTACTCCCTTGAGAAGCAGCCCATTCTCTAACCGCAGACATTGTTATCTCTCTGCCAATTATTGCAATTGACGGTACAGTCAATAACCATGGAAGTTGCTCAAACATAGCAGCTTCTGGAGGTCTTGTGCATAACAAGACCAATGTAGCAGCAACC…
TRINITY_DN107590_c1_g4_i1	1446	A	G	222	0.375	1	0.50909	0	GCTAGTTTGATCATTTCACTCAAAGCAACCGATTGATTTGCTTCATCAACTTGCTCAGTAGGAACCTGTGGCTCTGACTCATGTTCAGCAATTTTTGTATCTTGTATGTTTGCTGCTGCGGTTTCTTCATGTTTTCTTGCTTCCTGTCTGTACTTCTCCATGAGATTATGGATCCTTTCTTGCACAGCAAGCAGATCACCATAACGATTCTGTAAAGTTTTCTCTAATTCTTTTTGCTTTTGTACGTCTTCCCAAATGCTATTTATACGGTTTGATGCTGCCAACTTTTCTTGTCGTTGTAAAGCTTGAAAGCACTCATATTCTGTTCCAGCTGTGTCCATTTGCTTGAAGGTTGCCTCAACTTGTGACCAGATGTTGCCTGCCCGCATCTGATAGCCA…
TRINITY_DN98116_c2_g1_i4	1423	G	A	228	0	Mono	Na	Na	CACCAAATCTGGACTTCTGAGGTCCACTCAACACCATTGACCCACCTATATAAATTCAATTTCCACACCCTACAAAACCAACTCGCCGCACTCCAACACCGTCACCGTCCTCCAATCTCCGATGGCGGCCTCTTATCTCCTCCGATCTTCCCCATTCTTCCTTCCCCCACACCAACCAAACCCTAACCCTAACCCTACAACCACCAAATCCCTCCCAATCAAAGCCACAATCTCATCAAACAACAAACCAACAGAACCACCTCCGGCCATCAAACACCGCCGCCCCGCCGACGAAAGCATTCGTCAGGAAGCCCACCGCCGCAACACCTCCGATCACAACACATTCTCCGCCAAATACGTCCCGTTCAACGCCGATCCAGCCTCCACTGAATCCTACTC…
TRINITY_DN102664_c1_g8_i1	123	A	T	228	0.0664981	0.07143	0.07013	1	TTAATCGGTGGTTTGTTTCTTTTGTCGAGACGTTCCGGGGGTGGAATGGGAGGTCCAGGTGGGCCTGGGAATCCTCTTGATTTTGGTCAATCGAAAGCAAAGTTTCAAATGGAACCAAACACAGGTGTTACATTCGATGTTGTGGCGGGTGTAGACGAAGCCAAACAGGAGTTGCAGCTACCAACCTTGGAGACATTCTTGACTCTGCC
TRINITY_DN98221_c0_g3_i1	104	A	C	228	0.0344667	0.03571	0.03571	1	GATGCTTTCAAGGTTGGAGACATTGTTGATGTCAAGCTCATTGAGATCAATGAAAAAGGACAACTTCGTTTAAGCCGAAAAGCACTGCTTCCAGATGCGAGTAATGATAAACCCAATGAAAATCAAAGTACAGCTGGCTTGTCAAAGGACAGTGGGAGCCAACAAAAGTATACAAGCAAAGGTAAACCTAGACAAAGTTCAAACACACCAAAGGGTGAT
TRINITY_DN99982_c0_g8_i1	173	A	G	198	0.0664981	0.07143	0.07013	1	GAAATCGGTTGCCTTTTCGCTAATATCGTCCACACAAACATGCCGATAAAGCTTCCCAAAGCCCCTAACCCGACCCGGGTATGAATGCAGAAGGAACCTTCATAACACAATCAATCCCCTTATGAACCTTGACCTCATTTTCTTCCCCTTGTTTCAACAAATTCGTATCCACAGGTACAGAATGCATCCAATCAGGCGCTCGTCGAGTCTTGAAGCTCCAAGAGTACACATTACAGAGCTGTGAAGAGTTCCCATTAGATGAACTTTATCCCACATAAAACCCATCATTTTCAGGCCAGATTTTAGGCAAATCAATGTGCTTGAATAGCAACGGAGTGACAGGCCGGTTTTCCCCAACTTTGCTCAACCTAACCTCTAACCTTCTCGATATCGATTCGT…
TRINITY_DN84993_c0_g1_i1	399	T	C	228	0.194824	0.25	0.22273	1	GTGAATGGTGGTGATGTGGCACAGAAGGTTGATTTTGGCTATGGTTTCTTTGAGAAGCAGATCCCAATTGATGCTGTTTTCCAGAAAGACGAAATGATTGACATCATAGGTGTCACCAAGGGTAAGGGTTATGAAGGTGTTGTGACCCGTTGGGGTGTCACCCGTTTGCCTCGCAAGACCCATCGTGGTCTTCGTAAGGTTGCTTGCATTGGTGCCTGGCATCCAGCTAGGGTTTCCTTCACTGTTGCAAGAGCTGGTCAGAACGGGTATCATCACCGAACAGAAATGAATAAGAAGATTTACAAGCTTGGGAAGGCTGGTCAAGAATCTCATTCGGCAATTACTGAATTTGACAGGACTGAAAAGGATATAACCCCAATGGGAGGTTTTCCACACTAT…
TRINITY_DN87687_c0_g2_i2	397	T	C	228	0.123857	0.14286	0.13506	1	ATCTGTCGAGGTTATTAATTTATCGAGGTTCTATTGTACAATAATAATGTTCTCTAGTTAACTATGAAGATTATTCAACACAATACCAGACTTCTCCTACCCAAAAAATTTAACCTATTCAACAACAATACTGGTTCAAAGACAGATATCATTTATGAAGATTATGATGTTCAATTTTAATCAACATAATATAAAATTGGAAGTAGAAAGGTTCAATTGCCACATAATTCGAAAGTCAGAGATCAGATACGTATATTGAAAAAGTCAAACAGACCTGAAATCGGATGACGAACTCTTCCTCTTTATCAACATAGAAATCATTGAACTTATCGAGTTCTTCATTGAGAATCCTGACAAACCAGTGTTGGAGATCCAATACGGGTGGAGGATCGTCGGTGG…
TRINITY_DN91267_c2_g1_i3	309	G	A	228	0	Mono	Na	Na	GCTGGTGAGAACGACAGCGAAGACTCAGCCGGATCCATTATAGATCTAGGTCGGCGAAGCAAAGTTGTTGTGGAGAGATTTAAAAACAATGTCATCGGTGACAAGATTGATCCAAAAGCTGTACTAAATTTGGATCCTGGTCTGGGGGTTTTTGATGCATTCTTTGCTAGTTTGTCAATGATCCTTGTCAGTGAGATTGGAGATGAGACTTTCATTATAGCAGCTCTTATGGCAATGCGTCATCCGAAGTCAATTGTTTTATCTGGTGCTCTCAGTGCACTGTTTGTGATGACGATACTTTCTACAGGGCTTGGTAGGATTGTTCCAAATTTGATATCTAGGAAGCACACAAACAGTGCTGCTACGGTACTTTATGCCTTTTTTGGGCTGCGTTTGCTC…
TRINITY_DN96902_c3_g3_i4	775	C	T	228	0.194824	0.25	0.22273	1	TTTTTTTTTTTCACAAAAGTAAAGAAAATTATGGACTTGTTATCAATGTTTAGCTTGTACATCAACAGGTTGTACAAAAGAAGAAAATTTGCATGTTAAAACTCAAGATTAGACACAAGAAGAAGAAAAACATGAAGTCGCACACCCGTCCATGTGCATGAAGCGTCGTCAAATTGAAGGGGGACCGCCGTTGAGTGAAAATTTGTAGAAGATCGAAACCACGTACGTACCATATGTATGTATCTACTGATGAATCCAAGAAGTTATGGAGATTTATTTCAGATACAAGTGGGAGGTATTTTTTGGATCCCTTGTCTATGTAATTCTACCATCACACTATCAACTGCAGGTGGTTTTAGTCCAAGCGGAAGAGGTTGCCATGGCTGTGACAATATGTCT…
TRINITY_DN107809_c3_g1_i2	36	G	A	179	0.333438	0.60714	0.43052	0.03243	GTCCCAAAGTACTGCAGTAATGGTGGTGTTTGTCCGGCTTGCACAGGTACACTCTGAAATTTTGCTACTGTATCTGGTGTACGGAGAATGCCTTGAGGAGATTCTGCAGCAAGCTCAGCAGCTTCTTTGTATTTGGTTTGAGCAAATAATTCTTGGAAACGCTGAACAACCAAATTCTCTGCACCAGGAAGGTTTCCACGTTTGGCAAGATTGACAGCAAGCTCCAGGTTGTTTAACTGTCCACTTACAAAAGGCACGATTGTCGCTTCATTCACAGTAGCAAGCAAAACCTGTCCACGTCTATTAATGGCATAGAAGCCTCCAACTGACGAAGCCTCAGATGTCAGGAAAATTGGATCTGGACTTATTCTGTTTCTATACACCGCAGTAGCGGTTTCA…
TRINITY_DN86665_c1_g1_i3	490	T	C	228	0.0664981	0.07143	0.07013	1	GGCGTAATAGAGGGCCACAATAGAATTTTCTTTTTCACGTTCGCTTCAACTATATACCAACAACACAAGGGTTAAACTATAAGAAAACGACAACAACCGATACCTATAGACACGAACCCACCTCTGGTTCCACCCGTGATAACCGAATATAAGACAAGCTTATTCAACAATACAACAAGAAGATACATAAAGTTTAACCAATCATAAGCACACATGCTATAAGTTTAAGATGATACAAGTATGCTACAATGAAGAAATGAATGTGACAATAATACTAGCCATTTCAGTATCAAAAGCCGGACCTTCCAATTCGAAATGACTAGCTCCTTCAATCAGACGTGTTTCGGTACGACCTGCTGCACTTTTGATCTTGTTGGCCAACTGTTTGACACTCGTAAA…
TRINITY_DN105539_c2_g3_i3	691	A	G	222	0.375	1	0.50909	0	TCACCAGAAAATGTCAAGATTAGATACCGAATTATCAAGGGATACTTCAATTATGGGCCTTAAACTATGGGTAGTGATATGCTTATGTGTTGTTTTGTTTATCTGTATGTTTCTATGTATATTATCAATGTGGGTCATTTGCCAAAGGAAAACTAAGAGAAGAACCAAATACCCGCTTTCGCAAATACCAAATGTACCGAAAGATATCAGAGTTGATAGTGTTGGAGGCCCGGGCTTACATAATTATTATGAACATCCATCAGCAAGTGGTGATAATGAACCAAGTGGTAATAAGGGTTCAGGGAAGATGCTATTTCAACTTGGAGTGAACAAATCTGGTGATGCGGATAATGTGAGTCGAAGCAGTTCGATGAATGGAAGGGGTGGCAAGTCACAATC…
TRINITY_DN102022_c1_g1_i4	1592	A	T	228	0.123857	0.14286	0.13506	1	CCTGCTTGTCCCGTAACAGGAAGTTCAAAAGGCCAACCATTTGGTTTCAATTGTGGAAGTAATGGTTTATTTCCAACAGTGAACCAAATCAGCTTCTAGAAGTTGTGTTTTTCCACCCTTCTCAGTAGGCTGTACCTCCAGAACTAGAGGTGGAAAATATGTGTGGGGGCCGAGTTGGGTGATGGGTTTGGGTAAAGAAAGACTATAACTTTATAAGCATGTCAAAACAGTTCAGGTTGGGCCCAACATCTTTTTGTATTTTGTAAAGAATAAATGTATCAAATTAAAATTCACATATCATTTAGAAGGACGATTACAATAAAGTGACAGGTAAAAGGGCAACAAGCTACGCCGCAACCCCCTTTTGAATAGCAAAACCGATCCTACTAGAAACAAAGT…
TRINITY_DN94637_c2_g1_i3	848	A	G	228	0.123857	0.14286	0.13506	1	TCACATGTGATAAAGTTTAATCAAACACCTATGTACGAGCTTACTAGATCATGTCATTACCTATATTGTTATAACTTATGTCATGGCTAAAAAGATCTAATTCACTAGATTCAACATATACAGTGGTAGATAGATGTCAAATAATAACGTTGGATAAAATCAGATCCCAATATGTATTCTAAGTCAAAAGGATACAAAAGTAAAGCGAAAGCGTTAAGTATCCGCCTGTAAATTTTCAATGAAAAAAACCAAAAGATTCGAGTTCTACACAAGTTTTAAAAAAATAATAATAAAAAGAGGTATCTAAAACATGTTAACAGCTGCCAAAAAAGTACCATTCTAGGCACCAACTAACTTAAAAGCCAAATAAACCTAGTTCACTTGCCTTCTCCTTCTCAA…
TRINITY_DN103813_c4_g3_i1	1494	T	G	228	0.0962595	0.10714	0.10325	1	GATTTACCAGGGTTATTTGGTTCCTCCTTGCCCACAACTGTATATTTGGAATTCCCAGATGGTGAAGACGTAGCAGAGGCGCTACATTTGAAGGGGATTCCTTACGTGATATATTGGAAGGACTCATTTTCATGTTATGCAGCTTGCCATTTTCGGCATGCACTATTTTCTGTGGTACAAAGTTCTTCTAGCCATACTTGGGATGCTTTCCAGCTGGCACATTCATCCTTCAGGCTACACTGTGTAAGGAACAACCTAGTACTCCCTCATAATTCTCAGAAAGATAATAACAATTTGGGTCCATGCCTTCTGGGGGACCCACCCAAGATCAATGTTCCTCCACCTGAAGCAGGGGGTGAAGACGATGAAGAAAAATATCCTGAAGACCTTCCTGCTATT…
TRINITY_DN106838_c1_g2_i3	102	A	C	158	0.280043	0.42857	0.34286	0.2963	CAGGTTGATCAGCACCAACGCTCGCAAGACACGACCCTCTACACTTCATGTACTTTTGCATGATCCCACATTCATTAATAAACACGAATTTACTCGCCACTAACGACTGCCCAACCGATTTACAAACAGAATCACATGATTCCCCTTGCTTACCAACCATAACATTAATCCCAATTAACCGAACTTCCATTTGCGTATCACTAATTCCAACCGAATTGTTGGATGGCGGTGCAAAACAATGATGAAACTCACTCAAATATGCGTTTTCATGAACCACACTCTCGGAATTATGCCGACATCTTCCAGCACAGTAATCAAATAAACTTGAGTAAGTCCCAGAAGTTACTGGTTTAGCTATTTTCACTTTCAATGCTTGATTTATATGTGTTCTTTCGTGAT…
TRINITY_DN97173_c0_g2_i4	376	G	A	228	0.373722	0.92857	0.50649	1e-05	CTGAAACGCAAACATGAGAGCTCCAATCAGAGGAGGTCGTGGTGGCGGTGGTGGTTTTAGAGGCGGCCGTGGTGATGGCGGAGGATTCAGCGGTGGACGAAGCGGTGGAAGAAGCGGTGGTGGTAGAGGTGGAGGTGGAAGGAGCGGCGGTGGAAGAGGCGGAGGTAGAGGACGTGGCGGCGGCGGCAGAGGAGGACGCGGTGGTAGAGGTGGTGGAATGAAGGGAGGAAGTAAGGTTATTGTCGAACCACATAGACATGATGGTGTGTTTATTGCTAAAGGAAAGGAAGATGCTCTTTGCACCAGGAATATGGTTCCTGGAGAAGCTGTATACAATGAAAAGAGGGTCTCTGTGCAGAATGAAGATGGAACAAAGGTTGAGTACAGAGTATGGAATCC…
TRINITY_DN104863_c2_g1_i2	692	C	T	228	0.14941	0.17857	0.16558	1	AAATGAAGAAGAGAACACACGAAGGTCATCAAATATCATACAAACTTTGTCATTGAATAAGAGAGCCATAGACAGGAAGTCTTGGCACCAATATAATAAACTTATGAGCCAAGAATATATTTTACAATCTGTCAACAATAAGCCTTTTTTGTGGTTAAGACAAGCGTTATTCAGAATCCCCTAAATCAAAATCACTTCGGATAATAGATTTATGTGTATTTAAGATACACCAACAAAGTGCTATTAATCAACTAACCTCATCACTTGTCGGACCATCATCAAGCAATAGCACCTCCCAATCTCTGCTTTCAGCTGAATCACTATTGGACCAATCACTAAGCTCCAATGAATCATTATCAGAGTATAGAGGTGACGAAATAACATCAAGAACCTTCAAGT…
TRINITY_DN96656_c17_g1_i1	39	T	G	184	0.214914	0.28571	0.24935	1	TAACCAACCCCTAACTGTGTTCGATTGGAGGTCGACCATGATGTTTAATCTGTCTCTATAACAACTTTGAACCCGTCTGGAGAGGCGGAAATTTATTAGGCCATGTATTGTTTAGTACATGTAACTTGGTTCAACTTCGGTTCTGAAACGCGCTTTAGTTGATTGTAACCGTTCTTGCAAACCAAGGTATAAAAGTTATGACTATAATAATCGGTAACA
TRINITY_DN95847_c1_g1_i5	1112	T	C	228	0	Mono	Na	Na	TTACAAAAAGAATGACAGCGATAGAAGAAATGGCGGGAATGGATGTTCTTTGCAGTGACAAAACCGGAACTTTGACTTTGAACAAGCTTACAGTTGACAAGAATCTTATTGAGGTATTTACCAAAGGAATAGATGCTGATACGGTTGTTCTGATGGCGGCTCGGGCCTCTAGAACTGAAAATCAAGATGCCATTGATGCTGCAATAGTTGGTATGCTGGCTGATCCAAAAGAGGCGCGTGCAGATGTTCAAGAGCTGCACTTTCTGCCATTTAATCCTACCGATAAGCGAACAGCATTAACGTATTTGGACAATCAGGGTAAAATGCATAGAGTTAGCAAAGGCGCCCCTGAGCAGATCTTGAATCTTGCACACAACAAATCCGACATAGAACGCAGAG…
TRINITY_DN106672_c0_g7_i7	516	T	C	228	0	Mono	Na	Na	AGACCAAGAAAAACCACCTTTGATTACATATCCTGATTTAGCTTTAAATCATATGTTGTGTTTTCAAGGACTATTCTTCTGTCCCGAAGCAGCTTCGTTGCTCCTTCATAATTTCTGCATTTATCACATCAGTCCACCTGGTCACGAGAGCCGTTGCAGTTAGGAGCAGCAGCCATGTGTCCCGATGATCCTGTTCTGTCTGTGCAGGATCTTTGTGATCAGATTCTCGAGGTCCTCAATTATTTTAGGCTTGGTGCAGTGATGTGCATGGGGGCAATGGCGGGTGCCTACATTCTTACACTCTTTGCGATAACATATAGAGACAGAGTTACTGGTTTAATACTTGTTTCTCCTCTTTGCAAAGCACCTTCATGGACCGAATGGTTTTACAATAAGTTG…
TRINITY_DN102401_c1_g5_i2	54	C	G,A	196	0.250334	0.14286	0.2987	0.01919	CTTGTTTTCATTGTTGACATCCGTGCTGACAAGAAGAAGATCAAAGCTGCAGTCAAGAAGATGTACGACATCCAGACCAAGAAAGTAAATACTTTGATCAGACCTGATGGAACCAAGAAAGCCTATGTTAGGTTAACTCCAGACTATGATGCTTTGGATGTTGCAAACAAGATTGGAATAATTTAAGGTAAAATGTCTTTCAGTTTGAAGAGGAAATGTATGCTCACTGTGGCAGTTTTGTTAGTTTTTTGTTCTGAATGCTACTTCAAGCTTAATGTGATTATTTGCAATTCGGATTAAACTTTGCTTTTGGTATTGTTTTTATCTGTTATGTTTTGGTGATTTGATCATTCATATTAACAGTCATTGTTTTTATAACAAGTTGGATCTATTAATTGC…
TRINITY_DN104426_c0_g14_i4	227	T	C	228	0.14941	0.17857	0.16558	1	AGAAGTTTGTGACTGCAAGAGTTCTAGTCCTGACTAACTGGATAATGAATTCTCTAAGGACAATGGTTTCATCTGTGATCCTTGACTTGGATGGAACACTTGTAAATACAGATGCCATTGCGAGTGAAGTTTTGAAAGTTTACTTGGTTAAATACAAGAAGAAATGGGATGGGAGAGAGGCCCTAAAGATTATTGGGAAAACACCTATAGAAGCTGCAGTTGCTATTATTGAGGATTATGGGCTTCCTTTGTCAAAAGAAGATTTGCTTTCAGAAATTTCCCCAATGTTCTCTGATCAGTTATAAACCCCACTCTTGCGATGTGAATCAATGTCATAATCAAGCAGGAAGGCTTCTTGATTCTGCAAGAGAAATGGAAGACTCGGT
TRINITY_DN105428_c1_g2_i6	627	T	C	228	0.194824	0.25	0.22273	1	TCCTCATCATCAAAGTAGTCCTCATCTTCACTGTAATCCTCATCTTCATGATCAAGGTTTCGACTTTCTTGGTTTGACACAATCACTGCTGGATATGAATGCTCTGTTACCTGTGAAACCGTCTCAAATTCCTCGACCACCTTCAATAGATCATCGGGGCCTAGCTCAACATCTTCCAGCAGCATCGCCTTGCTCGACTCGATGGCTCGCCTCCATAGCCGTGTCATTCTTGGGCTTGAAATTGATGATCTTATTTCTGACTTGTAAAGGTCTACTTTCAAGTTTTCTGAACAACTAGGATCATTCGCAATGTTTTCAGAAGTACGGCCTGAAGATATAGGCACACCATGGTACATAGATCTCCATCCATGACCTCTCCAAATCAAGATTTGTTCATCA…
TRINITY_DN83749_c0_g1_i5	153	A	G	228	0.0344667	0.03571	0.03571	1	TTCTCTAATTTCTAATCGAATATATATATATATATATATATCTATTATTCATTAATTGTTTCATGTATGATTGATTCCAGGAGGGCTTCGATCAAGCGCCCGCCTACTCCAGACGCAGAAGAGGCTGATCAAGATCGCGAACCAACTCTGGAAGAAATTATCAATATTAAATTGATTGAGAGTGGAGAGAAAGAGCGATTGAAGGAGCTTTTAAGGGAAAGGCTAAATGAGTGTGGATGGAAAGATGAAATGAAGTCTCTCTGCAGGTTAGTACGTGAATGTTGATGGATGCCCTGCTGGTGTTAAAAGAGTTACACGAGCTGAAGACCCTGGCATTGAGGGCTTCGATCAAGCGCCCGCCTACTCCAGACGCAGAAGAGGCTGATCAAGATCGCGAAC…
TRINITY_DN100265_c0_g6_i7	1291	C	A	228	0.292955	0.46429	0.36299	0.28458	AAATAAGTGTGGATCAAGTTTTCTATTTAAAGACCATTTTTATCAAGACCCGGTTTGTCAAACTCAACTATAAACTTATGTGGGCAGAATTTTGGTTTCATGTATTGGGTGGTTTTAAGCACTAATGATAATTGCAGCTGTGGTTGCTTCCTAAATTATGATTTTGTTTTTGTTGCTACAAAAGCATGTGTGCACAAAGTTGACTTTGACCCATAGTTTCTCAGCAACTTCTTGATTCTTGTCATCATTTGGTTGTGAATTTAATATTCTGACATCAAATTATGAACTAGGTGCTAGAGGTGGTGAAACGGGTAACCTTGTATGGGTTGAAACGGGTCAAAATGGGTAACCTTGTATGGGCCGATCCATTTTGACCCGTTACATTGTAAGATTAAGGAT…
TRINITY_DN105292_c0_g1_i4	993	G	A	228	0.292955	0.46429	0.36299	0.28434	ATCAATAGATATGCTAATGACTTTCCTGCCCCTTTGATTCGAAGGGAGGTTCAAGTTGACAACATCAACAGATACGCTAATGACTTTTCTGCCCCTGCGATTCAAAGGGACGTTCAAGTAGAAAACGTCAACAGATACGCTAATGACTTTTCTGCCCCTGCAATTCAAAGGGAGGTTCATGTAGAAAACATCAACAGATACGCTAATGACTTTTCTGCCCCTGCGATTCAAAGGGAGGTTCAAGTTGAAAACATCAACAGATACACTAATGACTTTCTTGCCCCTGCAGTTCAAAGGGAGGTTCAAGTGGAAAACATCAACAGATACACTAATGACTATCCTGCCCCTGCAGTTCAAAGGGAGGTTCAAGTAGAAAACGTCAACAACTGCACTAATGAC…
TRINITY_DN94558_c1_g1_i9	1043	G	A	228	0	Mono	Na	Na	GGGTGGGGGGTGGGGGGTTTGGGTTCAATCCGAAACATCCGACCCGAGCGGTTGCGTCCAAAGAGACCCCGACTAAACAACCAATTAAGAGACAAACAACCAAAATCAACCCGATTTAAGGTTGAATGGGTCAATATTATTGTATGTGATTGTTGATCCTAGGTTTCTTACCCGTTGTTCCAGAGCATTTTCTTCAGAGTTTATATTCAAAGATTTAACAAATTTATGGCTTCTTGAAACCCTTCAGTTGCTGCATCCTCAGCATCAAGATTTATGTCCATATCAGCAACTTTTGCAAGAGATACAGCCACATCTAGAACCTGAGATGGAGCTTTAGAAGAATCCTTGATGGCATTGCGACGAACATCCAGAGCCCGAAAATAGTTATCCCTGGCAGCT…
TRINITY_DN105587_c1_g1_i1	31	G	A	173	0	Mono	Na	Na	TGACAACAGTGTTACCCGAGTTGATCTTGGGAACGCAAACTTGTCGGGTCAACTGGTTTCACAGCTTGGTCAACTCCCTAATTTACAGTATTTGGAACTTTACAGTAATAATATTACTGGAAGAATTCCTAATGAGCTTGGGAACTTAACAAACTTAGTGAGTTTGGATCTTTATCTCAATCGGTTAGACGGTGGGATTCCAGATACATTGGGCAAGCTTCAAAAGCTGCGTTTCCTTCGTCTCAACAACAACACATTGACGGGAACTATTCCAAATTCATTAACTACTATAAATTCATTGCAAGTTCTTGATCTTTCATACAACAATTTGAGTGGAGATGTCCCGATTAACGGTTCCTTTTCACTTTTCACACCTATCAGTTTTGCTGGTAATCCCAA…
TRINITY_DN99823_c0_g3_i2	1829	T	G	228	0	Mono	Na	Na	AACAACTGTCATTGAAACCTTAAAAAAATGAATCTTGGTTTTCTTTATCACATATTAAAATGAATGTTAATCTAAAAAAAGAACAATTTTCCAGTTTCTCTCTACTTAAAACCCCTACCAAAAACACCTACAGTGAAGAACAGACGCGTTAGATGAATCAAAAAAACTAGAAACCGTAGAAGTCACAGTAACTAAAATGAGACGAAAGAATTTACAAAGCGAAAAAACTAGAAATTTTTATGAATTGTCATCTGGGTCGTTTAAGAATCTCGTCATTCAGAAGTTTTGTTACCACTTGTTGATCAGTAGTTGGATCTTCGTTACTCAAAACACTCAAAAACGCGTTTAACTCCTCCAAATTCGCCTTCTTAAACAGGCCCGAAACGACAGTATCAGCAA…
TRINITY_DN103239_c0_g1_i3	419	G	T	205	0.0344667	0.03571	0.03571	1	GGAGGTGAAGAACGATGAAACGGCGTCGTTTGGGGTACCGAAACAGGTTGTGGTGTACGAGCAGGAGAAGTTGAAAGATGCGAAGGCATGGGGCGATGGCATAAATTTCCGGTGATTGCAAAACCCTTGGTGGTGGACGGGAGCGCGAAATCGCATAAGATGTTGTTGATTTTTAGTACAGAGGGTTTCGATGAGCTGAAATCCCCTAATGTTTTGCAGGGAATTGTTAACCACGGTGGAGTGATTTTTAAGGTGTATGTGAAATGTGTGATTTTTAAGGTGTATGTGAAATGTGTGAAACGGAAATCGTTACCGGATATTACTGAGGAGAAATTGGATAGCTTAATTGGTTCCTTATCGTTTTTGTAGGTGTCGAACTTAACTTCAGATGAAAGGAAT…
TRINITY_DN88827_c0_g2_i4	1197	A	G	228	0.123857	0.14286	0.13506	1	ATTAATTGTAGAGTATTTAAATATCAAATAAACACATAAACATAAATACAGATAACTCGTCTGGACCATTAAATGTTTTTTTAAAGATTTGCGACAAATTTAACATTAACCTCAACCCGGTTGATAACCCGACCCAAACCCAGTTTGTGTTCTCAACCTGATTGTCACCCAACCCATAGGTTCAAAACCGGCTCTGGACTTTCATATACAAAACCGGGTTGAACCTGGTTTCAACCCAAGCCGACCGACCAAACCCCTCAAGAACCGGTTTCAACCCCGTTTTCAAACCAGCCCTCCAGACCCCGACCCAGGTTCAGTCAAAAACCAGTTTCTCTTTCGTTGACCAAGATCCGGCAGGTTGAGCTAATTCAACCAGAAACTACCCTTATCATGTATAGC…
TRINITY_DN104925_c4_g1_i3	505	T	C	228	0.0664981	0.07143	0.07013	1	CTTACACAACTCCACACCCAAATTATTTTATCCACATGATTTCACATCAAATGGCCAGTGTTTGCTTGTGGGACAAAAAAGGTTTGAGATGTGAAGGGGGAGAATGAAAATTAAAGAGTGGGTTGAAAGATATAGAATTAGATTGAGGAAGATGATGATGAAGTGTTTTTATTCTGGGGAGCAGTTGGAAAGGAAGGAGATGAATGCTTCATCTGAGTCTTTGGCTACTAGGGATTACACTGCTAGCGGTTATTCGTCTCGGCCCGGTGACCCGGATCCGAAATTGGATAATAGTAATATAGAGGAGGCAGAATCTTCTCTCCGTGAGAGTGGGTTTCTGAATTATGAGGAAGCAAGAGCGTTGTTAGGTCGATTAGAGTATCAAAAGGGAAACATAGA…
TRINITY_DN107063_c2_g4_i3	63	T	C	228	0	Mono	Na	Na	GCGAATCCACATGTCTTCCCCTCCAGCAATAAACTTATCACCCAACTTCGGTTCCAATGATGTTGATTCCACATTGCAGGGCATATCATAACTTTTCACCAATCCAAAATGGTTTGCATCCCAGAATTTGACAGAAGAGCCATCTGCAGTGGTTATATAACGACCATCCTTGCTGACTTCAGCACTGGTAACAGATGATTTTGTTTCAAGAGT
TRINITY_DN92901_c1_g5_i5	318	G	C	228	0.194824	0.25	0.22273	1	GTCAGTTTGGGCCGTTGTGATCGATAGCCCACCTACTTACAAAAGAAAATTTCATTTTGAGGATTTAGGGTTTGAACCTCATATATGAGGATCAGCAGTTTTCCGTGCCAAACTCTATCGGCGGTTACTTACTACTCTCATACGGTACGATCTTCTTCTTCATTTGTTGCTGATTACACGTTATAGTAGATAACGATTAACGACGATTTGGTTGTAATTCGGTGTTGATTAAGTAGCTTGTTCTTATCAATCGTATGAATTTCGACGGGCGTAACATCTAAAATTGATTATTAGCAGAAGTGAAGTTAAGGAGAGGAGAAGTGTCAGAAAATGAGTAAGCTTCAGAGTGAAGCTCTTAGAGAGGCAATTACTCAGATGACTACTGATGCCAAGGAAAAG…
TRINITY_DN101562_c3_g1_i6	131	A	C	228	0.17302	0.21429	0.19481	1	GGAGGCGGAGCAACGAGAGGGGGAGTTCAAGGAGAGAGAAGGAGAAGAGGAGAGAGAAGCGGAAGAAGAAGAGAGATAAAGATAGAAAGAGTAACAGGAGATCAAATCGAGAGGGCAAACGGAAGGTTTCAGATTCAGATACTGATTCGGATGAGAAGGAATCTGGAGTTTGTCATGATGATGGTAATTTGCCTGGGAGGGATCCTGTAGATGTGGTGAAGTATATATTGGAGGAGTTCCCTGCTGTAGCTGATGATTTGGAACAGCTTCTGCGCATGATTGATGATGGGCAAGCAGTTGACTTATCTGGTTTATCTGAGAAGTCATTAGTAAAATATCTTAAAAAGTTGTTCTTGTCCTTGAACTTGAATGAAAAGGGTAAATTAGTCTTTTTATTGC…
TRINITY_DN106944_c2_g4_i4	526	T	C	228	0.0344667	0.03571	0.03571	1	AGCATTTTCAAGCATTAACAATTTATTAGCACAACCAATGGCCAAAGCACCACCAGAGCCACCTTCACCGATCACAATTGAAATAATTGGTACCTTAAGACCAAACATAGTCCTTAAATTGTGGGCAATAGCTTCACCTTGACCTAATTCTTCTGATTTAAGATCAGCAAACGCCCCTGGAGTGTCGATAAATGTTACGATAGGGAACCCATGGTGGTCTGCATAGTACATCATTCTAAGAGCCTTACGGTACCCGTGTGGTGTAGGCATTCCAAAGTTCCGTTGAATATTTTCTTTGGTATTTCTACCCTTTTGATGACCCATAAACATGAACCGCTTGCCATTTATTGTTCCAATACCAGTCACTACTGCAGGATCATCATAGCCGGCTCGGTCACC…
TRINITY_DN80229_c0_g1_i1	518	A	T	228	0	Mono	Na	Na	GTCATTTATATTTCGCAATTTACCTGCTAATGCTATAAGAAAACGAAAACAGTTTCAAAACTACGGGGATCGATTATGATACAAACTTCATGAGATGAGTAGTCACAAACAACGTTCGATATTTCAAGAGTGACTCACTAGCTACTAGAGTTTACATCCGATCCCCCTATAGCTAGATACGAAAAAGCAAAAGACTTTTGTTCGACGACGATAGGATAAAAACATGAACCCCTAGTTATTCAGTCTTAATTAGACATTCAAGCAACAAGAAGGCGAAAATACATGAGAAATTAAAGTAGAACCATAGCTAGCTATTTATATCTTAATAAGGCGAAACGCCAACATTCGCGGTGGTTAAAAATCCATCTTTCATGAGCAGATCCTCCCCTTCCTGCTGGC…
TRINITY_DN87860_c1_g2_i9	923	G	C	228	0.0664981	0.07143	0.07013	1	AGTGGAATAAATGGACGGTTTGATTACGCCATCTCATACTTCATCTGACGGTTCATACTTATCCAGATCTTCTCACCACTCACCATATTAAACCAACTGCTCCCACCGGATTCCTTTTCTCATCTCACCGCCCATCCCACGGTGGCAATGGCCGAAACCTCACCACCGCCACATCCGCCGCCACCACCGCCGACCGTCTCTAACAATCTAGATCCAACACAATACTGGTGCTACCAGTGCAACAAGCGCGTCCCTGTAGAAACCCTACCTGATCACCCTGACCTCATCTGTTTCGAGTGTAAGAACGGATTCGTCGAATCGATCTCTGTTTCTACTCATTCTCAAGTTACTGATGAAGAAACTCCGGCTTTCGGCAACGAATTCCTTCATATTCTTAGG…
TRINITY_DN105799_c1_g3_i14	209	C	T	228	0	Mono	Na	Na	CGTGCACGTTTAAGTAAGAGCCTATCCCATGACCCGTTCCATGTCTATAATCAAGACCATATGACCATAGAGGAACTCGAGCAAGAACGTCAAGAGAATGACCCGTGGTTCCATTTGGAAATCGAGCATTACCCAAAGCAAAATGACCCTTGAGAACCGCTGTATAACATAATTTTTCATGCTCAGAAGGCTTTCCAAAATGAACAGTCCGAGTTATATCCGTTGTCCCGTCCAGATACT
TRINITY_DN106225_c2_g1_i5	1781	A	T	228	0.0664981	0.07143	0.07013	1	TTGGCAGAATACACCACCCAATTGGGTTGGGTCTGACCCATGTGGGGACAAATGGGATGGCATTACCTGCACTGATTCACGTGTCACATCCTTGTGAGCTTTCTCACAGATATACATACACACACATGTATATGCACGCGCACACACACGCACACGCAACCATCCAACTTTGTTGCATTTACGCCCGAAGTCCCTTCCGTTTCAGAACATTAGCAAGCTGCAATTTGCATGGTGAGATTTCCGGAGACATTGGACAATTATCTGAATTGCAAACGCTGGATCTGTCTTACAATAAGGGTCTGACAGGATCTCTTACTCCAGACATTGGGAATTTAAAGAAGTTATCAAGTTTAATGCTGGTTGGTTGTAGCTTCAACGGTCCACTTCCAGACACCCTAG…
TRINITY_DN106308_c0_g1_i2	2046	T	C	228	0.0664981	0.07143	0.07013	1	CTGTCTCTTTCTTCATGTGCTCTTGGCTCTACAGACCGAGTCGCCCCCCCTGATTGTTGTTCTCTGACCATCCATCCATGTTAAAATGTTAGGGATAAAAAATAAGGTAGTGATAAAAAAATATCCAAGAGAAAACACTTGATGTAGTGACCGGTAAGTACGAATCAAAGGCAAAATGAAACAATCTATTATGAATATAAAGCAATGTAATTCATTCCATTTTAATGGTTTTTATTATGAGTTTTTTCTCTTTCCCTTACAGCACAAAATGAAAATATACAATCTACACTTGTTTTCTTGATAAATTATAGTCACACCACTTATGAGCTTATTCGAGTTATCAAACTTCCAACACTCATACTTTTTATAACTTCTTACATAGTTACATGTCACCTTTGT…
TRINITY_DN90147_c3_g3_i1	148	A	G	228	0.0664981	0.07143	0.07013	1	ATCAGTGAAAAGGATTCCTGCAACTCCAGCCATAGCAAAACGAGCATGAACCAGTTCAGCCTGCACATACCACTTCAAGCTAGCTGGATCCTCTCCAAGTCCAAGAGGGTCAAACCCAAAATCTCCAGCAAGAGTTCCATCAAGATGAGGTGGAGGGTCAAGCCCAGGAAGCCATGTGGGTCGCTGCTGAGCTTGAATGGCGGTTCTCATATGTCGCGGTGCACACCTCCTCCATTTAGTTATGTCAGTTATACCAAATGCTGGTATGTTTGTTCTTTTGCCTGCAAGGTTTTTTACTATGAAAGATGAAGAACAAGAGCATGCTAGTATGTGGGAGCT
TRINITY_DN90650_c0_g1_i9	187	T	C	228	0.324862	0.57143	0.41558	0.06378	AAAATGCAACGACATTTAATATTTGTATCAACACAACCTTAGCATCATCTTCTGTGTATTTCCCACCCCTTGAAAGTATTCTATCCAAAAGCTCTCCTCCTTCACATAACTCCATTACAACATAGACATTATCATGGTCTTCATATGCATCGTAAAATTTCACCAAGTTTTCATGTCCCGACAAAGTTTTTAAAATCTTTACCTCCCTTCTCACATCTTCAATCAATATGGCGGTACTCATCCACAACTTTTCGACTCCATACTCATTTTGGTTCTCCAAATTTCGTGCACCATCTGGCGTTCATCTTTTGTAAGGCCGGTGTCAAACCTGTACACTGAAATCATTGAACATACATACAATCGCGGTGGGGTATCGCTGATTTTAATATCATGCAGAAT…
TRINITY_DN96028_c0_g2_i2	719	T	G	228	0.123857	0.14286	0.13506	1	ATGGACCAATCAAAAGTTTGTGTCACCAACCATCACTTATATTATATTATATTATATTATTACAAAATAAAAATACATACATACATACATGAAATCAGTACCGGAACGTGCAACTCCTCCTCTTCATTCCCAGTCAAAGTCCTTTCCCTTCATATGCTCAAACCAACACACAACACCTTCAATTGTGTGATCGATCGCCGTTATTTGATTCCGAAGATCTCAATTCATTCACGTCGATTCATCAAGAAGTGACAAAACAAGAAAGGTTCCTTGGGTAGTGTGGAATTGCAGAAATCTATCTTTCATTCACAAGGGGTAAAAGTTCTTCTGCTGGAAAATACCAAAATATTGTGAAAATGACTCCATCAAGTAAGGCTGACAAAAAGGCAGCAATTGACA…
TRINITY_DN96396_c1_g3_i12	563	T	C	228	0.0962595	0.10714	0.10325	1	ATCCGTTCCTTTAGGCACCGGTTACACTGCTAAAGCCACTCTCTCATTTCCACCAGAAGTTTCTTCAGAACTCAGATCACAACAACCTTCAAGGCTACTGCATTCCATCTATCTGCTGAATTTTAATGGCGATTGAAAAGATTTTTAAAGATGAAGCTACCGAAGAAAAGGGTGAACGAGCCCGTATGGCGTCTTTTGTTGGAGCCATGGCAATAGCTGACTTGGTCAAAACAACCTTAGGGCCTAAAGGAATGGATAAAATATTACAGTCTACAGGTAGAGGACACAGTGTCACTGTCACTAACGATGGTGCTACTATCTTAAAGTCCCTTCATATTGACAACCCTGCTGCTAAGGTCCTTATTGACATCTCAAAAGTGCAAGATGATGAAGTGGGTG…
TRINITY_DN77031_c0_g1_i1	697	A	T	228	0	Mono	Na	Na	CTTGTATATCTTTTTATTCTACCTTCTTCATTTATCAAAGTTAGTTACACCAACTATTACTATCATGGCATGGATGAATAATTTAGAAAATAAACCAACTATAACTATCATGGCATGGATAAACTTATATAAAACAGAAAACAGACAGAATGTACTTTGTTTCTGATTGAATGAACCAAAAATTTGTTATCCACAGTATCAGCAACTTCATCCTTCAGATAAGATTCAGCAACTTCAAATCTACCATGTGCAGCATTCAATTGAATGTTCATGCAGTTGTTTGTAACAGGCCATTGTGCCTCAACAGGGGCTCAGGAGAGGGTTCACGCCCTCGGAATTCGATGAAAACCTCTAATGGATCTTTTCCACCTCCAAGAGCAAGTACAGTGTCCCGGAACC…
TRINITY_DN100686_c0_g3_i9	273	G	T	228	0.250334	0.35714	0.2987	0.55294	AAATCCAGACCAAAATCGAGAAATTGACTCACCCAGTTGCTTACAATGTGTACAAATACCAAAGGGCTGTCAGTAAAGCATTGGTGGATAGAATCCCTGATGAGAATGCATCTACTACAACCGTTGTATTGATGGTTGTAGGTGCTGGGCGAGGACCTCTTGTTAGAGCATCTTTACAGGCTGCTGAAGAAACTGGGCGTAAATTAAAAGTTTATGCTGTAGAAAAGAACCCAAATGCAGTTGTTACACTTCATAGCTTGGTTAAATTGGAAGGCTGGGAAAATATTGTGACCATAATATCATGTGACATGCGTTGTTGGGAAGC
TRINITY_DN108113_c1_g11_i4	197	G	A	228	0.315303	0.53571	0.39935	0.13679	AGGTTTGTATTCATTTGCACACCTCAGGATCTAATCCGCTTGACCTGCCAATCTCGCCACCTACTTGATTGGGCCATAAGTCTTTCAAGAAGCTAGTATGAATATAACCAGGATCACGCCAACCCACAGTTCTTGCTGGTGCACCACACATGCTATGGCGGTCAAAAGTCAAAGTTCCAGCAGAAGAACGCCTCTGGTCTCCACTTATTTTACCCCATTCCACAAAAGGCTCTGCTTCATTGATTCCATATCCACTTGTCCATGTTACAGTCATTTCATCCCACATCTTTCCTTGAGCTAACCGTGGG
TRINITY_DN104818_c0_g1_i1	67	G	C	183	0	Mono	Na	Na	GTGATGGCATGGTTATGGTTAAGTTTAATGCAGATGTGGATCGGAAATGATTGGTCATGGCTTCTTGAAGGCCCTGAGAAAAGGAAGAAATTTGTCAAGCTGTTTTTTTAAAGAATTACTAAAAGAGTTTTTGTAAATAAATAGTGGAATGTCAATACATTCTGTAGTTTGCTTTTACTTCAAATTTTTGTCTATCAACTTCTTTTGAACTTTGTATTTGGTTTTCCTGGAC
TRINITY_DN91954_c0_g4_i4	1201	G	T	222	0.375	1	0.50909	0	GGGAATATAAGGTGAGTCAAGATTTCACGTCTCTCGATGCTCAAAAAATTCGTTTCTTTCGTATTACAACGTACCAATATTCTCAAGCCCTAAAATCTCGATCTTGCAAATCTCCTCACAAATTACCAACAACTTACTATCAAACTCACCAATTAGCCTCTAGATTTTCGTATATGATTTGCAATCGTCACCGCAAGCATCAATTCTGTGGAAAAAGTCGCGTCTTCGATCTGTATGAATGTTTCATCTGATCATACTGTATGAGAAGTTATTTTGAAATCGAGGAATGTATCTATGAGTGTGTGGGGTTAGGGTTTTATCGTTATTTTGCTGTATGCGTTATCAATTTGTGTAAATGCTTGGTAGAAGGGATCTAGGGTTTCCCTCCCCGGTTTTCCT…
TRINITY_DN100618_c0_g1_i9	260	A	G	225	0.0962595	0.10714	0.10325	1	ATTTATATGACTTCCGGAGTCAATCACCATGTAAAAATACTCCCCATTTCCTTGAGAAATCCCCGATGTGGATAAATCCTTTGTTTTCAACGTATCCACAGCCGGTTTCATCTCGGATATATTGTTGAGATTTGTAACGAGTGAGTTGACTCGGAGCGGGTGAGGGTTACGGTTTGGTAGTGGTGGTGGTTAAGGTTTGTAGGGTGGATGGTGAAGGATAAGGAGGAAGATGTGGTTGGATTTTCGGTTTGTTGTTGGAATGAATTTGAATCAGGGTTTAAGAGGTCGAGGGTTTTTTGGACGGAGGAGGTGACGTCTAGAGTGGTAGTGGTAGTGGTGCTGGTGGAGAGAGAGGGGGTAAGGAGAGAAAGGAAAAGGAAGAGAGAGAAGAGAGAAGAA…
TRINITY_DN96830_c1_g2_i1	861	A	G	228	0.0344667	0.03571	0.03571	1	CCAAATCAACCGTATCCGGGAGAACCCGATTAACCTAACCGGAATACTAAATTAAACAGAAATAAAGTCCGGCTGTGAACCATATATGGCTTGATTCTCAGTTCCTACCGCCGGGATAAAGTCCGCCGTCGTCACGCATTCCTCCATTCTTCTGAATCTGCAATATCACGAAGCAAAGGTACTGGTCGTCCTCTCTTCTATCTCACGAATATGTTTTAGTGATACCGTTATTTCTGAAATTAGGTCATATTGTTAATATCTCGATTCTAGTTGACATCAATATCTTCGTATATTAAGGCAAAACTCGTGGTTTTAGGGCTAATTTAGTAGCAAAATTAGCTTGGCGATATGTTGAAATCTAGGAAAGTTAGTGGTAGAGGAGAAACAACTGGAGGAGCT…
TRINITY_DN99436_c1_g1_i4	494	A	G	228	0.0664981	0.07143	0.07013	1	GTTGAAGATTCTACTCCATCTGAGGGTTTTACATCTGCAGCTTTTCATCCTGATGGTCTCATTCTTGGAACCGGCACCTCTGGGGCTATTGTTAAAATCTGGGATGTCAAGAGTCAGGTATAACAGGCAAACGGGCGGGTTCGGTCGGTCAGGGGTTTAAGTCAAAACTGGTAATATTTGGTACATGTTGAAACAAGTTGGTTGAGTTGACTTAAATTTCAATTCTATCCCAAAAGGTATTTTTATTGGTTTGCCGCAAATCTGATTAGAAACATAACCCAAATTAACCCAGTCACAAGTAAATTGATCATAATTGCTACCTCTACACACGAGTCATTAAATTTCTGTTCTATTTGCAGGCAAATGTTGCAAGGTTTGATGGACATGTTGGGGCAGTAA…
TRINITY_DN105890_c2_g5_i10	65	A	G	228	0.123857	0.14286	0.13506	1	CATGCACATGGCCAGGTATAAGGCAAACTTGCCTTAGGAGAAACCTTTTGTATGGGTTTATGCAATTATTTTCATTTCCATTCAAAACCTTGCGAGGAGTCAGTAGGTCTCTCGGTGTCTCTCATTTGTGTAGCGTTTCAAACATGTCTTCATCATTGCAAATAGAATTAGTTCCATGTCTCAAGGACAATTATGCATATCTTTTGCATGATTTAGATACTGGCACTGTTGGAGTGGTTGATCCTTCTGAATCTCTACCAATAGTTGATGCCTTGAGCAGGAACAATCGAAATCTGAACTACATTTTGAATACTCATCATCATTACGATCACACTGGTGGGAATGTGGATTTGAAAGCGAGGTACGGGGCAAAGGTAATTGGATCAAATATAGATAAGG…
TRINITY_DN91316_c1_g2_i10	1113	T	C	200	0.14941	0.17857	0.16558	1	TGTTAACCCCGTTCTACGTGACGTCCACGTGTCTTCTCCGACCAGAATTTTCCGGCCAACTTTTTCCGGCGACTTTCATTTTCTGGCCTTCTGGATTGTGGGGACTCTTACCAACCAGACCGTTTGTCTCATTCCTCCCAAACAACTTCCCCTTGATCTGAGATTTCCCCATTCTACCAACCAAACATGGAACCCTTTCAGAACGGTAACTCCACCACCGCCACAACGCTGTCAACTACCACCATTTTCCACGACGGAGATCGTACTTCCAAACTGACGGAATCCTTAAAATTAGAACACCAGTTCATAAGAGTCCCATTCGAACACTACAAGAAGAAAATTCGTGCCAACCACCGCCTCGTCGAGAAAGAGGTCTCCTCCGTCATCTCCAGCCTACCA…
TRINITY_DN99370_c2_g1_i2	1204	C	G	228	0.17302	0.21429	0.19481	1	ACTTGGGAGTATAAAACCAGGAAGTTTGAGAGAGGAAGATGATAGTTTTTTCTAATTAAAATGACATTAATAATGTATTTTCTCACATCCTCCCAATCAATTATACAAGAGGCAGGCAGGCAGGAGGCATATACTATTATAATACCGTCTGTAACTGTAATAACTGTAAATGGCATCTTACTAAACAAGACTCAGCTCATCAACTCCAATGGTGTCTGTGGGTTGAATGGCAGCAAGTTGTTTCCTTAAAGCTGCAAGTTCTTCACCAGCATCACATACAAATGCAGAAGCTTGCCTGCCTGATAAAGTTGCTCCTTCCATGCTATCTATATAATCCTGTTTTGTAAATGAACCCGCGAGGAAGAAGTTCTTCACTGGTGTCTTCTGATCAGGCCTAAA…
TRINITY_DN82812_c0_g1_i4	301	A	G	228	0.0344667	0.03571	0.03571	1	TGTAGGTATGTTTGTTTTGTTAAATTTCTCCATTTTCTCAAAATGGAAATACAAAATGATTCATTAAATTTTTACATATAGGACTCGATCATCATTTTCAAGTGTAAGAATCAAGATATACAGTCAAAAATCATGATATGGTCTTTGATAGCAGCTTGTGTGATGACAGGTGGGAAGCAAACAGTTTCGGATATCATGGCGATGATGGGCTGCTTTATCGTGGACATGGAAAGGGACAGAATTTTGGCCCAACTTATTCCACTGGTGATACAGTTGGTGCTGGTATTGACTATGCTTCTCACAACTTCTTTTTCACCAAGAATGGCCAAGTTGTTGGAAGAGTAGAGAATGACATGAAAGGTCGTTTATATCCTACAATCGCTGTTCACAGTCAGAACG…
TRINITY_DN90688_c4_g3_i1	301	T	C	228	0.123857	0.14286	0.13506	1	ATAAAAACAAAATAACATCTTTAAAACGGGCGTAACCGACGATTCCATAACCTTCCTCCACACATCTCTCGTTATCTTTTTTCATTTCACCCTCTGTTCATTCCAATCAAACCCATACACGCCACGTCATCTTCTTCAAATCGCCATGGAAGATGCCAAAGTTGTTGAAACTAAGGATGGGACGATTGCTGTCGCCTCGGCCTTTTCAGGACATCAGGAAGTGGTCAAAGATAGAGACCATAAGTTTCTAACACGAGCCGTGGAAGAAGCTTACAAAGGAGTGGATAATGGAGATGGTGGTCCGTTTGGTGCGGTTGTGGTTCTGAATGATGAAGTTGTTGTGAGTTGTCACAACATGGTTCTGAATCATATAGACCCGACTGCACACGCAGAGGTCAC…
TRINITY_DN107730_c2_g2_i5	833	C	G	228	0.123857	0.14286	0.13506	1	CTGTCTTGTATGTTTGGAAGAAACAATTTTGCTTTCTCTTCAGAGCCGAATAATGCCACGCTGTAACAAAATCAAAGTCAAAAACCAGTAAGTCAACTACCGAAAGATAGTCATCCAACCTTATGAAAGGGGTTTTTGCACATGTGATACGACCGTATGTGGGTTACAAGGTTATACAGGCTGTATAACATGGGTGTTCACACAATCACATGGCCTGTATGACGTGACTACTGACAAGGTCATACCCCTGTATGATGACATCACCTAGCAGGACCCAAAGTATTAGTGTGTTCAATATGACGTAAATTATATTATTTTTCAAATTGAACATTTTAGCTATATTTTTAATGTAGTTGTTTAGAGGGTAGGCTCAGCCGCCCTAGAGCAACTGGAAAGGTT…
TRINITY_DN85585_c1_g5_i2	23	C	A,G	228	0.0344667	0.03571	0.03571	1	GGTGCATTTGGGGGAAAGTTACCAGGCCTCATGGTAACACTGGTATTGTTCGTGCTAAGTTCAAGTCCAATCTTCCTCCTAAATCTATGGGGTCTAGGGTTAGAGTGTTCATGTACCCTAGCAACATTTAAGCAGTTGTAGTGAAGAAGAGTATGGTGATTGTTGCTGCTGGTATTTTAATTGTTCTTGTATTAGTTGTGTTGACCATTTGCTGTGTAAGTTTTTTATTTCTTGCATGGAACATCATTACATCTTCTAAATGTCTTGCACCTTTTCTGTTGAATTTTTCTCTTGATATGGAAAACTACTTCAAGTTTCAAAGTAATTTGGCATCGTGCGTTCATCTTTTTACACAATTATAAATTTTT
TRINITY_DN94155_c1_g3_i9	697	C	A	228	0.0344667	0.03571	0.03571	1	CCTACTTGTCATATTCTTGTGTCGTTTTAAAAGGTCGTACGAGACAACACATCGCTTTCTGAATCCACTTTATTTACTTCTAAATCCAAGGGTACAAACCCGGTTACACTTTATTTATTCACATGACGATCGACATGAATATGACACAAACCATATGAGGTTACATAAACAAAAAAATAATCACAGTTTTAATGATGTTTTTCGAATATACAACACTTCTAAAAAGTTACCCGATTTGTTCTAAACCTTGCCACCCATAAGTAAAATTCTTCAAAGGACATACCGTCTTGTTTGTATCTCTCAGGAGCTGCTGTAAATTCCATTTCCACAAGACCTGAAGAAGCTGATCATGTTATCATAAAGATCTTCATATGCTCTTGTGCTCAAAAGGAAATCTGC…
TRINITY_DN101842_c0_g2_i2	612	A	G	228	0.3669	0.82143	0.49286	0.00034	CGATAAACCCGTCCCCAGCGACCCCGGTTCATATCAATATATCCCTTTGGTTTTTAGCATCCTCTACCCCATATATAGCTTCCTGACTTGGAGAAGTGGCCTGCTCCCATCTCACATTTAAACAACAATAAATTCTCATCTGTTTTCAACTCTCTCAGTTTAGCAACAAACTTAGCAGGTTCAGAATAAAGTACACGTGGATCATTTAATCCAGCAGTAACAAGTATGGCCGGATAATTCTGAGCCTTTACATTGTCAACTGGTGAATATGATTTCATATAATGGTAATATTCTTCTTTACGAGGATCACCCCATTCCTCCCATTCTGCTGTTGTTAGAGGAATTGTTGGATCAAGCATTGTAGTCACAACATCTACAAATGGCACTCCAGCTACAGCC…
TRINITY_DN91604_c0_g1_i2	588	G	A	228	0.292955	0.46429	0.36299	0.28493	TGATGCTCAGAAACGCATTGTTGAATCATCAATAAAGGAGGCTGTTCTTGGTGGTGTCTCTCTTGAAGATTCCAAGAGAGAAGAATTTAACAAAATTGAACAGGAATTGACAAAACTTTCTCGAAAATTTGATGAGAATGTTTTGGATGCCACTAAGAAGTTTGAAAAACTGATAACGGATAAAAAAGAAATCGAAGGATTGCCAGCTACAGCTCTTGGTTTGGCTGCACAAACTGCCTCATCTAAGGGTCATGAAAATGCCACTGCTGAAAACGGGCCATGGATGATTACATTGGATGCTCCAAGTTTCATGTCAGTCATGCAACATGCTAAGAATCGGGCTTTAAGGGAGGAAATCTACCGTGCTTATGTAACCCGTGCTTCTAGCGGAGAACTAGA…
TRINITY_DN92120_c0_g3_i2	467	A	G	228	0.214914	0.28571	0.24935	1	GTTGGGCCGTCCCTGCACAGTTAGATGACCCGGCCCTAAATCATAATAATTTTTTTGTTTTGATCATTTCTACCATATATTTTTGTTTGTCTAGCTACAAATACAATATCAAAATGCACAAATTCGACATTATCTCCAACTCATGGACCAGCTAGTATATATGACACGTCAAATAATCTTCATGCATGCAATGATCGAGAGTATAGTACTAGGGTTTATGAATATATCTTCCTGCAAGAATTGCAGCATCCATAACAGCACTAATGGTGGTGGTGACGTCATCAACGTCACATGTGTTGCCCTTAAATGTCTTGCTTCCTGCTTTCCGGAACCTTTGTACACACCCCAGCAGACCCTGGTTGCAAACCTCACTCAAATAGTTGTTATTGTTGGCTGAAA…
TRINITY_DN104818_c0_g3_i8	808	C	T	228	0.0344667	0.03571	0.03571	1	CTCCCCCCATCGTCAAATTCCTCTCCATACACTCGTGAAATCACCGGTCGCCGTTCACCCGATCGGTTTGAATCGATCAAATCACTCGCATTCATCTCAATTTACCAGTTTCAGCATCAACGCCTTTAATTAGGGTTGTTAAATTAGGGTTTTTTTGTGCGATTTGCGAACGACGATGATTAGAGATCATTGCGTCTTCGATCGTCGTTGATCGTTGCATACGCCAGGGGGTTTGAGGTTTTGTATGGAAACTCGTAGCCGGAAGAGGGCGGAGGCCACCTCATCAGCCCATTCATCTTCGTCGTCCGGCGGACCTACCACCCGTTCCAACAAACGCACTCGTCTTTCAACTACCGGTTCCTCATCAGCCTCCGCATCCGCTTCCGCTGTCGCAGCAGC…
TRINITY_DN77673_c0_g1_i1	425	G	A	228	0.26586	0.39286	0.32143	0.5491	ATACATAGGGCAAAACGTAGGCTCAAGAACAGCTTTGTCAAATATCAAAGCGATAACCCCCTTAAGAATATCAGCTGTTGTGATCCCTGAGTCGATAAGTTGACCCTTGAGGAGATCAAACTTTTCTGGAGTCAACTTGTTCAGAATACCTTTTACAGTCTTCAAAACACGATCTTTTTCAGAAAGAGTTCCCCTTCGAACAGACCATGGCACCTCAGCTTTGACAAGTGCAGGAGCAGAGCCGCCAATCCCTTGGTTAGGTGAGGCTTGTGTTCTACCAAATTGTGAATTTGGTTCTTGCCTATTATCAGAACGGCTAAAGTCTCGGCCGCCATCCCAAGACCGCTCCTCCGCCGCTGGTGGAGCTCTTCCCCGCCAGTCCCGGTTATCAGGCTCAGA…
TRINITY_DN90505_c1_g3_i1	425	T	C	220	0.375	1	0.50909	0	TAACCAACAAGATGGGAAGAAAATGAAGGTCCCTCTTAATTCAACTGACAAGCTGTTCAGGGAGACCCGGGATCTTAACTTTGAAGTAGTTGTCCAGGTTGATCTATAATAACCACTTTTATACACGCATGTCTTACAACTTTGATCTGTTTAGATGAAATATTCTTCAGTACTTCAATAATATCTGGCTTAGAGATCCTGTCTTAGTTGCCATATGCAGTATGATTGCAGGTTCTACGACAAAAAGCAACGTCCATGAAACAAGACTACACGGAGATGACAACAACTGTAAGTCAATTTAAAAAAATGGTAAAAATGTCATCTTGATCTAACTCAGGCAACTAAATGTTGTGTGATTACAGAATCAGACAGTCTCTGAATTAAAGGACTTTGTCAAAA…
TRINITY_DN93766_c0_g1_i1	130	A	G	228	0.0962595	0.10714	0.10325	1	TGTAGATTCTGTTATATGTTTGTCTGTTAATGATCCATACACTATGAATGGCTGGGCTGAAAAGCTTGAAGCTAAAGATGCTATTGAGTTCTATGGGGACTTTGATGGTAAATTCCACAAGAGCTTGGAACTTGATTTGGATCTCAGTGCTGCTTTGCTTGGACATCGCTCCACTAGATGGTCAGCGTTCGTGGAGGATGGCAAGGTTAAGGTTCTGAATATTGAGAATGTTCCTTCTGACTTCAAGGTCTCTGGGGGTGAGGT
TRINITY_DN85519_c0_g1_i5	265	C	T	228	0	Mono	Na	Na	TATATTTTGAGCTGGTGACCCCATTGAGAGATAAAGTGATAAACTTGAGTTTGGCTATGTCGGTTTTCTTTCTTCTTCAGTCGTCAACGAACAGCTGACAGAAGGGAAATGAAGTAATTAGACATCTGATTGTAACAGCTTCAATTCTGATTTCCCCCATCGATCAAGCGAATTTGTTTGTTTGAATCTGGAGATATAAATAATGGAGATGGGTATGAATGAAGAAGGTGGGATATGGGCTTTGGAGCAGAAGATTGATCAGCCCATGGATGAAGAAGCTGGTAGGCTCAAGAACATGTACAGAGAAAAGAAAACGTCCGTTATATTGCTTCTTCGTCTTGCATTTCAAAGTCTTGGAGTTGTGTATGGAGATTTGGGAACTTCACCCCTATACGTATT…
TRINITY_DN99758_c4_g3_i7	151	A	G	228	0	Mono	Na	Na	GCCGAATGAACTAGCCCTGAAAATGGATGGCGCTTAAGCGTGTTACCTATACCTCACCGTCAATGTTAGAGCGATGCGTTGACGAGTAGGCAGGCGTGGAGGTTGTATCGAAGCCTAGGCAGTGATGCTGGGTGGAACAGCCTCTAGTGCAGATCTTGGTGGTAGTAGCAAATATTCAAATGAGAACTTTGAAGGCCGAAGAGGGGAAAGGTTCCATGTGAACGGCACTTGCACATGGGTTAGTCGATCCTAAGAGACGGGGGAAGCCCGTCAGATAGCGTGTTTCACGCGAGCTTCGAAAGGGAATCGGGTTAAAATTCCTGAACCGGGACGTGGCGGCTGACGGCAACGTTAGGGATTCCGGAGACGTCGGCGGGGGCCTCGGGAAGAGTTATCTTT…
TRINITY_DN102696_c1_g1_i4	425	T	A	228	0	Mono	Na	Na	GACCCGATCCATCCATAAGCGACCATGGCCCAATTTCCGACATGCCAAATGTCACCACCATTTGTTTGGCCAGACCAATGATCTGCTGGAGATCACCGGCTACACCTGTAGTCACCTCAGGCTCATCGAAAATGATTTCTTCAGCAGCTCTGCCACCAAGACCGCCAACAATTAGTGCAAATAGTTGCTGTTTGGAGATCAATGTAGGGTCATCTGATGGAATGAACCAGGTTAACCCTCTTGCTTGACCACCAGGGTCACCTTCTGAACCACATCGTGCCCTGGTGTTTGAGTACCACAAATTGGGAGACTCTTGCTTTTCCCATCTGTCATAACTGTTCCTTCCATTCCAGCAACGATTCTGTCAATGGAATCATCAATTTCTTTGGATGAAATTGC…
TRINITY_DN104238_c0_g2_i1	100	A	C	228	0.0344667	0.03571	0.03571	1	TCCCATGATTCCGCCCGCTTTCGGCTGAACAACTTCATGACACTCAGCTTCCGCATCTGCCTCCAGAAGGGCGTATAGTCGGAAAACGCCATATCCACAAGGTCATAAGTAAGGTAAGAGATGGCGATGGTGGCAGGACGGTTGGCAAAGATGTGATCTTGAACTTGAAGTATTTGGCGGGCCATCTCCGGGGAGGACACCGCGACGGTGTGGCTAAATCCCATCTTGAGATGGAGAATTCCGCCGTATTTTTCAGCCAATTTGGCTAAGCCGCGGTGAGTGAGTTGATCCATCATCAACATGTTACCAATGATCGGCCACCCCCTTGGGCCAGGCGGGAGGGGTTTCCGGCGGATCCAGGCGAGAAAGAAGACGGTTAATAAAGGGATTGCAATGTAT…
TRINITY_DN107063_c2_g4_i2	584	G	T	228	0.353758	0.71429	0.46753	0.00445	TTTTTTTTTACTCAGTAAAATTCTCACTAAAAAACCAGGGCCTGGTGAAGATGGGAAAGAGGTACAGAAAGGTTGCACCAAAAAGAAAACCCGACTCGGAATCAAGCAACACAAGCAGCGTCTATTTATTTTAAAGGTAAAAAGTGACAACATAGACTTAAACAGCCACATAAAGAAGGAACAAAAAACACATATGTATGCATGTATATATTACTAGTTAACAATCTCATGAAATTTCATCACTTGTTATGGCTTTGCTTGGCCCATTTGGAACAGAGGTTTCTTTCTCCTTTGGATTTGAAGACCCTGTTTGCCATATTCTTATGGTTCCATCTTCCGACCCGGATGCATATGATTCACCTCCAGGTGAGAACCGCACGCAATGGACTGGACCGTGGT…
TRINITY_DN96107_c0_g2_i1	143	G	A	211	0.0344667	0.03571	0.03571	1	GTGTATATACAAAAACTCAAAAACCTAATTATTTTCGTTTTATATTCATGTAATATAGGCTAACCAGAATAAAATTCAACCCCTAAATTCAATTCTAAGTGCAAATCCAAACACCCTTAAATCAAATCTCAGAAACCATCTCGTGATAATCTTCATCCAATTTGAACATTCAGCAATACTAGTAACACAATTTCATTGCAAAATGGAAAACCTGAGTAACAATTTCAACATCAACAAAACAACAATATGCAACAGAAATCAAACTATTTCTTGCTAAGATCAATCCCGGCTTTCTTTGCAACAGCATCCAACCCATTTTTCTCGATAGTTTTTAACGCTTTGGTTGATAAACGCAATTTCACATATCGTTTGCCAGCCTCCCACCATATTCTCTTGTAC…
TRINITY_DN107918_c5_g2_i5	568	G	C	228	0	Mono	Na	Na	CGGTAGCACAGAGGAATTAAACTTCTGCACATCACCAGATTTGGGGAAATGGCATCCTTTTTTGCTTGAGAAAGGAGCATAAGACCAACTTCTAGATCGTCCTTTTTTTCACTTGCCACCAATAAAATGGAGTATGTGATGGAGTTTGGGCGTAAGCCTAATTTTTTCATTTCTGATAGAATTTCCACAGCCTTGGGCAATTGCTCTCCATCACACAAGGCAGTAATTAACGCATTGATCATCGAAACTGAGGGTTTCATCCTCATCTTTATGATATATTCATATAATTCCAGTGCCTTCTTCCAGTTTCTTGCATTGCTACATGCTCCCATCAATGAGCTATATGATATGATCCCCACATCTATTCCTTTATTCCTGGCTTCTTGTAGGAGTTCAAAT…
TRINITY_DN89170_c9_g3_i4	235	C	A	228	0.0962595	0.10714	0.10325	1	CCAACCCCTAACATTTGCTGCACTCAACACTAATCCCATTGCATCATCCTTGGAGAAAGTTCGGTAGGTTGAAATTGGGACAATACTCGCATCGTTGGAATCTGATCGCATATCAGACTCATTGCGATCATTCTTGGAAGAAATTGGGAAGCGAAGGAGTCTGTTTCCAGAACGGTGTTTGAATCTTGGAGAGAAAGTTTTGATGGATGTAGGAGAGGAAGATACGATTGTTGCCGATGAAGCTAGGGTTTCCATTGAGGAAATTGGTTGACGTTTCAAGAGAATTTGAAGATCGAGCGAAGAAATTGAAAACTGGGGCTAAAATGGAAGGGATGTTATTTGGTGCTCACGTATGAATGGCAGTTAGCTTGGGTTTCTTGACCGCCATTTTTGTTTCAG…
TRINITY_DN101940_c1_g8_i3	137	A	G	228	0.14941	0.17857	0.16558	1	GGTCTGTCATTCCTCCTGTTTCTCTCGTTGGCCCGAGCATTGTTTCTGATCCATTCCTCATGGTACTTTGGATCATAAGGAACAGCCTTCCCATCAATAAAAGGTTCACCTCCATAATCCTTGTTTTTAACATCCAAGTAAGAATCAGGTAGCACCCAACGAACTCCAGGTAATTCCTTGAGCTTGTAAGAAAGCTCTTCAGACACAAGAGCTCCAAAAGCATAATAACATCTTGTTGAAACCGAATAGATTTTCATCCTTGCTTCATCATAGCTTCCAACAATCTTCGCTAAGGTGTTGATATACGAGTCAATGATCTCATCTCTCGTAGGTTCGCCTTCTGGTTTCTCCACCACAACAAGCCAGTGTTCAAAATCACAGCCATCAAGAAGGATCGTC…
TRINITY_DN105237_c3_g7_i1	52	C	A	228	0	Mono	Na	Na	ACCAATGAATTGCTGCATTATACAGAGAAACCTGAAACTTTTGTTAGTGACCGAATAAATTGTGGTGTTTATGTATTTACACCAGAGATTTTCACTGCTATTCAGGGTGTTTCATCACAGCGGAAAGACAGAGCTAATCTAAGACGTCAATCCAGCTTTGAAGCCCTACAGTCAGCAACAAGGAGTCTACCTGCAGAATTTGTAAGATTAGATCAAGATATATTATCACCGCTTGCTGGAAAGAAGCAGTTGTACACATATGAAACTATGGAATTTTGGGAACAAATAA
TRINITY_DN86757_c4_g1_i1	539	T	A	228	0	Mono	Na	Na	TGGCAGGATTACCTCCCCATACCTCGCCACTGGGAATTCTAGTATCTTGTCTAACAAGGGCTCCAGCAGCAACCATAGCATGTTTCTCTACAACAACGCCGTCAAGAAGTGTAGCTTTCATACCAACGAAAGCTTCATCCTCAACCGTGCATCCATGTAAAATAGCACTATGACCAACAGTCACATTATCACCAATCACTGTAGGATGCACCTTTCCAGGTAGATTGGATTTTGCAACATGAACAAGTGAATGGTCCTGTATGTTAGTGCCAGATCCAATACTAATGCTGTTCACATCACCTCTCAAAACACATCCATACCAAATAGATGATCCGGACCCTACTTGGACATCCCCAATGACAGAAGCACTTGGAGCCACAAATGCATCCTTAGCAACCA…
TRINITY_DN104109_c0_g6_i1	96	A	G	228	0.123857	0.14286	0.13506	1	GCGGCCGAAATGAATGCACGGTAGTTATTGACGGCAACCTCCTGCATCTGCCGTCGAATTCTCTCGGCATCGACTCGGAGAAGCTCCGGTTCCTTATGTAGGCGATCGAGAGTGAAGGAAAGGAGTTCGGAGACGTATGGTTGTTGAGAAGCGGATGCCAATGGCAGCAATTCCGCCATTGTTGCTGAGGAGTCGCCGGCGGTTGGACTTCCGGTGTCCATGTTTGTTGATTT
TRINITY_DN100480_c2_g9_i2	429	T	C	228	0	Mono	Na	Na	GGCCTCTTCTCTGCATTTAATTTCCGTACCTCGTACCTTATTTTCTTCGAAAACAACCTTGTCCGCCTCTTTTCTCTATACCTCGACACCCTCGCCTCTCTCCCTCCATCTAACATTGCCGGATTCCCTGTCATCATCCCCATATCTCCATATGGATGATGATGCTGCTGCATTATTCCATCCATGCAATCAGGCCAACAATCATCGGGATCTAGCTCCGGCCGGTCACCGGTAGTCCACGGTGATCTTTGGTCATCCCAAGCAGCAATGATTCCTTGATAATCTAGCTTTAATATTCTTTTATTCTTACTGTTTTCGTCATCATATTTTTGCATATTAACATGATCATGATCATCTTTCATGGCAACAACCTTCTCCTCCTCCTGATCCCATAAGGGT…
TRINITY_DN100127_c0_g3_i11	1147	C	G	228	0.0344667	0.03571	0.03571	1	ACCCTGAATGAATCATACCACCATCCTCTCACACATCGTCGTCAGACTCAGCAGCCGTATTCCAGCCTCCAGCAGAAACTGAGCAACGGAAGCAAAAGGCTGTTTAGTCTACCCTAACTTACATATTCTCTAGCCTCCAATCACGGTAGACATAAACAGAGCCCATCAATGGAGAACCCTCCAGCAAAAGAGGTTGAATCACTTTCTTTGAAATTAGAAGATGAATCGCCGTCTTCAAATCCATCCCCTACACAGTAAGTGCTTGTTAGTTTGGATGAGCGTGGAGGAAAGATTTAGGGTTGTGAGGAGTATAGGTGAAGAGTGTATTCAGGAAGAAGAACTCTTGAATCTTCTTACCAAGAAGCCCCAACCTATTTGCTACGATGGGTTTGAACCTTC…
TRINITY_DN81883_c0_g2_i2	445	A	G	228	0.14941	0.17857	0.16558	1	AAAATATACAATTAGAAAATTGTTTGTTGCTAGAAGTTTAACAAATTTTGGTATTTTGAATTACAGAATAAGGGGTGACCAACAACATTTTGTTCGCAGGGATGAGTTGAAGGTATGCATAAACCATCAACTCTTTTACTTCTGAATGGGTTGATTTGAAACTTGAAACTTTTAGAAGAGTATATATGAAATCACCTCCTTTTTAACACGGGTCAACCAAACCCATTAACCGCTTTGACCCGTTAACCACCTCGGCCCACCCAGGTGCCCTATTGACAGCTCTGCCAAGCTCACGATCTATAACTAATGTAATTGAATAATCAACCAGGCGGCTTGGGAAATTTTTACGCCTCTTCTGCACAGAATCGATAGAGGTGAAATGAAACCACTTCCATACAA…
TRINITY_DN90108_c4_g2_i3	292	A	G	198	0.0344667	0.03571	0.03571	1	CTAACTTGCGTTAGTTTTCTCCGTTAAGTACCTTCACGTGCAACTCACGTGAGGGTATAATGGTCATTTTACATTTAAAAAAAACCCTAACAGTTGTCTTCTCCGGCAAGAATAAGCCTCCACCACCACTGTCAACCTCCGGCAATCCCGCTCTTTTCGCTCAACTCCTCCGGCAATCCTTCCCTAACGTCTAGTCACTCATCATCTACTCAAGAAACCCCACCGCTATCCAGGTTTTAGCTCCTCAATGGCCGACGTTTCGTCAGATCAAGCTAGTCCGGTGGCACCAACAGCCACCGCAGCTACCTACCGGCGCGGATATACTTCCGATTTTTGAAAACTGTAGAGAGATCAAGGCGCTGGATTTGTCCAGTTTTTATTGCTGGACGGATGATATTC…
TRINITY_DN104303_c0_g1_i1	50	A	T	228	0	Mono	Na	Na	GAAATGTAAAGAAACAAGAAAGTGTCTATGAACTCAGCAATTCCAGCCCAGTAAAAAGACCATGAAGACAACTCCCCTGGCTCGAACAGAGGAGCTGGTGGTGGCTCCTTGTAGTCCTTATCAGTTTGAGCTGAGGTCCCAATTGGCTGCCTTTCTGAATACTTGTTGGCACCAAGCTTCACATCTTCTTCCTTACCCTCCATTTTTAGTTTACTCTCTCTCTCTAAAAGATGTACTCTCTCTCTCTCTAGGTTTAGGCACAAAGGAGTGATGAGAAATGGAGGGTGGTTAAGTGGTTTTATAGTTGAGAAGTCATCATTTTAGCTTCAAAAAACAACTAGAGGTTTGGTA
TRINITY_DN100800_c1_g1_i4	463	G	A	228	0.0962595	0.10714	0.10325	1	CGATCTCATAATTTCCATAACTCACCCAAATAATCCGATCTTTAATCTGCAAGTCATAAAGATTTGTAGGTATATAACAACACTATGTGACTATCATTATGACCTAAGAGTAGAATACAGGATAAATTAGACAACTATAGCACTTGTGGCTCATGTAGCACTTACATCATGAAGAACCATTTCCATACCAGTGGATTCTTGTTGAGGTCTTGAACCATCCTTTTCAACAGATGTTGGGCCAGCTTCGGTCCCTCGCATGTTTTGGGTAACGGTTCGACCACCAGCGGGCATATCATGATCATGTCGCCCCTCGTAAGTTGTAATAACCACTTTGTCATCATGAGAAGAGCGTTCCACATGTTTTTTAGCAGAGCAACCAGCACTTGTACACCGGTAATA…
TRINITY_DN104896_c1_g3_i4	340	C	A	228	0.341079	0.64286	0.44416	0.02478	ACAAAGACTCCATCATTTTCCACCACAGTCGTTCTGGAATATTCGCCGTCCACCGCTCTTCGTCGCCGGCACCGGTGCCGCCACTGCAATTTGAAAAAGATCGAGTTTTTGACCTCTAGTCATCTATTATACACTATAGACGAGATCTGATCAACTAAAACTTCTTCGAACGTTTCCGAATTTTCGGAGAAAGCGTATATTGCAAGATGATGGTCGAAGATCTAGGAATTGAAGCTAAGGAGTCTGCTGTTCGCGAGGTTGCGAAGCTGTTACCGCTTCCTGAGCTTTTGCTATCCATTTCTTCAATCAAGGCGGATTACATTGCACGCCAACAGGCAACTGATGCACAACTTAGTACCATGGTTGCTGAACAGGTGGAACAAGCACAAGCTGGTCTAA…
TRINITY_DN89081_c0_g1_i1	323	T	C	228	0.0664981	0.07143	0.07013	1	GTAACAAAGGTGATATGGAGACAACAAACGGAACTCATGAGACCGCGGCACAAGTGGTGGAGAGAGACATGAAAACAATGGATGGCGGGGAGGATACAGCGGAGCAAAAGACCGCAATGAAGATATGGATAGCGGTGGATGAGAGCGAAGGGAGTTTCTATGCTCTTGAATGGGCTCTTGAACACCTCTTTGTCCACCATGACGCGGACAAGGAGTCCCCTTTTGCCATCACAGTTGTTCACGTGCAACCTCCTTTTCAACCAACTTACACCGCCCTCCCTGTTGGACCCGTTTTATTTGCAACATCTGGGATGAGGGAATCTGTGGTGAAAGCTGAGGAAGAAAGTGCTGCGAAAATCCTTGCTCGTGCTGCAGAATTATGCGACCAACATAAGATAA…
TRINITY_DN99436_c1_g1_i4	512	T	C	228	0.0962595	0.10714	0.10325	1	GTTGAAGATTCTACTCCATCTGAGGGTTTTACATCTGCAGCTTTTCATCCTGATGGTCTCATTCTTGGAACCGGCACCTCTGGGGCTATTGTTAAAATCTGGGATGTCAAGAGTCAGGTATAACAGGCAAACGGGCGGGTTCGGTCGGTCAGGGGTTTAAGTCAAAACTGGTAATATTTGGTACATGTTGAAACAAGTTGGTTGAGTTGACTTAAATTTCAATTCTATCCCAAAAGGTATTTTTATTGGTTTGCCGCAAATCTGATTAGAAACATAACCCAAATTAACCCAGTCACAAGTAAATTGATCATAATTGCTACCTCTACACACGAGTCATTAAATTTCTGTTCTATTTGCAGGCAAATGTTGCAAGGTTTGATGGACATGTTGGGGCAGTAA…
TRINITY_DN93227_c1_g1_i1	371	C	G	228	0.233378	0.32143	0.27468	1	GCACAACATTTACAACTTCAAAATCAAAACAACACTTGTAATCATCATCTTCTTCTTCTTCTTCTTCTAAGTAGGTTGGTCATTTGGACTGTTCTTGAAGCCTAGAAGGTGAGAGTTCATTTTCTGCAACTATATCTTCCTCATCTTTTACACCTTTTATGACCAAAAGAGCCAACAAAGGATAACTTATGGTAGTCAGCCCCCAATTCACAATCAACTGAGTCATGTATGGCACTTTATGTGTATCAACTTGCCATGCCACTGCTGCCCCAGCACTCTGTACCCCCTTGTAGAATCCAACATATCTGCTCAAAATGACAGAATCATCGGCCAAAGCACCAATAACCCAATAAATCATACTCTGAAACATCGCATCCAACACACCATAACCAAAATAAA…
TRINITY_DN96375_c2_g3_i10	456	C	A	228	0	Mono	Na	Na	CATTTACACCTTCCTTCACCACATCTCTCCGCAAACCATCGTCTTCCACCGTCTCATCCGTTTGCTTTGCAAGGCTTAGCAACAGCTCACAGTCGTCTGCCACTCCACCACCCAGCCTCATCCGTAATCAGCCTGTTTTTGCCGCCCCCACTCCTCTCATCACCCCCACTTGGAGAGAAGACATGGGAAGTGAATCATATGACGAGGCAATTGCTGCACTCAAGAAGCTTTTAAGTGAAAAGGAGGATTTGGCACCCGTAGCTGCTGCAAAAATCGACCAAATCACAGCCGAACTTAAAACACCCGATGCCAAACCAGCGTTTGACGCCGTCGAGAGGATCAAAACCGGGTTTGCCAAGTTCAAGACCGAGAAATACGTGACAAATCCAGCTTTGTATG…
TRINITY_DN102546_c2_g1_i1	2671	A	T	222	0.375	1	0.50909	0	TTCCTATATATACAAAGGGCCAAAAATTAAAAAAAAAAAAAAAAAAAAAACCCAGACACCGCGACCAAAATAGGTTTCCGTCAGATTGCTCACTCTCTCACCACCTCCTCCCCAAATCTTGAACCAAAAATCAACTCTCCTTTGCCCTGACTACACTACAGCGGTTCTAGGGCTCAAATCACCGTCGCAATCCGCCGATTACATCATCACAGGTTATCTGCTGCTGCTGTGTGTCCTCGTAGACCTTATTTTTGTGGAGGAGAGAGGAACATAGGGTTGGTGTTTTGATGCGTTGTTGCGGATTGATAACTAGGTTTTCTGGTTGGATTAGTATTCGATTATTATGGCTAACAACCATGGGGGTTCTGGATCCAAGTTTGTGTCTGTAAATTTGAATAA…
TRINITY_DN91669_c0_g3_i3	1391	T	C	228	0.233378	0.32143	0.27468	1	ATCTATAAACATATCTTGATGACGCCTTAAATAGCTCATGGCACCGAAATAGGCTGTTAAAAAGAAAGAATTACTTCTACCAAAGAACTTCTATTCAAGTTGTTTATGTACTTGACTAACCTTGCCCCTACTGTCATGGGGACAACATCTGGACCACAACACAAGGTACGTTGAATATGATAACAGCGCGCAACATTCACGACAAAACTACCTTTCATACCTCCAAATTCAATATGTTTCAATCAGTTGACCTTGACTTAAGAATTTCCGGGCCAAAAACAATTTATCTTAATTGACATGTAAAATATACATAACTCAATTATATGATATAATGTTAATGCCAGAATTGTCAATTACAACCACATTATTTCAGAGAATTACAAGAAAATTACTGAATAC…
TRINITY_DN95229_c5_g1_i5	303	A	C	228	0.0344667	0.03571	0.03571	1	CGAAGGATCCCACTATAACCTTTAACCATACCCTGAAATTGATCAACCAACTTTGTTGCTTTGCCAATACATACAATAAGCAAACCAGTTGCCATAGGATCAAGGGTCCCTGCATGCCCAACCTTTTTCACATTGACCAGGCGGCGCAACTTACCACAAACCGTAAACGAAGTCCATCCTTTAGGTTTGTTAACCAACAGAACAGCACCAGTTGGACCATCCCACTTAGGTGGAAGCCCCGAACTCCTACCCGAAACAAACGGTCCAGCGCTATCAACTTCATTCGGACCTTTCTTCAAACAATTAAAGAACTCCTCAATCTTCTTCTCAGTAACATCCATTTTCACATCTTTATCCTCCTTTTCATCATCAAAAAACACCATTCCCTTCTCATCTTTC…
TRINITY_DN97789_c2_g7_i1	350	C	A	222	0.374681	0.96429	0.50844	0	GCAACACGTACAGATGCTTTCCCTTTGGCCCTAACATTTGGTATCAGACCAAACGAGAACTCAAGCTTGTGGATAGCTTTGGCAATATGCCAAAGAGATGTTGTATCACCATCCGTAAGGCATTCCTGTTTTTATTATAACAAAATTACCAAATACCGAGACATGAAAATAAAATAAACTTCACTAAAATGTTAATACTAATTTTCACTAAAGGGTCTCATGGTCAGCAAATATAAGAAAAGAATTAATAATGTAAAGATATATACTTTACAAGATAAATCGAGTTCAAACGATAATATATCTTCGTCCAGTGGAATAGCATACAACGGGAACTCGCCAATAGTTAGTACATTATGAACTTTTTCCTCCTCAAGAAGTTTTTCACAGGCAACAGCGCGA…
TRINITY_DN93395_c1_g1_i3	261	A	C	228	0.358887	0.75	0.47727	0.00307	GAAACTCCCGCCTCACACCTCGGCTTTTGGGACCTAAACGCCTAGGAGCACCTCACGCTTTTAAAAACCAAGGTTGGATCTCATAAATTGGTATACCCCGAGTCTGTGATCACCACCAATGATCCGAATGCTAAAGATATGTTGGTCATCATCAAGGAGTTCCAACCTCTCTGTGCTCGTAGTAGCAGGAAGGCCAGACTTAACATCAACTTCTCTAAGACTACCAATCTCAAGATTTCCCTGAGCAACACACCTGCTCAAAAACGGCTTGTACTTTTGCGGTTGATCAAATCGCCTCACCAATGACCAAACTTGTGATTTCCTTCAACAAATG
TRINITY_DN85388_c0_g3_i1	268	C	T	228	0	Mono	Na	Na	TTTCAAATCAATCATATTCCATTGACCAACGTGTGGATTTACTTCTGAAGAACCATGGTACTGGAGAGGTGGAGGTGGAAGGATTCGTGCATCAATAGTTGTGAGTTGTTCTCTCACTCGCATGCCAAAATCTTTGCTGACCATATCGTCCGAATTGTACTTGTTACTCCGCATTGTTGTCAGTATGCTATCCTCCCTCTCCTTTGGGCGTTGGCACGTGGCCCTTAGCAAGTTAGTGACTTGCTTTTCATTGAGCTTCAGGGGATACCTTTGACAACCAGCAAGCCAACAAATCTCAGTTAGCAAATATGTTGGTT
TRINITY_DN106833_c1_g8_i4	657	T	C	228	0.292955	0.46429	0.36299	0.28502	GAGCGAAAAACAATAGATTTGGAGCAAGGATGGGACTTCATGCAGAAAGGTATTACAAAGTTGAAGAATATTCTAGAAGGCCTTCCCGAGCCACAATTTAGCTCAGAGGACTACATGATGCTCTACACAACCATCTACAACATGTGCACGCAGAAACCGCCACATGACTACTCTCAGCAGTTGTATGATAAATATCGTGAGTCTTTTGAAGAGTACATTACTTCAACGGTGTTACCTTCTTTAAGAGAGAAACATGATGAGTACATGCTCAGGGAGCTTGTGAATAGGTGGTCAAATCATAAAGTCATGGTTCGGTGGCTTTCTCGATTCTTCCACTATCTTGATCGTTACTTTATTGCCCGCCGATCTCTTCCTCCACTCAATGAAGTTGGACTTGCC…
TRINITY_DN85549_c0_g2_i4	559	C	T	228	0.0962595	0.10714	0.10325	1	TCCCACCGGTCGTAAAACCACCAGTCACACTCCCACCGATTGTAAAACCACCGGTCACACTCCCACCGGTCGTCAAACCACCCATCACTCTCCCTCCAATCGTCAAACCGCCAGTTACTCTTCCACCGGTCACACTCCCTCCCATTGTGAAACCACCAATCACCCTTCCACCGGTTGTTACACCACCAATTGTGAAACCACCAATTAAGGGGAAACCTTGTCCACCACCAAAGACTGCACCAGTTCCACCATCAGCAACATGCCCCATTGACACCCTAAAGCTGGGAGCTTGTGTGGACCTTCTAGGAGGGTTAGTCCACGTTGGATTAGGTGACCCTGCGGTTAACAAATGCTGTCCTGTGTTAGCTGGATTAGCAGAAGCAGAAGCTGCAGTTTGCT…
TRINITY_DN98038_c0_g1_i2	147	A	C	155	0.369846	0.85714	0.4987	7e-05	ATTAACTAATCACCACATATAATATTTACAAGCACAACTGTACTTGCATCAATATCTTTACCCCTTTCAGAAGCAGCGCGGCTAGTTGTCATTGGAACAACGTTCTTGTCTTGTTTCATTTTCCATCCATCAACTCCTTTCCAGGCAAGATTTCCTAATCCTGTGGATCCAAATTCTCTCACAGGATCCACAACTCTAATATTAGGGGATTGATGCACATATGCAGAATAAGGGAGAGAATGGGTGAGTCTTTCACCACCATGTGGAGGAGAGGATACCGAAAGGCGTTGAGGAGAAGCAGCAGATAACTCCCCAGTTTACCATGATTCAAGCAACACCCGTTTTGGAACCGTGGGTTGGTC
TRINITY_DN105861_c0_g1_i3	17	T	A	217	0	Mono	Na	Na	CTTGTAAAGCTTCCAGTATTGGCTTTCTTGTAGATATGCATTTCCCTCGCCAGATATACTCATTGCAATTTTCAATCCTTGCTTTAGCTTGACCTTCTCCATGGCTTCCACATATTGGTCAACATAGTTACCAACTTTCTCAGCTAATGCTTTTGTCAAGAGATGTGACTCTGCACCTGGAGCGTCAGGAACTATGGAATTGTATCCTGGATCTTTAGCAACAAAGCTCAATACATAGTTGATGAAATCGCCGAAAGTATTTAACAATTCGCTGTTAAGCTTTGCTTGCAAATCTGACCATGTAAATAATGTGTCGGATACCTCTGGTCTGTTGGTTAACAAACAATATCTCCATACTTCTACAGAAATGTTTGTATCCTTTGCATCATTTCCAAACAC…
TRINITY_DN95755_c1_g1_i4	867	A	G	228	0.14941	0.17857	0.16558	1	TGCCCTGGTATGTTTTCTATTTCTTGGCAATTTTTTCAAACAACCCCAACTCGGTATGCATACCATATAGTAACATCACATAAAACTAGAAAGGATCAAAGAACAACTCAAATTCTATTGTACATTATAATGAACAGGTTCCATATAATGTAATCTCTATCTCTCTCTCAACTAGTCAGCAACTCCAGTAACTCAGCTTTTTTCAGCTTAGATAACCCCTTTATGCCTCTAGATTTAGCCACTTCTCTCAACTCAACCAACTTCATGCTGCTTAGATCCTTATCTTCAATCACATTTGCTTCTTCTGAATCATCTATCTCATCAGCAATCTCTTCAATATCATCATCATCTGAACTTTCATCAAACCCAACAAAGGTTTCGCTTTCAACTACTGGTTCA…
TRINITY_DN99732_c2_g6_i3	110	C	T	228	0.250334	0.35714	0.2987	0.55325	TCCCAACACAAAGCCACCCACGAATAAACTGGCACCACTTAGTCTATCATCATTTGCCCCAGCTCTGACAGTAAGTGATCTCCTGTGCTTTGCTAGTTTAGTTGTTCCACTGTGGCCAATAAACAGATTGGTAGAGCCGATGCATTGATATAAGTGACTCTATGTGTATGGTCAGGAAATCCAGCAGGAGCAGTTACTGTTGATGCTCCGTCTAACAACAGCTCCAGCACCTTCTTGTTGAGTTCTGGCAAGGAACTTTCTAACGA
TRINITY_DN105275_c1_g3_i1	1008	C	T	228	0	Mono	Na	Na	TTTTTTTTGAATCATGAATCTCACACCATGCTGGCAATAACCAGCCACATTATCATTGAAAGTAGTTTGAATAATGTAATTTTGTTACATATATATACTCATACAATTGGGATTCTCACAAATCTATTTAACCTATACGGGTTTCGAACAAGGGTCGTTATTTAACTTCAATGATACAACAATGCAAACTCAAATCTCATCAACCAATTCAAGAGTGTAAAAACTATGCACCAACATCTCTTTCAATATTTCAACTTACTGCACATAACAAGGAGGGGCTCTGCACCAACTTTCATCCATTCCACAATTACCCTTGGTGTTCAAAAAGAATATCCGAGGAAACAACATTACTGCGATCTAGCCTTTCTGCATGCATGGAATCAGAATCTGTAGATGCAG…
TRINITY_DN107332_c2_g1_i3	628	T	C	228	0.363257	0.78571	0.48571	0.00084	TGCAGATTTCTTTGGTGGCGTTGATGCTGTTGTGAAGTATGTGTTGGAGGGCCATGATAGAGGAGTTAATTGGGCATCATTTCATCCCACTCTTCCTCTAATTGTTTCAGGAGCTGATGACCGCCAAGTGAAGATCTGGCGAATGAATGATACAAAAGCATGGGAAGTAGACACATTGAGAGGTCACATGAATAATGTATCATCTGTTCTTTTCCATGCAAGACAAGACATAATAGTATCTAATTCGGAGGATAAAAGCATACGTGTTTGGGATGCTACTAAAAGAACTGGCCTTCAAACATTTCGCCGTGAGCATGACAGATTCTGGATACTTGGGTGTCATCCCGAGATGAACCTGTTGGCGGCTGGCCATGACAGTGGTATGATTGTTTTCAAGTT…
TRINITY_DN93941_c0_g5_i1	985	A	G	228	0.17302	0.21429	0.19481	1	AGGGAATACTCACTCGGTATTTAGAACATTGCCAAACGCGATTTTTAAAAAAAAAGTAGGTTTGATCCGATGTTTGTTTTAGTCACGCATTCCTATAGACGAGTGGCCACCCACTCGTTGAGTCATTTGTCTCTATTCAATTGAATAGCGTAACCAGTCAAACCATATCAACTGCTTTGACTCCTACTTTCCTTATAATCCTCCCTCATTTCTCTCTTCAATCTCCATTCAACCATCAAAATGGCACTTGATCTCGTCGGAATACAAACCGTCCAACACCTTAATCGCATGTTCCAGCTAACCAATCACGACTTCGCCGTCTCCTCCACCTTTAAACAAGCAGTATCCGCCTTGAACCGTACCGGCCACGCTCGCTTCCGCCGCGGACCTTCACCGTCC…
TRINITY_DN84806_c1_g4_i4	358	T	C	228	0.0344667	0.03571	0.03571	1	GCTCAGGCCAAGTTCCAGCAAGAAAAACCATGGGTTAACGACCCTCACTACTTCAAACGAGTCAAAATCTATGCCCTAGCCTTGCTCAAGATGTCATTCATCTCGCTCTGATACCATGATATAACTTAAAGTCATTAGCTTTCTCTTATTGATAATGTCTCCTATATATACTAAACTGGTTTCATCGAAGTCATGGGCCTTATGCAAGGGAAGACCGACAGAGGTGCGATTATTGTTATGGATGCTTTCGCCTTGCCAAACCCCCCATTCTTCCAAATCTGTCGCCATATTCTACTAAGACTAGTCCGCTCAGCCCAAGTTCCAGCAAGAAAAACCATGGGTTAACGACCCTCACTATTTCAAACGAGTCAAAATCTCTGCCCTAGCCTTGCTCAAGAT…
TRINITY_DN89458_c0_g5_i3	447	C	T	228	0	Mono	Na	Na	GTTAATTCAGAAACTCAAAGAAGGTTAATATCTTTACTGTATTTTTATTGTTTGATTGAATTATCTGATCAATTTGTTTCTTTCTATTTCCTGATAATTGTCAGATATATTGTGAAAGATATGCTTGGGCAGGGGACGTTTGGGCAAGTTGCTAAATGTTGGGTTGCAGAACTTGACCGTTTTGTTGCTGTTAAAATCATCAAAAACCAACCTGCATACTATCAACAGGCGTTGGTTGAAGTTTCCATATTGACAACCTTAAACAAAAAGTTTGATCCTGAGGACAAAAATCATATTGTTCGAATTTATGATTACTTTGTACATCAACGGCATTTGTGCATTGCTTTTGAAATGCTCGATGGAAATTTGTATGAGCTTATAAAGCTAAATAAGTTCCAT…
TRINITY_DN90435_c1_g4_i1	105	A	T	228	0.0962595	0.10714	0.10325	1	GATAGGAAGGCGAAGGGCCGTGCTGCTGATAAATCGAAGGGGAAGTTTACTGAGGATGATGTTGCTGCTGGTGCTTCTCTTCAAGAGATCGATTAGGTTTTTGTATCCTAATAAGTTTATTTTTGATATGTTATGCTATATTCAGGATTGCATTTGGTAATTTTGTTCTTGATGCTATGGTTTTGTTATGAATCAATTATGTCATTCACTGCATTAAAAATTGTTACATATAAGGAGC
TRINITY_DN98068_c0_g3_i10	397	T	C	228	0.214914	0.28571	0.24935	1	TGTGGAACTCATTTTAAAATTTTACTAAAAACAAACATTTCGAGTAAAAAAAAGAAGAGTGAATGAGCATAAAACTGATGTGGCACTGAAGTATTAGGAGGGAAGGGGCAAGTATACCCAACCCAGTTAAACACCATTCATAACACACGACAAAGTACATTAGTTAACAAACAAACATCAAACAAGGTACAACAAGTAAAAGGCGGTGTACAAGTCACAATGCATAAACAAACATCGAGATCCTTCTCGATTTACACAATATCAGATCCTATACTTCTACTTGAAGAAACTTCCAGCAGCCTTAAAAGCATCCTCGGCTCCAAACCCACTTCCAGATTCTTCTTTTTTCTCCTCCGCAGGAGGCGGCGCGTCAGCCTTTTTCTCCTCTGCAGGCGGTGG…
TRINITY_DN107500_c8_g8_i2	195	A	C	228	0	Mono	Na	Na	CTACTTGTGGGAACACCCAAAAAAAGCCATGCTAACCCATTAAACTTATAGTCTTCATGATTCTCAAAGAACATTTTCCAAAGAAATGAGCGGAATGGAGCAATACCGGTTCCTGTTGCAAGCATTATAATAGTAGCATTAGGATCCTTTGGCATGAGCATTTCTTTTCCTACTGGACCAGTTATTTGCACCTCAGCTCCAGG
TRINITY_DN100044_c3_g4_i3	748	G	A	228	0.0344667	0.03571	0.03571	1	CGATGAGCACATTTTATTTTACTTTTTGTAATGCAAACTTCTTAATTCTTTATGAGAGTGGGATTTACCCATGACCTCGCTAAACCTTTGTTTAAGAGTTTTTGGCTCTACCATCGGATCACCACCCCGATAGTTGCCGATAAACGCATACTTTGAATATTCGTTCCTACTTGTTCGTGTTCAACGGAATCATGTCTCTTCTTAACTTATAAATATGGATGGAAACACACATCAGCAAAAAATTGGCGCCTTAGCGACCCCAGGAAGACCACTGCAAGAACCATAACATAATAAAATAGAAATTGTGCCGAAGGAAACCATAGTCCAGATGTTGAATATGATGTAACGCTAGGCGGAACCCGCTCCAGATGATGGGTCCCACCCAGGAGGTTTGATATT…
TRINITY_DN102115_c1_g2_i2	289	G	A	228	0	Mono	Na	Na	ATCTAGGTTTGTTATATCAAATATAAAGGATGGTCTTATAAAACATCGCACCCAATATATTTATTTAGTTACGCTTAATTTGTTTGGTGCTCGATCAAAAGCCACCGAACATACATGGACTATGATTAAAATGCGAATGCACGCTTATGTAGTTCCGCCTAAACAAACATGTAGCAACCCCTATTCATGAAAAAACCTAGGTACATTTACAGTAGCATCTTCTTTCAAACATGTATGGCCCATGATCTCCGCAACTCAAGCTTCACTCCCTTCTGGCAATGTTATCAAGCGGTCTTCTTGATCAAACACTAGTGCGGTTTGACAATTTGTGCATTTGACATTGTTGATAGAACCACCACTGGAAACTGACAATATGGTTCCGAAAAATGAAGTATTTTC…
TRINITY_DN107005_c2_g4_i2	159	C	G	228	0	Mono	Na	Na	CCCGGTTGACCTGCTACCACCACCATCACCCACCTGCTACCGCCACCAACAAGCACCACACCGGACGCCGCCACCACCGCCACCAAATTTCAAAACCACCCAATCCCCTCCATTTCTTCCCATCCCAGATTCACAACCATGTTCTCTGCTTCCACCAACTTACTCTGCTCCCCCAATTTCACTTTCACAAAAAACCCTAATCTCCAACCCCCATTTTCACCCAAAATTCATCACCACAAAACCCTAATTCGATGCGCCAGAACAAGGTCTAAACGAACCGGTAAGTCCAGGTACCCATCGGAGAAACGGAAGCTGAAATCAATCCAGCAAACCCAACCCCAAATTGACAAATTCAAAGGGTTTTGGAGGCTTTTCAAACTTGGTGTTTCTGTTGATAGA…
TRINITY_DN97955_c1_g3_i2	536	G	A	228	0.347838	0.67857	0.45649	0.01035	TGTCATTCATATCAAAAATAAATATTTTAATAATAAAAATTGAGTCCAAGCTCGGAGAAACAAACATTTTTTTCCTGAAGTTGTGGGGTCGGTCTTTGTTCGAATTAGAAAGTTTAGCAGTCGTCGGCCGTTTGGGAGGTCATCTTTCTTACTAGGATCCTTCTATCTTCTTCAAGGTTAGTGTCGGTAAAAACCGTAACTAGCTTCTTGCTGGTCTTCTAAGTCCGAGGCAGCCTATGTGAAACTTGTTCAATCGATTGTACCAGCGAGTGGAAACATAATCAGTAAAAGGAGGTGAAGATGACACTTCTCTAGCCAACCCAAAATCAGCAATTTTAACTGTATTATCAGTCACCAGCAAATTCTCAGGTTTTAGGTCCCGATGAAAATATTCACTTT…
TRINITY_DN97961_c3_g2_i4	348	G	A	228	0.0664981	0.07143	0.07013	1	AAAGAAGGTGAACATGCCTAGTCGTGCTTGGACGATGACAACATCACTGGTTACGAGTTGTCGTCGCTCGTCCAAGACATGACGAAACTAGTGTTGCAAATCATAAGTCCACAACAAAAGCTACCCACTTTCTCTAAGTGGTCTCAAGTAGCAGTGTTGGTGAAAGAAACCCAAAACCCACTTTCTAAGAATGGGAAGTCTACTAATCCATAATTACCACTTTTATAATTACAACCAAACTCCTCATCGTTGCTTTTCAGATTTCCGTCACAAACACCTACCACCATTACCAATCAACCAACTACGCAGCTGCAATCGAACAGAAACCAAGATGTCTGCCGCCGGCGGCGCCATTTCATCCCGTCCGGAGCAAAATCCAGGAATACGTCAGCAGAAAAT…
TRINITY_DN104853_c1_g1_i8	493	C	A	228	0.0962595	0.10714	0.10325	1	GGATTTGGAGAAGCATCACCAGAAACCAAAGCAGCAAAAAATCTTCACAATTTCTTTACATATGTTGCAGTCAGGGTTATCCTTGCACAGCTTCAGGTGTGCTCCTCTTCCTCCTAGGAATTTTCATACTCGGTTGACTTTTTATGGTCAAACAAGTAACCTTCACGAAACGAATTTCGTTATGAATTTATTTAGTTTTAGAGGTAACAAAAATGGTTTTATCTAGTTACATAAAAACTAGTGCTGTTACTGTTTTTCAAATGTTTTAAAAGAATGACTATATTTTGAATATTTGAAAATGCAACATTTGGTTTGACATATAGTTTGACAGAACAGGACTACAATCCTGAGGCCCATCAGGAGTTGATGGAATTTGTTGATAGACACTCTTTGAACGAT…
TRINITY_DN107418_c4_g2_i1	497	G	A	222	0.375	1	0.50909	0	CACCGTCGGTGCCTTTGCCATTGCCGCGGATGGAAGAAGAGGGGAGATGTGGGGTGGGTGGGATGTTGACAAAAGAAGAGGTGGAGAAGGAGTCTCCGGCGGCAAGGTTAAATGGTGGAAATAATAATACCGAAACCGTGATTACGACAGCTGCATCAACGACAGCGACCGATCTGAAATCTGGTAATTTGGAGAGCCAAATCCAGGAGGAAAAATTTGAAATAGATCTGATGGCTCCACCTCCTCAACTAAAGACATCTCAAGAAAGTGATGGCAATATTCATCTTTCTAATCACATGCCTTCGTCGGAAGCTATGAAAACTATAGAGCCTGTGATTTTGACTGAGGAGCAGAAAAAGTCGAAGGCAGTGAGTATTCAAGAAACCGGAGAATCATCAA…
TRINITY_DN106100_c1_g4_i1	24	A	T	228	0	Mono	Na	Na	GGAAAGCCAGGGTTGGATGTTGGACAACTGCCCCGCCGGAAAACGGCGGCGGCGGGTCGACCCAGGCACGAACCGGAGGTGTGTTACTGGACTGAAGGGGTCCCCTCTGAGGAATGTAATTAAACAATTGGTTGTTTGTTGGTTGACCGAACAACGGCTGCAGAAACGGCGTCGTTTGTGTCGGCGGTGAATTAAACACGAATCCACTAAACCCACTGGAATCCGGCCAATTGGAGCCGTCAAAGTAGATATTATTAGTATGATTACCTTGGTGGTGGGGAATCGGATCTTGAAATGATTGGAGAGAAAGCTTCAGATCTTGATTCTGGAGATTATGGCTTAGCTCCGATGGTGGAAAATTGTGTGGAAATTGCATACCGGAAGAGTTATTACTCCCCG…
TRINITY_DN97789_c2_g7_i11	108	C	G	222	0.375	1	0.50909	0	TGAGTACACATAGGAGTAACCATATCCAACTCTCTGTCCAGAATGATAAGGGTGTTTATCTCAGGGACACCCATATCAGTTGAACTGACAGGTTCTTCAGCTTGCATCCGGTTAAGCATGTCAGCAACACGTACAGATGCTTTCCCTTTGGCCCTAACATTTGGTATCAGACCAAACGAGAACTCAAGCTTGTGGATAGCTTTGGCAATATGCCAAAGAGATGTTGTATCACCATCCGTAAGGCATTCTTTACAAGATAAATCGAGTTCAAACGATAATATATCTTCGTCCAGTGGAATAGCATACAACGGGAACTCGCCAATAGTTAGTACATTATGAACTTTTTCCTCCTCAAGAAGTTTTTCACAGGCAACAGCGCGACGAGGAACAAAATAGAGA…
TRINITY_DN99111_c2_g1_i4	599	G	T	228	0	Mono	Na	Na	AGTGAAAAGTCAATGTGTTTCTGTGAGTCAACTCTCACCATGAAAGATGGCACATTCACCACCTGCCTTCCAACCCTAAACAACAATCAAGAGAGTGACATACAATTTAAATAACAAGAATCCCATTTAGACATGTCAACCATAAACAACTGAAAGGATTGTAAACAAAAGATCAAATTATACCTAATGTGTCTCTGCTTGATTAGAACTCTAGCATGGTGGATAGACTTGGCCATACCAGTCTTGAAAACAAGGGTCTGAAGCCGGCGTTCAAGAAAGTTCTCAACAGTAAGTGCCAGCACATAATCGAGCTTGTTCTGACTCTCGTCCAACAGACCGTACCTGTTCATTCTCCTCATAAGAGCTTCACCCTCAAAGATACGACGTGGGTCCTTCTCC…
TRINITY_DN104064_c2_g2_i2	931	G	A	228	0.0962595	0.10714	0.10325	1	CCCATAAATCTTTACTTCAAAACACAAAAAAATTCAGAGCATTATTGCAGAAGAAACAAAACAAGCATTTTAATCATTCTCAAAGTATCCATAATAACTAGTGTACAAATACAACAATGACAAAAATCCAAGAGGCATTACTCTTGGATGTGAAATGACAACACGCGTGCGTGCTTATATACAACCAACCGAGCTGATAACCAGCTCGTGTAATCAGATAGTTTATGAAACATGATACATTTTATGGTAGTGTACTTATTTTAGACCAAAATGAGAGGGTAAAAATAGATAGTTCAAACATGAAAATCCAATGGTAATGAGAAATATTACCTACGAATTGGCGGTAGAAGCGACTTCAGGATGATAATGAAGCATCTCTTTCCACATCATTTCTCTTAT…
TRINITY_DN100272_c2_g1_i4	1116	G	A	222	0.375	1	0.50909	0	GTTGCCCACATCTCACCCTCCCCATACCCTACTCTGAGTAAGATTTTACTGGATATGTTTGTTTGTTTGTTTTATGTGGATTTTTACTTATGGGTTTCTCTGTTGTCTTTAATCTTACTAACACTGTTCTTAAACTCCAGACTCCAGATCTGATGTTGGCTGCACGCATGATTATTTAGGTTTCTGTTTATGATTTTTGATGTTTTAGAGTTAATTTACCAAATGCAGGATATCCAGAAGGCTGATACATGATTTAATAGGTTTCCGTTTATGACTTGGATATTACGATACATGAGGTAGAAACTGAAACTTTAATGTTCACTTGATAAGGCTGGAATTTGCATTTGAATGAGTGACTTCTAATTTAATAAAAAAAACATACTGTAATCGAGTGTTGAT…
TRINITY_DN102546_c2_g1_i1	1587	T	A	222	0.375	1	0.50909	0	TTCCTATATATACAAAGGGCCAAAAATTAAAAAAAAAAAAAAAAAAAAAACCCAGACACCGCGACCAAAATAGGTTTCCGTCAGATTGCTCACTCTCTCACCACCTCCTCCCCAAATCTTGAACCAAAAATCAACTCTCCTTTGCCCTGACTACACTACAGCGGTTCTAGGGCTCAAATCACCGTCGCAATCCGCCGATTACATCATCACAGGTTATCTGCTGCTGCTGTGTGTCCTCGTAGACCTTATTTTTGTGGAGGAGAGAGGAACATAGGGTTGGTGTTTTGATGCGTTGTTGCGGATTGATAACTAGGTTTTCTGGTTGGATTAGTATTCGATTATTATGGCTAACAACCATGGGGGTTCTGGATCCAAGTTTGTGTCTGTAAATTTGAATAA…
TRINITY_DN104767_c3_g1_i5	75	A	G	228	0.0344667	0.03571	0.03571	1	GGGAAACCTGTGACATTCACTGCCGCATCTATTGCACCAGAGGTTCAGGATGTCATCCCATCTGGGCTTGCTAGAGAGACTCCATTTTTGCAACATCCAATTTTTAACATGTATCATACTGAGCATGAGCTACTAAGATACATCAGCAAATTGCAATCAAAGGACCTCTCATTATGCCACAGTATGATTCCCCTGGGATCATGTACCATGAAGCTTAATGCAACTACAGAAATGATGCCTGTGACATGGCCTGCTTTCACAGATATTCATCCGTTTGCTCCTGTCGAACAGGCACAGGGTTATCAGGTAACCCTAATTTTCTTTTGGTTAACATGAATTAGAATTTCAAATTATGTACTGTAATCTTTTTTTTTTTTTGCAGGAAATGTTCAAGAACTT…
TRINITY_DN104042_c0_g2_i12	2662	G	A	222	0.375	1	0.50909	0	ACCGAAGTTTCCGACCCTTTTCCAAGAAAAAACTAGTCAATTCACCGGCTATATATCCCCTTGGTTCGTCTTTAAACCGCACTTTTAGTTGAAACTGAGTATTATTTATCAGAACTGATTGATCGCAGAATTGTACCGAATGGGAGGGTGTTTTTCGGACGTAAGCGGAGGAAAAGCGGCTGTAGGAGGGGGAGATGGTGGTGGTGGTGGTGGCCATAACCTACAATATCTAAGGGGATCGAGTACCACCGTTGTTACTTCTTCTTCCAGTTCGGCTCCAGATGATGCTGTCGATTTCTTCTATCGCTCCAAAGGCCTTTATCCACTCTACACTCGAATTGAGTTATCTTTATCAGCTTCAAAATTACGTGATCTTGACATCATGTCAAAGAGCGACCC…
TRINITY_DN103521_c0_g5_i5	646	T	C	222	0.375	1	0.50909	0	AGTTAGCATACTTAAAACCCACCGACCTCGCTAAAGCCCCAGATAGTTGCAAAATAGCCATATGAGGCTTCCAAAAGAAAAAAACCCTACATCACAAATTACCGATCACAACTTTCATGTCTTCTTCTTCTCTTTCATCGTGACGGCAAGCATACGAGTACCAGACCAGCAAGTTTCTGGCCTTCATCTGATCGACCATTGCAACCCCTTCACCTTATTTGTATACACACAAACATACCTCTCGATTTCGCTCCTGGTTTCCTACTGCCGATAGGTTTTCAAGCAACAAAGAACCCGAGTCTTCAAGGATAGCACCAATCTCTCACGGAGGAAATCGTTTATTCGAATAATTAACAAGTTTAAAGAGAGTTTTTGTTGTTTATTCATGATTAAAAATTC…
TRINITY_DN105320_c1_g1_i1	251	A	G	228	0.358887	0.75	0.47727	0.00291	CAACAATCTGATAGCGCTCTTTTGGGTGGAGAGACTGCAGAGATGCCAGATTTTTATGCCAATGGAGAATATGATCTTAGTGGTTTTGCAGTTGGGATTGTGAAAAAAGATTCAGTTATAAATGGAAAAAACATTTCGGTTGGGGATGTTCTTATTGGCCTGCCATCAAGTGGAGTTCACTCAAATGGTTTCTCTCTTGTTCGAAGAGTGTTAGCTAAAAGTGGACTTTCATTGAAGGACAAACTTCCTGATGAATCCATTACATTAGGTGAAGCTTTAATGGCGCCAACTGTAATATATGTCAAACAGGTGCTCCATATTATCAGCAAGGGAGGAATAAAAGGAATAGCCCACAT
TRINITY_DN100814_c0_g1_i6	920	T	A	228	0	Mono	Na	Na	CAAATTTGATATGGCGTTGACGTAAAAAGATAAGTAAGGGTGAGTGAAGATATCATTTGTTGCAACTATTGAAGGAAAAGAGTGGAAAAGGAACTGGCCTGAATTTAACGGGTAAAGATATAATCCCACCAACACCTGCCATTCAAATACAATCTTCAAATCCAATCAAAACACCAATGAAAATCTCTTAAAACAATAACCACATAAACGGCCGGTTAGCCGGGAAATGAGAAGCACCACCACTCTTACCATAATCGCCTCCTCTGTCTCCACTCCTCCCCCGCCACTTCCCAAGCACACACGCACTACTACTAACCCTAAACAACCAAAACACCAATCAAAACCCCCACCGTCTTCATCCACCAAGTCTCACCGTCCTCCTCTCTTTTCTACTTTCAA…
TRINITY_DN93118_c2_g11_i3	574	C	T	228	0	Mono	Na	Na	TGTTGTTGTTGTTGTTGTTGTTGTTGTTGTTGTTGCTGCTGCTGTTGTTGGTGTTGTTGTTGTTGTTGTTGTTATTATTATTGTTATTTTTTAATCACATTCAGTGTTTTACAAATGAATTGAAGTATGGAATTACTATGCATGCTTATTTGAAGTTGCTTTTTCTTTATTCTAGCTAGAAATGGTCAGTGAGTTTTTGATCAATAAAATTGTATTTAGAACACTAATATTTAATTCAACCCATCACTGAAAGTGTTTTGGATAAAGTGGTTAGTTACGAATTCTAAAGAAATGGCCAAACTTTTAATAGTGTACTGGTTAGCTATATAAACCGAGTAGTGTTAATCAAATTTTTTAGTCCATTTTCTTGATTAAAAGTAAATTATGAATGTGTTGAAA…
TRINITY_DN57008_c0_g1_i1	204	T	G	228	0	Mono	Na	Na	CGACACACAATCATGCATGGACCCAAATGTGATGGAGGCTAAGGTGGTGGTGAGCTCATGTGGTCATGATGGGCCGATGGGAGCCACAGGAGTGAAGCGGCTGAGAAGCGTTGGGATGATCGAAAGCGTTCCTGGGATGAAAGCTCTTGACATGAACACTGCGGAAGATGCGATTGTGAGGCTGACAAGAGAGATTGTTCCTGTTATGATTGTCACCGGGATGGAAGTTGCT
TRINITY_DN93915_c1_g2_i5	1447	G	A	228	0.26586	0.39286	0.32143	0.54929	CTACTCTCAATTGGTTAAAGTGTATGCAGAGTGCACTCATTTTACCATAAAAAGCTAAAAAAAGTATGTATATATTCTTTCCCCCCATATCTGTCAATCATCGGAATCTCCGGCTAATCAATCACTGTTGAAGAAATAGGAGATAGATTCGTAGATAGATTGATAGAGTGAGATAGATACATACATACATACGCTGTGTGATTGTTACGATCGAATTGGTTTCCGATCAGTTATCCGATTTCAATCAGAGATTCCTGTGATTGAATTAGGTTTTAGGTTATTTACATTAGTTTTCAGTTAACCGAGTTATCGTGTAGAAGAAGAAACACTAATTCGAGTTGATTATGGATTCAGAAGATGATATGCATGACGCAAACGACGCAGAGTCTGTTGATGATG…
TRINITY_DN95076_c1_g2_i2	153	T	C	228	0.233378	0.32143	0.27468	1	GATTAATCTTCTTTTTCAGAGGAATTGAAGGTGATTTAAGTGATTCTAAATCAGTGTCTGCGAATCTATTAGTCGGGTTTAAAGATGGTGAAGAATTTGATCGGCATTGTGAAGTATCGCTAGACCAACCATACTGTTTGGTTCGTCCTCCATGGGACTATAGAACGCCCTTGAGTTGGCCGGTTGGTAGAGATGTGATATGGAATGCAAATGTGAAGATATCCAAGGATCAGTTTCTTTCTTCTGGAAGCATGACAAAAAGGTTAATGCTGCTGGAAGAGAACCAAATTTCTTTCCACTCAGATGACGAGTTGATCTTTGATGGTGTCAAAGATCATTCGCACCAAGTTGCAGAGATGATAGGATTAGGGAGTGATGATGCAGAATTTTGGCAAGCCG…
TRINITY_DN98696_c1_g1_i5	1911	A	G	228	0.0962595	0.10714	0.10325	1	TATAATTAGACAGTCTTGCTCTATATTACAACCCTCTCTTGTATTGATACAATTATTGAATACAACCACAGTCTATTTCCATAAAATCAAAACCATGTCCCTTAGACCCAAGATCCTATTGTGTAGGTCTCATTTGGGTCATACTCAAAATTCAAATAACTTCTACTCTCACAGAAAGAAAAACACAGAACACAATCTTATTCCAGTTGACGCTTGATGATCTTACTGGCTTTTGCCATTTTGCTGGGAAGCAGCAAAATTACGAATGACCTCGATTGCTAGTTGATGAGCACTCTTATTCTCGATCCTTGCAAGGGCATCTACAGCTTCATATGTTTCCTGGTCGGTAAAAAGCTTCAAGTAGTATCGCGATGATGATTTTGGTACCCCCTCCCACTT…
TRINITY_DN106543_c0_g9_i1	610	C	T	228	0.194824	0.25	0.22273	1	GTTCAAACTCGAACGGGTCAAATCATATAAGTGGGAATGAAAATTAGCCAAAAGAACAAGTCAAAAGGATTGAAAATCACAAAGTCTGTTTCTGTGCATACAGCCTCCTAAGAGGGCTTTCTTCAAAAAGTTCAACTGTCATTATCAATTGCTTTTGTAATCATGATTACTGCATTGACCATCTATAATATATTTTAAAAATGGATAAAATAAGTGTTGGTAGAACTTAATTTCTGTATTCATGATAAACACATTAATTATCTACAGAAAGAGCATTTTTTCACAAAGAAAAAAAGAAGTGTTTGCAGGTCAACACCACCTGACCAGACCCATATTGCCACCATTAGAAAAAAAACCTTACTTCTCAATGTATATGTGCTTCAGTTTTCCATACTTTGA…
TRINITY_DN102171_c0_g2_i1	242	A	G	228	0.0664981	0.07143	0.07013	1	TTGATTTTGGTTGGAATTGAGAGATGGAACGTGATTTCATGGGATTGAATTCGAAGGATTCGGCGGTGGTGGTGGTGAAGGAAGAAGAAGTTGAAGGATGCAAGGAATCAGTGTTCTCAAAGAGCTCTGCAGTCAACTGGCCTCTGTCAGGTGTAGATGGTTATGAAGGGGCTAAAAACCGTCAGACTGGTGAAGTTCAGAGTCCATTTTCTGTGCAAGCTATCAATGATGCTAAGCAAGCAGTTCCTATTTCTGTGAGCCACCCTTTCTATAGGGCTCAGTTTGGTGCTGCACCCGTTAAGCAGCTTGGAGTTTCGGTTCCACCTATTGGTTCCTTTCTCGCTGGAACCACTGACCCATGGTTTAATTCGAAGACTTCTTGTGCTCCTGGTCAGCTAA…
TRINITY_DN84822_c0_g3_i2	261	A	T	228	0.0344667	0.03571	0.03571	1	GAAAGTTCGATACCTTAACTTAAAAATTTTAAAGTTGTGTACTTTAGATAAGAATATGTGATAAGTATAGTACCTTTTCCCTTCCATAAACTATGTACAAATGGTTATGTGGTTCTCAGTGTTCTCTAATCTCTATTGGTTCAGTATTGAATGTGCCACTATATATTTAAACATACCGAGAATTTATATGGCTGTTTCTTTTGCAGTGCCTTCTTCCAATGGTATTGCTCGAATAGCATCGCATGATCATGCCAATTGTGACGATTGGAGAGTTGCCAAATGTAGGGATGTGACCAAGTGATAGCGGAGAAAGCAATTGAGCCGATCCATATGCTCAGAAACTTCTCTTGACCCGAATGTGGAACCCCTGGGTCTCCTCTGTACGCGTTCCCAAAGTAT…
TRINITY_DN91051_c0_g5_i1	230	T	C	228	0.14941	0.17857	0.16558	1	CAAGCCCTAATTTACATGTGCCCTAATTTACACCGCCGCCAGGCCGTTATTTTCTTGGGCTTATATCAAGCCCTAATTTACATCCCACCTGGGTTCTTGCCTCCCTCGTTCCTTCGCCATTCTGAAAATTTGCAAGCAGCTGCAGCCGCTAATACGCCACCAGGTAGTGAAAAATGGAGTCACAGATCAAGCACGCAGTGGTGGTGAAAGTGATGGGGAGAACTGGATCTAGAGGGCAGGTGACGCAAGTTAGGGTTAAGTTTTTGGATGACCAGAACCGTTTCATCATGAGGAACGTCAAGGGACCTGTCAGAGAAGGTGATGTTCTTACTCTGCTTGAGTCTGAAAGGGAGGCCAGAAGGTTGCGTTGATTTTGATTGTTTTCTGTTTAAGCCTCTT…
TRINITY_DN92116_c1_g8_i3	478	G	A	228	0.233378	0.32143	0.27468	1	ACTACACCCCTTTTTCTTTCTTCCCCCAACAACACCACGTCATCAACTTTTTCTTAAAACGCACGCTCTCTCGCCCTTCTTGCCCCGACACTACATATAGCCTTACAAAACACCCTAATTCATAAATATGACAAGAGGGTCACGTCAATGTCGTTTCAGTCCTTTAATGCCAACCGTCCGATTACTTTGTCAATCGTATCCAAGTTACATCAAACCGTCCAGCAATATTCGTACACAATGCGCCCTGCGTATCTTAGCATCATCCCTTACGCACTTTGAAATTAAATAGCGGGCGGAGGAGAAACGGAAGTGGTTTAGGGTTTTTGATTCTTCAAGCTTTTGTCGGTGCTGTAGAGAGAGGAAGAAGATGGCGAATCCACGGTGTTATATGGACATAAG…
TRINITY_DN99872_c1_g4_i5	998	C	T	228	0.0962595	0.10714	0.10325	1	CTAAAGAATACCTCACAGGGAATGATTGAATAATTATTCAAGTATTCAACATGATCATCTCGAGGGTATCATTTCATCTAATTTCAATATTGTAAGATGTAATCCCAAACCTAGCCTTTCAATGCCACATTCTTGTTTGCATTATTGTAAACAAAATATATATCTTTTGACCAATGTAAAATAATAGCAAGAGTACAGATCCAAGCTGACCTTTTGAAGTGCATCATTAGAATAGGATGTTTTAAAAGAACCTTGGCTGAGAGAAGAGGATGTCCCAACCATAGATGGAGCTTGTGTCGAGTGCTCGAATGTTGACTTCAATGTGGGTGAATTCTTTTGACCCCTTTAATTTTGGACATGGTCAAAAGGTTCATGGTAAGCATTTGTAGCACCTTGTTC…
TRINITY_DN101799_c1_g7_i1	1150	C	A	228	0.0664981	0.07143	0.07013	1	GTTACATTAATCTACATGTAGCAACCAACAACCCAAGATGGAACCTGGTGAGCTCATGGGTCAAACGGCTTTCGGTTGAGTTTGTTCAAAGTCAAAAACCTCAAACATGAGCCGTCTAACATCAGGCTTGCCATAGACGGTGTAGGAAAGTCCATGAATGGCTTGTTGGACCGAGGTGGTTGCTGGGTTCCTAAGCCTACGGTTGTGCTCGTATGAATCTTGTACTTCCTCGCTATAAATAATGAACCGGTGAAGGTGTTTTTCCCTTAAATATTTGCCACAAAACTTGTTCATAAGAATTCTTCGGTGTTTTTCCTGCAGCCATGTTCCTGGTGCATCTATATGCTTTATAAGCAGCCTCTCAGCCATTACAAGATCCTGAATCTTTTGGCCAACATA…
TRINITY_DN100814_c0_g1_i6	385	C	A	228	0.123857	0.14286	0.13506	1	CAAATTTGATATGGCGTTGACGTAAAAAGATAAGTAAGGGTGAGTGAAGATATCATTTGTTGCAACTATTGAAGGAAAAGAGTGGAAAAGGAACTGGCCTGAATTTAACGGGTAAAGATATAATCCCACCAACACCTGCCATTCAAATACAATCTTCAAATCCAATCAAAACACCAATGAAAATCTCTTAAAACAATAACCACATAAACGGCCGGTTAGCCGGGAAATGAGAAGCACCACCACTCTTACCATAATCGCCTCCTCTGTCTCCACTCCTCCCCCGCCACTTCCCAAGCACACACGCACTACTACTAACCCTAAACAACCAAAACACCAATCAAAACCCCCACCGTCTTCATCCACCAAGTCTCACCGTCCTCCTCTCTTTTCTACTTTCAA…
TRINITY_DN106225_c2_g1_i3	1964	A	G	228	0.0344667	0.03571	0.03571	1	TTGGCAGAATACACCACCCAATTGGGTTGGGTCTGACCCATGTGGGGACAAATGGGATGGCATTACCTGCACTGATTCACGTGTCACATCCTTGTGAGCTTTCTCACAGATATACATACACACACATGTATATGCACGCGCACACACACGCACACGCAACCATCCAACTTTGTTGCATTTACGCCCGAAGTCCCTTCCGTTTCAGAACATTAGCAAGCTGCAATTTGCATGGTGAGATTTCCGGAGACATTGGACAATTATCTGAATTGCAAACGCTGGATCTGTCTTACAATAAGGGTCTGACAGGATCTCTTACTCCAGACATTGGGAATTTAAAGAAGTTATCAAGTTTAATGCTGGTTGGTTGTAGCTTCAACGGTCCACTTCCAGACACCCTAG…
TRINITY_DN98038_c0_g1_i6	81	G	T	168	0.250334	0.35714	0.2987	0.55344	TCCAATATCCAAGATATTGCAAACCAGATCTTTCAGATAACAGAGAGTAACCATAACGGATATTCATTAGTCACAGGGTTGGTTATCCGGTAATGCAAAAATATGCAAAGAATAACCAAACGAAGAACAATAACCATTCTGTATGGATTTATCCTGGATGATGGAATTGATACTTTTCTTGAAAGTGGCTGACGGGCTTCATCATTCAGTAATGCATCGTCAAGCACATCTGTACTTGCATCAATATCTTGACCCCTTTCAGAAGCAGCGCGGCTAGTTGTCATTGGAACAACATTCTTGTCTTGTTTCATTTTCCATCCATCAACTCTTTCTTTCCAGGCCAGATTTCCTAATCCTGTGGATCCAAATTCTCTCACAGGATCCACAACTCTAATATTA…
TRINITY_DN102825_c0_g1_i1	1380	T	C	181	0.375	1	0.50909	0	TTTTTTTTTTTTTTCATAAACTATACTACTATAGTAAACCACTTCATCAACCTTAACTAGGTTTGCATTTTCCTAGATGAGAGATTCACAGTGAATTAAAAGTATAACAAAAAAAATAGTTAAAGATGAATTAGATATCGGTTTGGTCACCCGCAATGTGTTCATCACCAACAATCGCGATTATAAATAGAAGAATATGTCAACCAAACGCTAATGTTCTTTTGATCGGTTTCATAAATCCCAGGCCGCCAATCATAATCGAGCCAAGTGAAGGTGAGTTTCAGTTACTATGTACAACTCAAAAACTAGCATGTTTATCTACAAACTGTATGCCCCTAGCCATCTTTCTAAATTCAAAACCAGGGATGCCAAGTTGGATCCATCATGCATAAGTTTCTT…
TRINITY_DN103617_c0_g1_i1	2450	G	A	228	0	Mono	Na	Na	GTACACTTACAAAAAGCAAACAAGAAAACACTTGTTTCCCCTCCGTTTCTCTCTCTCTAAAATTCGATCAATCCAAAACCCTTCTTCAAAGTCTTTCCCCATTTAGATCACAACATTCAAACCCTAATCTATGCAATCATGTGTTCTTTCTCTCTCTAATGATTCCTGCACATCTACACATCAATACTAGACTCATTATCGTTACTCGTGAGCCAAAACGATGAGCGGAGGTAGGGTTTCCATCCCGAACAATGTGCGGAAGACGATCCAAAACATCAAGGAGATCACAGGTAATCACAGTGAAGATGAGATATACGCAATGCTTAAGGATTGCTCCATGGATCCAAACGAGACCACTCAGAAGCTCCTGTTACAGGATCCGTTTCATGAAGTTAAGAG…
TRINITY_DN90167_c3_g2_i1	68	A	T	228	0	Mono	Na	Na	ACTATACACGCACGTAATATTACCATAAAACATGCACACTTACATCCTTGAGTACCCAGTATATTGAACCATGAATGCATCATTGAATTTCTTGAAACTGTCCATAATTGCAGGCATGTCCTCCTCAGCTGGCAAGATAGTTGTCCTCAAGTGGAAAACCCCTTCCTTTTGGCCAAACCCTGAACCAGGGACAGTTGAAATGCCAGTGGCCTCTAGAAGCTTAAGGCAATAGAAAAC
TRINITY_DN93915_c1_g2_i1	1515	G	A	228	0.26586	0.39286	0.32143	0.54981	CTACTCTCAATTGGTTAAAGTGTATGCAGAGTGCACTCATTTTACCATAAAAAGCTAAAAAAGTATGTATATATTCAGTATTCTTTCCCCCCATCTCTGTCAATCATCGGAATCTCCGGCTAATCAATCACTGTTGAAGAAATAGGAGATAGATTCGTAGATAGATTGATAGAGTGAGATAGATACATACATACGCTGTGTGATTGTTACGATCGAATTGGTTTCCGATCAGTTATCCGATTTCAATCAGAGATTCCTGTGATTGAATTAGGTTTTAGGTTATTTACATTAGTTTTCAGTTAACCGAGTTATCGTGTAGAAGAAGAAACACTAATTCGAGTTGATTATGGATTCAGAAGATGATATGCATGACGCAAACGACGCAGAGTCTGTTGATGA…
TRINITY_DN105518_c1_g2_i4	400	A	C	228	0.194824	0.25	0.22273	1	AACTTGAACAACATAGCTAAAATCAAGTTTTGGCACCTTCACATTCCTTAACCCAGAAAATGCAGTAGCAGAGGATCTTTGACATAGGTATATTGACAAAGTAGGCGAAACCAGTGAATCGACGACTGGAGAGGCAGTATCAGCTACTTTCCCTGCATTTATCAAAGACGACTGGAGAATTGAAGCACTTCGCAGTGTTCTCAAAGAAATACACTCTTTTTGTTATGTTTCATGGTTCTATAAGAATGTTGATTGATAAAGAACCTGGCGGAGGACTAATTCGAAGTCATTTATATACTCTCATCATGGATTACCTTAGTGATTTTCTCACGGGCAACAAATTATTGTTACCTAATTTTCGTGACTCTTTAAAGGAACGTGGGACCGTACAGATGTTGA…
TRINITY_DN65183_c1_g1_i1	262	A	C	228	0	Mono	Na	Na	TGTCGATCCTGTAAAAGCAATCTTATCCACATCCATATGGCTAGCAAGAGCTGCACCAGCGGTCGGACCGTAGCCTGAAACAACATTAAGAACACCAGGAGGAAGACCCGCCTCATGGAGCAATTTTGCAGCATAAAGAGCGGTTAATGGAGTTTGTTCAGCTGATTTTAGAACAATAGTGTTGCCAGTAGCAAGGGCGGGTCCAACTTTCCAAGCAAACATAAGAAGAGGAAAGTTCCATGGAATGATCTGACCCGCAACACCAATTGGTTCATGCAAAGT
TRINITY_DN96752_c1_g8_i5	390	C	T	228	0.0344667	0.03571	0.03571	1	AGATGTTGTGTGAATATAGATTTGAGCACAACTGGGGATTTTGACCATTGATCTTGTACTTTAGGACTGAAGAACTCTTGGCCAAAGTACTGGTCAAACCGTATCGGAACAATCCCTAAAATCTCTTCCATATTTTCATAGGTTTATAAAACTCGGCTTCAGGAAGCAGACTGCAGAAATGGCGAATTCAACCTCTGAATCTGATCTTCATAACACACTCATTCTATTATCAGAACCAATCCAAGAATCACTATCCAGAACTTTCACCGACGTTTCAGTCAAATCACTCCTCGAATCTTACCTACCTCCACCTAATCAAACCGATTTTCAATCCGTATTGACGAACTTCAGTTTACTATGTGCTGCTTTGGCTGCTTCCAAAACGTCGACGTATGATCA…
TRINITY_DN102770_c2_g2_i1	13	T	A	228	0	Mono	Na	Na	TTCTTGTTGGACTGTTGTTGCATGGATGCAAGCTCTTTGTCAACTTCCACCTTCCTTTCTTCAGTCTTGAGTGCTTCTAAAGCTTTCCTCTTTTCCTCGAGAACCTTCTGATATTCTTCAAGAGTCATCTCCTTATCCTCAGGCTCCTTCTCCTCAGATTCACTTGCAACATTCTCCTTTTTCTCCTCCTTTAACTCTTCCTCAGGCTTATCAGAAACCACAGTCTTCTCTTCATTCACCACTTCCTCGGTCTCCTGAGTAATTTCATCAGTCTGGCTTCCCCAGTTCCCACGACCTGATCCCTCGCGTTTGAATTCATTCC
TRINITY_DN104010_c1_g3_i3	508	C	T	228	0.0344667	0.03571	0.03571	1	GAAGAGGATGAGAGGGAGAAGGAGAAAGGAGTTCCGGCAGTGATGAGATGTTTCGATAGGGCGAAGATTTACGTACGGTCAGGGGACGGTGGTAATGGTGTGGTGGCGTTCCGCCGTGAGAAATTCGTGCCGTTGGGTGGACCATCTGGTGGTGATGGTGGAAGAGGGGGGAATGTGTATTTGGAAGTTGATAGTTCCATGAATTCGTTGTTACCGTTTAGGAATAGTATTCATTTTAGGGCTGGAAGGGGAAGTCATGGGCAGGGGAGTAAGATGAACGGGGCGAAAGGAGAGGATGTTGTGGTGAAGGTGCCACCGGGGACGGTTGTTAGGGATGCTGGAAAAGATGGGGTTCCTGGAGATGTGTTGATGGAGTTGTTGCATCCAGGTGATAGGGCT…
TRINITY_DN104896_c1_g3_i7	602	G	A	228	0	Mono	Na	Na	AGAAAGAAAAGGAAAACCGAGTTCATTAACTCGGTCAAAACCCAACACTCAACAAAGACTCCATCATTTTCCACCACAGTCGTTCTGGAATATTCGCCGTCCACCGCTCTTCGTCGCCGGCACCGGTGCCGCCACTGCAATTTGAAAAAGGCAAGATGATGGTCGAAGATCTAGGAATTGAAGCTAAGGAGTCTGCTGTTCGCGAGGTTGCGAAGCTGTTACCGCTTCCTGAGCTTTTGCTATCCATTTCTTCAATCAAGGCGGATTACATTGCACGCCAACAGGCTAATGATGCACAACTTAGTACCATGGTTGCTGAACAGGTGGAACAGGCACAAGCTGGTTTAAAGGCACTTGCTTCATCTGAGAAGACTGTAAATCATCTCCGTGAGAACTTTG…
TRINITY_DN95686_c0_g5_i3	136	T	C	228	0.17302	0.21429	0.19481	1	CCATCCAGAAGCCATGTCCGTCGCCTGCCGGATTTCTTCTTCACTCACCCCCACCGTCACACCCCAATTCCACCACCCCTCCTCCGCCGCAGTCCCCCCTCTCCGCCTCAACAAAACCCGCACCCACCACACCTCTCTCCACTGCTCCCATTCCTCCTTCCTAAACCCTATCCGTATATCCCCACTCACCAAAACCCGAACCCGAAAACCCACCTCCATCCAAATGAGCATGGAGGCCGGAGTGGGGCTAATGGGCACCAAATTAGGCATGATGACTTACTTCGAACCCACCGGCAAGGTGGTGCCGGTGACCGTGATAGGTTTCCGAGAAGGGAATATTGTGACGCAGGTGAAAACTGATGATACAGACGGGTACAATGCGGTTCAAGTCGGGTACCG…
TRINITY_DN93915_c1_g2_i2	1364	G	A	228	0.233378	0.32143	0.27468	1	CTACTCTCAATTGGTTAAAGTGTATGCAGAGTGCACTCATTTTACCATAAAAAGCTAAAAAAAGTATGTATATATTCTTTCCCCCCATATCTGTCAATCATCGGAATCTCCGGCTAATCAATCACTGTTGAAGAAATAGGAGATAGATTCGTAGATAGATTGATAGAGTGAGATAGATACATACATACATACGCTGTGTGATTGTTACGATCGAATTGGTTTCCGATCAGTTATCCGATTTCAATCAGAGATTCCTGTGATTGAATTAGGTTTTAGGTTATTTACATTAGTTTTCAGTTAACCGAGTTATCGTGTAGAAGAAGAAACACTAATTCGAGTTGATTATGGATTCAGAAGATGATATGCATGACGCAAACGACGCAGAGTCTGTTGATGATG…
TRINITY_DN94498_c2_g2_i1	70	A	C	228	0	Mono	Na	Na	GCTGTTACAGCCGGTTCTGAGGGAAGCAAGAAATCCCTTGCTGATAAATTCGAGTACGTAATGCACGGGATATTATACAAGATCTCAGACGATAAGAACCAAAGCGGCGATGTTGAAGCGGCTGTGTACATATCATTTGGAGGACTTCAACTGCTGATGAAGGGTGCTCCCGCAAAGATGGGTAAGTTTAAGGTGGATCAAAGGTTGTTCCTTCTTCTGCTCAAGGAATA
TRINITY_DN102787_c0_g6_i1	1010	G	A	228	0.0344667	0.03571	0.03571	1	CCGAGGTACCAATCTAGCGTGAGGTCTACAAAGCTTATGGTGGAATACACCACATACGAATCTCCCTAAAAATTGGGGTTGTTCAAAGAAAACCCCCAAAATCAAAATCTCACTTCCGTCATCGCTCAACATGTCGACTTTCTTCAGAAGACTCAGCAAAGCTTCTCCGATTTCATTTTCCGACGCTTTTCGCGGCCAATCGCAATCCACCTCATCGCATTTCCGATTTCCAGTCGGAGCGATCGCTGCTATCTCCGGTGGAATCACCTATTTCTATTACTTTTCCGAGCCGAATTTGGTTCATTTGGATCAAATCAATGAGGAAACAGGCCCTAAATCTGCTCTCATTCCTGATAAATGGGTAGAGTTTAAGCTTCAAGAGAGGGCTAAAGTCAGCCA…
TRINITY_DN103806_c3_g5_i5	951	C	T	205	0.374681	0.96429	0.50844	0	ATGACGATGTTTCTTCAGGTCTATATCTTACTTCGTAGCAGATCATATACCTTAAAGTTATTGATCGTTTATTGCTCGTTGTTTGTCCTTCTCATTGTGATGGTTTGATTTAATTTGTTTTGCATGATCGTTGTATGATTTCGGTTTAATTCTGTTGAGTTTGTGAGCGGATTATAAGGAGGGAGGGAGAATTAGGTTTACAAGTATGAAAATGGCATGAATATGTGTTCACGTGGTCCTGAATTTTGTGATTCTGCTTATTTCTACAGTGTGATCGGATTACTATTGTTATTTGCTGAAAGAAGTTATATTCAATTTTGAAGAATTACAGAATTATATTCAGTTGTTGATCAAATCAATGGCAGATATCTTCTCTGTTAATCCTGTGATGTTTCTGGT…
TRINITY_DN105252_c2_g1_i4	555	A	G	222	0.375	1	0.50909	0	CTGTTTTAATTAAATCTTTATATTTTGATTACTATTCGATTACATATTTATAAATACTTAAAAAGACCAACAAAAATAAGATATCTGATGCAGAAAATATCTCTATCTTTATGGAACTACAAGTTCAGTTTCTCAACACATTGGCGTACAAAGATTTCACTGAAAGATTAAAATGAATGGATGATTAATACTGCAACGTAATCTAAAGTAAATTTAAGATTGTGCCAGAAGTACTCGACAGCGATATTCTCCTAACGCCCAAATCGGGAAGATATTTCTGTATGCAGCATATGTGATCATGCAGTTCTTGTTAAACACCCCCATAATCTCCTCTTGTGGGAAATCTCCATTTTCCAACTGAGAATTAATCAACACTCGAGCCGCAGAGTGCAATGGCTT…
TRINITY_DN92283_c0_g1_i2	1863	G	C	228	0.0664981	0.07143	0.07013	1	TACAGATTGACTAAGTTGCAGTTGATGACATGTAACTCTCGAGCAATCATGCAAATCTGAATTAATTTCCAAAGGCTCTCAAGTATGGAAACCGAATTTTCGCTATCCGATGATTGGGTAGCGAGACATACCCCCACTTTGTGCACTACTCCTTGGGTCCGAAGCCCCCTTGAACCACCGGGTTCTGATTAGTCTCAGTAGGGATATATGATGATATTAGAATGCAGTTCAATAAAATGACACAACTACGACACAATAGCTCAAAATCATTTCCAGTTAAAGCTAATGTTCAATGCATAATATTAAGCTTTAACACGTACTACAACCACCATTTGGGCACCGTAGTAAATCTAGATAATTATTCAAATCCTATTAAATCTCTTATTGTGAATGCACCAA…
TRINITY_DN106557_c3_g11_i4	209	T	A	228	0.0664981	0.07143	0.07013	1	TACTTCTTTTCTTCTCCCTTTTCCTCTTCTTGGTCTTCTTCTTATCTTTGTGTTTGCTGCAATGATGTTTGCTTCTTTTAGCCCTTCCCTCTCTTTCTTCACAAGACTCCTCATCGGAAGATGAGTCTGATTTGAGATTAAGAGGCTTTTCAGGACCAAGAATAGCACGACGGCGTTCCCTATACTCCATGTCGATAGGATGGTTAGATTCAGGGAGGTATGGGCCTGTCTCGTCCATCCTCGACCCAATGGTACCCCTACCTCGTTTCGCCCTTGAGTGCAAGAATTCCTCAATCTCATTGTCCCTCAGTTCACCTTCTACCGTATTTTTGTTTGATGAGTACAAAGAAGCATGTTTTCTTTCGTAATCCTCAGACCGTGTACTTGTGTTCTTTTTGG…
TRINITY_DN97814_c1_g3_i1	626	T	G	228	0	Mono	Na	Na	CAACACGTAGCATTTTCAATCGAAAAGCAAAACTTACAAAGCATAAAAAGATCTTGAGGACATGAAACTTGTTACTCGTCGGCTTTGGGCGCTTCTTTAATCTCCTCGGCACTGTCATCCTGCATGTCGGAAGTCCACAAGGTGAGGTTGTCACGAAGAAGCTGCATTATCAGGGTGCTGTCCTTGTAGGAATCCTCTCCTAGGGTATCCAATTCTGCAATAGCTTCGTCAAATGCCTGCTTTGCAAGATTACACGCACGGTCAGGTGAATTCAGAATCTCATAGTAGAACACTGAGAAGTTGAGTGCCAGTCCAAGGCGGATAGGATGGGTGGGAGCCAGTTCTGCATTTGCAATATCCTGAGCCGCCTTGTAAGCGGATAGAGTATTCTCAGCAGCT…
TRINITY_DN102404_c0_g3_i4	160	C	T	228	0.0344667	0.03571	0.03571	1	CACGACAACACCTAGGGTTGCGAAGGAAGAAGAAAGATCGTACCTTATCGGAAGGAAGATGTCGGAGGTGGATGAGGAGTCGAAGCAGGTGTCGTATACGGTTGTGCGTGATGAGAATGGTAACGTTAAGCTTGATTGTCCGGCTATTGGTAAACAGTTCGCCGCAGAAGAAATTTCAGCACAGGTTTTGAGGAAGCTTGTGGATGATGCTTCAAAGTTTTTAAATGATAAGGTCACCAAGGCTGTTGT
TRINITY_DN96094_c0_g1_i3	285	G	A	213	0.347838	0.67857	0.45649	0.01066	TGAGTTTTATCACCCTCAGGGGCGTCTTTAGCGAGACCAAAATCAGAAAGTTTTGCATTATATTCCGCGTCTAACAAAATGTTGGAAGTTTTGAAATCACGATAAATCACGGATCTTTCTGCTTCTTCATGAAGAAAAGCAAGTCCCTTTGCAGCCCCAAGTGCAATTTTCATTCTGATTGACCATGGTAGAGGTAAAGACCTTCTAAACAAATGATTCTCCAAGCTCCCTCGAGGCATGAACTCGTAAGCTAGAAGCCTTTGATCATCTTCAATGCAGTAACCGATCAATTTAACCAAATTTGGATGAATGAGATCACCTAAATAATTTACTTCTGCCAGCCACTCTTTATGGCCCTGCAGCCCGTCATGATTTAAGGTTTTAACAGCA
TRINITY_DN98660_c1_g7_i1	90	A	C	228	0	Mono	Na	Na	GGGGAACACACACCCTAGTGCGCCTAGCTTGGCCCATCTAGAGTGGATGACCTAAAGCTCACGGTTCTTGGCAAAGGTTTCAGGGTCTGAAGAGAGCCCAGCAGTGTCCCAACCATAGTCACCAGGGAATTCACCAGTAAGGTAGCTTGTGGCCTCACCAGAGAACGGGCCCAAGTACTTGACACGGTCTGGGCCATACCATGGGATTCCTGATGGTGCAACCTTCTTGGGTGCTGCTGTCTTCCTCATTGAAACCCGCACGTTTCCAATAAGCTCGGAACCAGATGGA
TRINITY_DN102933_c3_g8_i2	238	A	C	228	0.0664981	0.07143	0.07013	1	GTATAATAGGTGCTCTTAGAACGGGTAACAAAAAATCTGAAATAAAGATATGTACGGATTAATGGATTATCCATCCATATGGTTTCACTTTCTCCCCCCACAACAATGGCGGTTCTCAACTTCACCTTCTCTTGCTCCAAACTCAATTCTCACCCCCTTTCCAAACCTTCTTCTCCGCCTCTACCAAATCTTCTTCAAATCCCTCATTCTAATTCTAATTCTTCACAGGGACGAAACAATATCAAAATTACTGATGATTCTTCCTTCAATTTTGGGGAATCGGTGTCTAAAGCTTGCATTACAGCTCTAGTCTCTGCTTCCCTCTTCTTCGCCGCTGATCCTGCTCTTGCATTCAAGGGTGGAGGACCGTATGGTTCTGAAGTGACGAGAGGACAGGAT…
TRINITY_DN107050_c3_g3_i4	541	G	A	228	0	Mono	Na	Na	GTGACTTAATTTTAAAAAAATACTAAATACATTATGTAGTAGTATAGATTAAGACCGGTGTACCGATAAAATGATCCATTCTAAAAAGAGATAAACATGTGAAATATAAAATATAGAAAATAGAAAATAGAGGAAAAAAAAGGGTGCATCCGCAATTCCGCATCGTCCTGGCAGCAGATTGACCTGCAACTTCAAAGTCCAAAACCTTCAGCCAATGGCCCAACACGCTTCTCGATTGCCATGAACTTGAACCTGAACCTTCCGATCATTCTCCGTCAACGCCGCCATGATCAATAACGGCGCCGCCTCAGCCACCAACACCGCCGCCGCTTCTTCCTCCACCACCGCCGCCCAATCTCTCGGTCTCAAAAACTTCTTCAAAACTCCCGAAGGCCGCTA…
TRINITY_DN107429_c3_g5_i1	317	A	T	228	0.26586	0.39286	0.32143	0.54857	AAGAAGCTTTTTCTAAAGCAGCACGTAAATCTTCAAGTTTTAGAAAGCCGAATCTTGCAAAAATAAATACAAACTTCACAAATGTTTCTCATTCATCAAAATACCGGTCAAAATCTGCTAACCTCACATCAGCAAAGGCAAATGCTGCTGAATCTGTTACCTCCACCGGACCACCACCTAATGTTACCAAGAAGTTTGTTAAAAGTCAAAGCTTCAGTTCAAAACAGACCAGTCCCTCTAACACCAATCCAACTTCAGGGTCAAATCCAAAGTCAAACCCATCTAGCCCGGCGTCAAATGATCAAGTCGTGAAGCGATCTCCCGTTTTAAGTTCGATAAGTGTTAAAGAAGCTGGAAAATATTTTTCCTACAAAGAAGTTGCT
TRINITY_DN89183_c0_g4_i4	199	T	C	228	0	Mono	Na	Na	CTTTGCCTCTCACCCCCAGCGGTCCCAACTTTCATACCCTTGGCCGATACTAGTTCGTGGGGTTTGAAATTGAATTGAGGGGTTGATTGAATGGTAATAAGAAGTGATACTCAGTTTTAAAGTTTTGATTTTTAAGGTGGGGACTGAGAGTTTTGAGAAATGGAGATGATGTGCGGATGTGATTGGCGGTTGAAGAGGTGGAGCTCCGCTCATCGCCACCACATAACCCACGGTCATTGTTTCAGAGAGAGAGATAGACGATGATGGATTGATGGGTTGGGAGGGAATGGGAATCAGAAGGCTGTAAGAGTGAGATAGAGGTGAAAGAAGGGGGTTGAGTGTTGAAGACAATGGAGAATTTCATTTGGGCAAAACAGGTCCTTCATTCCGGG
TRINITY_DN90723_c2_g4_i3	34	T	G,A	228	0.17302	0.14286	0.19481	0.25752	TTGTGTTGGAGAAACTCTTGAGCAGCGAGAAGCTGGAACCACCATGGAAGTTGTTGCTGCTCAAACCAAGGCAATTGCTGACAAAATCTCAAGTTGGGATGATGTGGTTTTGGCTTATGAGCCGGTTTGGGCTATCGGAACCGGAAAGGTTGCATCTCCAGCTCAGGCTCAAGAGGTACATGCAGGACTAAGAAAATGGTTCGAGGAAAACATCAGTGCTGATGTTGCTGCTACAACCAGGATTATCTATGGAGTTATCTATTTTTTAAATGAAAATTATATGATATTTAATGGGGTGTTTGCCTGTTTGTATTCATGTTTTGAAACGGATTATGTGATATTTCTTAATTACAATAAAATAATCATCTCCAATGGGATATTCTTTTACATTGTGTAAAA…
TRINITY_DN92409_c5_g1_i2	283	T	C	228	0.0344667	0.03571	0.03571	1	GTTTTTATTACTCAATAAAGCTGATAAAAATTGTACACAACAGAATAAAATCCACTCATCTTCTGAACCTAAAGTCATTACCTATATGTAACATTTTGATGATTTCACATAGTGAAAGGACTGACTATAAGTCTATGATACAACATACATTAACTTAAGGTTCAAACATTACCAAAACGTCTAGCGGCGATAAGCCTGGTGTGACCTACCACCACCATCTCTACTCAATGCTGAAAACTGGTTCCCTCCACCATGTTGAGGGCGTACCTGCCCTCTTCCACCTGTCTGTTGTTGATGCCGATGATTGTCAGCACTGTTGTATGCATAACCGCCGCCACCACCACCTTGTTGCGGATAATGTTGACTTTGATGGGGCCCACGTGGTTGACTGTATCCGTG…
TRINITY_DN107640_c5_g5_i1	189	G	T	226	0.372114	0.89286	0.50325	2e-05	AGGATCGATAACACCGTGTTGGCGGTAATTAGTGGCGGTTCTTTCATTGGGTCCACTGTACTCACAAAAACGTCTACAGGAGCCAATTCAGATGGCTTCCCCTCTTTTTCATACCTTAGTGACAATCGATCCAAGTAGGTTTCACGTTCAATTGGAGACCATTTTGGGAATTGATCAAATATCCATGAGACCGCAAACCATATCTCACAAATGACGGATATGAGCCATAACGCATATGCATCATTAACAGGGTGTAGGATTCTATAGTGAAAAAAGAGACCAAGAATCACCATACGAATCAATATCACCATTCGGTATGGATTTATCTTGCTTGAAGAAATTGGTAACTTTCTTGAAAGTGGTTGCCTTCCCTCATCCATCTTTGGCATATCGGGGTCA…
TRINITY_DN91734_c2_g2_i2	59	A	G	228	0.0344667	0.03571	0.03571	1	CTTTGACACTTCACTTGTACCAATGGCAGACGTTTCTTTTGGTTTAATAAACAGATCCACTATGGAGGATGGGAGCTCAACATTTTCCAGAATTCTCATAGCAATCAACTTCCTTTCCAACAATTCAGGATCTGATGTACCAAACTCTGCTACTATGCCATTGATCAACTCCTCATCAATCATTTCTATGATCTCCACGTGCCGCGGGAGAAGTTTCTGCATGAGTTCTAAACTCCATTTCTCTAATGCTTCAGGTAAGACAGTATGGTTGGTGTAAGCCACGGTTCTTTGGGTAATATCCCAAGCTTCCTTCCAACTAATCCCTTTCAAATCAATCAATATCCTCATCAGTTCTGGGATGCAAAGTGTAGGATGGGTATCATTCATCTGCACAGCAAC…
TRINITY_DN104723_c0_g2_i1	1320	C	G	228	0.0664981	0.07143	0.07013	1	CTTTCAGCTTTTTTTCTTGAAATGGGGAAGTCCCATTTTGCTGCTTTATTCTGTGTTTCACTTGTGTTCTTCTTTCTGCCACTTCTCAATGGAGGATTGGCTATGGCTGCCGGAACCCTAGATGGGTCAGAAAAATGGGGTTATGTTGAAGTCAGACCTAAAGCTCATATGTTTTGGTGGTATTACAAAAGTCCTTATAGATCTCAAGATCCTAACAATCCTTGGCCTATAATTCTTTGGTTGCAAGGTGGACCTGGTGCTTCAGGAGTTGGAATTGGAAACTTTGAAGAGGTGGGCCCATTGGACTCTTTCTTAAAGCCCAGAAATTCTACATGGTTGCACAAAGCAGATCTATTGTTTGTGGATAATCCAGTTGGGACTGGATACAGTTTTGTTGAG…
TRINITY_DN89917_c1_g1_i1	82	T	A	228	0.233378	0.32143	0.27468	1	TGCTGAGAAGGCCAACAAGTTGAAGCAATCTCTTCCACCAGGTTTGAGCGTACAGGACCTTTAGACGTGGTCTTTCGCCGCTTCTGGTTCGTGTTTTGTTTTATTAAGGAGAAATTTGGTTGGAATTTTTGTTTCTGCATTCTATTGTTATTGGTATTTCATTTTTAGTCAAGGCTTTGTATGAACTTGCAGTTTTGGTTATGAAACTTTTTTATTGTGAAGTTGGCTATTTTGTTTGAAAATTCTTGTGTTTGTAGGGTAATTACCGTTATGCAAAGTGCCTAGCTAGCGATTAGAGTAAATTGCCATTTTGGTACCTGTGTTTATGTCATTTTCTCCATTTCAGTAACT
TRINITY_DN72508_c0_g1_i1	322	A	C	228	0	Mono	Na	Na	GACCCGTGCTCGACCCGTGAACAACCCGATTAACCCAACAGCAAAGCTACCAATGATGGTCCAGAAGTCATAAATGATCTGAAGCCTGGTTATGTGACACCTGATTGCACCTTATTTAGTGGATCCATTAATCTATCTAGGCAAGACTACAAACTTACAAGCCATTGTGCATTAAACACTACTTGTGCAATCGTATCTCATAAAAACATACAAATTATACAGAATACAACATGATCTGAGAGTGCATATTGTGTTTACAGGGTTGGGACTCGTTCGATATTTCCAGAAATGACGGTTAGCAAGTTGTTCCCAAAGGGGTAAATCAAGTGAGATGCAAGGTTT
TRINITY_DN95798_c0_g1_i3	132	A	C	228	0.0962595	0.10714	0.10325	1	ACCAAACTTATAACCAAAAAGTTTTCTTGAACAAGGGTTCTGTGAGTGTCTTCATCTTCATCATTCACATTCACAGTGTTGGGGTCCCAGATGATCCTAACACATGGATCAGTTCGCCCTTCTCCTTATGCACTGACCCGTTTAGCTCGCCTGACCCGACACCTATCCATCTCAAACAATAACCCCTTTTCGATTTCAGTTTCTAGGTATGGAAGCTCCAGGTCTCGCACCCCCATTCTTTCCGTTGCTTCCCAGCAGTCTATTTCAAGTGTACAAAAAGGAGATCAGATATCTCTTGAGCAACCAGAAATCATATTTATGGGGACAGGGACCAGTGAAGGAATTCCGCGAGTGAGCTGCCTTACTGATCCCTTAAAGAAATGCGGGGTTTGCTCAAAA…
TRINITY_DN105161_c0_g1_i8	98	A	C	228	0.0344667	0.03571	0.03571	1	CGATCGTCCGCTTCGGCATCTGCGAGCGAGCGTAGGCCAACGGGAAATTCAGGGTCAAGTACACGAGCTGCAGGGGCATCAACCCCAAGTTCAACTCATTTGCGCTGGGATCGACAAACAATTCAGTTTTCTGTCCATGCTTAGGGTCTCATCACTGAGTGGAAATGCACGTAATGGTCTCGAATCAACTCACAATTTGATATTAAAAGACGAATGTGCACATATATGGATCACATGTGCAAATATTTAGGAGTGATTAGACATGTTCTTGTGTTATCAAAGCAACTATCAGCATCAGTAATTACAAGTGGAAGAACAAGGCATGTAGAGAAGAGCAAACAGATATACTGAAGGCTTTAGCAGCTCTTTGGGCTTCCTGAAGAGCACATCTTACATCCT…
TRINITY_DN105257_c4_g3_i4	375	T	A	222	0.375	1	0.50909	0	TCAAGATTGGAAAGCAGTAATTATGATCTTTCCTGAAGAAATGAGGCTACAAGCTGAGGATAAAGGATTATTTTGCAACATTTTGAGCAGCATCGTAATTGAAGAACACATCTATTCTGTTGCGAGTGTTAAGTATCAAGACAGATGACTAAAGAACTTCTGATGAAGCAGGATTTAAACAAGGTATCCTTGAGTCCTAAAAGCCAGTCTTCAAAAAGGCAGAAAAGAAAAGGTGAAATTCACCCACCAACCACAGATCCATCTTCTGGTTCTAAGATCCAAGATACATGGATCTGCAGGAACTCTGCATGCAGAGCTACGATTTCCATAGATGACACCTTCTGCAAGAGGTGTTCATGCTTCATTTGCCATGATTTTGATGAAAACAAAGATCCTAGT…
TRINITY_DN94917_c0_g1_i4	805	G	C	228	0.0664981	0.07143	0.07013	1	CCAAGAACACATGAATGTCAATCAACAAATGTTGGCAAAGTGGTTACAACAATATACATTTCTTAAGCATAATCCAAAAATCCTTCTATAGATATCATCTATAAGTTATAACAATCCCGCTCTAATCGCGACTCCACAACCCTTATGCATAGATTGATGTTGTTACACAATCCACACCCAAAAATTCGCTCCGTTTTCGTGGGTCCCATCAAGGCCGACTCAGAAAACGCTTGAAATTTGTAAATATATTTGTAGAATTTTGCCCTGTTATATACCACTGCTGTTTGGAACTTTACCCTTCTTTAGGTTTGAGAGTTCTTCAATCAGCTTCTTTTCTTCCCCACTCAACCGTTTTGGTATCTCTACCTGCACTCTCACCAACTGATCCCCCCTCATGTT…
TRINITY_DN102201_c4_g1_i8	501	A	G	228	0.0344667	0.03571	0.03571	1	CGTTTTCCAGGCTGTTATGGCTGAAGCTAGATCTCAGCAGGCTGCATCTATGACCGAGTTTCACTGGCTTGGTCATAGATTTCCCATATCAAATGCAAAGACTAGGGTCTTCATATTGAAAGCTCAGGAGTTGGAAAAAGAACTTCATGATCGAATGGAAGGTGCTCTTCCTGCTGAGAAAAGACTTGCTGTTTTTGACAAAATTTTTGCTGCATATCATGAAGCCCGAGGATCCATTCGCAATGACTTGGCTACTGCAGGTAGCTCTGAAAACATAAAGGATGATTTGAGTGGGCTTGACAAAGCTATAGGAGCTGTACTAGGGCAACGAACCATTGAACGTAACCAACTGCTGGTTAGCATAGCTAAGAGTAAACTTAGCAAGGCCCGTGATGAGAA…
TRINITY_DN99057_c1_g3_i9	171	A	G	228	0	Mono	Na	Na	TGAAATTGGGGGTTTCAGTTCCACTGTGAATGATTTACTGTGGATCACTGAAGCTGATGGTGGAGCATCTGTAAGTGAGCATATGTTAACAATCTGCTACGTTTGAGATGGCTGTGGTCGGTTCTGTAACGGTGGAGGGTGCACATAGGATTAATCAGATAAGGTATCCTATTGTGGACAACTCAGAGATCATGGAAATTGGTAGTTTGACAATTCAGGAAACACCTCCTAGGGTAGTTCATGAAGATAGGGTTTTTGTGGCTGTGGGGAAGAATATGAAAGAGAGTCAGTCAACTCTGCTATGGGCACTACGAAATTCAGGAGGTAGACAGATATGCATACTTCATGTTCATCAACCGGCAGAGAAGATCCCCATTATGGGCACAAAGTTTCGAATAA…
TRINITY_DN107418_c4_g2_i14	1342	T	C	222	0.375	1	0.50909	0	TTCTTCTTCCAATGTTTCAGTTCGCAAAAAGATGAAATCGAATGGAGGTGGTTCAAAACCTAGACCACCAAAATCATCATCGAAATCTTCGTCTTCGAATCCGGAGGAGCTTGAAATTGAGATAGCAGAGGTGTTATATGGTCTCATGACTCAATCACAAGCTCCATCCAAGAAAGAAATTCCATCTGCTGATTCAAATAAATCTCTGTCAGCAGTAGCTCCAAAGAGGAAGAGGCCACGGCAAGTGTCAGAAAATCCGTTTAGTCCGGTTTCTTCTTCAATAAAGAATGAGACAGATCACCATCAGCATCATCATCAGTCTCCCAAGACGGATATATCTTCTCCTTCGGCTGATAATGGCGTTTCTTCTTTTGGTTTACATCAGGCAGAGCCACGGGC…
TRINITY_DN100522_c0_g1_i5	1305	C	G,T	228	0.130806	0.14286	0.13766	1	GCACATCTCCAAGCACAACGAATACGTAAATGAAAAGGAGAGCAAATATATCATCTCATTGATGCAAATACCAATTTACAAAAAATATCAAAGTGTATATCTATAAAACCGACACCCGACTTAAATGGGCTAAAGACTTTAAAACCAAATCATTCGAAAATGCACTGACGGGAACTGAAAGTCTCACTTGAGAGTAACTCAACCATGAGCTGCTCCAGCCTTTTAGCCCCTAATCCAGGTTTCAATACATCAGCATCGCCCCAAATGGTACAAGCTTCATCATTGGACCCGCCCAAACACCACCCACCTGGAACCGGTTGACCCTTACCACGGTTCAGTAGTTTTTGGTCAATGAGGTCAAGAACTGGATCATCACGAAGAAACAGTGAACCAAAAGCT…
TRINITY_DN103624_c0_g2_i9	422	T	C	228	0.233378	0.32143	0.27468	1	GTGAGAATGTGAATATAGGGCAAACCATGGAATATTTACAATGGGTTAACAGTCAAATGCTGTGTTCCTACTCATCCATACAACAGCAATGTACATAATAAATTCAGAAACTTAATCCCCCCCAAAAACAATAACAACAATAATAACTTGTTCATGAGTTACCATCCAATACTCCTTTAAGAAAATTGAGGCCTTCTACCGATATACTCCGCCTCACACGTGCCTGAGGTACTTCAATTCGCGGTGGAGGGTCCTGCGAGAAACAGATGACAATCACCGTTAAATTATCACAAGTGTTCCTTTTCAGGGCTTCGCGAACCAGCTCTTTCGAGCATCGTTCTGGATCGTTATGAACCATCAACTCCTTTCTCGTGATTGTCACCGCACATTGGCTGCTCA…
TRINITY_DN103949_c2_g9_i2	13	A	C	228	0	Mono	Na	Na	TTTGATCCCTCTACAACAACCTTCTCTCAGGGATCCTCACTAGCTAGAGGATGGGGCTAACTTTCACCAAACTCTTTAGCCGGCTCTTTGCCAAGAAAGAGATGCGTATTTTGATGGTGGGTCTCGATGCAGCTGGTAAGACAACCATTTTGTACAAGCTCAAGCTTGGCGAGATTGTGACCACAATCCCTACCATAGGTTTTAACGTGGAGACTGTTGAGTACAAAAACATAAGCTTTACTGTTTGGGATGTTGGGGGTCAGGACAAGATTCGTCCACTATGGAGGCACTACTTCCAGAACACGCAGGGTCTTATCTTTGTGGTTGA
TRINITY_DN100865_c2_g2_i3	1030	A	G	228	0	Mono	Na	Na	GTGCAATGATTTGTGTAAGTTTGCAGATATGATATGGGTCAGTACATTAAATCTGATAGATGTCAAAAGTGCATAAACACGACTCGTGTTCTACGGCTCAATGAAGTTTCTTGTATATCTTCAAATATATATATCTAATATAACTAAAATGCCAACAATATCAAGAAAAAAGTTAAATCCGTAAATAACCCAGAGACTTGTAAGATTTATACGCGAAGCAGATCCTGTCACTTGCACAGATCCTGAAAAATTTCCTGAAGGGCTCGTTGATGAAGTTAAATTACGGATCTCATTGTTTCTGCAAGCTCCAAAAGGTGCCCCGGCCTGACACGCAGTGACTGAAGCACACCCGCATAACGTTTGGCCATTCATTCTATCCGAAGCATCAAAAACACCTCC…
TRINITY_DN101561_c2_g3_i3	539	G	A	181	0.0962595	0.10714	0.10325	1	GTTTGAGTTGGACCTTTCGATATATTCCAGAGAAATGACCGCCCTCTTCAAGAACTGCTTTAACTTGGCGAAGCTTTTCCGCATGTTCAATGTCTTCTGTTTCGCTATCACTTCCAGGACCGGGTCTAGTACGAGGTACTAACATCCGTGTAGCATCCAACAAATCCTGCAATTGAACTGCACTTTTGAGTTTTGTCTCAGCTCTAGGTCTTCCACCATTGTATTTTAGCATTAAATTCAACAATTTTTCTTCGGTGACCTTCAACTTAACCTTCTGCTTTGGAGTTCTATCACCATGACGAATGATTGCAATCACACAACGTAGCTCCTCAGCTTGCCCAAATGAACCAATTATCCCACTTCCCTGACGTGTTAGCCCTTCAGAAGGCTGAGTTTGCT…
TRINITY_DN87146_c0_g1_i1	277	T	A	228	0	Mono	Na	Na	ATCAAAACTACGCTTCCTAACAAGTATAGGTATGATCCATGAAAACACTTCGACTCAAAAATAAACATTAAGCATCAAAACGAGTTCTCCTTAGATGATAAACAAGTAAAACCAATCCACCGACAAGGTATAACAACATAAAAACCAGAATTCAAACTAATATGAAAGATAAATAGGGACTATTTGTATACTTGTAATTCTTAGACCCTCATTAAAACGACATAACCACCTCCAACTGCATGTGGTAACTGAACAACTTAACCACCGACTCGCTAATTAAAAAACCTTGGCCAACCCCTTCGTATACTGGAACCAACAGACCCACCTTTTGCATCTCTGCAAGACAAAGACCAGCAGCTCGACCATTCTGTAACCCGACGACACGAGATGCTCTGACCC…
TRINITY_DN95579_c1_g5_i5	3377	T	G	228	0.0344667	0.03571	0.03571	1	CCTCTTCTTGTTCACGGTTTCCGCCTTATCCTCATTAAAGTTTCTGAACGGTCCACGCCTGCGTCGATTGCGCTTAGCTGCCTCACGATGCTTTCACTTCCAACCATCCAAACGCCCCTCAAACCCTAACACGAACAAATTGCGAACACCGAACCCTAACGTCAAAATTTAAGTACCGCTGTGCCGATTGTTCAACATACATCCAGTTTTGGAGAGAAGAGATATCGGGAGATCGATTGTAACAAAGGATATTGAATCCGATTGCCACAAGCGAAGATTGTAGGAGATGTTAAGACTGGTAGTTGTCTTGCAATGTATGCAATAAGTGGAAACGGAGATTATGAGATCTGAACTCCCATAAACCATGGCTGCTGAAGGGGCCTCTGATTCATCGGGTCC…
TRINITY_DN103650_c1_g2_i6	226	A	T	228	0.0344667	0.03571	0.03571	1	AACAAGATCCACCAGATGTCCCTATATCATATCATATGCAAAAAGCTCTACATCAAATCCGGTTTTTAAATAAAGTACTATTAAATTCACAATTTAGAAATAAAAAGAAACCTGGTCCTTTCCAAAACCAGAGCCTCCAGAATCATCCATGCCACCATTTGAAAGTGTTGCCAAAGAGATCGGACCAATGGTGCGATTGAGACCATATTCAGCTATAGCCTTGTAAGCCATGTCTGTGGCTCGACGTATGTCATCAAGTGCACCTGTTGACACGCGACCGGAGTAAATAATTTCTTCAGCAGCACGCCC
TRINITY_DN99111_c2_g1_i2	261	G	A	228	0.17302	0.21429	0.19481	1	CATTCTTCATCGTCCTCATCAGCATCACCACCAGCTGCCTTCTTAGCAGCCGCCTTCTGGTTCTTTCGCTTCACTCTTCCAGGTCGGCCACCACCAAACGGACTGGTAAGTGAAAAGTCAATGTGTTTCTGTGAGTCAACTCTCACCATGAAAGATGGCACATTCACAACCTGCCTTCCAACCCTAATGTGTCTCTGCTTGATTAGAACTCTAGCATGGTGGATAGACTTGGCCATACCAGTCTTGAAAACAAGGGTCTGGAGCCGGCGTTCAAGAAAGTTCTCAACAGTAAGTGCCAGCACATAATCGAGCTTGTTCTGACTCTCGTCCAACAGACCGTACCTGTTCATTCTCCTCATAAGAGCTTCACCCTCAAAGATACGACGTGGGTCCTTCTCC…
TRINITY_DN95750_c10_g4_i1	253	T	G	228	0	Mono	Na	Na	TCATCAAGGGTGTAGGTCAAACGGGTCATTAGTTTGGTCTTTTGGAAGTCAGGTGCAGAGTTCTTGCTTATACCCTCGGCTTTGACCGTGAAAGATGTGGGCTCCAAGCAGAACTTCTTGGCGTTGTACTTGCCTGGCTTGACCGCGAACCCATCGACTCCACCTTCAATGGTTGGACACTGGTTAGCTGTACCTGTTCCTTTGACTTCCATGTATGTCTTACTTTGGATTTCATCAAAAGTTAGTCTTTTTTGACTACCTTCAGCACTTGCTCCCGTAACAACGAGCGCAGAAGTTGCAAG
TRINITY_DN107802_c17_g3_i1	1899	C	T	228	0	Mono	Na	Na	CTCACCCGTTGACTCGCACACATGTCAGACTCCTTGGTCCGTGTTTCAAGACTGGCCGAATGGGGTGCAGCCTGGTGCCCGAAGCGCGCAGGTGCCAAGGCACGCCGAGATGGTGCGCGCTGCCAACCACGATCGGCACAACGGCATCTCCACAGGCATATCAACAGCCTGGGCTTTGGCCGCCGTACCAATCCGCACCGGTCCACATCCCGAGCCGATCGGCGGACCGACTTTCACCGTTCCACATCCGACCGGGACGCATCGCCGGCCCCCATTCGCTTCCCTCCCGACAATTTCAAGCACTCTTTGACTCTCTTTTCAAAGTCCTTTTCATCTTTCCCTCGCGGTACTTGTTTGCTATCGGTCTCACGCCAGTATTTAGCCTTGGACGGAATTTAC…
TRINITY_DN105794_c0_g1_i1	444	T	G	228	0.26586	0.39286	0.32143	0.54864	CCAGGCACAACTGGTAGGGCCCAGATTGGTAATCGTGTGACTTCTGGTGCACTTGCAAATGTGTCTGCGGAAACATCGTTCTCCCCATTGATTGGGAGGAAAGTAAGAACCAGGTGGCCTGACGACAACAATTTCTATGAAGCTACAATAACAGATTATAATCCTGTTGAGGTAGTTTGATTTCTTAACATGCATGCATTGATGACTTCCTGCCCCATTCCTGAATGCGTGCTGAAAATACGATTTTCAGGGTCGGCATGCTCTAGTATATGATATGCATACAAAAAATGAGACATGGGAATGGGTCAATCTTGCAGAGATATCTCCAGAAGATATACAATGGGTGGAAGGTGAGGACCCTGGTATTCCTCATAAAGGTGGTTATGGTGGATCAGGTCA…
TRINITY_DN104818_c0_g3_i4	367	C	G	228	0.0344667	0.03571	0.03571	1	TGCGAATTGGTTTGGGAGCATGTTTCTGTTTATTTGACTCGAATTGCTGAGGCATTTGCAGCATCCCCTGACCAGCTTGATGAGCTTTGTGTTCATGGATTGGTTAAGCAAGCCTCTCTAATTTCAACTAGATGTTCTGGAGGTGGACTACATACACGAGTTTAATCCGATTGATATCTACATGTGCAAGTGGTTTTCCATTAGGATCCAAAGATATATTATCAGTGGGATCCTCAAAGATATATTATCAGGATCTGGTCTTGTTGCAACAATGTCTGTGTCACCTGCCTTGAGTAGGCCACCAGAGCAGATTTTTGAAATTGTGAATTTAGCAAATGAGCTTCTTCCTCCGTTTCCCAATGGAACCATAACACTTCCTACAAGTAGTAA
TRINITY_DN102696_c1_g1_i2	104	G	A	228	0.123857	0.14286	0.13506	1	GCTGCACCTGTAGTCACCTCAGGCTCACCGAAAATGATTTCTTCAGCAGCTCTGCCACCAAGACCGCCAACAATTCGTGCAAATAGTTGCTGTTTGGAGATCAGTGTAGGGTCATATGATGGAATGAATCAGGTCAAGACTCTTGCTTGACCACGTGGGACCAGGGTCACCTTCTGAACCGCATCGTGCCCTGGTTTCCACAAATTGCTTGGCCGACTTCATGATATGCCACGAGAGTCTTGCTTTTCCCACAATCGACATGACCAGCATCAGACACAAAGAACCACAGATAAGAACCAGTCAACAACTCATATAATTGATATTCAAAATTCATTTCATGGTCATGGAAGTGCCATATATCATATATAGAAATTTAGAAAGGCAAAAACAGTTGGAAC
TRINITY_DN90641_c0_g7_i2	2255	C	A	228	0.0344667	0.03571	0.03571	1	AAAAAATATCTGTGGGTATTCAAGGCCGTATTATAAGGCACCATGACGGTTATTTCTCAAGACGACTCTCAGATTCTTCAACAATCGCCACCGTCATGTCTTCTCTCCGACGATCAACTCCCTCCTTCCACCGCCAAATCCGTTCAATATCCGGTGCATCGTCTTCTTTTATCGCTACACCAGTCACCACCACCACCGGAGACAGTTCCTTTAAAAGAAACCCTAACTTATTACGATGGATTTCCACCGTCGTTGCCGGTACCGGTATCGGTGTCGGAATGTCCCTGTATTTGTATTCTCCTTCTGTATCTTCCACGCGTGCGGTAAAGTCAGCTATGAGCTTTACTGATTGGTTGACGGCAACTGCGGACGAAATTAAGAAGTTGTACGACGGTCAAC…
TRINITY_DN107346_c0_g1_i6	268	C	T	228	0.292955	0.46429	0.36299	0.28486	CATCAACCATGAAAAACAAAGTCAGAGTGACCACTTCTTAACATAAGCTATTGTCCTTCAACTGGAAGTGAAGGAAAGCTTTCTCAGTATGTTAATAGTCAAAGCTCTATTGAAGCATCTATGAAGCAATCGTATAGCTTTTATGCTGGATTTTATAACACTACCCGGGAGCAGATAAATCTTGGAATTTACCTAAAAGACAACGAAAGTGAGCTCTCGATTTTGGTAGATCGATCTGTTGGTGGATCCAGCATTGTTGATGGGCAACTGGAATTGATGCTCCACAGGAGATTGCTCTATGATGATGGAAAAGGTGTTGCAGAAGCATTGAATGAAACTGTTTGTGTTGGTAACGACTGTAGAGGATTAGCTG
TRINITY_DN91289_c0_g1_i5	140	C	T	228	0.0962595	0.10714	0.10325	1	TTTATAGGGTTTGATTATCAGATATGGCGCAGAAGCAAGGTGGCGGAGGATTTTTCTCATCGATTGCTTCAAGTCTTTACAATTTCAAGAGCCAAGTTAACTTTTTGCTTGGTTATGAGGGCCTGGAGGTGATAAATCCCGAAGGAGGGACTGAAGATGCTGAAGTTGAAGCACAAAGAGGGGGATGGAAACAAGAGGTGCATTAT
TRINITY_DN97043_c0_g2_i6	636	C	A	228	0.123857	0.14286	0.13506	1	CTTAACTCAAAAAAAAATCTTACTTGAACGAGGGTATCAAAAACAAAATCTAGAAACGCTGCCAAAATCTGAGAGAAAGGTTTCTCTCTCACACATACAAACACACAACTGGTGTTGATTCAAAAACAAAAAATAAATATAAAAAAGTTAGGGCTTTTCACCTGGCGGCGATATTTCACAATTCACGGTGGCACTTCTAAACCTTCATCATCTTCTTCCTTATCTGTAAATACCACCGCCTGAACTCTTTCTAAGGGGAACCAAAATGGATGATGCGGGCCATCGTGAAAACGGGCGCCATAGAGTAGATTACTACAAAGGCGTTCATCAGCAAGTAAGAAATTAATATGTTAATAATTTTTTCTCGGAATTTTTTATTTGATTTCTTTTAATGCTTTG…
TRINITY_DN104128_c3_g1_i5	214	A	C	228	0.250334	0.35714	0.2987	0.55329	TTTTTTGTATCTTAGATTAAAGAAAGATACAAAAAAGAAGATTATTCAAGGGTTTGTGATGGATTTTGTGTTCAAGAAACAAGGGTTTATGAAAATGCAGAAATTGTTTTTGATTTTATTGTGTTGTTGGGTTTCTTTATGTTCTGGTTCTGTGTCATATGACCATAAGGCTATCTCTATTAATGGTCAAAGAAAGATTCTTATTTCTGGATCAATTCATTACCCAAGAAGCACTCCTGAGATGTGGCCAGATCTTATTCAGAAGGCAAAAGAAGGAGGGTTGGATGTGATTCAGACTTATGTTTTCTGGAATGGGCATGAACCCCAACCTGGTCAATATTATTTTGAAGATAGGTATGA
TRINITY_DN107896_c3_g2_i1	1418	A	G	222	0.375	1	0.50909	0	ATAGCAGAAGCAATGGTTTGGATTATACGGTCAAAAACAGTAGTTCTTTCAACTTCAAATGACCTCCAATGAAGAAGACTTTTGTATATCAAAACAGCAGCAACCGGTTTGCCACTCGAAAACCCTAGATCTTGAGTGATGCACTTGATAAGTACATCTTGATTCTCTTGTTGCTTTTCATTAAGGGACTTTTGTGGCTTCTCTTCAGACTCAAGCTCTGTTGAATTTGTTACAGCATGTGTTGTCTCTGGTGTAGCCACCCTTGTTTCTCCATTTTGAACGTTTCCATTCTCTGGAGTTCTCTGAATAATCATTGTTCTTGGCCTTGCAGACATGGATTTTCCAGTAGGTGACATGGCCAATGCTTGCTGGCGAAGTACTTGATTCTCTGATTCCATA…
TRINITY_DN87459_c2_g1_i1	189	A	G	228	0.14941	0.17857	0.16558	1	ATGACGGTTAGCAAGTTGTTTCCAAAGGGGTCACTCAAGTGAGATGCAAGGTTTTCTACAGGACCCTGTCCAGTCACATATGCCTGGATGAAGAATGCGAACATGGAAAACATTGCTAGTCTACCATTCTTTATCTCCTTAACCTTCAACAACGCAAACTGGTCTGGATCCTTAGCCAGTCCCAATGGATCAAATGGACCACCAGGGTGCAGCTTGTCCTCTAAATCCAAGCCATTGATGATTCTGTAGTATTCAGCACCACCAACAAGAACAACC
TRINITY_DN106806_c0_g2_i1	91	T	A	228	0	Mono	Na	Na	GCCTCATTGGAGAGCCTGGTGTTTGAAAGACTGCTATTGCAGTAGGCCTTGCACAAAGGATTGCATCTGGTGATGTTCCAGAAACAATTGTGGGGAAGAAAGTTATAACTTTGGTTATGGGTCTACTTGTTGCTGGCACGAAGTACCGTGGGGAGTTTGAAGAGAGATTAAAGAAGCTGATGGAGGAAATTAAGCAAAGTGATGAAATTATTCTCTTTATTGATGAGGTCCATACATTGATTGGAGCAGGAGCTGCAGAGGGAGCTATTGATGCTGCT
TRINITY_DN99849_c2_g1_i9	356	C	T	228	0.0664981	0.07143	0.07013	1	GGATTTGAGAAATGCAAATCCTGACTGATTTTGTCAAACAAACACTGGACTGAATTCACAATCCTGCCAAATGCAAATCCTTTGAGAGAATTCAAATCCCATGAAAGAAATCTGCGAACCAAATTCCCCCTAACATATAGAAACTCAAAATTGAACATTCTTTCAAAGCAAGAACAAACACAACCTATTTTTCCAATTCAGTAGGGAGTCATACGACCTGCCTCGCTTTGATATCCTCAAGTCTGAGGGTTACCGCTCTCTTATGAGCATCCAACCCCTCCACCTCAGCCATGGTTGCCACATGTGGCCCAAGCTTTGCAAGCCCTTCTTCTGTCAAAGACTGGATCGTTATGTACTTCAAGAAAGAGTCGAGTGACACCCCGCTGTACATGCGTGCAT…
TRINITY_DN99922_c0_g1_i1	575	T	G	228	0	Mono	Na	Na	AATGTAGATCAACTGATCAAGACGGCCAGGCCTCAAAAGGGCTGGATCAATGATATCGGGCCGGTTAGTTGCACCGATTATGAAAACCGTCTTTTTAGCTGACATCCCGTCCATTTCAGTCAAAAGTTGATTCAAAACCCTATCGGCTGCACCGCCTGCATCTCCTTGACTACTCCCTCTCTGGGTAGCAATAGAGTCCAGCTCATCAAAAAATAGGACACAAGGGGCGGAACCACGAGCCTTATCAAAGATCTCACGAACGTTAGCTTCACTTTCACCAAACCACATGGTTAGCAACTCTGGACCTTTGATGCTGATGAAGTTAGCTTGACATTCATTGGCAATAGCCTTAGCTAGTAGTGTTTTTCCACACCCAGGTGGACCGTAAAATAGAACTCC…
TRINITY_DN107590_c1_g4_i1	681	C	T	228	0	Mono	Na	Na	GCTAGTTTGATCATTTCACTCAAAGCAACCGATTGATTTGCTTCATCAACTTGCTCAGTAGGAACCTGTGGCTCTGACTCATGTTCAGCAATTTTTGTATCTTGTATGTTTGCTGCTGCGGTTTCTTCATGTTTTCTTGCTTCCTGTCTGTACTTCTCCATGAGATTATGGATCCTTTCTTGCACAGCAAGCAGATCACCATAACGATTCTGTAAAGTTTTCTCTAATTCTTTTTGCTTTTGTACGTCTTCCCAAATGCTATTTATACGGTTTGATGCTGCCAACTTTTCTTGTCGTTGTAAAGCTTGAAAGCACTCATATTCTGTTCCAGCTGTGTCCATTTGCTTGAAGGTTGCCTCAACTTGTGACCAGATGTTGCCTGCCCGCATCTGATAGCCA…
TRINITY_DN85970_c1_g2_i2	313	A	C,T	228	0.322274	0.5	0.39026	0.45209	TTTCACACGGATCCTAATCCCACAAACCACTATATAAGCAACGTCTATGTATTTACATCATCACCACAACTCGAAACAAACTCATCTCTCCTTTCCGAACACAGTTTTAACAACAAAAACAAAGAAGATGGATGCCACCGGAAAAGCAAAGAAGGGAGCCGGAGGAAGGAAAGGCGGTCCAAGGAAGAAAGCGGTGACTCGCTCAGTCAGAGCCGGTCTACAGTTCCCAGTCGGAAGAATCGGCCGGTTTTTGAAGAAAGGACGTTACGCTCAACGTGTCGGAACCGGCGCTCCGGTCTACCTCGCCGCCGTACTTGAGTATCTCGCTGCCGAAGTGTTGGAGTTGGCGGGAAATGCAGCTCGGGATAACAAGAAGAACAGAATAATTCCAAGGCATGT…
TRINITY_DN101438_c0_g3_i8	69	A	T	226	0.14941	0.17857	0.16558	1	AACCAAAATAATAAAATCTGCTTGTGATCACCAACTAAGTCCATTCAAATCAAAATGCTTGCTACTTGAAGCTGCATCATTCCCATCATGGGCATTAAGGTCCAGTTTCTGTCCAAAATATGGAAACTGCAACTTCTGTGGCATCTCACCATTCCCTTCCTTCACAGAATCTGTGTTTCTTTGATTGGTCAAAATGACGTTTTCGCCCCTTTCCATTAATCTTTCCTCAGTGTAGCTTCTAGGGGTATTCCAGTCATTACTCTTGAGTCCTCCTACACTCATTGACAAATCACTTGCTGAAAGTTCTGGCTCATGGTCAACCTTCTTTGACTTCAGTAAAGTCAAACCAATCATCTCTTGTTCTGCTTGTTGACCTTCACCGTAAGTCAAACAGCTCTC…
TRINITY_DN90683_c2_g2_i1	347	A	G	228	0	Mono	Na	Na	TCTCTCTCACTACACTCATGGCGGTTTCTTCTTTCATACCCTTTGCATTGTTTCTATCAATATTCTTCTTCTCTGCCAATGCAACTGCTAAATTTGATGACCTGTTTCACCCTTATTGGGCTGCTGATCATTTCTCCTTTGATGGTGATGCAGTCAACATGAAGCTTGATAACTACTCAGGGGCTGGCTTTTCGTCAAAGTCAAAATACATGTTCGGAAAAGTCAACATTCAGATCAAGCTCGTAGAAGGCGATTCCGCTGGAACCGTAACCGCATTCTACATGTCATCCGACGGTCCGAAACACCATGAGTTCGATTTCGAGTTCCTGGGGAACACCACAGGGGAACCTTACCTAGTGCAGACAAATGTGTACGTGA
TRINITY_DN90141_c1_g1_i1	42	T	A	206	0	Mono	Na	Na	GAACTGCAATTGAAGATCTTTTCATACCTGACAGGGTCCTCTTTGGTGGCAGGGTAACCCCAGGAGGCCAGAAAGCAATCAAAGCACTGAAGGATGTGTACGCTCACTGGGTTCCTGAAGAAAACATAATCACAACCAATTTATGGTCTGCAGAGTTATCAAAACTTGCTGCCAATGCCTTCTTGGCGCAAAGAATCTCATCTGTTAATGCCATGTCAGCTCTCTGTGAGGCAACAGGTGCAAATGTTACCCAGGTTTCTTATGCAGTTGGAAAAGATACAAGAATCGGTTCAAAATTCTTAAATGCCAGTGTGGGCTTCGGTGGTTCTTGCTTCCAGAAAGACATTTTGAACTTGGTTTACATCTGTGAGTGCAATGGCCTCCCAGAAGTGGCTGAAT…
TRINITY_DN103945_c0_g3_i2	666	A	G	228	0.17302	0.21429	0.19481	1	CCCCAAAAATCTATAAATAATATTATAAAAGGCCGACTGAAACTAGAAAAATCAACATTCAGCAAATACAATATATAAGACGTATACCGACAATTTTCAAGCATAAAATACATGAAAAAAAAACTTCACTCTTGCAGACTAACCAAATTAAAAACAGATCAGTTGAAAGACCACAGAAGCTTGTTCTACAACTCAAAAAGCTAAGGAAAATACTCAAGTCTGCATGGCATGGTAGTTCTCCAGTTCCTTATCAAGTTCATCAGCAGACTTCTCAACAGCTGGTTTTCTCCCTCGACCACGCCCACGACCACCACTTTGTCCTTGACCACGACCTCCACGGCCCCGTCCAGCAACCCCGCCACGTCCATTCACTGTAGCGGTGTTACCACGGCTGTTCTT…
TRINITY_DN92901_c1_g4_i2	200	A	G	228	0	Mono	Na	Na	AATCATTTTACTGGATGTGATATCACCATGTTTCAATAGACAATATAAATTATTTTTAAATTTAATTACAGGCCCAAAAAATAGGCCTTGAGTATATGGATGTTGAGAGTCTGAAGAAGCTGAACAAGAACAAGAAATTGGTGAAGAAACTTGCAAAAAAACACCAAGCTTTCTTGGCTTCTGAATCTGTTATCAAGCAAATTCCTCGTTTGTTGGGCCCTGG
TRINITY_DN101466_c2_g1_i1	998	G	T	222	0.375	1	0.50909	0	CCTGTTTTATTTAAAAGTTAAAAACCGATACCAAAACCAAATCTATAGATACGGTACGATACCTTATAGGTAAAGCTACCAAAAGAATATAAACATAACATGCATCAAATGTCAACCACTGGATTTGGAATCCAAAAATCAACGTCTAACCAAAATATTAAATAAATAAATCGAAAGGGTTCAGTCTTTATATGTGCTTGACATACATAATATATATATATATATATGCTTGCATATACACCCTCCCATCCCACTTGTCATATATGATAATATGTCCAACAAGATAAAAGAGTTTTAAACTCTAATTCATCTGTCAAAGGGAGAAAATTCACCAAAAAGAAACCCCCCCAAAATAGGACTAAAAACCTAAACACTACTAAACTTCATTATCCAACCACC…
TRINITY_DN87802_c0_g1_i5	313	T	C	228	0.0344667	0.03571	0.03571	1	CTTCTCTTGGAGGAGGAAGTTCTATTGTTATTCCCAAACGAGAAATAGCTGCTGCAGCAGAAAAGAAACCCTAGAACGGGGTTTTCTTCATCTTGGCCTACGAATCAAATCCAATACACATATAATCAGAGCGAGAGCGAGCGAGTGAGTTAGGTGAGATGGGGAAGAAGAAGAAGAGAGTATCGTCAGACGTATGGTGTTATTATTGTGACAGAGAATTCGATGATGAGAAGATCTTGGTTCAGCACCAAAAGGCTAAGCATTTCAAGTGTCATGTCTGCCATAAGAAGCTTTCAACCGCCGGTGGTACGGTTATTCATGTCTTGCAGGTCCATAAAGAAACCGTCTCAAAGTAAACCCTATTTACCTAACTTTTCTTCTTGACCCGTAGATCTATTA…
TRINITY_DN82390_c0_g1_i4	534	G	A	228	0.214914	0.28571	0.24935	1	GCTCAATGTTGATCAGGAGCTTCCTGAGAACGCCAAGTGTTTGATGAACTGTGAAGCTGCTCAAATTTTGCAAGGAATCCAAGATCACATGGTGCTACTGTCCAAGGATCCCACAATCAAAATCCCGAGGTGGGAAGTCATGAGTTACATTTTCGTATAAAGGGTGGTTCAAATGGCTTGGGTCAAACGAGTGATGATTCGGGCTTGGTCAAAATGATACATTGCTGAACTTGTATCTTTTTTTTTTCAGTTCATTTGACAGGGCATTGCAGTATGCCAACACGGGCAATTTTTACACCAACCCTCAGTCTGTTAGACAAATATTGGAATCTCTCAAGAAGCAAGATGTTTCTGATGGCGAGATATGTGTCATTGCAAATACTGGAATTGAATCGACTA…
TRINITY_DN101165_c1_g3_i3	219	G	A	228	0.0664981	0.07143	0.07013	1	TGATTTTCAGGGTCAACATTCTCCAGGAACACTCGTCTATGCAACTTTTGCTGCTCCACTTGAGGATTTTTAGACAAAACCTTGCGCATATCAGCTACAATATTGTTGATTTTGTTTACATCCAAGTGGCTAATAGCAAGGTGAGTCTTGATGCGCCAATGTGTTTTTTGGCTCAGATTTCTCACCACATTCACAGTGAATTTATGGTTTGGGATGTGGATTGCCTCACGATCATCACCTCTTATAACTGTTGGGGACCACCAACCCACATGCTGAAGCAACATATAATATGAATCGGATCACAACAGCAAACAGTAAACAATAGAGGTATCTAAATGTACGGGTCAGGCAGTTCGGTTGCTTGCTGATTGCAAATTTTTGTTCCATTTTCAGAATTCA…
TRINITY_DN100589_c2_g7_i2	268	A	C	228	0	Mono	Na	Na	TTTTTTTGGAACTAAACTCTCTGGAATCAATATATAACACTATTCAGCCCGATTCGACAGGGACAAAAGTCTCCTGATTACAAAAACATGTTCCTTGAACTCAATGGTTAAGTGTCATTACAAATATTAAAAAGAAAAAACATTATAAAGGTTGAAATATATTTTAAAAAAATGGATCATGAGTGGATCCTAAAAGGATTATTAAGCATACATCAACAACATCCATACTCGGATTATGCAGCGACACTGGATTCGTCTACAATGGAAACAATATTTGACGAAGATGGTTCTGTATACCATTGTTGATCTGCACGTGTGATGAAGCTAGCTTCTGATAAAAAGACATCCTTGTAATCTTCTTCATCGTATATAAATTGCGGAGGATCAGGAGACCCTACG…
TRINITY_DN90008_c0_g1_i10	129	C	A	176	0.324862	0.57143	0.41558	0.06429	AACTGATTGACCTCCACGTGCAACCGGAGGTTTTCCATAGGTCTTCATGGTTGACCAAGTATGTGTTTGCAGATTGAATGCCTTCACGTTGACAACTTCAGAAGCATCCTTTGAATGCCCTGCAATAGCTATAAGCTTATTTCCTTCCCATGGTATCAAAGAATGCCCGGCACAAGGAGTTACTTTCACTGGATTCTCAGAATTTGCTTTGACTTCCACCTTTGACCATGTCCAATTTCGTAAATCAAGTGTCTGAAGATCATTTAGGTAACGCCCGTTATGGTTTCCACCAAATATATACATTTTATCATCAACAACAGCTGCTGCATGCTCATATCGGGGTTTTGGACGTGGGCCAGAAACCGGGGGTGCAACCCATTGGTCATACACACCAACAGA…
TRINITY_DN95095_c3_g4_i2	33	C	G	228	0	Mono	Na	Na	GATTCATCAGCGAAAATGAGAGAGTGCATCTCCATCCACATCGGTCAGGCCGGAATTCAAGTCGGAAATGCGTGCTGGGAACTCTACTGCCTCGAGCATGGCATTCAGCCTGATGGCCAGATGCCTAGTGACAAGACAGTTGGAGGAGGTGATGATGCTTTCAACACCTTCTTCAGTGAAACTGGTGCAGGGAAGCATGTTCCTCGTGCTGTCTTTGTTGATCTCGAGCCAACTGTGATTGATGAAGTGCGGACTGGCACTTATCGCCAACTGTTCCATCCTGAACAATTGATCAGTGGCAAAGAAGATGCTGCCAATAATTTTGCACGTGGTCATTACACAATTGGGAAAGAGATTGTTGACCTCTGCTTGGACCGTATCAGAAAGCTTGCTGACAAC…
TRINITY_DN98580_c1_g2_i3	1149	A	G	222	0.375	1	0.50909	0	GAAGCGGTATAAGGTTAAAACTACCCTACTACTAAAGACAAACCTATCTACAATTACTACTACTACTAGTTACATTCAGCACTTCATATAAGCTAAAACAGGAATCAAAACTGTCTACAAGCAAGAGTGCAGAACCGACAAAACAACAATAACATTATGTTTTGATATACTTGTCAAAGTTTGTGATGTACAAACTTCCATGAACGAGATCGTGAAACCAGAAAGAAGTAAAAACACAAGCCACCACTGTAATTGCGGTTGTATCATAGTCTATACATAAGAATCCATATTACTCTACCGGTCCACCACACAACTGACAAGTGTTACTTCGATGTTTCGGAGACATATACATTGTAAACTTCTTAGTTTTCCAATACAAGCAAAACCCTACAATCTAAT…
TRINITY_DN97465_c2_g5_i3	533	G	A	228	0	Mono	Na	Na	ATATCATCGCTGCCATTGGCGCCATATACAGCAACAGATTCATCGAATGAAGCTTCTCCGAATCGGAGGACAATAGCAATCCTTGCACCACCGATTTCAACGCTCTGCCGGCGGTGGAGCCGACGCACATCAAAAATCCGAATAAGTGAAACAACGGCTCGCTGTTACTCGCTAAAACGATTCCGAACACCACCGGCATTAGCGCTAGGTATACTTCACCGGATTCCTTTTTACAGGTGATTAGGAAAGAGAATATCGCGGTGAAAAACGGCGTCGTTGCGCCGATAGCTTGATTGAAGGAAACCGGAAGGTATCTGAGTGAGGTGTTTCCGCAAACGACTGAGAAGCAGAAGATTGCGGATAATGCGAGGATCTTCAGGAACTGTTTTCGCGATGAGA…
TRINITY_DN100616_c2_g15_i3	150	A	G	222	0.375	1	0.50909	0	GTTTTGGACGTTGAGATGTATTTATGTTGGTTCCCGTCGTCACATGGTCATTTTTTACTTGTGGTTTTGGACGTTGAGATGTATTTGAGTTGGTTCCCGTCGTCACATGGTCATTTTTTACTTGTGGTTTTGGACGTTGAGATGTATTTATGTTGGTTCCCGTCGTCACATGGTCATTTTTTACTTGTGGTTTTGGTTGTTGAGATGTATTTGTGCTGGTTCCCGTCTTCACATGGTCATTTTTTACTAGTGGTTTTGGACGTTGAGATGTGTTTGTGCTGGTTCCCGTCTTCACATGGTTGGAGTTCGTTTTAGGTACAGTTGAAATTCTAGAACTCAATGGTTTGTCATCTTCAGAATCCTCCGTATCGCTTTCCTGTTTAGCAAGGGGTTTGGTGG…
TRINITY_DN99730_c1_g1_i4	806	A	G	222	0.375	1	0.50909	0	AGCATGTACTCATAAATCAAAAGCCTATTATCACACTCGTGTTATTTATCCCTAATGTTATCTCAAACAAACCCAAAATCATTTTCTTTAAATCAACAAAAACATGTCTATGGAGAGACCCAAATTCTAACAAGGCTTTCTTTGCAATAGCCCAACACTCATCTCCATCTTATTGATTTAACCATCAAAACAAAATAAAACACAATTATATGTGAATGGGTTTGTCATAAGTGGCCATAGCAGCCTCCTTCACAGCCTCACTTAATGTAGGATGTGCATGGCACGTGCGCGCAATATCCTCACTTGAAGCCTCATAAGTCAAAGCCAGACTAGCCTCATGGATCAGCTCTCCAGCATTTGAGCACATTATGTGAACACCCAACACCTTATCTGTCTCCT…
TRINITY_DN104634_c2_g1_i4	434	T	C	228	0.0962595	0.10714	0.10325	1	CTTCATTTTTCTGTCACTGGCTTGCCATTGAAGGTGTACAACCTGCTATTCCTGAAAATGCCCCTATTGAAGTTATTGCTGCTTTACCAGAGATAAAAAAATCTGAGCAAAGGAGTGAGGAGCTGCCTGTTGATATTAGATTGCCTGTAAAACATGTCTTATCCAGAGAGCTTCAGTTATACTTCAATAAAATTACTGAGCTGGCAGTAAGTATGCCTGATTCTGTTCTGTTCAAGGAAGCACTAGTGAGTTTGGCCACAGATTCTGGACTGCATCCTTTAGTTCCTTATTTCACATGCTTTGTTGAAGATGAGGTTTCTCGTGGTCTGAACAACTTCCAACTTCTTTTTGCATTAATGCGCCTTGTTTGGAGTCTTCTAGAGAATCCACACATACATG…
TRINITY_DN108069_c1_g3_i5	846	C	T	228	0.14941	0.17857	0.16558	1	GCCCACTGCTAACAAGGTAGCCATGACCACCACAAAGTTTTCTACATTCTTCAATTCCATCAGCTGTTGCAGAAGTTGTCAAGGACTTTAACCCTGCAGTACATGCATGGGCCTCGGGCAGTGTTGAAAAGTCATTATTTGCTAATCTTTGCTTAACATCCATGTACAACCATTTTAACCACTCGCCTACAAATCTGAAGGCATAAGCAGATGCCAACAAAGGGAAGAGTCTACTTTGCTGAGTTTTATAATCAATCACCTGAGTCTCAGGCCCACCCTTACGTGAGCCAAACTGTCTACGAACAGCGCTATATCTTGTAGCAATACAAACTGCGCGAGATAATGCTTTGGAAGCATCAGCCACAATTGTTTGCCTAACATACACCATAGTTCCATAAA…
TRINITY_DN103521_c0_g5_i8	574	C	T	222	0.375	1	0.50909	0	AGTTAGCATACTTAAAACCCACCGACCTCGCTAAAGCCCCAGATAGTTGCAAAATAGCCATGTGAGGCTTCCAAAAGAAAAAACCCCTACATCACAAATTACCGATCACAACTTTCATGTCTTCTTCTTCTCTTTCATCGTGACGGCAAGCATACGAGTACCAGACCAGCAAGTTTCTGGCCTTCATCTGATCGACCATTGCAACCCCTTCACCTTATTTGTATACACACAAACATACCTCTCGATTTCGCTCCTGGTTTCCTACTGCCGATAGGTTTTCAAGCAACAAAGAACCCGAGTCTTCAAGGATAGCACCAATCTCTCACGGAGGAAATCGTTTATTCGAATAATTAATTTGGACAGTGTGCTTCTGGAAGCTGGTGTTTCTACTATTTCTGT…
TRINITY_DN100939_c1_g6_i6	238	T	A	228	0	Mono	Na	Na	CCACCGCATCCACCTCTCCCTAAACCCTAACTTGACCACTACCACTTGTTCATCTTCAAGAAACCAGTCACCAAAACCCTAACTGTGGTTTTTTCACAAAGGACACGGCCATACTCCTGAACTGTTTCGATGGATTACGATTTGACGGCATCAGAGAAGCTCCGCAGGATGATTGCTCAGCGAGCACAATTTGAGCATACAGAACAGCCTGTGTATAATGTACCTCTTACTCGTTTCTGTACCCAATCCCACCAAGAATTTCCACCTTATTTACAAGCTTACTTAGACGCCCCCATCCCTGATTTTGAAATAGATGATGAGTTTAAAATTTTTAATGATGTTATTTTTACAACTAGGAATGTCACAACTGAATTTAATGATGACTGTTATTTGAATAAA…
TRINITY_DN94625_c2_g10_i3	674	C	G	228	0.347838	0.67857	0.45649	0.01003	CAATCACAAACATAAATTGTTCACCCAAAGGTACATTTAAACTCTATCCACGTTATAATATTTTTCTAATCAAGTTAAAAAAACTAGTCCATTCAAAAGAAAGCAAAAACCCAAAGGTACAACCAATTTCTAAATCAATTACCAGCACTGGCGGATCCAGAAATTATTTTGACGGGGGGCGAAATCGGAACCTTACACTAATATGACGGTACAAATAACATTAAAAAAATGCCGCGACGGGGGGCGATTCCCCCCCTAACCATACATGTGGATCCGCCTGTGATTACCAGTTCTTTCAGATCGGGCTTTTTGAGCCAATGCTGGTAATTCTTGCTCTTTTCTTTCTTTCTCTTTCTCGTTCTTTACGTCTTTCTTCGCGGATTTTCTCTCTCTGGATTC…
TRINITY_DN102520_c0_g3_i5	324	C	T	228	0.214914	0.28571	0.24935	1	GCAACTTCAGCACCCACAGCTATAATAGCAACCGGACCCGACACCTTACTCGCAGTTTGCGAAAAGTTGAGAAAAGTCTGCTTCAAACTATCCAAAACATTACCCGTCAACCCCCAAAACTCACGCCCCGTAAAACTAAACGCTTCAACCACATCCTTCGGTTTTTCTTTCAAAACCTTCACATTCGGGGCTAACTGCACCCCGATCCGGCCACTCCCGTCATAATTCTGATCGGGAGTGACCTTTATTAACAAACCCTTATCTCCTCTAACAACCTTAAACAACACCGCGGTATTAGGTTTTTTCTTAATCACATCAACAACCCGAGATACCGAATTCGGGAGTCCTCAATTGATCACTCCCGAATTTGGTAACTCAACTGTCATCAACAGAAAGTAT…
TRINITY_DN90472_c2_g1_i4	345	G	T	228	0.0962595	0.10714	0.10325	1	ATTGACGGTACCGGATCCATAATTCTAGTTTTAGATTCGGAACACTCTTCTACTTCACCTTCGAGAACATAACTGTCGTCTTCGCCGCGTGAGGTGGTGATGAATGATTGAACAAAATCGATGCCGAAAAACCCTAGGAGGTAGATGAACGAGGCAATGAGAGAGACAATAGCGGCCAATTCCGATAGCGTGACTACGTGGAGCGGCGTCGATGACCGGATCTTATCGCGCCACCGATGAAGAAGGTAGTAAGAAACAGAAAAGAACAGAGTGAAGAAAATGCCGTTGGTTAGGTATAGAGGAAGAGGTAATGCATCCGACGCTTTAGGAACCGGCGACGGCGAGCGGTCAACAGCACCGGATTTGGTTGACGGAGATGATCAGTTTTCATCGTTCGTG…
TRINITY_DN88666_c3_g6_i3	168	A	C	228	0	Mono	Na	Na	CGGACTCCTTAGAAAGGAGGTGATCCAGCCGCACCTTCCAGTACGGCTACCTTGTTACGACTTCACTCCAGTCACTAGCCCTGCCTTCGGCATCCCCCTCCTTGCGGTTAAGGTAACGACTTCGGGCATGGCCAGCTCCCATAGTGTGACGGGCGGTGTGTACAAGGACCGGGAACGTATTCACCGCGGCGTTCTGATCCGCGATTACTAGCGATTCCGACTTCATGCAGTCGAGTTGCAGACTGCAATCCGGACTACGACCGGTTTTCTGGGATTGGCTCCCCCTCGCGGGTTGGCAGCCCTCTGTACCGGCCATTGTATGACGTGTGTAGCCCTACCCATAAGGGCCATGAGGACCTGACGTCATCCCCACCTTCCTCCGGTTTGTCACCGGCAGTC…
TRINITY_DN84630_c1_g2_i5	595	A	C	228	0.0664981	0.07143	0.07013	1	GTGCAAGAAAAGATGGGAATGTTAAGGATCACTTATTACATGAAGTTACAAGTATGATTGATATCTGCAACCTACGATTCCCCTAAAATGAAACAACAAAAGGACACAATCCTATGATAGATGTAAACACAACACAAAGAAGTCGGCTACCATGACGACCCCTAACACTATAAGTACACGATATGTTCTTGTATCAACTGTAAAAACAACATACAGACCAACCGATTCTAGATGTCAGGACAGAAAAGTACCACCGCCTGTTACTTACCTATCTTTTTACCATGGTTGGAACTCCACACGGCTGCCATTCTCAAATGTCGGTTCCCCTGCTTCTTCAATCTTCTTGTCTGTTTCTCTCTCTTTATCTGCATCAGTCAAATTACCCTTTTGCTCCTCCAC…
TRINITY_DN97972_c0_g1_i4	351	A	G	228	0	Mono	Na	Na	CAGCTTCCTTACCTGGTCGGAAATATCGTTGAGATTTTGGAAATGAACCCAGAAGATGAAGCCGAGGAAGATGGTGCTAATATTGATCTTGACTCGCAAAGGAAGGGTAAATGTGTCGTGCTAAAAACTTCTACTCGTCAGACAATTTTCTTACCTGTGGTTGGTCTTGTGGACCCGGATAAACTGAAACCTGGTGATTTGGTTGGTGTGAACAAAGATAGTTACTTGATATTGGACACATTGCCATCTGAGTATGATTCTCGAGTGAAGGCCATGGAGGTTGATGAAAAACCAACGGAAGATTACAATGACATTGGAGGCCTTGAAAAACAGATACAAGAGCTAGTTGAAGCTATAGTTTTGCCAATGACTCATAAAGAGCGGTTTCAGAAATTAGGG…
TRINITY_DN99370_c2_g1_i12	1463	T	G	228	0.0344667	0.03571	0.03571	1	ACTTGGGAGTATAAAACCAGGAAGTTTGAGAGAGGAAGATGATAGTTTTTTCTAATTAAAATGACATTAATAATGTATTTTCTCACATCCTCCCAATCAATTATACAAGAGGCAGGCAGGCAGGAGGCATATACTATTATAATACCGTCTGTAACTGTAATAACTGTAAATGGCATCTTACTAAACAAGACTCAGCTCATCAACTCCAATGGTGTCTGTGGGTTGAATGGCAGCAAGTTGTTTCCTTAAAGCTGCAAGTTCTTCACCAGCATCACATACAAATGCAGAAGCTTGCCTGCCTGATAAAGTTGCTCCTTCCATGCTATCTATATAATCCTGTTTTGTAAATGAACCCGCGAGGAAGAAGTTCTTCACTGGTGTCTTCTGATCAGGCCTAAA…
TRINITY_DN52616_c0_g1_i1	15	G	C	228	0	Mono	Na	Na	TGCATCGAGACCCAGCATCAAAATACGCATCTCTTTCTTGGCAAAGAGCCGGCTAAAGAGCTTGGTGAAAGTTAGCCCCATCCTCTAGCTAGTGAGGATCCCTGAGAGAAGGTTGTTGGAGAGGGATCAAACGATCGATTCGAAGAGAGAAGAGGGATGGGGAAATGGAGGATGCAAAATAAGGGGGGCGAGAAAACTGATAACGAATATGAGG
TRINITY_DN89643_c1_g1_i3	653	G	A	222	0.375	1	0.50909	0	TTTTTTTTTTTCCAAGAATTTCACCCTCTTTAAAATTGTATTAACTATGAACTATTCAAATGCAACAATCATTGATCCACAATAAGCACATTGACAAATTGCAGTTAAATTATTAAATAAATCTTTATCCCAGAAGTAGTTGTGCAGGGATCCAAATACCATTGGGTCAGAACTCAGAAGCTTGAGAACCCAATAAATATGTTGAATCAGTATCATCATAAAATCACACCACAAATAAAAAACAAAAGTTTCACCTTATCTAGTGCCAATCATCTACTGATCTTTCCATCAGCTGATTAATCTTCTTTTTTCAAAATATCAAAATAAGTCAAATCCAAGGTGTCACAGAATATCATCAAACATGCATCAAGATAGTCTACATAATATAGTCCAAACAGT…
TRINITY_DN105303_c0_g6_i2	18	A	T	228	0	Mono	Na	Na	GGTGATATGACTGTGGTACTCGATATGTACACTCAATGGTGTGGTCCGTGCAAGATAATTGCTCCAAAGTTCAAAGAATTGGCTGAGAAGCATCTTGATGTTGTATTTCTAAAGCTTGACTGCAATCAAGATAATAAGTCATTGGCAAAGGAGCTAGGCATAAAGGTGGTGCCTACCTTCAAGATTCTTAAACATGGTAAAATTGTAAAAGAAGTTACTGGTGCAAAGCTTGATAATGTGGTTGCAGCCATGGAGGAGGTTAGATCCAGTTGTCTTCGAACATAGAAATAAGTGATCCCAACTGGCCTTTCGAGGTTGTGGATGTTTGCAAAGTCACTGCCTTTGAAGCAAACTCGAGACTGAAGTGCGGCAATCCCATTGAGTGGTGATTTTTGCTTG…
TRINITY_DN94883_c6_g7_i1	164	A	T	228	0	Mono	Na	Na	GTGGCTTTCACACTTTCTACTGCCCCGAATCCGGTGGCTTTGGTCACCGAGCCACCGGTATCAGGCAAATCCACAAACACCACCTCTCCAAGATGGTCCTGGGCATGGTCAGTAATACCAATAGTGGCAACAGAGCCTTCATGCTTCACCCATTCATGTGAATATGCATACTTCAACCCATCCAATACTGAAGAGAAGCATCTGGTAAGAGGGGAGAAATGGGGTCTGC
TRINITY_DN107809_c3_g1_i2	1194	C	A	228	0	Mono	Na	Na	GTCCCAAAGTACTGCAGTAATGGTGGTGTTTGTCCGGCTTGCACAGGTACACTCTGAAATTTTGCTACTGTATCTGGTGTACGGAGAATGCCTTGAGGAGATTCTGCAGCAAGCTCAGCAGCTTCTTTGTATTTGGTTTGAGCAAATAATTCTTGGAAACGCTGAACAACCAAATTCTCTGCACCAGGAAGGTTTCCACGTTTGGCAAGATTGACAGCAAGCTCCAGGTTGTTTAACTGTCCACTTACAAAAGGCACGATTGTCGCTTCATTCACAGTAGCAAGCAAAACCTGTCCACGTCTATTAATGGCATAGAAGCCTCCAACTGACGAAGCCTCAGATGTCAGGAAAATTGGATCTGGACTTATTCTGTTTCTATACACCGCAGTAGCGGTTTCA…
TRINITY_DN92807_c3_g6_i1	729	C	T	228	0	Mono	Na	Na	GGCCCATTGAGCTTTCTTGATTCTGGTCCGTATGGAACGTTTATCGGAGTTTATGATGGTCATGGTGGGCCCGAAACCTCCCGTTATATCAATGATCATCTTTTTCAGAATCTCAAAAGGTTCACTTCAGAACAACAGACGATGTCGGTGGAGGTTATACAAAAAGCATTTCATGCAACAGAAGAAGGGTTTTTATCGATAGTTGCTAAACAATGGGCGGTGAAACCACAATTGGCTGCTGTTGGATCTTGTTGTCTGGTTGGTGTGATTTGCAATGGAAGACTTTACATTGCAAATGCTGGTGACTCGCGTGCTGTTTTGGGGAGGGCAGTTAAGGCTACTGGGGAGGTTATTGCAATCCAATTGTCGACGGAACACAACGCATGTATAGAGTCGGTT…
TRINITY_DN96451_c0_g2_i2	280	T	G	228	0.0664981	0.07143	0.07013	1	GTTGTTGAGGCTGCCGCCCTTTTGGTCTCAAAACCATCATCTGCACTTTTGGAACTCGGAGCTCACCTCCATTGCTGCAAAGGATAAGAAATAGGGCTGGAAATGGTCTCTTTATCCCCTCCTAATAAAACCCTAGTTAAACCCTATCCCTTATCTTCTTCATCTCCCCATCTCTTCTTCACCAAATTCACTCGATTACGCCTCAACAACAACACTAGTTTCTCTTCTCATGGCAACAATAGACTCAGAATTAGGGCTTCCGACCCTTCAAGTTCTTCTTCGTCTTCATCTTCTTCACCGCAACAGGATTCAGAGTCTATGCAGCTGTTCGAGAAGCTGAAGGACACTGAGAGAGAACGTATAAATAAACTAGAGGAGCTTGATCGAAAAGCAAATACA…
TRINITY_DN82159_c1_g2_i2	337	T	A	228	0	Mono	Na	Na	TTCCAAACCCTAACTCAACACATGCTGCCACCACCACACCTGCCGCCACCACCACCACCATACATGCCGACATCTAATTAGGGTTCTTCCCCCTTTTCCTCCGTTCCTATCCTCTATCTGACCGAAACCCTAGCCTCTGTGCAAACAAACCAATAACCATGACCGGAAAGGCTAAGCCCAAGAAGCACACGGCCAAGGAAATCCAGGCCAAGGTGGACGCGGCTACCACCAACCGAGGCGGTGGCAAGGCCGGAATCGTCGATCGGACCGGTCAGTCGAAGGGCGGGCACGCTAAGTTCGAGTGCCCTCTCTGTAAGACCACCGCACCGGACATTATGACGATGCAGATTCACCATGAATTAGGGTCGGATAGAGGATAGCAAAGGTGTTCATACAGGT…
TRINITY_DN87181_c0_g2_i7	220	A	G	228	0.14941	0.17857	0.16558	1	ATTGAAGTTAGAGGATGCTTTATATAACATTCAATTTGAACAACACTGGCTGGAGGCCGAAACCGATCGTCAGGCATCAATAAATGAAGGGATGAGCAGTAGAGCAATGCACAAAGCATTCGTTGAATCTGCAGCTCTGATCGGTGCAAGCGTGTTGCAGGTGTACCTTCTCATTCGTCTTTTTGAACGAAAACTCGGGATGTCAAGAGTTTGATGTGTAATACAATATGTTGTTTAATTTGTTAGAACTTTTGTCATGTTCTTCATATATTTAAACCAAATTTGCACTTTGTAGCTCAAAAGAGGATTGGACACACTCCTCAATCAGTAATGTGGCAGAAAAATACAAGGGCCTTTTATGGGAAATGGAGTTGGTGGAGATCCGTTTTTTCGGCTGAA…
TRINITY_DN94013_c0_g1_i2	1334	A	G	222	0.375	1	0.50909	0	GAGCCTCCCTTTGAATCACAGGGGCAGGAAAGTCATTAGTGTATCTGTTGATGTTTTCTACTTGAACCTCCCTTTGAATCGCAGGGGCAGGAAAGTAATTAGTGTATCTGTTGATGTTATCAACTTGAACCTCCCTTTCAACTGCATTATCCACCCGAACTTCATAACTCTGGCTAATTTCAGCATGTGGTCCATTAGTTTCATGATTCGGTAAAGTGACACAGGGCCTAAGAACAGGAAAGTCAGAATTTGGCATGCTGGCATGAGGAAACACAACTGGAAATGTACAATCTTTCGGTTCCAAAGATGCATGATGTAGGGGAGTGCTAACAATGTCTTTTTCAGTGTTTGATTCCAATTCCGTTGTACGACGGAATGCATTCTCCTGGTTTCCTTGAT…
TRINITY_DN84947_c0_g7_i1	90	A	G	228	0.0664981	0.07143	0.07013	1	CCTTCTGAATCTTCCTTGCTCATACCTTCCATTCCCAAAAACCTTGAGTTCTTTCTCAAACTTTCCGGCGTGATCAACCCTATTGTCTCATCCGCTAGCAGCCGGAAACCGCCACATAGCTCCTCCATGAAGGTGGCTAGCTCTAGCTTCTCCGCCATCACCGGAAACAAGTCTTGGTAGGCTTTTGGATCTTCCATTTGGTTTTGGTGGTTGGAAGAATAAGTGATGAACTTATTTATAGGAATGGAAAGTTTATGTATTATCTCATGTTGTCATGACACCTTGGCAATT
TRINITY_DN95064_c0_g3_i1	726	A	G	228	0.214914	0.28571	0.24935	1	GGCAAACTTAAAATGATTTCCAACTTCAGCCCAATATTTAAAAAATATATATTAAAATGACAACAGTAAATATGAAATGTACCTATCCATAATCCAAAAATAGAAAATTAGAAACACATGAAATATGCCAGTTACAAACAAACAGTGTCTAATCCTCCAGCCGGTTAAACGGAGGCAGCCGAAGGAGCTGCTCATCCAAAATGAGCCAGATACGCGTCGGCCAACATGTGTCCAAGTTGAACCTGAGCCTCTGTTGTCAAGTGAAGGTGATCTTCCTTCAGCTCCAACCCCTTCGCATCCACACACACCACATTTGGTAAATCAATCGCTTTCTGCGCTTCTCTTACCACCTCAATGTATTTCCCCTCACCAGAGGCAATCGCGACCTGAATAATCGGC…
TRINITY_DN102840_c1_g1_i5	297	G	A	182	0.375	1	0.50909	0	TTCTTCGTTTTCACCATTCCACCAAAACTACCAACACACAGGAGTGTCAGGTTTTGTAGAAATGATGAAAACGAAGGACTGAAAGTGGCAGAAGACGGTATTTAAATCTAAACATTTTCTTTCATCTTCCACTTTAGGGGTGTTTGGGCGCGACTGATTGAAGTTTTGTAAAACTAGGGTTTCTTATTTCTCCGGTAGAACGGACAACCACATATATCCTGATTCCGATACTCAAATTTACGGCAAGAGTAATCGAATCAGACAATGGCGAATCGCGAGGGAGATCCGTCGTTAGGGTATCTGACTCGGAAGGAAACAGAGGTCAAGCTTCCCCGACCAACTAGGGTTAAGAACAAAACCCCCGCTCCAATACAAATCACCGCCGAGCAAATTCTCCGT…
TRINITY_DN93660_c1_g6_i1	14	A	T	228	0	Mono	Na	Na	CTTTGCCTTGAGGAATTTGAGCTTCAAGCTTCCATAAACTAGTCCAACAGAAAACGCCGACACACGGGCCACCAGAGCGAGCGTGCTGGTACCGGAGTAAGGACCAGGAGGTGGTGCCATCGGAGAAATGGGTAGATCTGTTGACCGGCGAGATAAGAAGAAGATTGTCTAGATCTAGTGTTAATGAACCCTAGAATTTGGTGCCGATGGGGGATTGCTTATGCTGACAGAAAGACTTGTATTCGTC
TRINITY_DN107948_c1_g2_i1	893	G	T	228	0.374681	0.96429	0.50844	0	ATGTGATATGGGCAGTCGGAGAGTGGGCTCGATATCGGTTTTGAACACCCCTACCTCAATCGGCCGTCGCTGGTCGCCGTCCCCCGCCGCCGCCCCGAGAAACTTCCCGGGGTATGTGATTTCGATCTATCATGCCTACCGTCAGTGTCGGAAGGGACCTTCTTTTCCAAGCCCTAGGGCGCACTTACACACAAGATGAATTCGATGAATTATGCTTCGAATTCGGAATCGAGCTCGACGATGTGACAACTGAGAAAGCTATTATAAGAAAGGAGAAACATCTAAAAGAAGAGGACGAAATTGGGGGTAATGAAGAAATAATCTACAAAATTGATGTCCCTGCCAATCGATATGATTTGCTATGTCTTGAGGGACTTGTTCAGTCACTGCGCATATTTT…
TRINITY_DN101090_c3_g1_i10	185	G	A	228	0	Mono	Na	Na	CCCTAGACAAACAATAGTTAGAACTTCTGATCGCCGTTTCGCACAAACCCGTCTCTCTCTCTCTCTCTGGAATTTCATCTTTCCCCTCCTCGATCGCACATCAATTTCTCTCTCCGCCGCTCCATAATCAATCGCCCCCAAATCTCACCTCTTCTCTTCTGCAATTCACCCTCAGATCTATCCCGTCATTCCAATTCCCCCTCTACAAAACCCTCTCCGCACCAACAAAAAAAACCCTAATTCCAATCCACACATCAATCGATCCATCAATCTTATGTATTTTGAGGTTTTCATAGTCCGATAGCCGATCTGGAGGTGTTGAGGCTGTTACTGTGTTCCTTGATCGATTGTTTGTTCAACGACCTAGGGTTTCTGATTCGGTAGAAATTGGAAAAAAAA…
TRINITY_DN89559_c0_g1_i5	449	C	A	211	0.250334	0.35714	0.2987	0.55361	TGTGCTCTTCCGATCTCACGCACACCGCTCCTCTCCCACACATCCCAATTAACAATCAACAAAAAGTCTCAAGATTCCCTCTAATTTAACCTCAATCATCCCACTTTGATTATCATCAACACTTTTCTGTAATCATCCAGATCACATTTCTACCAAAGAAAAAAAATCTGTAGTTGCACTGCTTGTCACCATGTCCATCTTTCGGCGTCGTGGATCATCTCATCAACATCAAGAACAGGATCAACAACCCGAGCTGCAATCAGAATCCAAGGTCCATGAACTTAAAGCTGCTCTTGGACCGCTTTCAGGGCGTAGCTTACTGTACTGCACTGATGCATGCTTGAGAAGATATTTGGAAGCGCGGAACTGGAATGTAGAGAAAGCAAAAAAGATGTTGGA…
TRINITY_DN95202_c1_g1_i15	1197	G	T	228	0.0664981	0.07143	0.07013	1	GTAAATAACACCAAAGCTTACGGCAGTTGTCAACGGTCCATGAAAACCATTGATTCCTGCCTGAGGCTGAGATAGATAAGATACAATCCGAATCCGATTGTTGATCTGATGCCATCAACCGACCGAATGAGCTTACCGGTGTCGGATCCTCCGCCTCCGCCTCCGCCAAGAGCCACCGGCGAACAGAGGATATTCAAGGGATCCACCATGACCTCTCGCGGTGCTTACGCCGCCGTCTCATACATGTCTTGCGCTGTGATGCTAGTCTTGTTCAACAAAGCAGCTCTTTCATCCTATAGTTTTCCGTCTGCGAACGTCATAACGCTATTTCAGACAATATGCTCATGCTGTTTTCTTTATGTCTTACGCCGTTGGAAAGTTATATCTTTTAGTTCGGGT…
TRINITY_DN97296_c0_g4_i2	333	G	C	226	0.280043	0.42857	0.34286	0.29534	CACACCTGCCGCCCCACCACCGCGGACTCTTCTTATTTCTTCATCAATCATCATCACCTAACCAAGTGAGCTAAAAACCCTACTGTTGTCCCCCAACCCTGAATCGGCCGAAACCCTTCTCCAATGGTGTCAACTCCATCACCGTTTGAATTCATCTGATCTGATAATACCTTCATCCAATTTATCAATTTTGAGGTCAGATTCATTGGCCGGCGTATCAAGAGGTCTCATTTCTTACCTCCGTAATTTATCAATAAACCTTCATCGACCACCCATAACCTATCAATTTCTGAGAAGCTTCAGCTCAGATTCATTGGTCGATGAAGGAGAAAGTTATAGCAGTAACCGAATCATTGAAGCTAAGCCGAGAGTGATGACGCCCAATTCGAAAAGGACGGG…
TRINITY_DN102840_c1_g1_i5	1707	T	G	222	0.375	1	0.50909	0	TTCTTCGTTTTCACCATTCCACCAAAACTACCAACACACAGGAGTGTCAGGTTTTGTAGAAATGATGAAAACGAAGGACTGAAAGTGGCAGAAGACGGTATTTAAATCTAAACATTTTCTTTCATCTTCCACTTTAGGGGTGTTTGGGCGCGACTGATTGAAGTTTTGTAAAACTAGGGTTTCTTATTTCTCCGGTAGAACGGACAACCACATATATCCTGATTCCGATACTCAAATTTACGGCAAGAGTAATCGAATCAGACAATGGCGAATCGCGAGGGAGATCCGTCGTTAGGGTATCTGACTCGGAAGGAAACAGAGGTCAAGCTTCCCCGACCAACTAGGGTTAAGAACAAAACCCCCGCTCCAATACAAATCACCGCCGAGCAAATTCTCCGT…
TRINITY_DN108601_c20_g1_i4	489	C	A	228	0.26586	0.39286	0.32143	0.54867	TTTTTTTTATTTTTTTTTTTTTTATCCTTTTTTTAATTTTTTATTTTATTTTTACGTTCACGGGTTTTTTTATTTTTATTTTTTTTTTATTTTTTTAAGAACTTTATAAAAACATACAAAATTTATAAAAAAACATTCAAATTTTATAAAATAACCTCCGAAAATTACAAACATAATTAAAAAAATTACAAAACTATAACTCGCGTACGTGATAGCTAATATTCTACGGTCTCGTCATCGGAATCATCGTCGATGTGGATGCTTGTTCGCCTTGCTTCTTCGGCTCGCCTTTCATCTTCGCTTACTTCTTCCTCGCTAAGTGGTTTAGATATTCCAAGCTCGACCTCATCCTCTTGTATTTCTTCTTCGACACGGTTTACCGGTTCCTCGAGGCTACTT…
TRINITY_DN98116_c2_g1_i2	680	T	C	228	0	Mono	Na	Na	CACCAAATCTGGACTTCTGAGGTCCACTCAACACCACTGAACCACCTATATAAATTCAATTTCCAGACCCTGCAACACCAACTCGCCGCACCCCCACACCGTCACCGTCTTCCAATCTACGATGGCGACCTCTTATCTCCTCCGATCTTTCCCATTCTTCCTCCCCATACACCAACCAAACCCTAACCCTAGAACCACCAAATCCCTCCCAATAAAAGCCACAATCTCATCAAAAAACAAACCTAATCGACCCACCTTCGGCCATCAAACACCACCGCCCCGCCGACGAAAGCATTCACCAGGATGCCCACCGACGCAAACCCCCGATCACAACACATTCTCCGCCAAATACGTCAAGTTCAACGCCGATCCAGACTCCACTGAATCCTGGCGGCCTAC…
TRINITY_DN102664_c1_g1_i5	521	T	C	228	0.315303	0.53571	0.39935	0.13776	AAGATCGGAGTCAGCGGTTCGTTCTTCTTGAAGACCGGAGAGCATCGATACGACCCAACTCGAGGATTTTTAAAATGGCTGCATCCTCTGCCTGTATTGTTGGGAACTGTTTATCCGCTACAAGAAACATAAACAAATCACTTCCATCTCTTCAGCATCAAGGAAGAAGAGGATTTTTGAAGTTATTGCTTGGAAACACGGGACTTGTAAGGTCCGCATTGTTAAGTAGCGGGAATGCTTAAGGTGTTTCTAGCTCAAGAATGTCTTATTCTAGATTCTTGGAGTATTTAGACAAAGATAGAGTTAATAAAGTCGATTTATTTGAAAATGGAACGATAGCTATCGTTGAGGCGGTTTCTCCTGAATTGGAAAATCGAGTTCAGAGGGTTAGGGTCCAAC…
TRINITY_DN103564_c0_g1_i8	1545	G	C	228	0.0962595	0.10714	0.10325	1	ATAAATTTGATTTAATTTACTCCGTCCATGGTGATCATCACTCTTGGGTGTCGAAATTCGAAGCCAATGATATTATCGTTAATCGCTTCTGACTTTTAGCCAAAACAGAACCTTCTCCCCTTCTTCACTATCACTACACTTTCCACAAATTACAAATTATCCGCACCTAGGGTTCATAATCTCCATGGAAATCCAATCCTAAGGACTAAAAAAATATCATGGAAGATTCAACTACCAAGAAAATCGATTTTCTTCGGGCACGATTGCTGGCTGAAAGATCTGTCTCAAAGGCAGCAAGGCAGCGAGCTTATGAGCTGGAAAAAAGGGTTTGCTTTTTATTTGATTAGTGCTGGAAAACATACAACACTCAATTACAATTTATTTCTTTTGCCTTTTCTT…
TRINITY_DN104896_c1_g3_i3	275	A	T	228	0.315303	0.53571	0.39935	0.13783	TCATCTATTATACACTATAGACGAGATCTGATCAACTAAAACTTCTTCGAACGTTTCCGAATTTTCGGAGAAAGCGTATATTGTAAGCTATCTATCCTGATCCAATTGATCGTGTACGTTTGAGATCCTAAGGAGTATGCAAGATGATGGTCGAAGATCTAGGAATTGAAGCTAAGGAGTCTGCTGTTCGCGAGGTTGCGAAGCTGTTACCGCTTCCTGAGCTTTTGCTATCCATTTCTTCAATCAAGGCGGATTACATTGCACGCCAACAGGCAACTGATGCACAACTTAGTACCATGGTTGCTGAACAGGTGGAACAAGCACAAGCTGGTCTAAAAGCACTTGGTTCATCTGAGAAGGCTGTACATCATGTCCGTGAGAACTTTGTTAACATTGAGA…
TRINITY_DN106157_c1_g10_i1	137	G	C	228	0.341079	0.64286	0.44416	0.02512	CATCCTCTTCGAATGATAAGAGCTTATACGAGATTCTTGGGGTGGAAAAAACAGCATCTCAACAGGAAATTAAGAAAGCATATCATAAGCTTGCATTGCGGTTACATCCCGATAAGAATCCCGGGGATGAGGATGCGAAAGAAAAGTTTCAGCATCTGCAGAAAGTTATTTCAATACTTGGTGATGAGGAGAAAAGGGCAGTTTATGACCAGACGGGATGTGTCGATGATGCGGATCTTGCTGGGGATGTGGTTCAAAACTTGAAGGATTACTTCCGGTCTATGTATAAAAAGGTTACAGAAGCTGATA
TRINITY_DN83754_c0_g2_i1	1524	A	T	206	0.123857	0.14286	0.13506	1	AAGTACAGGTACTAAACGTGCGGTTAGGTCAAACTACAGGTACCATCCGTGCCATTAACTCAATTGCTTATTTACAAAACTTAGTAAGAGAATGCAAGTTGTGTACAAAACGTTGTTCAAAAAAGATAGTGAATTAGAGTATGAAAATAAGCATGGGGTCACTACCGCACTTCCCAATCTTGGTTTCCTTGATAGATTCACCTGAAGCATGGTTGTAAAAGTCGCAACTCCTTAACTGAAGCATGGTTGTAAAAATCCCAACTCGTTAAGGCATTTTCATCTAATCAACCAATTAATCGCTAGGCGGGCCTAGGTGAGACCTCAGAGGTTCTAATCGGCCACCTTCCAACCAGACCCTTCAAGTAAACAGGCACAGGTCACTCGGCTTCAGGGTGCGCT…
TRINITY_DN83029_c0_g1_i4	258	T	G	228	0.0344667	0.03571	0.03571	1	CACCCATCTAAAAGCTAAAATGATGGTTAACATAACACTAAATGGTTTTCAATACCATCGTTGGAAACATTATCCCAATGTATTTATCAGCTAGATACAATCTTAAGAAATTTAGTACATACCAATGAGGAATATGGTTTTCAAACTGAGATACTTTACCCTAAATATGGTGAGCTGGAAAGCACATCAGCAGTGTGACTTCATCCAATCATGGTTCGTTTCCTGCCTCGAAGTTTCACTTGACCAAGTTTGTTAAATGTGGCTGACCATTGCTTTGAAGACTTCCTATACGCTGCAAGTATCTTATCCATCACATTTCCACAAGAAGAATGCATCGACAGCAAGGCTCGTTCCAGTACATACAAATCAACAGCTTTATCTTCTGGAAGGGTTGATACA…
TRINITY_DN105553_c7_g6_i1	187	G	A	228	0.0344667	0.03571	0.03571	1	GTGCAATTTGCTCACAACATATGGAAGCCTTAGCCTCAAATCAAATGCATCAAAGTCCCTTATTTCTGCACGTAAGTGTTGAATGTCATCGAAAGTGCTAGCATATTCGCAAATAGCTTCAATATCCACACTAAAATATTCAAGATCAGAATTTTGTTGCAAGCAATATATGGTTTTGACTCCAATGCTCCGAAGCTTGTCAACATCTGCCGGAGTCTGCAGACATGACCCGACAATTAAATCTGGA
TRINITY_DN98855_c2_g5_i4	1068	T	A	228	0	Mono	Na	Na	CTTCTTTCCAGGAAGCAATTTGTGAGTTCTTTGAACAACATGTGATCTGTTACTGCGAAAAAGTCCCGTTTGTTTAAAATTACCTTTTTTTACACATTGCATTGTTTTTGTTGTAGGTTATTGATGTGCTCCATCCTGGCAGGCCAAATGTCTCCAAGGTTTGACACTATGTAACTCTGTGTTCTGTCAATGTTGAATATCTTGTATTATTTAGCCTAGTTAAAAAATCAGCAAAAGAAGAAATGGGGGGACTGTTTTGAGTTGAACTATTTCAACATGAAGAGATAATTTTTTTTCTGGTTTTCTACTTTTCTTGTTGAATAACAGTTTAAAAATGGATAAGGGTAAAAATTATAGGGAACAAAGAAACAGGTTAAGTAGTTGGATGGAAAACTATCA…
TRINITY_DN101232_c1_g2_i3	1483	G	A	228	0.17302	0.21429	0.19481	1	GTGAGAGCGTTGACGCAGCATTGCCCAAACCGGGTTTATCGCACCTTTCTGAATTCATATGAACAACTCCTTCACTGATGCAAGTTTCTCATCAGTCTCCATTGCCTATCAACACTCTTCGATTCTGATCAAATGCTCCCGATCCTCAAACTAATCTGATCACATATTTCGATCAATCAACCAAACACAAGTTTTCATCTATTCATTTTGATCCGATTTTGATTCAGTTAGGGTTTTGTGGTCGTTTTCGAAGAGTTAGGGTTTGAAGAGCATCAACAATGGTGCTCTTACTCGAATTCTTCTCTCTCCTTTGCGCTGCATCTTTCTATTGCGCCCATTCGTGTTCTCATCGTCTGAAACCTCGGCTTGAAAAAGGTGATCGTCGTGGTAATCTTAGTT…
TRINITY_DN82931_c2_g2_i3	376	T	C	228	0.373722	0.92857	0.50649	1e-05	GTTTTGATTTGAAAATATAAAATCTAGAACAAGACCATTGCAAAAGTAAACTTGAAACATTTATAGATAAGTCGAAATATAAGAAAAGTAACATACAAATATTGCTTAAAAGAGTGAAGTTCCCTTGCCCTTCTTGTCTCCACCAATCTCAAAATGTTTGCATCTCTTAATTGGATGCTGGGACACATGCTTGCACCCTTGACATTGCAACCTCAGTACAATCTTCTTGGTGGTTTTAGCCTTCTTGTGAAAGACAGGCTTGGTTTGACCACCATACCCCGACTGTTTCCTATCATAACGACGCTTTCCTTGTGCAGCCAAACTATCTTTTCCCTTCTTGTACTGTGTCACCTTATGCAAAGTGTGCTTTCTGCATTCCTTGTTCTTGCAGTAAGTCTT…
TRINITY_DN98679_c1_g2_i6	36	A	T	228	0	Mono	Na	Na	GCATGATATGCTCTGCCAAAACGTTGAAAACTCTGATGTTGGGGCTCCATGTGGTGTGATGGATCAAATGGCTTCTGCATGTGGTGAAGCTAACAAGCTTCTTGCAATGGTTTGCCAGCCTGCTGAGGTATTAGGGTTGGTGGACATTCCTAGTCATATACGGTTTTGGGGAATTGACTCGGGTTTAAGACACAGTATCGGGGGTGCTGACTATGGATCAGTGAGAATAGGAGCCTTTATGGGTAGAAAAATGATCAAATCCACTGCAG
TRINITY_DN102696_c1_g1_i4	233	T	C	228	0.233378	0.32143	0.27468	1	GACCCGATCCATCCATAAGCGACCATGGCCCAATTTCCGACATGCCAAATGTCACCACCATTTGTTTGGCCAGACCAATGATCTGCTGGAGATCACCGGCTACACCTGTAGTCACCTCAGGCTCATCGAAAATGATTTCTTCAGCAGCTCTGCCACCAAGACCGCCAACAATTAGTGCAAATAGTTGCTGTTTGGAGATCAATGTAGGGTCATCTGATGGAATGAACCAGGTTAACCCTCTTGCTTGACCACCAGGGTCACCTTCTGAACCACATCGTGCCCTGGTGTTTGAGTACCACAAATTGGGAGACTCTTGCTTTTCCCATCTGTCATAACTGTTCCTTCCATTCCAGCAACGATTCTGTCAATGGAATCATCAATTTCTTTGGATGAAATTGC…
TRINITY_DN107763_c2_g1_i1	55	T	G	203	0	Mono	Na	Na	TGTACAAGTACTTGAACAGAAAGATGAGAGAGATGTGAAGGCAGAGCTTTGTGCTGATCTTGAGCTGAATCAGGTTATTGATCGTAATGTTGGAGATTTAAGTGGTGGAGAGCTTCAAAGGTTTGCAATCGCTGTTGTTGCCATACAGAATGCTGAGATTTATATGTTTGACGAGCCCTCAAGTTATCTTGATGTCAAACAAAGGCTTAAAGCTGCTCAAGTTATCAGATCTTTGCTTAGACCCAACAGCTATGTGATTGTCGTGGAGCACGATTTAAGTGTGCTTGATTACCTATCGGACTTCATTTGCTGCCTCTATGGGAAGCCTGGTGCATATGGTGTTGTGACACTACCCTTTTCTGTCAGAGAAGGAATAAATATCTTTTTGGAAGGGTATGT…
TRINITY_DN95847_c1_g1_i2	648	T	C	228	0	Mono	Na	Na	GTAAATGTTAAAATGATAACAGGTGTGTATCTTTTGAAGTTTAGTTTTGACCTTTTGTGGTCAAACATATTAGATTGAATAAATACGGTTCCTTCGAGTTTTTAAGAAGAGAAATGTACAAACATAATGACAATATTCACAGATTTGAAAAGTCTTGATGTTAGAAAATCCGTTCCGTTAACGGGTCGATTTGGGTTATTATTATCTCAAAAGGGGTCAAATAAAAGTCAAATGGGTCAAAACAAAGAAGTGACCCATTTAAACCTGCACTAAACAGGGGATCAACTTGCAATCGGGAAAGAAACTGGAAGACGTCTAGGAATGGGAACCAACATGTATCCTTCCTCAGCTTTGCTCGGTCAAAACAAAGATGAGTCTATCGCCGCGTTACCCATCGAT…
TRINITY_DN84480_c2_g1_i3	171	A	G	228	0	Mono	Na	Na	CGACGGTCGTACAGGAGGACGAAGGTGACCCCTTGCCTACAAATCGTCTTATGCATCAATGAGTCTTGAGAGAATAGATCTTTTAAAAGCATTTGGAGCTGATCTTGTTCTAACAAATGCTTCAATGGGCATGAAAGGAGCAGTTCAGAAAGCTAAAGAAATAGTCAACAACACACCCAATTCTTACATGCTTCAACAGTTTGATAATCCTGCTAACCCAAAGATACATTTTGAGACAACTGGCCCAGAGATCTGGGAAGACACAAAAGGAAAAATCGATATATTTGTTGCAGGAATTGGAACTGGTGGAACCATTTCTGGTACTGGTCGATTTCTCAAGAATCAAAATCCTGATATTAAGGTGATTGGTGTGGAACCTACGGAAAGCAATATACTGTC…
TRINITY_DN103233_c2_g1_i2	577	C	A	228	0.194824	0.25	0.22273	1	TCACAAAGACAGCCGAACAACAGTGGTAGAGAAGTAATTAATGTTCATCGGGAAGAGAGGAAACCTTTGCATCGAGAAGAGAGGAAAGCTTTGCCTACGTCCAGTCAAATGCGACCAAAGGCTGGTCAACAAAGTCAAAGACCTAGTACTGCCAGTAGGTTGCTTTCGACATCAGTAGAGTCTAGAAAACAAGTTGTTAGAAATGAAGGAAGTGGGCCGGGTCGGCCTTCAGGACAGAGACCCATACCCTCAAAATTGCCGGCTCTGGTCAACAAGTCAAAGGCTATCCCTCCACCAGTTTCTAGAGGTTCCATACCAACTGGGCACAAACCCTCTAGACCAGCACCACCACTTCAAAAGAAACCCCTGGAACACAAAAGGGACGATAGAGGGCCTACC…
TRINITY_DN82278_c0_g1_i1	25	C	T	185	0.233378	0.32143	0.27468	1	CAGACACAAACCGGTTCAGCAAGTCCAACATTCCTCAAGAAAGGCTCCATGAACTGGAACAAGTCTACCAGCAAACGTTGGAAATATGGCCACCCCTTCTGAGCATTTCCACTTAGTAGTTTCGGCATGAAGCTTCTGTGACTTACTAGCTCAAGCCATACAAAGCTTAATGCAGGAACTTTCAAAGGCTGTAGTGCATGAAAGGAAGTTGCTAGAGCTGTCAAAACCTGAAAGTTTGCACCTTC
TRINITY_DN101331_c0_g3_i1	1020	A	G	228	0.0664981	0.07143	0.07013	1	CCAAAACCCTAGCCACACCGGCAACTCCCTCCTCCATTGACGGCGAAAACAGTCACCATGTCCGAGGTCGACCTCCACCGTTCCGATAAGAAGAAAAAGAAGAGCAAGTCCAAAGATACTGACGCAACCATTGAAAAGTCCGATGACGCCACCGCAGCCAACGATTACCTGATCAAACCACAGAGCTTCACACCAGCTATTGACACATCCGAATGGCCGATTCTTCTTAAGAACTACGACCGATTGAACGTACGAACCGGACACTACACTCCTCTTCCCTCCGGCTACTCTCCGCTCAAACGTCCTCTCGCTGAATACATCAGGTACGGTGTTATTAACCTCGATAAACCTGCTAACCCTAGCTCACATGAAGTTGTAGCTTGGATCAAACGGATCCTC…
TRINITY_DN91755_c1_g1_i4	587	T	C	228	0.0344667	0.03571	0.03571	1	GAGGATTTCTGCCAGCTACTGGAGTTCTTCAATATTACCATCCTATCCCAGCCTCAGCAAGTGTTCGAGTTGAGACTGGAGTTGAAGAAGGGGACACTGTAAGCATGCATTATGACCCTATGATTGCTAAGCTTGTGGTTTGGGGAGAGAACCGTGCTGCAGCATTAGTTAAATTGAAGGATTCCTTATCGAAGTTTCAGGTCGCAGGTTTGCCCACTAATATCGAGTTTCTCTACAAACTAGCTAACCACAGGGCATTTGCAAATGGTGAACTTGAAACCCATTTTATCGATCAATTTATTGGTAGCTGCATGTATATGCGAAAAGGAACGTACACTATTGAAGCAAAGTCCTCCTGGTAAAGCAACAAACTTTTTCTTTAATGATGCATATCATTCA…
TRINITY_DN98712_c0_g2_i11	1302	G	A	228	0.250334	0.35714	0.2987	0.55266	CTCAAATTCTAAAATCAATACTTTACTTTATTGATTCATTAACTCATTTTAGTTTAGACCTCTACCAACCAGACAATAAGGTCAATCATAAACCAACAACAGTACAACTACCTACAGGGATGGATGATAAGTCCTTGCCAGAATCATGTTTTTCAAACAACCCAAACCCACCATTGTAGTAACTAATGCAAACATCCATTGTCGTAAGAAAATTACCATTTTGACTCGCAAAGAAAGATAAAATTACAGCTGTCATACCAGAAAATCTCAATATCAAGAGTAATACTGCTACTGCTAGAGGGTTGTCGTAATCAAGTATAGTATGGTAATGTTATCTTGCTTCACTTCTTGTGCGTGCAAGCAAAGCCAGAAGTATCTTTTTCCTAGGTCCCATAGGTA…
TRINITY_DN104191_c1_g1_i2	1096	A	G	228	0	Mono	Na	Na	GAGCTTAAATTCAAATTTTGACTAAAATCACAAGCTCTCTGACCCCTCCAAACCCTTGTCTCCAAAATTCAAAATCTCACTAACCGATCATCCAATCTCCACCGTTCAAATCTCACAGATTCCATCAGAACAGAACAAACCTGTTCGATCATTGATTGATTCAAGTTCTGTATCTAGGGCAAAGAATTTGAACCGAATAATCGAACAAAGTGTTCGATCAGAAGTTGTGATCAACATGAATGCGGTAGGAAGACATGGGCAGAGATCCGGTGCATCTGGAGCTCATCATCAGCGTCAGTACTCCGATAACTTACTGGAGGTAACATCTTCTTCGTCTAACGGCCGGTGGCTGCAGTCGGCCGGTCTTCAACACCTCCAGCAACCGTCTTCCAACACTTC…
TRINITY_DN92509_c0_g6_i1	339	C	T	228	0.194824	0.25	0.22273	1	GTGCTCTTCCGATCTACTGCCGCCATCATCCCTCATCGCCACCGCACCTGCTCCTGCAACAACCACCTGCAAGTCTTCTTCAATCTTCACTCCACTCACCCACTCATCAAATTGGAAGTACCAATTCTCAGATCCGCCATGGAAGCTTTAATCTCTCAGTTCACTTACCTCTCCGATCAATCTCTCAACGACAAAAACTTCGATCCGTCAACGATCGAAGATCTAATGCGACTCTTCGAGCTGGAATCCTACAAATCCTGGGCGGCCATGGAGCTAGATCTAGAAAATGAAGTCACAGAAGCCGAAGATTCGATGAAATCAGCTGAGGAAGAACTCAACTCCGCCATGGAAGACGCCATGGAGGAGTTCAGAAGGTTCGAGGAGGAGATGGAGCGTGAA…
TRINITY_DN101081_c0_g1_i2	29	T	G	228	0	Mono	Na	Na	GAATGGACGAGATTCAGAAAATTGCAGATGATAGAAAACGAGATGCTGTAGCACCTAAGCAGAAGGAGCTTCTGCAGTATGTTGGAGGTGTTGAAGAGGATATGGTTGATGGCTTTCCATTTGAAGTTCCAGAAGAATATCAAAACATGCCTCTATTGAAAGGGCGAGCAACTGTGGATATGAAAGTTAAAGTCAAAGACAACCCTAACCTTGAGGAATGCGTATTCAGAATTGTACTTGATGGTTATAATGCTCCTGTAACTGCTGGAAATTTTATAGATTTGGTGGAACGGCATTTCTATGATGGCATGGAAATCCAAAGAGCTGATGGCTTTGTTGTTCAAACTGGAGATCCTGAAGGCCCTGCAGAGGGTTTTATCGACCC
TRINITY_DN101090_c3_g1_i11	190	T	C	228	0	Mono	Na	Na	CCCTAGACAAACAATAGTTAGAACTTCTGATCGCCGTTTCGCACAAACCCGTCTCTCTCTCTCTCTCTGGAATTTCATCTTTCCCCTCCTCGATCGCACATCAATTTCTCTCTCCGCCGCTCCATAATCAATCGCCCCCAAATCTCACCTCTTCTCTTCTGCAATTCACCCTCAGATCTATCCCGTCATTCCAATTCCCCCTCTACAAAACCCTCTCCGCACCAACAAAAAAAACCCTAATTCCAATCCACACATCAATCGATCCATCAATCTTATGTATTTTGAGGTTTTCATAGTCCGATAGCCGATCTGGAGGTGTTGAGGCTGTTACTGTGTTCCTTGATCGATTGTTTGTTCAACGACCTAGGGTTTCTGATTCGGTAGAAATTGGAAAAAAAA…
TRINITY_DN106438_c1_g2_i5	240	C	T	228	0.0962595	0.10714	0.10325	1	TCGAGAGGTCCGACGCCGCGGCCGTCGAGTTTTGAGGAGAGTACGGCTCCCGGGCCGTTGAATCCGGCGAGGCATGGGGCTTACCCAGCCCCAAATCCGGAGATTACCTCCACGGTTATGAAACCGGTAAAAGGGGTGCAAAATGGGTCGAATCGTAAAGTGGTTAATGATGATAAGGAGCTCCATATGTTTGTTTGGAGCTCCAGTGCTTCACCGGTTTCTGAAGGCGGTGGGATTAACGTGTTTGGGGGTAATGATTTTGAAGCGGGGAC
TRINITY_DN72508_c0_g1_i1	320	A	C	228	0	Mono	Na	Na	GACCCGTGCTCGACCCGTGAACAACCCGATTAACCCAACAGCAAAGCTACCAATGATGGTCCAGAAGTCATAAATGATCTGAAGCCTGGTTATGTGACACCTGATTGCACCTTATTTAGTGGATCCATTAATCTATCTAGGCAAGACTACAAACTTACAAGCCATTGTGCATTAAACACTACTTGTGCAATCGTATCTCATAAAAACATACAAATTATACAGAATACAACATGATCTGAGAGTGCATATTGTGTTTACAGGGTTGGGACTCGTTCGATATTTCCAGAAATGACGGTTAGCAAGTTGTTCCCAAAGGGGTAAATCAAGTGAGATGCAAGGTTT
TRINITY_DN83286_c0_g1_i1	277	C	T	228	0.0344667	0.03571	0.03571	1	CATGCATATGGCAGCCCCTGGTTCGGATATTGCACTTGTCACACTCTTTTCGGGTTGGGCCTGCAAAGGCCGACCACGGGGAACATGTTTATCGTCCAGTGCAACTGGCTGCTGTCCCGCAAAAGCATTTTTAGAAGAAAATGGCGGTTTGGACCCACCTTTTTGTCCCTGCAACCCGCCAACCAAACGGCCCAGTTCTACATCACGAAAAGAAAGCAATGGTTTTGGTACTCCTGGAACCCTATCCGCTCAAGTAAAACAATCTTGTTGCGTTCCCGGGCTTGGGATGAACAGTAACAAATTGGTAGCGGGTCCCACGAAATCATTACGATCCTTATCTTTTGGCCCGTCTGCTCCTTCTTTAAGTTCCAGTCTTTTTAACTGGGAAACAGGCATTAG…
TRINITY_DN98162_c3_g12_i8	276	A	T	171	0.194824	0.25	0.22273	1	TCTTCCGATCTCGACAATCACCATTCATAACTTCTTTCCGCAATTACATCTCAACCCCCCATACAAACCCATTTTTCTAGGGTTTCCTCACCTATTATTCCTCACATTTCTTCATTAATCCATTTCTGTTCCCCAATCTTACGGTAGCATAAGATGGCAGACGGCGAGGATATTCAACCACTTGTCTGTGATAATGGAACTGGAATGGTTAAGGCTGGCTTCGCTGGAGATGATGCCCCGCGAGCTGTTTTCCCGAGTATTGTGGGTCGTCCTCGACACACTGGTGTGATGGTTGGAATGGGCCAAAAAGATGCATATGTGGGAGATGAGGCTCAATCAAAGAGAGGTATTTTGACCTTAAAGTACCCGATTGAGCATGGTATTGTTAGCAATTGGGAT…
TRINITY_DN102115_c2_g3_i7	504	C	T	228	0	Mono	Na	Na	CAAACCCCCTTCAATATCAAGAAATCCCTCACGACAACGTTGGTAAGTGTAAATGATAACCATAATATGAATGGCAGAGCCGCGAACCAAGTGAAGATAAAACTAAATGGCTCTGGAAGCTCCAAAAGGTATGTGATTTCAAACCCAGTGATATCATCCAGGAAGAAGAATAATCCTACTGCAACAATAGCAGCTGGGACATTTATCAGGAACATTTTGAGGTAATCAACAGTCAGGTCACTATAAACTTTTCGACTGCGAAGACTGCATCTTGGACCCTCAGCCACAATATCACTTCCATCTTTCTTTAACTGCCTTTTCAATTTATCAAACTCTACATCACTCATTATTGGGTTACCAGATGCATAAGCCATTGAAGCTTCTAGAAGCTTCTGTTCA…
TRINITY_DN106878_c2_g5_i3	77	G	T	228	0.0962595	0.10714	0.10325	1	GTGGATTGAAAGAGATACCAGTTAAGAATGCTTCTTCTTCATTCAGGTTCAATTCTTAATTTCTTAGGGTTTCTCTGTTTGCTCTGTATTCAGCTCTCTCTACGCATATTTTCTCTCAGCGCTTTTTCTGTCTCAGACGGTAATCACACCACCACCGCCGGCCGAACCAACTCGCCGCCGCCTACTGCCGGCCGGACACCCAAACGGTAAGTATGCTTTCTCTCCTCCCCTCTCTCGCTCTACACCTACCGTCCTTCTACTCCCCTTCTACAAACCCTCCACTCCCTGCCATCGTCGG
TRINITY_DN72451_c0_g2_i1	26	T	A	180	0	Mono	Na	Na	CACGGAGGACTTTCATCGTCTTTGGTCACATTAGACAATATTCGTTCTTTGGACCGCATTCAGGAGGTCCCACATGAAGGGCCAATGTGTGACCTTTTATGGTCTGACCCAGATGACCGGTGTGGTTGGGGAATTTCACCTCGTGGGGCTGGCTATACGTTTGGACAAGATATTGCTAGCCAGTTCAACCATACTAATGGGCTCACTCTCATCTCAAGGGCCCACCAGCTTGTCATGGAGGGTTTCAATTGGTGCCAGGACAAAAATGTGGTGACGGTATTTAGCGCTCCAAATTACTGCTATCGATGTGGGAATATGGCTGCAATTCTTGAAATTGGAGACAAGATGGAGCAAAACTTTCTTCAATTTGATCCAGCACCGAAGCAGATCGAGCCAGAC…
TRINITY_DN85519_c0_g1_i1	359	C	T	228	0	Mono	Na	Na	TATATTTTGAGCTGGTGACCCCATTGAGAGATAAAGTGATAAACTTGAGTTTGGCTATGTCGGTTTTCTTTCTTCTTCAGTCGTCAACGAACAGCTGACAGAAGGGAAATGAAGTAATTAGACATCTGATTGTAACAGCTTCAATTCTGATTTCCCCCATCGATCAACTCTGCTTACTTGAGTTGAACTGGTTGCTTACATACAGACAGTGGGTGATGAGATTGATTTCAATTTGAATTGAGGTTTTTATTTCAAGTTTAGGCGAATTTGTTTGTTTGAATCTGGAGATATAAATAATGGAGATGGGTATGAATGAAGAAGGTGGGATATGGGCTTTGGAGCAGAAGATTGATCAGCCCATGGATGAAGAAGCTGGTAGGCTCAAGAACATGTACAGAG…
TRINITY_DN96871_c1_g5_i2	373	A	G	228	0.358887	0.75	0.47727	0.00308	CTCCGATTCTTAAACCGAAACATTGTATTTAACAAAGGAGTTTAATTCGGATCTGAAGAACTGAAAACTAGTTCTGATCAATGTCGTCTGTTGAAGAATCGGAGGTAGTGGTGTTAGGATGGTGGGCAAGCATGTTCACTGCGAGGGTACGAATCGCTTTGGCTGAAAAGGGCATCAACTACGAATACGTAGAAGAAGACATGCCGGACAACAGAAGCCCTCTTCTTCTCAAACACAACCCTATTTATAAGAAGGTTCCTGTTCTTATTCACAAAGACAAACCCATCTGTGAATCCAAAATCATTGTCCAATACATCGATGAAACGTGGAAAGAAGGATATCCTTTGTTACCATCTGATCCTTATCTCAAATATCAAGCTGCTTTCTGGGCTGATTATA…
TRINITY_DN99948_c2_g4_i1	52	T	C	222	0.375	1	0.50909	0	AAGCAATGTTCAGCCAGTAAAAAGCCCTGTGACAATCTGTGGTGACATTCATGGGCAGTTTCATGATCTTGCTGAACTTTTTCGAATAGGAGGGAAGTGCCCAGATACTAATTACTTGTTTATGGGGGATTACGTGGATCGAGGATATTATTCTGTTGAAACTGTTACGCTCTTGGTAGCTCTGAAAGTGAGGTATCCTCAGCGAATTACTATTCTAAGAGGAAATCATGAAAGTCGTCAGATCACTCAAGTCTATGG
TRINITY_DN93520_c0_g1_i4	2218	G	A	228	0.0962595	0.10714	0.10325	1	GACCAATTTCTTCATGGATAACAAACTTTTTTCGCACTCTCATCAACAAAAAAATTCCACTCAAATCTTGTGTGTAGAAACTAGAAAGAATCACAGGCATTACATGAAATGGGTGTTACAGAGGAAGGATCCGACAATCAGGTAAAAAATGAAGGGCATAATCATCAGGTTGACGTTTCGATGGAGAGCGATTCAACCGATGCATCGAGGTCTTCAGCTTCATGGTTTACCCCCAAGAGGTTGCTTGTGTTATTCTGTGTGATAAACTTGGTAACGTATTTGGATCGAGGGGTGATTGCGAGTACGGGTGTGAATGGGGTCCCGGAAACTTGCGATTCGGATGGAGTATGCTCACCTGGTACTGGAATTCAGGGTGAGTTTGATTTGAATAATTTCAAG…
TRINITY_DN96396_c1_g3_i10	412	T	C	228	0	Mono	Na	Na	CTCTTCCGATCTGCCTGAGTTAAGCGTGAAATACATACCTCCCAAATCGCCCGATTGTTAAATCTGTGCGGCTGTGATTAAAACCCACCATAAAAAGAAACCCTAAAAAGAACTGCCTCATAACCTTCAGCCATAGATCCCGGCGGAACCAACGGCTTCTGAACATCATTGGCGCCGACGAGCTCCCGTACCGGCTCAGGCAATAGACGCATCGCTGCGATCGGAAAACCAATTCGATATAAGATCACAATAATCTTCAAGGCTATTGCATTTCATCATCTGCTGACATTTAATGGCGGTTGAAAAACTTTTTAAAGATGAAGCTACTGAAGAAAAGGGTGAAAGAGCCCGTATGGCGTCCTTTGTTGGAGCCATGGCAATAGCTGACTTGGTCAAAAC…
TRINITY_DN105532_c3_g2_i1	100	G	A	172	0.353758	0.71429	0.46753	0.00443	GGACACAATTATTCGTTGGAGGAGAATGTCGGGATACAATACACTTTGGGTGCCTGGGATGGACCATGCAGGGATAGCAACTCAGGTTGTGGTGGAGAAGAAAATCATGAGAGAAAGAAAATTGACCCGTCATGATGTGGGCCGAGAAAATTTTGTATCTGAAGTGTGGAAGTGGAAAGAGGAGTATGGGGGCACTATACTAAAACAACTTCGGAGATTGGGTGCATCTCTAGACTGGTCACGTGAGTGTTTCACAATGGATGAGAAAAGGTCTAATGCAGTAACAGAAGCTTTTGTCAGGCTTTATAAGGAGGGTCTTATATATAGAG
TRINITY_DN107927_c1_g1_i2	1516	G	A	228	0.341079	0.64286	0.44416	0.02547	TTGGCTTGAAATAGATTTAATCTCATCTTCATAAGAAGTTCATAGTACAAAAATATAACAGTAGACAAAAGCTTTCAACTGCTTCATTTCTAAATTAACCACATTATTATTCAATAACACCAAAACAATAATCTTAATAAAAGTTTAATAGCCAGAGTACCTCTCACCAGCATCAGACCGCAATTTCTTGTAAGCCGAAAGAACTGAAGGAATAACTGCTGCAAGCGCCAGTGAAAGATATTCCGAGCTGCTAGTTTTAACCGTGATCTGCCCACTCATCTTATTATTAATCCCGGCTCGAACTGTCACTTTTGAGTTCCGCCCGGCCGAGAACTGAGCCAAACTGTTAAACCCTAAAGCCAGATCCCCTCTCCATTTTATGATCGATAATCCAACTGT…
TRINITY_DN78806_c0_g1_i1	478	C	T	228	0	Mono	Na	Na	AGAAAAATAAATGTTCGGAAAGGAGATCATACAATATTGGGCCTGATCTTATCACATATATTTTAGATATCGTAGGTTGCTTTATGGGCCTCGGTTTTGATTCAATAGCTCCATGCCCCCATCACTCAGTTTCCTTTCTAAACCCTAGCATCACCGGCGCTCTCTGTTTACTGTCCGGCTCGCCAAATCTCAACGTCTCCGATCAATTAAGAGTAGGTAACACTGCAATATGGCGTCGTCGGATCGAACAGTGTTGCAATTCTTTCCGTTGTCTACTAGCTTGTCAGCTAAGGTACATCCTCTTGTTATCTTCAACATCTGCGATTGTTTTGTGAGGCGACCGGATCAAGCTGAAAGAGTAATCGGAACGCTTCTCGGATCTGTTCTCCCTGACGGAAC…
TRINITY_DN92220_c2_g8_i1	98	T	C	228	0.0344667	0.03571	0.03571	1	ATTATGGTGGCCGAAAAGAAATCTGGGATGCACTTCAAGCTGCTGCAGAGGCGGACATAACCCTTGCACACGCGATAATAGAGAGTGCTGGTATCATTGTTCAAAAGTCCGATTTGACTGTATGTTATGATGAGAGAGGCGCAAAATATGAGTTACCGAAGTATGTTTTAATCGCGCCAACAAATTTGACCCGTGACAGTTGAATGGAGACGTTCAGAGTCATTTTCTAGCATAAAGATGGTG
TRINITY_DN92452_c1_g3_i2	184	T	C	201	0.0664981	0.07143	0.07013	1	AGACTACTGCAATGATCACACCTAGTGTTACTGCTAATGCAACCGGTGGACCAACCATCATGGATAGAGTTACCACGACGACCCTTGTTTATCACATTTTTACTTCTATTTAATCTTTTGTGCATTACAGGTCGATAGATTGATATACACAAGTTCAGGACTTGCAGTTTTAGCTCTAGCAGCTAATGTTGTTCATAAACTATGGAAATGGCAGAAAAATGATCATAATTCTACTGGGAAGGCAACTGCTAGTATATCACCTCAGATGTGGCAACCAACTAGTGGTATATTGATGACAAATGATATTAGTGATACAACCGGGGATTCCATTGCATGCTTTGCACTATCAAAAACGACTCTTATCTTACGTCCACTTCTGGCGGAAAGTAATATGATGAC…
TRINITY_DN86724_c9_g1_i1	260	T	A	228	0	Mono	Na	Na	TAAGGATAAGAACATATTGCTTCTTATTGGTCAGTTTCCAACAAGTTCCCTCAATATCTACAAAATCATCAAACCTTAAACCACAGCCACAAGATTACCACTGCAATCAATATTACAAAAGGACATACATACATCACACAATTTCAACTCACCTGCAAACCATTCTCCACCCACCGGAAACTAAAGTATGGCCGCCGTCACTCAAGCTCCGGTAGCAGTGTTCCGGCCGTGTACACGATTCTTAACTGGATCATCAGGGTAGTTAAACAGAGAACTTTCAGTCATACCGGCCAATACCTACTCGCCTGGATCGTTCAAGATCGAAGCGAAAAAGTGTGAATGGCTACCCGGGTTAGCCTAACCCGGTTACCTCAATGGAAGTC
TRINITY_DN99411_c0_g1_i1	330	C	T	228	0.0962595	0.10714	0.10325	1	GACATATCAAGCCGATCTTATGCCAAGAGGATGTCAATTCTTGAAACTGTTTCCAAAGTTAGGTCATGTGTTGTTATGCTTGATCTTGAATGTGATGATTTGATTGTGAGAATGTTTGAGCTCTTGCTGAATTCAGTAAGGGACCATCATCGAGGTGACGCATTTTCATCAATGACGAACATTATGACAGTTGTTTTTGACGAAAGTGATATCGTTTCACTTGAGATGCTCAAACCACTATTAGCAAGCATTAAAAACAATAGTGAGGGCGTTTTACCGGTGAGGAGAAAATTAGGAGAAGAAGTAATCAGAATGTCTGCAGATAAGCTCCGGCCTTACCTTAAAAAAGCAGTGGCCATTTTGGGCGATTCGTTAGTTGACTACAGTCCAGTGTTGACT…
TRINITY_DN98486_c2_g1_i7	22	T	A	228	0	Mono	Na	Na	AGGACCTCAAACTTAATGGAGTATCATTATGTGACCGTGCTGTGAAACTTGATTTAGCAAAGGAAAGGGGTGCATACACTCCCGGTAACAGCAATGATAGGTCTTCTCAAAAGAGTGGACAGTCTGAAGTAAAAACTGTATTTGTGAAGGGATTTGGTACTGATGATGGTTTTGACAGTGTATGTTTACTTCCACTAGTCTTTTAGTTGTACATTCCAATATTATTGTTGAAGATGTTTAAGACCTTCATTTTTTTGGTCTGTTACAGGTTAGGAGTACCCTTGAAGAACATTTTGGGAAATGTGGAGAGATTACAAGGATATCTATTCCTAAAGA
TRINITY_DN81744_c0_g1_i4	1757	A	C	228	0.0344667	0.03571	0.03571	1	TATTCATGGTGGCGGAATGGATCTTATATTTCCCCATCATGAAAATGAAATTGCCCAAAGTTGCGCTGCATGTGATAAAAGCAACATAAGCTATTGGATACACAATGGTTTTGTGACTATTGACTCCCAAAAAATGTCCAAATCACTTGGTAACTTTTTCACAATTCGCCAGGTTATAGAACTTTATCATCCGTTGGCATTGAGACTTTTTCTGATTGGAACACACTATCGATCACCCATAAACTACTCAGATGTACAGCTGGAAAGTGCTTCTGATCGTGCTTATTACATATTTCAGACGTTGCAAGATTGTATAGAAGTTGTAGGCCAGCAAGATGAATCAACTCCTAAAGAAACTATACCTACGGAAATACTTGATTGCATACAAACTTTTAATGA…
TRINITY_DN102769_c1_g1_i8	248	A	T	228	0.0344667	0.03571	0.03571	1	CTGTGTTTGATGTGGCAATGAGGTACAAAGAAGCTGGGCAGGACACTATTGTTTTGGCTGGAGCTGAATATGGAAGTGGCAGTTCACGAGACTGGGCTGCTAAAGGTCCAATGCTACAGGTACCAATTATTTCACAGTTTCAGTTATTAACTCGATAGGTGATATTGACTTCGATTTGTGATGGTTTCGCAGGGGGTGAAAGCAGTGATAACCAAGAATTTTGAGAGAATCCATAGGAGCAACCTGGATGGAATGGGTATCATTCCACTTTGTTTCAAGGCTGGTGAGGATGCAGATACACTAGGTTTGACTGGCCATGAGCGGTACACCATTGACCTGCCTTCAAAAGCCAGTGACATAAAACCTGGTCAAGATGTTACTGTTACAACTGACAATGGT…
TRINITY_DN104896_c1_g3_i6	653	G	A	228	0	Mono	Na	Na	ACAAAGACTCCATCATTTTCCACCACAGTCGTTCTGGAATATTCGCCGTCCACCGCTCTTCGTCGCCGGCACCGGTGCCGCCACCGCAATTTGAAAAAAATCGAGTTTTTGGCATCTATTCATATATTATACACTATAGACGAGATCTGATCAACTAAAACTTCTTCGAACGTTTCCGAATTTTCGGAGAAAGCGTATATTGCATGATGATGGTCGAAGATCTAGGAATTGAAGCTAAGGAGTCTGCTGTTCGCGAGGTTGCGAAGCTGTTACCGCTTCCTGAGCTTTTGCTATCCATTTCTTCAATCAAGGCGGATTACATTGCACGCCAACAGGCTAATGATGCACAACTTAGTACCATGGTTGCTGAACAGGTGGAACAGGCACAAGCTGGTTTAA…
[truncated: 4,635 more rows]

## Sheet: 30 genotypes
List of the 1687 SNP loci that passed all quality filtering criteria and recorded accross30 noug genotypes, together with their SNP position (POS), reference allele (REF), alternative allele(s) (REF), quality score, (QUAL), polymorphic information content (PIC), Observed heterozygosity (Ho), expected heterozygosity (He), P-value for Hardy-Weinbeg Equlaibrium (HWE P-value) and corrsponding referen…
[truncated: 1,696 more rows]
