# Supplementary material for: RNA-Seq Provides Novel Genomic Resources for Noug (Guizotia abyssinica) and Reveals Microsatellite Frequency and Distribution in Its Transcriptome
Source: Front Plant Sci. 2022 May 11;13:882136. doi: 10.3389/fpls.2022.882136 (PMC9132581; doi:10.3389/fpls.2022.882136)
Supplement: Supplementary Table 4 — List of SNP loci that showed signfcant deviation from Hardy-Weinberg Equlibrium (HWE), under the assumption that the 28 genotypes represent a single population, together with their SNP position (POS), reference allele (REF), alternative allele(s) (ALT), Observed heterozygosity (Ho), expected heterozygosity (He), Ho-He and P-value for Hardy-Weinbeg Equlaibrium (HWE P-value). [file Table_4.XLSX]

## Sheet: 28 genotypes
List of SNP loci that showed signfcant deviation from Hardy-Weinberg Equlibrium (HWE), under the assumption that the 28 genotypes represent a single population, together with their SNP position (POS), reference allele (REF), alternative allele(s) (REF), Observed heterozygosity (Ho), expected heterozygosity (He), Ho-He and P-value for Hardy-Weinbeg Equlaibrium (HWE P-value).
POS = SNP position in the reference unigene
REF = Allele in the reference unigene
ALT = Alternative allele(s) in one or more of the genotypes used in the RNASeq
Ho = Observed heterozygosity based on the 28 genotypes that were recorded for the loci listed below
He = Expected heterozygosity based on 28 genotypes that were recorded for the loci listed below
HWE P-value = P-value for deviation of a locus from Hardy-Weinberg Equlibrium, under the assumption that the 28 genotypes represent a single population
Heterozygote deficit = green; Heterozygote excess = black
Unigene ID	POS	REF	ALT	Ho	He	HWE P-value	Ho-He	Het Excess/Deficet
TRINITY_DN103255_c4_g3_i1	426	G	T	0.75	0.47727	0.00313	0.27273	Heterozygote excess
TRINITY_DN106166_c1_g2_i4	917	A	T	1	0.50909	0	0.49091	Heterozygote excess
TRINITY_DN98083_c2_g6_i2	170	G	A	1	0.50909	0	0.49091	Heterozygote excess
TRINITY_DN103878_c0_g3_i1	459	G	C	0.89286	0.50325	2e-05	0.38961	Heterozygote excess
TRINITY_DN105594_c1_g1_i1	755	G	C	0.67857	0.45649	0.01038	0.22208	Heterozygote excess
TRINITY_DN102401_c1_g5_i2	87	A	C,T	0.10714	0.22662	0.01612	-0.11948	Heterozygote deficit
TRINITY_DN86425_c0_g2_i6	102	C	T	0.75	0.47727	0.00292	0.27273	Heterozygote excess
TRINITY_DN87731_c0_g1_i2	305	A	G	0.64286	0.44416	0.02488	0.1987	Heterozygote excess
TRINITY_DN87731_c0_g1_i2	755	A	T	0.64286	0.44416	0.02499	0.1987	Heterozygote excess
TRINITY_DN107590_c1_g4_i1	1446	A	G	1	0.50909	0	0.49091	Heterozygote excess
TRINITY_DN102546_c2_g1_i1	1350	T	C	1	0.50909	0	0.49091	Heterozygote excess
TRINITY_DN107685_c0_g5_i3	769	C	T	1	0.50909	0	0.49091	Heterozygote excess
TRINITY_DN107346_c0_g1_i9	188	G	A	0.89286	0.50325	1e-05	0.38961	Heterozygote excess
TRINITY_DN101486_c1_g1_i4	428	G	A	0.71429	0.46753	0.00438	0.24676	Heterozygote excess
TRINITY_DN102772_c4_g3_i5	252	C	T	0.96429	0.50844	0	0.45585	Heterozygote excess
TRINITY_DN101335_c0_g2_i2	385	A	G	1	0.50909	0	0.49091	Heterozygote excess
TRINITY_DN93558_c3_g2_i1	180	A	T	1	0.50909	0	0.49091	Heterozygote excess
TRINITY_DN88129_c0_g1_i1	547	G	A	0.67857	0.45649	0.01064	0.22208	Heterozygote excess
TRINITY_DN107512_c0_g2_i4	228	T	A	1	0.50909	0	0.49091	Heterozygote excess
TRINITY_DN99349_c2_g1_i24	808	C	G	0.85714	0.4987	7e-05	0.35844	Heterozygote excess
TRINITY_DN107593_c1_g1_i10	946	A	G	1	0.50909	0	0.49091	Heterozygote excess
TRINITY_DN99056_c0_g1_i4	668	C	T	0.78571	0.48571	0.00102	0.3	Heterozygote excess
TRINITY_DN95078_c1_g3_i7	565	A	G	0.85714	0.4987	9e-05	0.35844	Heterozygote excess
TRINITY_DN87180_c0_g1_i1	304	C	T	1	0.50909	0	0.49091	Heterozygote excess
TRINITY_DN102444_c1_g2_i3	1196	A	G	0.82143	0.49286	0.00029	0.32857	Heterozygote excess
TRINITY_DN108517_c3_g1_i1	251	A	G	0.89286	0.50325	2e-05	0.38961	Heterozygote excess
TRINITY_DN107512_c0_g2_i5	603	T	C	0.64286	0.44416	0.02514	0.1987	Heterozygote excess
TRINITY_DN103616_c3_g1_i5	274	G	C	1	0.50909	0	0.49091	Heterozygote excess
TRINITY_DN98361_c3_g1_i2	219	T	C	0.60714	0.43052	0.03157	0.17662	Heterozygote excess
TRINITY_DN87731_c0_g1_i8	187	T	C	0.60714	0.43052	0.03202	0.17662	Heterozygote excess
TRINITY_DN99248_c1_g1_i7	1060	C	T	1	0.50909	0	0.49091	Heterozygote excess
TRINITY_DN101842_c0_g2_i5	1084	C	T	0.78571	0.48571	0.00097	0.3	Heterozygote excess
TRINITY_DN99826_c2_g2_i1	2643	T	A	0.78571	0.48571	0.00104	0.3	Heterozygote excess
TRINITY_DN107057_c1_g2_i3	209	G	A	1	0.50909	0	0.49091	Heterozygote excess
TRINITY_DN96000_c0_g2_i7	284	G	A	1	0.50909	0	0.49091	Heterozygote excess
TRINITY_DN101549_c1_g1_i4	936	A	G	0.71429	0.46753	0.00445	0.24676	Heterozygote excess
TRINITY_DN106980_c6_g3_i4	510	T	C	0.89286	0.50325	2e-05	0.38961	Heterozygote excess
TRINITY_DN95577_c2_g4_i1	228	C	A	0.60714	0.43052	0.03211	0.17662	Heterozygote excess
TRINITY_DN97274_c0_g1_i6	381	A	G	0.85714	0.4987	0.00011	0.35844	Heterozygote excess
TRINITY_DN103556_c0_g5_i2	882	T	C	1	0.50909	0	0.49091	Heterozygote excess
TRINITY_DN107748_c1_g1_i4	736	G	A	1	0.50909	0	0.49091	Heterozygote excess
TRINITY_DN102546_c2_g1_i1	1858	A	G	1	0.50909	0	0.49091	Heterozygote excess
TRINITY_DN101748_c2_g3_i8	370	C	T	0.92857	0.50649	0	0.42208	Heterozygote excess
TRINITY_DN100568_c2_g3_i2	1740	G	A	0.96429	0.50844	0	0.45585	Heterozygote excess
TRINITY_DN102840_c1_g1_i5	297	G	A	1	0.50909	0	0.49091	Heterozygote excess
TRINITY_DN103970_c0_g1_i4	1978	A	T,C	0.25	0.42273	0.00656	-0.17273	Heterozygote deficit
TRINITY_DN101223_c3_g2_i3	1026	C	G	0.64286	0.44416	0.02488	0.1987	Heterozygote excess
TRINITY_DN102664_c1_g1_i2	448	C	G	0.60714	0.43052	0.032	0.17662	Heterozygote excess
TRINITY_DN101748_c2_g3_i6	370	C	T	0.92857	0.50649	0	0.42208	Heterozygote excess
TRINITY_DN89643_c1_g1_i3	653	G	A	1	0.50909	0	0.49091	Heterozygote excess
TRINITY_DN103262_c1_g1_i2	797	G	T	0.92857	0.50649	0	0.42208	Heterozygote excess
TRINITY_DN101582_c1_g1_i8	255	A	G	0.78571	0.48571	0.00096	0.3	Heterozygote excess
TRINITY_DN104165_c0_g1_i6	2403	T	A	0.67857	0.45649	0.01055	0.22208	Heterozygote excess
TRINITY_DN100282_c3_g5_i1	1181	T	C	1	0.50909	0	0.49091	Heterozygote excess
TRINITY_DN107252_c2_g2_i1	550	T	G	1	0.50909	0	0.49091	Heterozygote excess
TRINITY_DN96000_c0_g2_i10	284	G	A	1	0.50909	0	0.49091	Heterozygote excess
TRINITY_DN100556_c2_g4_i1	98	A	T,G	1	0.64351	0	0.35649	Heterozygote excess
TRINITY_DN108388_c2_g1_i1	520	G	A	0.71429	0.46753	0.00448	0.24676	Heterozygote excess
TRINITY_DN99349_c2_g1_i1	663	G	T	1	0.50909	0	0.49091	Heterozygote excess
TRINITY_DN97954_c2_g5_i3	228	G	T	0.67857	0.45649	0.01048	0.22208	Heterozygote excess
TRINITY_DN97955_c1_g3_i5	347	C	T	0.75	0.47727	0.00309	0.27273	Heterozygote excess
TRINITY_DN106203_c2_g1_i10	1020	G	A	1	0.50909	0	0.49091	Heterozygote excess
TRINITY_DN99436_c1_g1_i4	677	G	A	1	0.50909	0	0.49091	Heterozygote excess
TRINITY_DN105942_c3_g1_i4	864	G	A	1	0.50909	0	0.49091	Heterozygote excess
TRINITY_DN97173_c0_g2_i3	376	G	A	0.92857	0.50649	1e-05	0.42208	Heterozygote excess
TRINITY_DN94248_c1_g7_i1	372	C	T	0.60714	0.43052	0.03244	0.17662	Heterozygote excess
TRINITY_DN101748_c2_g3_i9	1146	G	A	0.92857	0.50649	1e-05	0.42208	Heterozygote excess
TRINITY_DN101380_c3_g2_i6	755	A	C	1	0.50909	0	0.49091	Heterozygote excess
TRINITY_DN79690_c0_g1_i1	545	C	T	1	0.50909	0	0.49091	Heterozygote excess
TRINITY_DN104042_c0_g2_i14	485	G	T	1	0.50909	0	0.49091	Heterozygote excess
TRINITY_DN105388_c2_g2_i2	960	C	T	0.89286	0.50325	3e-05	0.38961	Heterozygote excess
TRINITY_DN87876_c2_g1_i1	111	T	A	1	0.50909	0	0.49091	Heterozygote excess
TRINITY_DN98585_c0_g15_i1	111	C	T	0.67857	0.45649	0.01043	0.22208	Heterozygote excess
TRINITY_DN91318_c0_g1_i3	665	T	C	1	0.50909	0	0.49091	Heterozygote excess
TRINITY_DN92235_c0_g1_i4	445	A	T	0.71429	0.46753	0.00434	0.24676	Heterozygote excess
TRINITY_DN99866_c3_g1_i4	378	C	T	0.89286	0.50325	3e-05	0.38961	Heterozygote excess
TRINITY_DN92066_c0_g9_i1	627	T	C	1	0.50909	0	0.49091	Heterozygote excess
TRINITY_DN103460_c1_g2_i1	609	T	C	0.89286	0.50325	1e-05	0.38961	Heterozygote excess
TRINITY_DN105320_c1_g4_i2	160	C	A	1	0.50909	0	0.49091	Heterozygote excess
TRINITY_DN101486_c1_g1_i11	411	G	A	0.71429	0.46753	0.00446	0.24676	Heterozygote excess
TRINITY_DN107952_c1_g6_i2	458	G	A	0.67857	0.45649	0.01061	0.22208	Heterozygote excess
TRINITY_DN104284_c1_g4_i8	174	G	A	1	0.50909	0	0.49091	Heterozygote excess
TRINITY_DN105648_c1_g8_i3	116	G	A	0.60714	0.43052	0.03277	0.17662	Heterozygote excess
TRINITY_DN107372_c2_g2_i1	106	C	T	0.67857	0.45649	0.01021	0.22208	Heterozygote excess
TRINITY_DN108381_c1_g5_i3	441	A	G	1	0.50909	0	0.49091	Heterozygote excess
TRINITY_DN99349_c2_g1_i19	1368	T	C	1	0.50909	0	0.49091	Heterozygote excess
TRINITY_DN100282_c3_g5_i1	1190	A	C	0.89286	0.50325	1e-05	0.38961	Heterozygote excess
TRINITY_DN106102_c2_g2_i2	612	G	A	0.78571	0.48571	0.00093	0.3	Heterozygote excess
TRINITY_DN104423_c0_g1_i7	729	T	C	0.85714	0.4987	8e-05	0.35844	Heterozygote excess
TRINITY_DN106987_c4_g5_i3	419	T	C	0.96429	0.50844	0	0.45585	Heterozygote excess
TRINITY_DN104086_c0_g1_i11	273	T	C	1	0.50909	0	0.49091	Heterozygote excess
TRINITY_DN101150_c2_g1_i10	795	A	T	1	0.50909	0	0.49091	Heterozygote excess
TRINITY_DN107901_c2_g4_i2	559	A	T	1	0.50909	0	0.49091	Heterozygote excess
TRINITY_DN96038_c1_g2_i13	449	G	A	0.92857	0.50649	0	0.42208	Heterozygote excess
TRINITY_DN101748_c2_g3_i6	710	A	G	1	0.50909	0	0.49091	Heterozygote excess
TRINITY_DN97822_c1_g1_i3	266	G	A	1	0.50909	0	0.49091	Heterozygote excess
TRINITY_DN99730_c1_g1_i4	806	A	G	1	0.50909	0	0.49091	Heterozygote excess
TRINITY_DN97618_c3_g1_i6	523	G	A	0.78571	0.48571	0.00094	0.3	Heterozygote excess
TRINITY_DN108359_c6_g4_i1	1300	T	G,C	1	0.62597	0	0.37403	Heterozygote excess
TRINITY_DN101040_c0_g5_i2	161	C	A	0.96429	0.50844	0	0.45585	Heterozygote excess
TRINITY_DN107589_c3_g3_i6	257	A	G	1	0.50909	0	0.49091	Heterozygote excess
TRINITY_DN107593_c1_g1_i1	574	T	C	1	0.50909	0	0.49091	Heterozygote excess
TRINITY_DN99411_c0_g1_i1	1299	A	G	1	0.50909	0	0.49091	Heterozygote excess
TRINITY_DN100272_c2_g1_i2	1515	G	A	1	0.50909	0	0.49091	Heterozygote excess
TRINITY_DN96396_c1_g3_i15	371	T	C	1	0.50909	0	0.49091	Heterozygote excess
TRINITY_DN99948_c2_g4_i1	79	T	C	1	0.50909	0	0.49091	Heterozygote excess
TRINITY_DN97955_c1_g3_i5	329	C	T	0.75	0.47727	0.00302	0.27273	Heterozygote excess
TRINITY_DN100272_c2_g1_i4	1315	T	C	0.85714	0.4987	7e-05	0.35844	Heterozygote excess
TRINITY_DN101335_c0_g2_i2	423	G	A	1	0.50909	0	0.49091	Heterozygote excess
TRINITY_DN107252_c2_g2_i1	635	A	C	0.96429	0.50844	0	0.45585	Heterozygote excess
TRINITY_DN107063_c2_g4_i1	343	G	T	0.78571	0.48571	0.00087	0.3	Heterozygote excess
TRINITY_DN107748_c1_g1_i1	985	C	A	1	0.50909	0	0.49091	Heterozygote excess
TRINITY_DN92733_c1_g2_i2	2460	A	G	1	0.50909	0	0.49091	Heterozygote excess
TRINITY_DN103612_c4_g7_i4	352	A	G	0.78571	0.48571	0.001	0.3	Heterozygote excess
TRINITY_DN82668_c0_g1_i1	378	A	G	0.64286	0.44416	0.02534	0.1987	Heterozygote excess
TRINITY_DN93947_c0_g1_i6	1208	C	A	0.96429	0.50844	0	0.45585	Heterozygote excess
TRINITY_DN104582_c2_g4_i2	932	G	A	1	0.50909	0	0.49091	Heterozygote excess
TRINITY_DN107724_c7_g1_i3	467	A	G	1	0.50909	0	0.49091	Heterozygote excess
TRINITY_DN90505_c1_g3_i4	330	T	C	1	0.50909	0	0.49091	Heterozygote excess
TRINITY_DN98580_c1_g2_i5	118	T	A	0.71429	0.46753	0.0046	0.24676	Heterozygote excess
TRINITY_DN98038_c0_g1_i11	147	A	C	0.85714	0.4987	7e-05	0.35844	Heterozygote excess
TRINITY_DN107418_c4_g2_i14	1333	G	T	1	0.50909	0	0.49091	Heterozygote excess
TRINITY_DN87731_c0_g1_i4	673	A	T	0.64286	0.44416	0.02534	0.1987	Heterozygote excess
TRINITY_DN102022_c1_g1_i16	1383	T	G	0.75	0.47727	0.00304	0.27273	Heterozygote excess
TRINITY_DN98083_c2_g6_i3	377	G	A	1	0.50909	0	0.49091	Heterozygote excess
TRINITY_DN74338_c1_g1_i6	382	A	G	0.64286	0.44416	0.0256	0.1987	Heterozygote excess
TRINITY_DN95078_c1_g3_i10	565	A	G	0.85714	0.4987	7e-05	0.35844	Heterozygote excess
TRINITY_DN90650_c0_g1_i6	187	T	C	0.71429	0.46753	0.00465	0.24676	Heterozygote excess
TRINITY_DN100556_c2_g4_i10	604	T	G	1	0.50909	0	0.49091	Heterozygote excess
TRINITY_DN102444_c1_g2_i3	1193	A	G	0.82143	0.49286	0.0003	0.32857	Heterozygote excess
TRINITY_DN106347_c3_g1_i3	610	T	C	1	0.50909	0	0.49091	Heterozygote excess
TRINITY_DN107418_c4_g2_i14	2788	G	A	1	0.50909	0	0.49091	Heterozygote excess
TRINITY_DN102315_c1_g3_i2	508	G	A	1	0.50909	0	0.49091	Heterozygote excess
TRINITY_DN106215_c0_g2_i1	51	G	A	1	0.50909	0	0.49091	Heterozygote excess
TRINITY_DN87264_c2_g4_i8	910	A	G	1	0.50909	0	0.49091	Heterozygote excess
TRINITY_DN106637_c3_g3_i6	524	T	G	0.82143	0.49286	0.00027	0.32857	Heterozygote excess
TRINITY_DN107512_c0_g2_i3	978	A	G	0.96429	0.50844	1e-05	0.45585	Heterozygote excess
TRINITY_DN103603_c0_g3_i5	820	T	C	0.92857	0.50649	1e-05	0.42208	Heterozygote excess
TRINITY_DN107535_c2_g1_i7	303	G	T	0.64286	0.44416	0.02527	0.1987	Heterozygote excess
TRINITY_DN93395_c1_g1_i2	279	A	C	0.75	0.47727	0.00321	0.27273	Heterozygote excess
TRINITY_DN101777_c0_g1_i4	626	A	G	0.96429	0.50844	0	0.45585	Heterozygote excess
TRINITY_DN105252_c2_g1_i4	274	A	G	1	0.50909	0	0.49091	Heterozygote excess
TRINITY_DN106748_c1_g3_i4	1272	T	C	0.85714	0.4987	9e-05	0.35844	Heterozygote excess
TRINITY_DN101223_c3_g2_i3	1041	A	T	0.64286	0.44416	0.02517	0.1987	Heterozygote excess
TRINITY_DN108038_c1_g3_i2	589	C	T	1	0.50909	0	0.49091	Heterozygote excess
TRINITY_DN104703_c1_g2_i2	530	T	C	0.89286	0.50325	1e-05	0.38961	Heterozygote excess
TRINITY_DN105292_c0_g1_i4	1509	A	G	1	0.50909	0	0.49091	Heterozygote excess
TRINITY_DN107252_c2_g2_i2	610	T	G	1	0.50909	0	0.49091	Heterozygote excess
TRINITY_DN101842_c0_g2_i2	624	T	C	0.75	0.47727	0.00291	0.27273	Heterozygote excess
TRINITY_DN95825_c0_g1_i1	1442	G	A	1	0.50909	0	0.49091	Heterozygote excess
TRINITY_DN104786_c2_g4_i3	1149	A	C	0.89286	0.50325	1e-05	0.38961	Heterozygote excess
TRINITY_DN94238_c0_g1_i15	587	G	A	0.96429	0.50844	0	0.45585	Heterozygote excess
TRINITY_DN105292_c0_g1_i4	2185	A	C	0.78571	0.48571	0.0009	0.3	Heterozygote excess
TRINITY_DN103616_c3_g1_i5	1181	G	A	0.78571	0.48571	0.00093	0.3	Heterozygote excess
TRINITY_DN103460_c1_g2_i1	612	T	G	0.89286	0.50325	2e-05	0.38961	Heterozygote excess
TRINITY_DN101335_c0_g2_i2	508	T	C	1	0.50909	0	0.49091	Heterozygote excess
TRINITY_DN104703_c1_g2_i8	788	T	C	0.89286	0.50325	1e-05	0.38961	Heterozygote excess
TRINITY_DN83497_c0_g1_i3	790	T	G	1	0.50909	0	0.49091	Heterozygote excess
TRINITY_DN90785_c1_g6_i1	174	T	A	0.67857	0.45649	0.01032	0.22208	Heterozygote excess
TRINITY_DN100603_c1_g8_i10	49	G	A	0.67857	0.45649	0.01049	0.22208	Heterozygote excess
TRINITY_DN107418_c4_g2_i14	1453	C	T	1	0.50909	0	0.49091	Heterozygote excess
TRINITY_DN99960_c1_g2_i1	443	C	G	0.64286	0.44416	0.02506	0.1987	Heterozygote excess
TRINITY_DN102840_c1_g1_i5	990	G	A	1	0.50909	0	0.49091	Heterozygote excess
TRINITY_DN108359_c6_g2_i1	148	C	G	0.71429	0.46753	0.0044	0.24676	Heterozygote excess
TRINITY_DN100272_c2_g1_i7	174	A	T	0.67857	0.45649	0.01024	0.22208	Heterozygote excess
TRINITY_DN88129_c0_g1_i1	1015	C	T	0.75	0.47727	0.00296	0.27273	Heterozygote excess
TRINITY_DN102840_c1_g1_i1	461	C	G,A	1	0.58377	0	0.41623	Heterozygote excess
TRINITY_DN102840_c1_g1_i1	896	G	A	1	0.50909	0	0.49091	Heterozygote excess
TRINITY_DN102546_c2_g1_i1	3340	C	A	1	0.50909	0	0.49091	Heterozygote excess
TRINITY_DN100282_c3_g5_i5	1190	A	C	0.92857	0.50649	1e-05	0.42208	Heterozygote excess
TRINITY_DN83497_c0_g1_i3	894	T	G	1	0.50909	0	0.49091	Heterozygote excess
TRINITY_DN102840_c1_g1_i5	1268	A	G	1	0.50909	0	0.49091	Heterozygote excess
TRINITY_DN104294_c0_g8_i9	886	A	G	0.64286	0.44416	0.02512	0.1987	Heterozygote excess
TRINITY_DN102035_c3_g3_i2	178	T	A	0.89286	0.50325	1e-05	0.38961	Heterozygote excess
TRINITY_DN107778_c2_g1_i1	738	C	T	1	0.50909	0	0.49091	Heterozygote excess
TRINITY_DN87652_c1_g5_i2	161	C	T	0.85714	0.4987	9e-05	0.35844	Heterozygote excess
TRINITY_DN107332_c2_g1_i3	472	A	T	0.92857	0.50649	1e-05	0.42208	Heterozygote excess
TRINITY_DN108363_c3_g3_i1	939	C	G,A	0.82143	0.58506	0.03385	0.23637	Heterozygote excess
TRINITY_DN97274_c0_g1_i6	395	A	G	0.85714	0.4987	8e-05	0.35844	Heterozygote excess
TRINITY_DN105292_c0_g1_i4	2073	T	C	1	0.50909	0	0.49091	Heterozygote excess
TRINITY_DN87495_c1_g3_i2	254	G	A	0.96429	0.50844	0	0.45585	Heterozygote excess
TRINITY_DN108596_c2_g1_i1	2616	T	C	0.96429	0.50844	0	0.45585	Heterozygote excess
TRINITY_DN101748_c2_g3_i6	317	A	T	1	0.50909	0	0.49091	Heterozygote excess
TRINITY_DN105257_c4_g5_i1	186	C	A	1	0.50909	0	0.49091	Heterozygote excess
TRINITY_DN97955_c1_g3_i3	308	C	T	0.75	0.47727	0.00306	0.27273	Heterozygote excess
TRINITY_DN101748_c2_g3_i6	841	G	A	1	0.50909	0	0.49091	Heterozygote excess
TRINITY_DN93953_c0_g1_i6	707	A	T,G	0.32143	0.52013	0.01909	-0.1987	Heterozygote deficit
TRINITY_DN99866_c3_g1_i1	543	C	T	0.89286	0.50325	2e-05	0.38961	Heterozygote excess
TRINITY_DN97173_c0_g2_i2	376	G	A	0.92857	0.50649	0	0.42208	Heterozygote excess
TRINITY_DN107893_c4_g3_i1	39	G	A	1	0.50909	0	0.49091	Heterozygote excess
TRINITY_DN107593_c1_g1_i3	506	G	A	1	0.50909	0	0.49091	Heterozygote excess
TRINITY_DN102664_c1_g1_i5	405	C	G	0.60714	0.43052	0.03193	0.17662	Heterozygote excess
TRINITY_DN103521_c0_g5_i16	574	C	T	1	0.50909	0	0.49091	Heterozygote excess
TRINITY_DN107694_c0_g4_i6	571	A	G	1	0.50909	0	0.49091	Heterozygote excess
TRINITY_DN91030_c1_g1_i3	1024	G	A	1	0.50909	0	0.49091	Heterozygote excess
TRINITY_DN106946_c1_g6_i2	153	A	G,T	0.67857	0.46818	0.02603	0.21039	Heterozygote excess
TRINITY_DN101335_c0_g2_i2	367	T	C	1	0.50909	0	0.49091	Heterozygote excess
TRINITY_DN105292_c0_g1_i2	403	G	A	1	0.50909	0	0.49091	Heterozygote excess
TRINITY_DN95078_c1_g3_i7	563	A	T	0.89286	0.50325	1e-05	0.38961	Heterozygote excess
TRINITY_DN96038_c1_g2_i11	328	G	A	0.92857	0.50649	1e-05	0.42208	Heterozygote excess
TRINITY_DN90499_c2_g2_i3	297	A	C	0.85714	0.4987	6e-05	0.35844	Heterozygote excess
TRINITY_DN105366_c2_g1_i12	621	C	A	0.96429	0.50844	0	0.45585	Heterozygote excess
TRINITY_DN107748_c1_g1_i4	3472	C	T	1	0.50909	0	0.49091	Heterozygote excess
TRINITY_DN107352_c3_g1_i1	108	G	T,C	0.25	0.50844	0.00912	-0.25844	Heterozygote deficit
TRINITY_DN99106_c1_g2_i1	571	T	C	0.78571	0.48571	0.001	0.3	Heterozygote excess
TRINITY_DN106980_c6_g3_i4	465	A	G	0.82143	0.49286	0.00028	0.32857	Heterozygote excess
TRINITY_DN57223_c0_g1_i1	233	G	A	0.96429	0.50844	0	0.45585	Heterozygote excess
TRINITY_DN107809_c3_g1_i3	36	G	A	0.60714	0.43052	0.03225	0.17662	Heterozygote excess
TRINITY_DN102035_c3_g3_i9	178	T	A	0.85714	0.4987	8e-05	0.35844	Heterozygote excess
TRINITY_DN102238_c2_g10_i5	172	A	C	0.60714	0.43052	0.03173	0.17662	Heterozygote excess
TRINITY_DN98576_c2_g1_i8	321	C	T	1	0.50909	0	0.49091	Heterozygote excess
TRINITY_DN106632_c1_g2_i12	522	T	G	0.96429	0.50844	0	0.45585	Heterozygote excess
TRINITY_DN89643_c1_g1_i3	680	C	T	1	0.50909	0	0.49091	Heterozygote excess
TRINITY_DN107512_c0_g2_i1	211	T	A	0.85714	0.4987	0.0001	0.35844	Heterozygote excess
TRINITY_DN103521_c0_g5_i14	646	T	C	1	0.50909	0	0.49091	Heterozygote excess
TRINITY_DN100400_c0_g5_i1	831	T	C	0.92857	0.50649	0	0.42208	Heterozygote excess
TRINITY_DN107727_c3_g1_i5	428	G	A	1	0.50909	0	0.49091	Heterozygote excess
TRINITY_DN103847_c1_g1_i1	927	A	C	0.96429	0.50844	0	0.45585	Heterozygote excess
TRINITY_DN105257_c4_g3_i4	375	T	A	1	0.50909	0	0.49091	Heterozygote excess
TRINITY_DN91123_c4_g2_i3	699	A	T	0.60714	0.43052	0.03211	0.17662	Heterozygote excess
TRINITY_DN92834_c3_g1_i8	255	G	T	0.96429	0.50844	0	0.45585	Heterozygote excess
TRINITY_DN104165_c0_g1_i8	4759	G	T	1	0.50909	0	0.49091	Heterozygote excess
TRINITY_DN105621_c90_g6_i1	519	A	G	1	0.50909	0	0.49091	Heterozygote excess
TRINITY_DN102280_c2_g1_i1	782	C	T	0.85714	0.4987	8e-05	0.35844	Heterozygote excess
TRINITY_DN98585_c0_g15_i2	61	G	A	0.71429	0.46753	0.00418	0.24676	Heterozygote excess
TRINITY_DN108596_c2_g2_i1	587	C	T	0.96429	0.50844	0	0.45585	Heterozygote excess
TRINITY_DN97789_c2_g7_i9	332	C	A	1	0.50909	0	0.49091	Heterozygote excess
TRINITY_DN89188_c4_g1_i1	178	T	G	0.82143	0.49286	0.00032	0.32857	Heterozygote excess
TRINITY_DN101335_c0_g2_i9	745	C	T	1	0.50909	0	0.49091	Heterozygote excess
TRINITY_DN97789_c2_g7_i11	332	C	A	1	0.50909	0	0.49091	Heterozygote excess
TRINITY_DN96038_c1_g2_i14	445	G	A	0.92857	0.50649	1e-05	0.42208	Heterozygote excess
TRINITY_DN93278_c2_g1_i3	528	T	A	1	0.50909	0	0.49091	Heterozygote excess
TRINITY_DN101380_c3_g2_i5	756	G	A	1	0.50909	0	0.49091	Heterozygote excess
TRINITY_DN106878_c2_g4_i3	282	A	G	0.78571	0.48571	0.00099	0.3	Heterozygote excess
TRINITY_DN103255_c4_g9_i1	110	G	A	0.92857	0.50649	0	0.42208	Heterozygote excess
TRINITY_DN95634_c0_g1_i4	1338	C	T	0.96429	0.50844	0	0.45585	Heterozygote excess
TRINITY_DN107562_c2_g2_i16	245	C	T	1	0.50909	0	0.49091	Heterozygote excess
TRINITY_DN103878_c0_g3_i1	753	T	C	1	0.50909	0	0.49091	Heterozygote excess
TRINITY_DN105366_c2_g1_i3	735	A	C	1	0.50909	0	0.49091	Heterozygote excess
TRINITY_DN105107_c2_g3_i7	396	G	A	1	0.50909	0	0.49091	Heterozygote excess
TRINITY_DN107593_c1_g1_i1	418	G	A	1	0.50909	0	0.49091	Heterozygote excess
TRINITY_DN104703_c1_g2_i2	739	G	C	1	0.50909	0	0.49091	Heterozygote excess
TRINITY_DN105532_c3_g2_i1	100	G	A	0.71429	0.46753	0.00443	0.24676	Heterozygote excess
TRINITY_DN103651_c1_g2_i3	213	A	G	1	0.50909	0	0.49091	Heterozygote excess
TRINITY_DN103521_c0_g5_i3	646	T	C	1	0.50909	0	0.49091	Heterozygote excess
TRINITY_DN106479_c2_g1_i5	24	G	A	0.64286	0.44416	0.02529	0.1987	Heterozygote excess
TRINITY_DN104565_c3_g5_i1	453	G	A	0.64286	0.44416	0.02489	0.1987	Heterozygote excess
TRINITY_DN103616_c3_g1_i6	325	T	C	0.67857	0.45649	0.0105	0.22208	Heterozygote excess
TRINITY_DN104042_c0_g2_i9	485	G	T	1	0.50909	0	0.49091	Heterozygote excess
TRINITY_DN107382_c4_g3_i2	86	G	A	0.92857	0.50649	0	0.42208	Heterozygote excess
TRINITY_DN107906_c4_g1_i1	243	G	A	0.92857	0.50649	0	0.42208	Heterozygote excess
TRINITY_DN103806_c3_g5_i5	951	C	T	0.96429	0.50844	0	0.45585	Heterozygote excess
TRINITY_DN102546_c2_g1_i1	2652	C	T	1	0.50909	0	0.49091	Heterozygote excess
TRINITY_DN97789_c2_g7_i5	123	A	G	1	0.50909	0	0.49091	Heterozygote excess
TRINITY_DN103521_c0_g5_i8	328	G	A	1	0.50909	0	0.49091	Heterozygote excess
TRINITY_DN94625_c2_g10_i3	674	C	G	0.67857	0.45649	0.01003	0.22208	Heterozygote excess
TRINITY_DN108129_c6_g3_i3	569	C	A	0.82143	0.49286	0.00027	0.32857	Heterozygote excess
TRINITY_DN96591_c0_g4_i3	674	G	A	0.92857	0.50649	1e-05	0.42208	Heterozygote excess
TRINITY_DN99436_c1_g1_i2	535	G	A	1	0.50909	0	0.49091	Heterozygote excess
TRINITY_DN99866_c3_g1_i7	616	T	C	1	0.50909	0	0.49091	Heterozygote excess
TRINITY_DN105107_c2_g3_i4	401	T	C	1	0.50909	0	0.49091	Heterozygote excess
TRINITY_DN91954_c0_g4_i4	1201	G	T	1	0.50909	0	0.49091	Heterozygote excess
TRINITY_DN101842_c0_g2_i2	461	C	T	0.85714	0.4987	9e-05	0.35844	Heterozygote excess
TRINITY_DN99349_c2_g1_i19	1344	T	G	0.89286	0.50325	1e-05	0.38961	Heterozygote excess
TRINITY_DN102201_c4_g1_i9	141	T	C	0.92857	0.50649	1e-05	0.42208	Heterozygote excess
TRINITY_DN103616_c3_g1_i2	402	T	C	1	0.50909	0	0.49091	Heterozygote excess
TRINITY_DN90505_c1_g3_i4	334	A	G	1	0.50909	0	0.49091	Heterozygote excess
TRINITY_DN98580_c1_g2_i4	272	G	A	1	0.50909	0	0.49091	Heterozygote excess
TRINITY_DN99865_c0_g3_i7	503	A	C	1	0.50909	0	0.49091	Heterozygote excess
TRINITY_DN107778_c2_g3_i1	634	A	T	1	0.50909	0	0.49091	Heterozygote excess
TRINITY_DN107590_c1_g4_i1	537	A	T	0.89286	0.50325	2e-05	0.38961	Heterozygote excess
TRINITY_DN98580_c1_g2_i4	265	T	C	1	0.50909	0	0.49091	Heterozygote excess
TRINITY_DN82668_c0_g1_i3	378	A	G	0.60714	0.43052	0.03181	0.17662	Heterozygote excess
TRINITY_DN96396_c1_g3_i11	441	T	C	0.67857	0.45649	0.01018	0.22208	Heterozygote excess
TRINITY_DN100282_c3_g5_i4	927	T	C	1	0.50909	0	0.49091	Heterozygote excess
TRINITY_DN96396_c1_g3_i5	1072	G	T	1	0.50909	0	0.49091	Heterozygote excess
TRINITY_DN100556_c2_g4_i5	604	T	G	1	0.50909	0	0.49091	Heterozygote excess
TRINITY_DN107727_c3_g1_i5	318	A	G	1	0.50909	0	0.49091	Heterozygote excess
TRINITY_DN100265_c0_g6_i4	589	C	T	0.92857	0.50649	0	0.42208	Heterozygote excess
TRINITY_DN101150_c2_g1_i2	795	A	T	1	0.50909	0	0.49091	Heterozygote excess
TRINITY_DN101380_c3_g2_i12	755	A	C	1	0.50909	0	0.49091	Heterozygote excess
TRINITY_DN90578_c1_g2_i12	230	C	A	0.78571	0.48571	0.00092	0.3	Heterozygote excess
TRINITY_DN97955_c1_g3_i3	371	G	A	0.67857	0.45649	0.01054	0.22208	Heterozygote excess
TRINITY_DN107685_c0_g5_i3	1195	T	G	1	0.50909	0	0.49091	Heterozygote excess
TRINITY_DN107252_c2_g1_i1	603	C	A	0.92857	0.50649	0	0.42208	Heterozygote excess
TRINITY_DN102546_c2_g1_i1	1947	G	A	1	0.50909	0	0.49091	Heterozygote excess
TRINITY_DN107748_c1_g1_i2	428	T	C	0.71429	0.46753	0.00435	0.24676	Heterozygote excess
TRINITY_DN107418_c4_g2_i14	979	A	G	1	0.50909	0	0.49091	Heterozygote excess
TRINITY_DN56565_c0_g1_i1	59	G	A	0.75	0.47727	0.00312	0.27273	Heterozygote excess
TRINITY_DN103847_c1_g1_i9	1188	T	G	1	0.50909	0	0.49091	Heterozygote excess
TRINITY_DN103878_c0_g2_i1	531	G	A	1	0.50909	0	0.49091	Heterozygote excess
TRINITY_DN79690_c0_g1_i1	578	T	A	1	0.50909	0	0.49091	Heterozygote excess
TRINITY_DN107927_c1_g1_i2	1516	G	A	0.64286	0.44416	0.02547	0.1987	Heterozygote excess
TRINITY_DN81320_c1_g2_i3	243	G	A	0.89286	0.50325	2e-05	0.38961	Heterozygote excess
TRINITY_DN90704_c3_g5_i7	2006	G	A	1	0.50909	0	0.49091	Heterozygote excess
TRINITY_DN102035_c3_g3_i9	197	T	G	0.85714	0.4987	8e-05	0.35844	Heterozygote excess
TRINITY_DN96339_c4_g5_i7	199	T	C,A	0.03571	0.07078	0.01894	-0.03507	Heterozygote deficit
TRINITY_DN99349_c2_g1_i1	642	G	A	0.64286	0.44416	0.02499	0.1987	Heterozygote excess
TRINITY_DN102546_c2_g1_i4	473	T	A	1	0.50909	0	0.49091	Heterozygote excess
TRINITY_DN103435_c0_g1_i5	175	C	T	0.78571	0.48571	0.00096	0.3	Heterozygote excess
TRINITY_DN104703_c1_g2_i8	997	G	C	1	0.50909	0	0.49091	Heterozygote excess
TRINITY_DN105107_c2_g3_i3	401	T	C	1	0.50909	0	0.49091	Heterozygote excess
TRINITY_DN81320_c1_g2_i3	252	G	A	0.89286	0.50325	1e-05	0.38961	Heterozygote excess
TRINITY_DN103806_c3_g5_i5	978	T	C	0.96429	0.50844	0	0.45585	Heterozygote excess
TRINITY_DN90505_c1_g3_i2	525	T	A	1	0.50909	0	0.49091	Heterozygote excess
TRINITY_DN90505_c1_g3_i4	402	T	A	1	0.50909	0	0.49091	Heterozygote excess
TRINITY_DN93395_c1_g1_i6	721	A	C	0.67857	0.45649	0.01065	0.22208	Heterozygote excess
TRINITY_DN104042_c0_g2_i2	2452	C	A,T	0.85714	0.51364	0.0001	0.3435	Heterozygote excess
TRINITY_DN105107_c2_g3_i7	401	T	C	1	0.50909	0	0.49091	Heterozygote excess
TRINITY_DN102840_c1_g1_i1	977	A	G	1	0.50909	0	0.49091	Heterozygote excess
TRINITY_DN107819_c2_g1_i4	997	G	A	1	0.50909	0	0.49091	Heterozygote excess
TRINITY_DN94558_c1_g1_i9	393	G	T	0.60714	0.43052	0.03196	0.17662	Heterozygote excess
TRINITY_DN108507_c9_g8_i1	240	G	A	0.85714	0.4987	7e-05	0.35844	Heterozygote excess
TRINITY_DN101023_c1_g1_i3	152	T	C,G,A	0.14286	0.34091	0.00048	-0.19805	Heterozygote deficit
TRINITY_DN95078_c1_g3_i2	537	A	G	0.85714	0.4987	8e-05	0.35844	Heterozygote excess
TRINITY_DN102840_c1_g1_i5	1653	A	T	1	0.50909	0	0.49091	Heterozygote excess
TRINITY_DN107778_c2_g1_i1	318	A	G	1	0.50909	0	0.49091	Heterozygote excess
TRINITY_DN84045_c0_g1_i2	616	G	C	1	0.50909	0	0.49091	Heterozygote excess
TRINITY_DN102035_c3_g3_i2	1145	T	C	1	0.50909	0	0.49091	Heterozygote excess
TRINITY_DN101975_c1_g1_i6	55	A	G	0.96429	0.50844	0	0.45585	Heterozygote excess
TRINITY_DN107252_c2_g2_i1	97	T	A	0.67857	0.45649	0.01057	0.22208	Heterozygote excess
TRINITY_DN108596_c2_g1_i1	739	G	T	1	0.50909	0	0.49091	Heterozygote excess
TRINITY_DN96094_c0_g1_i3	285	G	A	0.67857	0.45649	0.01066	0.22208	Heterozygote excess
TRINITY_DN106180_c0_g1_i6	578	A	G	0.92857	0.50649	0	0.42208	Heterozygote excess
TRINITY_DN100272_c2_g1_i3	1293	T	C	0.85714	0.4987	9e-05	0.35844	Heterozygote excess
TRINITY_DN82931_c2_g2_i3	376	T	C	0.92857	0.50649	1e-05	0.42208	Heterozygote excess
TRINITY_DN101590_c1_g6_i1	139	G	A	1	0.50909	0	0.49091	Heterozygote excess
TRINITY_DN99106_c1_g2_i5	571	T	C	0.92857	0.50649	0	0.42208	Heterozygote excess
TRINITY_DN97084_c0_g1_i3	161	G	A	0.67857	0.45649	0.01028	0.22208	Heterozygote excess
TRINITY_DN104703_c1_g2_i9	1225	G	C	1	0.50909	0	0.49091	Heterozygote excess
TRINITY_DN105257_c4_g5_i1	103	T	C	0.92857	0.50649	1e-05	0.42208	Heterozygote excess
TRINITY_DN106987_c4_g3_i1	24	T	A,G	0.03571	0.36299	1e-05	-0.32728	Heterozygote deficit
TRINITY_DN107927_c1_g1_i2	2258	T	C	0.60714	0.43052	0.03197	0.17662	Heterozygote excess
TRINITY_DN106157_c1_g10_i1	137	G	C	0.64286	0.44416	0.02512	0.1987	Heterozygote excess
TRINITY_DN90966_c0_g3_i4	201	A	C	0.89286	0.50325	2e-05	0.38961	Heterozygote excess
TRINITY_DN100400_c0_g5_i1	842	G	C	0.92857	0.50649	0	0.42208	Heterozygote excess
TRINITY_DN104284_c1_g4_i3	174	G	A	1	0.50909	0	0.49091	Heterozygote excess
TRINITY_DN93642_c4_g5_i1	108	A	T,C	0.17857	0.33312	0.01116	-0.15455	Heterozygote deficit
TRINITY_DN105393_c2_g1_i9	781	G	C,T	1	0.54286	0	0.45714	Heterozygote excess
TRINITY_DN97727_c1_g2_i2	464	G	A	0.64286	0.44416	0.02528	0.1987	Heterozygote excess
TRINITY_DN91349_c1_g2_i1	201	T	G	0.64286	0.44416	0.02529	0.1987	Heterozygote excess
TRINITY_DN90704_c3_g5_i2	1930	G	A	1	0.50909	0	0.49091	Heterozygote excess
TRINITY_DN98524_c1_g10_i1	249	T	G	1	0.50909	0	0.49091	Heterozygote excess
TRINITY_DN105388_c2_g2_i6	938	C	T	0.96429	0.50844	0	0.45585	Heterozygote excess
TRINITY_DN107566_c2_g2_i7	468	C	A	0.85714	0.4987	6e-05	0.35844	Heterozygote excess
TRINITY_DN87652_c1_g5_i2	179	A	T	0.89286	0.50325	3e-05	0.38961	Heterozygote excess
TRINITY_DN103521_c0_g5_i4	328	A	G	1	0.50909	0	0.49091	Heterozygote excess
TRINITY_DN79690_c0_g1_i3	460	A	C	1	0.50909	0	0.49091	Heterozygote excess
TRINITY_DN91030_c1_g1_i3	1027	A	C	1	0.50909	0	0.49091	Heterozygote excess
TRINITY_DN94237_c0_g1_i1	264	T	A	1	0.50909	0	0.49091	Heterozygote excess
TRINITY_DN97955_c1_g3_i5	410	G	A	0.67857	0.45649	0.01076	0.22208	Heterozygote excess
TRINITY_DN99411_c0_g1_i1	1431	C	G	0.96429	0.50844	0	0.45585	Heterozygote excess
TRINITY_DN107843_c3_g6_i2	617	G	A	1	0.50909	0	0.49091	Heterozygote excess
TRINITY_DN83497_c0_g1_i3	762	C	A	1	0.50909	0	0.49091	Heterozygote excess
TRINITY_DN102546_c2_g1_i1	3540	G	A	1	0.50909	0	0.49091	Heterozygote excess
TRINITY_DN107927_c1_g1_i2	1540	C	T	0.60714	0.43052	0.03204	0.17662	Heterozygote excess
TRINITY_DN89188_c4_g1_i2	178	T	G	0.82143	0.49286	0.00028	0.32857	Heterozygote excess
TRINITY_DN96038_c1_g2_i5	496	G	A	0.89286	0.50325	1e-05	0.38961	Heterozygote excess
TRINITY_DN108131_c4_g3_i3	829	G	T	1	0.50909	0	0.49091	Heterozygote excess
TRINITY_DN93947_c0_g1_i7	1221	C	A	1	0.50909	0	0.49091	Heterozygote excess
TRINITY_DN101842_c0_g2_i5	1081	G	A	0.82143	0.49286	0.00031	0.32857	Heterozygote excess
TRINITY_DN107748_c1_g1_i1	940	A	G	1	0.50909	0	0.49091	Heterozygote excess
TRINITY_DN105860_c2_g1_i4	315	T	C	0.64286	0.44416	0.02547	0.1987	Heterozygote excess
TRINITY_DN107971_c4_g2_i3	88	A	C	0.89286	0.50325	2e-05	0.38961	Heterozygote excess
TRINITY_DN104423_c0_g1_i11	729	T	C	0.89286	0.50325	3e-05	0.38961	Heterozygote excess
TRINITY_DN99948_c2_g4_i1	52	T	C	1	0.50909	0	0.49091	Heterozygote excess
TRINITY_DN100237_c1_g6_i4	390	A	G,T	0.32143	0.54286	0.03522	-0.22143	Heterozygote deficit
TRINITY_DN93395_c1_g1_i3	142	T	C	0.78571	0.48571	0.0009	0.3	Heterozygote excess
TRINITY_DN84209_c4_g1_i4	632	G	A	1	0.50909	0	0.49091	Heterozygote excess
TRINITY_DN102546_c2_g1_i1	1453	T	C	1	0.50909	0	0.49091	Heterozygote excess
TRINITY_DN106436_c1_g2_i2	333	C	T	1	0.50909	0	0.49091	Heterozygote excess
TRINITY_DN99866_c3_g1_i3	709	T	C	1	0.50909	0	0.49091	Heterozygote excess
TRINITY_DN101380_c3_g2_i12	756	G	A	1	0.50909	0	0.49091	Heterozygote excess
TRINITY_DN103616_c3_g1_i2	407	G	A	1	0.50909	0	0.49091	Heterozygote excess
TRINITY_DN107809_c3_g1_i3	648	G	T	1	0.50909	0	0.49091	Heterozygote excess
TRINITY_DN96339_c4_g5_i1	199	T	C,A	0.03571	0.07078	0.01839	-0.03507	Heterozygote deficit
TRINITY_DN99948_c2_g4_i1	22	A	G	1	0.50909	0	0.49091	Heterozygote excess
TRINITY_DN102840_c1_g1_i5	1734	C	T	1	0.50909	0	0.49091	Heterozygote excess
TRINITY_DN103521_c0_g5_i13	574	T	C	1	0.50909	0	0.49091	Heterozygote excess
TRINITY_DN108596_c2_g1_i1	2653	A	G	1	0.50909	0	0.49091	Heterozygote excess
TRINITY_DN106690_c1_g4_i9	462	A	G	0.64286	0.44416	0.02447	0.1987	Heterozygote excess
TRINITY_DN107748_c1_g1_i4	1648	T	C	1	0.50909	0	0.49091	Heterozygote excess
TRINITY_DN83497_c0_g1_i3	1021	T	A	1	0.50909	0	0.49091	Heterozygote excess
TRINITY_DN95847_c1_g1_i9	500	A	G	1	0.50909	0	0.49091	Heterozygote excess
TRINITY_DN101040_c0_g5_i13	161	C	A	0.96429	0.50844	0	0.45585	Heterozygote excess
TRINITY_DN107347_c3_g2_i7	523	C	T	0.96429	0.50844	0	0.45585	Heterozygote excess
TRINITY_DN101119_c7_g3_i3	219	A	T,C	0	0.07013	0.01823	-0.07013	Heterozygote deficit
TRINITY_DN102035_c3_g3_i6	197	T	G	0.89286	0.50325	2e-05	0.38961	Heterozygote excess
TRINITY_DN108131_c4_g3_i2	271	G	C	0.92857	0.50649	1e-05	0.42208	Heterozygote excess
TRINITY_DN106157_c1_g4_i2	235	C	T	0.60714	0.43052	0.03185	0.17662	Heterozygote excess
TRINITY_DN104042_c0_g2_i12	2662	G	A	1	0.50909	0	0.49091	Heterozygote excess
TRINITY_DN106539_c2_g2_i8	548	A	G	0.85714	0.4987	8e-05	0.35844	Heterozygote excess
TRINITY_DN107642_c2_g1_i2	883	A	G	0.96429	0.50844	0	0.45585	Heterozygote excess
TRINITY_DN97865_c0_g1_i4	1051	G	T,C	0.21429	0.43377	0.00547	-0.21948	Heterozygote deficit
TRINITY_DN87180_c0_g1_i1	523	A	C	1	0.50909	0	0.49091	Heterozygote excess
TRINITY_DN99401_c1_g1_i2	93	G	C,T	0.25	0.43442	0.00127	-0.18442	Heterozygote deficit
TRINITY_DN86683_c3_g1_i7	747	T	C	1	0.50909	0	0.49091	Heterozygote excess
TRINITY_DN94521_c0_g4_i3	1095	A	G	0.78571	0.48571	0.00082	0.3	Heterozygote excess
TRINITY_DN102333_c0_g2_i9	729	C	T	0.85714	0.4987	7e-05	0.35844	Heterozygote excess
TRINITY_DN106121_c4_g6_i3	1041	G	A	0.85714	0.4987	7e-05	0.35844	Heterozygote excess
TRINITY_DN107310_c1_g15_i2	124	G	C	0.92857	0.50649	1e-05	0.42208	Heterozygote excess
TRINITY_DN108359_c6_g4_i1	1156	T	C	0.89286	0.50325	3e-05	0.38961	Heterozygote excess
TRINITY_DN90578_c1_g2_i8	230	C	A	0.78571	0.48571	0.00099	0.3	Heterozygote excess
TRINITY_DN102128_c2_g1_i7	334	T	C	0.96429	0.50844	0	0.45585	Heterozygote excess
TRINITY_DN102128_c2_g1_i4	367	T	C	0.96429	0.50844	0	0.45585	Heterozygote excess
TRINITY_DN99448_c2_g2_i1	257	C	T	1	0.50909	0	0.49091	Heterozygote excess
TRINITY_DN108566_c7_g3_i1	609	C	T	0.78571	0.48571	0.00099	0.3	Heterozygote excess
TRINITY_DN107912_c5_g5_i1	189	T	C	1	0.50909	0	0.49091	Heterozygote excess
TRINITY_DN103521_c0_g5_i16	328	A	G	1	0.50909	0	0.49091	Heterozygote excess
TRINITY_DN89188_c4_g1_i3	178	T	G	0.82143	0.49286	0.00026	0.32857	Heterozygote excess
TRINITY_DN92746_c1_g3_i3	481	C	T,A	1	0.54286	0	0.45714	Heterozygote excess
TRINITY_DN98580_c1_g2_i3	789	A	G	1	0.50909	0	0.49091	Heterozygote excess
TRINITY_DN103616_c3_g1_i3	1279	A	G	0.60714	0.43052	0.03217	0.17662	Heterozygote excess
TRINITY_DN103616_c3_g1_i6	274	G	C	1	0.50909	0	0.49091	Heterozygote excess
TRINITY_DN97011_c0_g1_i1	389	G	A	0.64286	0.44416	0.02504	0.1987	Heterozygote excess
TRINITY_DN99960_c1_g2_i2	443	C	G	0.64286	0.44416	0.02535	0.1987	Heterozygote excess
TRINITY_DN104582_c2_g4_i1	1080	G	A	1	0.50909	0	0.49091	Heterozygote excess
TRINITY_DN101549_c1_g1_i6	324	A	C	0.71429	0.46753	0.00428	0.24676	Heterozygote excess
TRINITY_DN103460_c1_g2_i1	510	C	T	0.75	0.47727	0.00297	0.27273	Heterozygote excess
TRINITY_DN108514_c6_g2_i1	108	A	G	0.78571	0.48571	0.00092	0.3	Heterozygote excess
TRINITY_DN105107_c2_g3_i4	396	G	A	1	0.50909	0	0.49091	Heterozygote excess
TRINITY_DN106429_c1_g2_i3	1361	A	G	0.92857	0.50649	1e-05	0.42208	Heterozygote excess
TRINITY_DN91054_c0_g1_i3	372	T	C	0.85714	0.4987	5e-05	0.35844	Heterozygote excess
TRINITY_DN95708_c0_g7_i2	1752	C	T	0.92857	0.50649	0	0.42208	Heterozygote excess
TRINITY_DN104042_c0_g2_i8	2760	G	A	1	0.50909	0	0.49091	Heterozygote excess
TRINITY_DN100634_c0_g1_i2	3230	T	G	1	0.50909	0	0.49091	Heterozygote excess
TRINITY_DN104478_c8_g5_i3	819	T	C	1	0.50909	0	0.49091	Heterozygote excess
TRINITY_DN108069_c1_g3_i2	767	T	C	0.67857	0.45649	0.01039	0.22208	Heterozygote excess
TRINITY_DN98208_c2_g1_i5	887	A	G,T	0.96429	0.55909	1e-05	0.4052	Heterozygote excess
TRINITY_DN107802_c17_g3_i1	1243	T	C	1	0.50909	0	0.49091	Heterozygote excess
TRINITY_DN93395_c1_g1_i3	261	A	C	0.75	0.47727	0.00307	0.27273	Heterozygote excess
TRINITY_DN99866_c3_g1_i7	1462	A	G	0.89286	0.50325	3e-05	0.38961	Heterozygote excess
TRINITY_DN101748_c2_g3_i8	841	G	A	1	0.50909	0	0.49091	Heterozygote excess
TRINITY_DN106443_c4_g1_i3	146	G	T	0.60714	0.43052	0.03242	0.17662	Heterozygote excess
TRINITY_DN97274_c0_g1_i1	381	A	G	0.82143	0.49286	0.00033	0.32857	Heterozygote excess
TRINITY_DN103847_c1_g1_i1	841	A	C	1	0.50909	0	0.49091	Heterozygote excess
TRINITY_DN105292_c0_g1_i2	1492	A	G	1	0.50909	0	0.49091	Heterozygote excess
TRINITY_DN106445_c6_g1_i3	105	C	T,A	0.85714	0.5513	0.00041	0.30584	Heterozygote excess
TRINITY_DN105287_c4_g8_i2	163	G	A	1	0.50909	0	0.49091	Heterozygote excess
TRINITY_DN106539_c2_g2_i3	636	A	G	0.85714	0.4987	8e-05	0.35844	Heterozygote excess
TRINITY_DN108129_c6_g1_i1	289	G	T	1	0.50909	0	0.49091	Heterozygote excess
TRINITY_DN101150_c2_g1_i9	795	A	T	1	0.50909	0	0.49091	Heterozygote excess
TRINITY_DN97891_c0_g1_i6	710	C	A	0.82143	0.49286	0.00032	0.32857	Heterozygote excess
TRINITY_DN102035_c3_g3_i2	197	T	G	0.89286	0.50325	3e-05	0.38961	Heterozygote excess
TRINITY_DN106878_c2_g4_i3	179	C	T	0.92857	0.50649	1e-05	0.42208	Heterozygote excess
TRINITY_DN102772_c4_g3_i1	252	C	T	0.96429	0.50844	0	0.45585	Heterozygote excess
TRINITY_DN101317_c2_g2_i1	2329	C	T	1	0.50909	0	0.49091	Heterozygote excess
TRINITY_DN102401_c1_g5_i3	87	A	C,T	0.10714	0.22662	0.01511	-0.11948	Heterozygote deficit
TRINITY_DN103651_c1_g2_i3	492	C	G,T	1	0.59481	0	0.40519	Heterozygote excess
TRINITY_DN102132_c4_g2_i2	1996	T	A	0.92857	0.50649	1e-05	0.42208	Heterozygote excess
TRINITY_DN100568_c2_g3_i4	510	T	C	0.96429	0.50844	0	0.45585	Heterozygote excess
TRINITY_DN101803_c3_g1_i2	959	C	T	0.75	0.47727	0.00303	0.27273	Heterozygote excess
TRINITY_DN105539_c2_g3_i3	691	A	G	1	0.50909	0	0.49091	Heterozygote excess
TRINITY_DN88129_c0_g1_i1	40	T	G	0.92857	0.50649	1e-05	0.42208	Heterozygote excess
TRINITY_DN102840_c1_g1_i5	1707	T	G	1	0.50909	0	0.49091	Heterozygote excess
TRINITY_DN105463_c4_g1_i3	103	G	A	0.89286	0.50325	1e-05	0.38961	Heterozygote excess
TRINITY_DN105621_c90_g2_i1	303	C	T	1	0.50909	0	0.49091	Heterozygote excess
TRINITY_DN87731_c0_g1_i6	673	A	T	0.64286	0.44416	0.02533	0.1987	Heterozygote excess
TRINITY_DN107685_c0_g5_i2	944	A	G	1	0.50909	0	0.49091	Heterozygote excess
TRINITY_DN102035_c3_g3_i6	919	T	C	0.67857	0.45649	0.01033	0.22208	Heterozygote excess
TRINITY_DN108569_c9_g5_i2	407	A	T	0.75	0.47727	0.00304	0.27273	Heterozygote excess
TRINITY_DN103521_c0_g5_i1	328	A	G	1	0.50909	0	0.49091	Heterozygote excess
TRINITY_DN102238_c2_g10_i3	172	A	C	0.67857	0.45649	0.0105	0.22208	Heterozygote excess
TRINITY_DN103521_c0_g5_i4	574	C	T	1	0.50909	0	0.49091	Heterozygote excess
TRINITY_DN105107_c2_g3_i8	401	T	C	1	0.50909	0	0.49091	Heterozygote excess
TRINITY_DN106183_c1_g2_i2	108	T	C	1	0.50909	0	0.49091	Heterozygote excess
TRINITY_DN107778_c2_g3_i6	184	A	T	1	0.50909	0	0.49091	Heterozygote excess
TRINITY_DN79690_c0_g1_i3	544	C	T	1	0.50909	0	0.49091	Heterozygote excess
TRINITY_DN108121_c3_g4_i1	108	T	A	0.75	0.47727	0.00304	0.27273	Heterozygote excess
TRINITY_DN107332_c1_g1_i2	222	G	A	1	0.50909	0	0.49091	Heterozygote excess
TRINITY_DN106157_c1_g10_i1	125	G	T	0.64286	0.44416	0.02547	0.1987	Heterozygote excess
TRINITY_DN102825_c0_g1_i1	1380	T	C	1	0.50909	0	0.49091	Heterozygote excess
TRINITY_DN104042_c0_g2_i14	1904	T	C	1	0.50909	0	0.49091	Heterozygote excess
TRINITY_DN84006_c3_g5_i2	104	T	A	0.71429	0.46753	0.0044	0.24676	Heterozygote excess
TRINITY_DN107727_c3_g1_i5	375	C	T	0.92857	0.50649	1e-05	0.42208	Heterozygote excess
TRINITY_DN97954_c2_g5_i3	231	A	G	0.67857	0.45649	0.01043	0.22208	Heterozygote excess
TRINITY_DN99765_c0_g9_i1	54	A	G	0.96429	0.50844	0	0.45585	Heterozygote excess
TRINITY_DN103603_c0_g3_i5	806	G	T	0.85714	0.4987	0.0001	0.35844	Heterozygote excess
TRINITY_DN97955_c1_g3_i2	536	G	A	0.67857	0.45649	0.01035	0.22208	Heterozygote excess
TRINITY_DN99934_c2_g14_i1	39	T	A,C	0	0.07013	0.01784	-0.07013	Heterozygote deficit
TRINITY_DN98208_c2_g1_i10	887	A	G,T	1	0.55909	0	0.44091	Heterozygote excess
TRINITY_DN103622_c1_g3_i3	1165	G	A	1	0.50909	0	0.49091	Heterozygote excess
TRINITY_DN107055_c2_g1_i4	264	A	C,G	0.46429	0.57727	0.02674	-0.11298	Heterozygote deficit
TRINITY_DN107590_c1_g4_i1	255	A	G	1	0.50909	0	0.49091	Heterozygote excess
TRINITY_DN101150_c2_g1_i3	795	A	T	1	0.50909	0	0.49091	Heterozygote excess
TRINITY_DN87994_c0_g1_i1	2087	A	C	1	0.50909	0	0.49091	Heterozygote excess
TRINITY_DN96396_c1_g3_i5	1123	A	T	1	0.50909	0	0.49091	Heterozygote excess
TRINITY_DN107685_c0_g5_i2	1114	T	G	1	0.50909	0	0.49091	Heterozygote excess
TRINITY_DN105107_c2_g3_i1	396	G	A	1	0.50909	0	0.49091	Heterozygote excess
TRINITY_DN103650_c1_g2_i7	1632	T	A	1	0.50909	0	0.49091	Heterozygote excess
TRINITY_DN104042_c0_g2_i14	1923	C	T	1	0.50909	0	0.49091	Heterozygote excess
TRINITY_DN82931_c2_g2_i3	361	A	T	0.92857	0.50649	1e-05	0.42208	Heterozygote excess
TRINITY_DN94581_c0_g4_i2	987	A	G	0.96429	0.50844	0	0.45585	Heterozygote excess
TRINITY_DN98580_c1_g2_i3	498	T	A	1	0.50909	0	0.49091	Heterozygote excess
TRINITY_DN96396_c1_g3_i12	401	C	T	1	0.50909	0	0.49091	Heterozygote excess
TRINITY_DN97789_c2_g7_i5	369	T	G	1	0.50909	0	0.49091	Heterozygote excess
TRINITY_DN106637_c3_g3_i1	507	T	G	0.89286	0.50325	3e-05	0.38961	Heterozygote excess
TRINITY_DN103805_c0_g1_i2	350	C	A	1	0.50909	0	0.49091	Heterozygote excess
TRINITY_DN101842_c0_g2_i7	2208	T	C	0.78571	0.48571	0.00083	0.3	Heterozygote excess
TRINITY_DN102069_c0_g1_i4	103	T	C	0.92857	0.50649	0	0.42208	Heterozygote excess
TRINITY_DN101842_c0_g2_i5	983	A	G	0.85714	0.4987	9e-05	0.35844	Heterozygote excess
TRINITY_DN108385_c1_g1_i4	723	A	G	1	0.50909	0	0.49091	Heterozygote excess
TRINITY_DN100272_c2_g1_i3	1094	G	A	1	0.50909	0	0.49091	Heterozygote excess
TRINITY_DN108345_c4_g2_i4	879	G	A	0.78571	0.48571	0.001	0.3	Heterozygote excess
TRINITY_DN105917_c1_g3_i5	648	G	A	0.82143	0.49286	0.00032	0.32857	Heterozygote excess
TRINITY_DN96038_c1_g2_i3	445	G	A	0.92857	0.50649	0	0.42208	Heterozygote excess
TRINITY_DN97618_c3_g1_i7	86	T	C	0.82143	0.49286	0.00029	0.32857	Heterozygote excess
TRINITY_DN102035_c3_g3_i6	916	G	C	0.92857	0.50649	0	0.42208	Heterozygote excess
TRINITY_DN100501_c2_g7_i3	230	A	T	0.92857	0.50649	1e-05	0.42208	Heterozygote excess
TRINITY_DN106748_c1_g3_i4	1386	T	C	0.92857	0.50649	0	0.42208	Heterozygote excess
TRINITY_DN97157_c2_g4_i3	948	G	A	1	0.50909	0	0.49091	Heterozygote excess
TRINITY_DN96481_c1_g6_i4	498	G	T	0.60714	0.43052	0.03187	0.17662	Heterozygote excess
TRINITY_DN94521_c0_g4_i4	521	C	A	1	0.50909	0	0.49091	Heterozygote excess
TRINITY_DN103652_c1_g1_i2	222	C	A	1	0.50909	0	0.49091	Heterozygote excess
TRINITY_DN104284_c1_g4_i6	174	G	A	1	0.50909	0	0.49091	Heterozygote excess
TRINITY_DN93558_c3_g2_i1	87	T	A	1	0.50909	0	0.49091	Heterozygote excess
TRINITY_DN100556_c2_g4_i5	929	A	G	1	0.50909	0	0.49091	Heterozygote excess
TRINITY_DN102546_c2_g1_i1	2368	C	A	1	0.50909	0	0.49091	Heterozygote excess
TRINITY_DN107893_c4_g5_i1	231	G	A	1	0.50909	0	0.49091	Heterozygote excess
TRINITY_DN90505_c1_g3_i1	599	T	A	1	0.50909	0	0.49091	Heterozygote excess
TRINITY_DN91993_c3_g3_i1	270	G	A	0.82143	0.49286	0.0003	0.32857	Heterozygote excess
TRINITY_DN107361_c3_g9_i1	72	C	T	0.78571	0.48571	0.00086	0.3	Heterozygote excess
TRINITY_DN98907_c1_g13_i2	420	G	A	0.96429	0.50844	0	0.45585	Heterozygote excess
TRINITY_DN106878_c2_g4_i1	196	C	T	0.92857	0.50649	0	0.42208	Heterozygote excess
TRINITY_DN100282_c3_g5_i3	936	A	C	0.92857	0.50649	0	0.42208	Heterozygote excess
TRINITY_DN108535_c2_g3_i1	1229	T	C	0.71429	0.46753	0.00438	0.24676	Heterozygote excess
TRINITY_DN105528_c1_g6_i2	243	G	A	0.85714	0.4987	6e-05	0.35844	Heterozygote excess
TRINITY_DN96541_c0_g1_i2	660	A	G	0.96429	0.50844	0	0.45585	Heterozygote excess
TRINITY_DN103521_c0_g5_i8	574	C	T	1	0.50909	0	0.49091	Heterozygote excess
TRINITY_DN107086_c1_g2_i3	120	C	T	0.71429	0.46753	0.00462	0.24676	Heterozygote excess
TRINITY_DN94180_c4_g2_i13	480	T	C,A	0.14286	0.25714	0.0422	-0.11428	Heterozygote deficit
TRINITY_DN104786_c2_g4_i3	1143	G	C	0.85714	0.4987	9e-05	0.35844	Heterozygote excess
TRINITY_DN101466_c2_g1_i1	998	G	T	1	0.50909	0	0.49091	Heterozygote excess
TRINITY_DN98068_c0_g3_i2	579	C	G	0.82143	0.49286	0.00031	0.32857	Heterozygote excess
TRINITY_DN95982_c2_g1_i1	339	G	A	0.92857	0.50649	2e-05	0.42208	Heterozygote excess
TRINITY_DN102825_c0_g1_i1	1284	C	T	1	0.50909	0	0.49091	Heterozygote excess
TRINITY_DN108032_c4_g3_i2	86	G	A,T	0.96429	0.66429	0.00026	0.3	Heterozygote excess
TRINITY_DN97955_c1_g3_i2	455	C	T	0.75	0.47727	0.00318	0.27273	Heterozygote excess
TRINITY_DN102840_c1_g1_i5	1071	A	G	1	0.50909	0	0.49091	Heterozygote excess
TRINITY_DN90505_c1_g3_i1	527	T	C	1	0.50909	0	0.49091	Heterozygote excess
TRINITY_DN94013_c0_g1_i3	1334	A	G	1	0.50909	0	0.49091	Heterozygote excess
TRINITY_DN106102_c2_g2_i8	600	A	G	0.60714	0.43052	0.03201	0.17662	Heterozygote excess
TRINITY_DN101842_c0_g2_i5	848	C	T	0.78571	0.48571	0.00096	0.3	Heterozygote excess
TRINITY_DN87180_c0_g1_i1	379	A	G	1	0.50909	0	0.49091	Heterozygote excess
TRINITY_DN93558_c3_g2_i1	210	A	T	1	0.50909	0	0.49091	Heterozygote excess
TRINITY_DN94237_c0_g1_i5	374	T	A	1	0.50909	0	0.49091	Heterozygote excess
TRINITY_DN90505_c1_g3_i1	588	T	C	1	0.50909	0	0.49091	Heterozygote excess
TRINITY_DN108385_c1_g1_i4	726	C	A,T	1	0.57403	0	0.42597	Heterozygote excess
TRINITY_DN107685_c0_g5_i3	1025	A	G	1	0.50909	0	0.49091	Heterozygote excess
TRINITY_DN107057_c1_g2_i3	2330	T	C	1	0.50909	0	0.49091	Heterozygote excess
TRINITY_DN102772_c4_g3_i4	252	C	T	0.96429	0.50844	0	0.45585	Heterozygote excess
TRINITY_DN83497_c0_g1_i3	648	T	A	1	0.50909	0	0.49091	Heterozygote excess
TRINITY_DN105835_c2_g7_i1	543	A	G	0.82143	0.49286	0.00024	0.32857	Heterozygote excess
TRINITY_DN101317_c2_g2_i7	2239	C	T	1	0.50909	0	0.49091	Heterozygote excess
TRINITY_DN95825_c0_g1_i2	1034	G	A	1	0.50909	0	0.49091	Heterozygote excess
TRINITY_DN99414_c1_g1_i3	95	T	C	0.78571	0.48571	0.00085	0.3	Heterozygote excess
TRINITY_DN87731_c0_g1_i2	322	T	C	0.64286	0.44416	0.0249	0.1987	Heterozygote excess
TRINITY_DN107063_c2_g4_i1	334	G	A	0.64286	0.44416	0.02491	0.1987	Heterozygote excess
TRINITY_DN107896_c3_g2_i1	1418	A	G	1	0.50909	0	0.49091	Heterozygote excess
TRINITY_DN107332_c2_g1_i3	628	T	C	0.78571	0.48571	0.00084	0.3	Heterozygote excess
TRINITY_DN102840_c1_g1_i1	1037	T	C	1	0.50909	0	0.49091	Heterozygote excess
TRINITY_DN101590_c1_g2_i2	99	A	G,C	0.14286	0.2987	0.01899	-0.15584	Heterozygote deficit
TRINITY_DN93278_c2_g1_i3	626	A	C	1	0.50909	0	0.49091	Heterozygote excess
TRINITY_DN107412_c1_g5_i1	558	C	A	1	0.50909	0	0.49091	Heterozygote excess
TRINITY_DN102132_c4_g2_i4	1996	T	A	0.92857	0.50649	0	0.42208	Heterozygote excess
TRINITY_DN96467_c4_g1_i6	832	A	G	0.78571	0.48571	0.00096	0.3	Heterozygote excess
TRINITY_DN95078_c1_g3_i10	563	A	T	0.89286	0.50325	3e-05	0.38961	Heterozygote excess
TRINITY_DN97955_c1_g3_i2	473	C	T	0.75	0.47727	0.00309	0.27273	Heterozygote excess
TRINITY_DN102444_c1_g2_i2	1193	A	G	0.82143	0.49286	0.00023	0.32857	Heterozygote excess
TRINITY_DN106166_c1_g2_i2	929	T	C	1	0.50909	0	0.49091	Heterozygote excess
TRINITY_DN97789_c2_g7_i5	108	C	G	1	0.50909	0	0.49091	Heterozygote excess
TRINITY_DN105320_c1_g1_i1	251	A	G	0.75	0.47727	0.00291	0.27273	Heterozygote excess
TRINITY_DN104042_c0_g2_i6	2550	C	A,T	0.92857	0.52273	1e-05	0.40584	Heterozygote excess
TRINITY_DN102444_c1_g2_i2	1196	A	G	0.82143	0.49286	0.00029	0.32857	Heterozygote excess
TRINITY_DN105621_c90_g6_i1	399	T	C	1	0.50909	0	0.49091	Heterozygote excess
TRINITY_DN99865_c0_g3_i7	518	T	C	1	0.50909	0	0.49091	Heterozygote excess
TRINITY_DN97789_c2_g7_i11	123	A	G	1	0.50909	0	0.49091	Heterozygote excess
TRINITY_DN90785_c1_g6_i1	173	A	T	0.71429	0.46753	0.0045	0.24676	Heterozygote excess
TRINITY_DN105890_c2_g5_i6	568	T	C	0.78571	0.48571	0.00096	0.3	Heterozygote excess
TRINITY_DN85397_c0_g1_i2	1136	G	T	1	0.50909	0	0.49091	Heterozygote excess
TRINITY_DN99106_c1_g2_i3	523	T	C	0.78571	0.48571	0.0009	0.3	Heterozygote excess
TRINITY_DN106950_c2_g1_i4	266	C	G	1	0.50909	0	0.49091	Heterozygote excess
TRINITY_DN106987_c4_g3_i2	24	T	A,G	0.03571	0.36299	0	-0.32728	Heterozygote deficit
TRINITY_DN102201_c4_g1_i9	119	G	A	0.89286	0.50325	2e-05	0.38961	Heterozygote excess
TRINITY_DN101748_c2_g3_i10	1146	G	A	0.89286	0.50325	1e-05	0.38961	Heterozygote excess
TRINITY_DN104749_c4_g17_i1	100	T	C	0.92857	0.50649	0	0.42208	Heterozygote excess
TRINITY_DN105252_c2_g1_i1	274	A	G	1	0.50909	0	0.49091	Heterozygote excess
TRINITY_DN106166_c1_g2_i2	755	A	G	1	0.50909	0	0.49091	Heterozygote excess
TRINITY_DN102840_c1_g1_i5	1131	C	T	1	0.50909	0	0.49091	Heterozygote excess
TRINITY_DN107063_c2_g4_i2	584	G	T	0.71429	0.46753	0.00445	0.24676	Heterozygote excess
TRINITY_DN100265_c0_g6_i6	1167	C	T	0.85714	0.4987	5e-05	0.35844	Heterozygote excess
TRINITY_DN102840_c1_g1_i1	422	G	A	1	0.50909	0	0.49091	Heterozygote excess
TRINITY_DN106950_c2_g1_i4	273	T	A	1	0.50909	0	0.49091	Heterozygote excess
TRINITY_DN108596_c2_g1_i1	2818	T	A,C	1	0.61299	0	0.38701	Heterozygote excess
TRINITY_DN93278_c2_g1_i3	717	A	G	1	0.50909	0	0.49091	Heterozygote excess
TRINITY_DN105292_c0_g1_i2	2056	T	C	1	0.50909	0	0.49091	Heterozygote excess
TRINITY_DN107948_c1_g2_i1	893	G	T	0.96429	0.50844	0	0.45585	Heterozygote excess
TRINITY_DN103406_c0_g1_i5	3647	C	T	1	0.50909	0	0.49091	Heterozygote excess
TRINITY_DN103945_c0_g3_i1	510	G	A	0.92857	0.50649	0	0.42208	Heterozygote excess
TRINITY_DN102546_c2_g1_i1	3514	T	G	1	0.50909	0	0.49091	Heterozygote excess
TRINITY_DN76096_c0_g2_i1	268	C	T	1	0.50909	0	0.49091	Heterozygote excess
TRINITY_DN83497_c0_g1_i3	649	A	G	1	0.50909	0	0.49091	Heterozygote excess
TRINITY_DN96656_c20_g4_i1	128	G	A	1	0.50909	0	0.49091	Heterozygote excess
TRINITY_DN106116_c3_g5_i5	632	C	T	0.64286	0.44416	0.02531	0.1987	Heterozygote excess
TRINITY_DN89586_c0_g3_i6	794	T	C	1	0.50909	0	0.49091	Heterozygote excess
TRINITY_DN90278_c2_g4_i2	295	T	C	0.82143	0.49286	0.00023	0.32857	Heterozygote excess
TRINITY_DN81455_c3_g1_i4	144	T	G	0.85714	0.4987	8e-05	0.35844	Heterozygote excess
TRINITY_DN84045_c0_g1_i2	518	G	T	1	0.50909	0	0.49091	Heterozygote excess
TRINITY_DN107252_c2_g2_i1	407	C	T	0.92857	0.50649	1e-05	0.42208	Heterozygote excess
TRINITY_DN106166_c1_g2_i6	219	T	A	0.92857	0.50649	0	0.42208	Heterozygote excess
TRINITY_DN97380_c1_g2_i2	778	A	G	0.64286	0.44416	0.02546	0.1987	Heterozygote excess
TRINITY_DN99922_c0_g1_i1	100	T	A,C	0.82143	0.50714	0.00054	0.31429	Heterozygote excess
TRINITY_DN97789_c2_g7_i11	108	C	G	1	0.50909	0	0.49091	Heterozygote excess
TRINITY_DN100601_c0_g1_i4	846	A	G	0.78571	0.48571	0.00088	0.3	Heterozygote excess
TRINITY_DN99922_c0_g1_i2	175	T	A	0.60714	0.43052	0.03251	0.17662	Heterozygote excess
TRINITY_DN104165_c0_g1_i8	3216	T	A	0.71429	0.46753	0.00441	0.24676	Heterozygote excess
TRINITY_DN101842_c0_g2_i2	477	C	T	0.78571	0.48571	0.00099	0.3	Heterozygote excess
TRINITY_DN103435_c0_g1_i7	178	T	C	0.75	0.47727	0.00294	0.27273	Heterozygote excess
TRINITY_DN101842_c0_g2_i5	995	T	C	0.89286	0.50325	1e-05	0.38961	Heterozygote excess
TRINITY_DN101842_c0_g2_i5	832	C	T	0.85714	0.4987	0.00011	0.35844	Heterozygote excess
TRINITY_DN97630_c0_g2_i6	970	C	T	0.89286	0.50325	1e-05	0.38961	Heterozygote excess
TRINITY_DN99826_c2_g2_i1	2649	A	G	0.92857	0.50649	2e-05	0.42208	Heterozygote excess
TRINITY_DN102890_c0_g1_i5	217	G	A	0.96429	0.50844	0	0.45585	Heterozygote excess
TRINITY_DN92733_c1_g2_i2	2474	C	A	1	0.50909	0	0.49091	Heterozygote excess
TRINITY_DN107804_c2_g1_i2	520	C	T	0.89286	0.50325	2e-05	0.38961	Heterozygote excess
TRINITY_DN96651_c1_g2_i1	1019	G	A	0.96429	0.50844	0	0.45585	Heterozygote excess
TRINITY_DN105302_c1_g1_i8	554	G	A	1	0.50909	0	0.49091	Heterozygote excess
TRINITY_DN104165_c0_g1_i6	2481	G	A	0.78571	0.48571	0.00095	0.3	Heterozygote excess
TRINITY_DN104723_c0_g2_i4	134	G	A	0.67857	0.45649	0.01048	0.22208	Heterozygote excess
TRINITY_DN107971_c4_g2_i3	1376	A	G	0.92857	0.50649	0	0.42208	Heterozygote excess
TRINITY_DN107418_c4_g2_i14	1342	T	C	1	0.50909	0	0.49091	Heterozygote excess
TRINITY_DN101380_c3_g2_i6	756	G	A	1	0.50909	0	0.49091	Heterozygote excess
TRINITY_DN98344_c1_g1_i3	67	T	G	1	0.50909	0	0.49091	Heterozygote excess
TRINITY_DN103945_c0_g3_i2	543	G	A	0.92857	0.50649	1e-05	0.42208	Heterozygote excess
TRINITY_DN107512_c0_g2_i5	1066	A	G	0.96429	0.50844	0	0.45585	Heterozygote excess
TRINITY_DN100623_c0_g4_i12	1061	A	C	0.85714	0.4987	9e-05	0.35844	Heterozygote excess
TRINITY_DN106121_c4_g6_i4	201	T	C	0.89286	0.50325	1e-05	0.38961	Heterozygote excess
TRINITY_DN107906_c4_g1_i3	282	G	A	0.92857	0.50649	0	0.42208	Heterozygote excess
TRINITY_DN90505_c1_g3_i1	531	A	G	1	0.50909	0	0.49091	Heterozygote excess
TRINITY_DN100220_c0_g1_i5	1243	T	A	0.60714	0.43052	0.03221	0.17662	Heterozygote excess
TRINITY_DN107974_c5_g4_i2	145	C	G	0.64286	0.44416	0.02518	0.1987	Heterozygote excess
TRINITY_DN99847_c1_g7_i1	128	G	T	0.82143	0.49286	0.00024	0.32857	Heterozygote excess
TRINITY_DN92746_c1_g3_i1	481	C	T,A	1	0.54286	0	0.45714	Heterozygote excess
TRINITY_DN86683_c3_g1_i2	583	T	C	1	0.50909	0	0.49091	Heterozygote excess
TRINITY_DN98243_c0_g1_i1	553	T	A	0.75	0.47727	0.00307	0.27273	Heterozygote excess
TRINITY_DN76577_c0_g1_i4	132	G	A	1	0.50909	0	0.49091	Heterozygote excess
TRINITY_DN108189_c1_g1_i13	423	T	A,G	0.21429	0.43377	0.00543	-0.21948	Heterozygote deficit
TRINITY_DN102840_c1_g1_i5	807	C	T	1	0.50909	0	0.49091	Heterozygote excess
TRINITY_DN95847_c1_g1_i9	1598	C	T,A	0.10714	0.16948	0.02151	-0.06234	Heterozygote deficit
TRINITY_DN106339_c3_g2_i7	712	A	T	1	0.50909	0	0.49091	Heterozygote excess
TRINITY_DN102547_c3_g11_i1	609	C	G	0.85714	0.4987	8e-05	0.35844	Heterozygote excess
TRINITY_DN105766_c0_g4_i9	108	A	G	0.89286	0.50325	3e-05	0.38961	Heterozygote excess
TRINITY_DN108131_c4_g3_i3	271	G	C	0.92857	0.50649	0	0.42208	Heterozygote excess
TRINITY_DN93395_c1_g1_i2	160	T	C	0.78571	0.48571	0.00097	0.3	Heterozygote excess
TRINITY_DN83165_c0_g2_i1	93	T	C	0.82143	0.49286	0.00023	0.32857	Heterozygote excess
TRINITY_DN90499_c2_g2_i2	297	A	C	0.85714	0.4987	7e-05	0.35844	Heterozygote excess
TRINITY_DN107728_c2_g2_i2	285	G	C	0.82143	0.49286	0.00029	0.32857	Heterozygote excess
TRINITY_DN97173_c0_g2_i3	331	A	G	0.92857	0.50649	1e-05	0.42208	Heterozygote excess
TRINITY_DN105107_c2_g3_i8	396	G	A	1	0.50909	0	0.49091	Heterozygote excess
TRINITY_DN100282_c3_g5_i4	936	A	C	0.89286	0.50325	3e-05	0.38961	Heterozygote excess
TRINITY_DN105366_c2_g1_i2	735	A	C	1	0.50909	0	0.49091	Heterozygote excess
TRINITY_DN94521_c0_g4_i3	521	C	A	1	0.50909	0	0.49091	Heterozygote excess
TRINITY_DN103616_c3_g1_i2	312	G	C	1	0.50909	0	0.49091	Heterozygote excess
TRINITY_DN103255_c4_g3_i1	432	T	C	0.67857	0.45649	0.01052	0.22208	Heterozygote excess
TRINITY_DN91030_c1_g1_i3	397	T	C	0.92857	0.50649	0	0.42208	Heterozygote excess
TRINITY_DN102401_c1_g2_i2	424	C	T	1	0.50909	0	0.49091	Heterozygote excess
TRINITY_DN102546_c2_g1_i1	1100	A	C	1	0.50909	0	0.49091	Heterozygote excess
TRINITY_DN106347_c3_g1_i3	748	C	T	1	0.50909	0	0.49091	Heterozygote excess
TRINITY_DN104582_c2_g4_i4	1009	G	A	1	0.50909	0	0.49091	Heterozygote excess
TRINITY_DN91318_c0_g1_i4	309	T	C	0.96429	0.50844	0	0.45585	Heterozygote excess
TRINITY_DN101335_c0_g2_i2	745	C	T	1	0.50909	0	0.49091	Heterozygote excess
TRINITY_DN98585_c0_g15_i2	111	C	T	0.78571	0.48571	0.00088	0.3	Heterozygote excess
TRINITY_DN107512_c0_g2_i3	603	T	C	1	0.50909	0	0.49091	Heterozygote excess
TRINITY_DN106482_c2_g2_i3	2453	T	G	1	0.50909	0	0.49091	Heterozygote excess
TRINITY_DN102026_c2_g3_i1	203	A	G	0.71429	0.46753	0.00448	0.24676	Heterozygote excess
TRINITY_DN107418_c4_g2_i1	524	A	G	1	0.50909	0	0.49091	Heterozygote excess
TRINITY_DN102772_c4_g3_i2	562	G	A	1	0.50909	0	0.49091	Heterozygote excess
TRINITY_DN99865_c0_g3_i7	599	C	A	1	0.50909	0	0.49091	Heterozygote excess
TRINITY_DN90278_c2_g4_i6	295	T	C	0.82143	0.49286	0.00028	0.32857	Heterozygote excess
TRINITY_DN106203_c2_g1_i11	1020	G	A	1	0.50909	0	0.49091	Heterozygote excess
TRINITY_DN103806_c3_g5_i3	902	C	T	0.92857	0.50649	1e-05	0.42208	Heterozygote excess
TRINITY_DN107332_c1_g1_i2	354	C	T	1	0.50909	0	0.49091	Heterozygote excess
TRINITY_DN107748_c1_g1_i1	1156	G	A	0.89286	0.50325	1e-05	0.38961	Heterozygote excess
TRINITY_DN101150_c2_g1_i16	795	A	T	1	0.50909	0	0.49091	Heterozygote excess
TRINITY_DN102035_c3_g3_i6	1226	C	T	1	0.50909	0	0.49091	Heterozygote excess
TRINITY_DN101748_c2_g3_i8	895	G	T	0.96429	0.50844	0	0.45585	Heterozygote excess
TRINITY_DN98580_c1_g2_i3	1149	A	G	1	0.50909	0	0.49091	Heterozygote excess
TRINITY_DN107948_c1_g2_i1	869	T	A	0.92857	0.50649	0	0.42208	Heterozygote excess
TRINITY_DN101084_c1_g15_i1	63	T	A,C	0.25	0.45519	0.00926	-0.20519	Heterozygote deficit
TRINITY_DN107252_c2_g2_i2	467	C	T	0.92857	0.50649	0	0.42208	Heterozygote excess
TRINITY_DN97694_c5_g5_i6	492	G	A	0.82143	0.49286	0.0003	0.32857	Heterozygote excess
TRINITY_DN100282_c3_g5_i5	1181	T	C	1	0.50909	0	0.49091	Heterozygote excess
TRINITY_DN105302_c1_g1_i8	560	A	T	1	0.50909	0	0.49091	Heterozygote excess
TRINITY_DN96038_c1_g2_i10	496	G	A	0.92857	0.50649	1e-05	0.42208	Heterozygote excess
TRINITY_DN107593_c1_g1_i1	847	T	C	1	0.50909	0	0.49091	Heterozygote excess
TRINITY_DN100907_c2_g4_i4	365	A	G	0.82143	0.49286	0.00031	0.32857	Heterozygote excess
TRINITY_DN96871_c1_g5_i2	373	A	G	0.75	0.47727	0.00308	0.27273	Heterozygote excess
TRINITY_DN107593_c1_g1_i3	662	T	C	0.85714	0.4987	6e-05	0.35844	Heterozygote excess
TRINITY_DN97157_c2_g4_i4	1209	A	G	0.92857	0.50649	0	0.42208	Heterozygote excess
TRINITY_DN95113_c2_g5_i5	168	A	G	1	0.50909	0	0.49091	Heterozygote excess
TRINITY_DN93495_c1_g5_i1	917	C	A	0.67857	0.45649	0.01031	0.22208	Heterozygote excess
TRINITY_DN82931_c2_g2_i3	346	T	G	0.96429	0.50844	0	0.45585	Heterozygote excess
TRINITY_DN104042_c0_g2_i10	810	T	C	1	0.50909	0	0.49091	Heterozygote excess
TRINITY_DN103521_c0_g5_i9	646	T	C	1	0.50909	0	0.49091	Heterozygote excess
TRINITY_DN106183_c1_g2_i2	288	T	A	1	0.50909	0	0.49091	Heterozygote excess
TRINITY_DN103945_c0_g3_i6	1301	T	C	0.75	0.47727	0.00315	0.27273	Heterozygote excess
TRINITY_DN107900_c2_g2_i1	576	G	T	0.89286	0.50325	1e-05	0.38961	Heterozygote excess
TRINITY_DN106878_c2_g4_i1	209	T	G	0.96429	0.50844	0	0.45585	Heterozygote excess
TRINITY_DN93495_c1_g5_i2	917	C	A	1	0.50909	0	0.49091	Heterozygote excess
TRINITY_DN99865_c0_g3_i7	577	T	A	1	0.50909	0	0.49091	Heterozygote excess
TRINITY_DN101803_c3_g1_i2	858	A	G	0.67857	0.45649	0.01034	0.22208	Heterozygote excess
TRINITY_DN96000_c0_g2_i2	284	G	A	1	0.50909	0	0.49091	Heterozygote excess
TRINITY_DN106121_c4_g6_i5	479	T	C	0.96429	0.50844	0	0.45585	Heterozygote excess
TRINITY_DN107804_c2_g1_i8	520	C	T	0.89286	0.50325	1e-05	0.38961	Heterozygote excess
TRINITY_DN85321_c1_g2_i1	221	T	G	0.67857	0.45649	0.0103	0.22208	Heterozygote excess
TRINITY_DN104723_c0_g2_i4	135	T	A	0.67857	0.45649	0.0104	0.22208	Heterozygote excess
TRINITY_DN98361_c3_g1_i1	219	T	C	0.60714	0.43052	0.03212	0.17662	Heterozygote excess
TRINITY_DN104042_c0_g2_i5	485	G	T	1	0.50909	0	0.49091	Heterozygote excess
TRINITY_DN106215_c0_g2_i1	63	A	G	0.96429	0.50844	0	0.45585	Heterozygote excess
TRINITY_DN90505_c1_g3_i1	425	T	C	1	0.50909	0	0.49091	Heterozygote excess
TRINITY_DN107893_c4_g2_i1	1531	G	A	0.67857	0.45649	0.01032	0.22208	Heterozygote excess
TRINITY_DN101803_c3_g1_i5	858	A	G	0.67857	0.45649	0.01056	0.22208	Heterozygote excess
TRINITY_DN96396_c1_g3_i5	1030	T	C	1	0.50909	0	0.49091	Heterozygote excess
TRINITY_DN107640_c5_g5_i1	189	G	T	0.89286	0.50325	2e-05	0.38961	Heterozygote excess
TRINITY_DN106107_c0_g1_i2	102	C	A	0.60714	0.43052	0.03188	0.17662	Heterozygote excess
TRINITY_DN101596_c1_g3_i4	202	A	T	1	0.50909	0	0.49091	Heterozygote excess
TRINITY_DN107910_c9_g1_i10	1264	G	C	1	0.50909	0	0.49091	Heterozygote excess
TRINITY_DN108121_c3_g3_i3	393	T	C	1	0.50909	0	0.49091	Heterozygote excess
TRINITY_DN107603_c3_g3_i12	271	T	C	0.67857	0.45649	0.01059	0.22208	Heterozygote excess
TRINITY_DN108189_c1_g1_i7	1551	C	T	0.71429	0.46753	0.00455	0.24676	Heterozygote excess
TRINITY_DN106121_c4_g6_i9	1041	G	A	0.85714	0.4987	5e-05	0.35844	Heterozygote excess
TRINITY_DN96038_c1_g2_i9	328	G	A	0.92857	0.50649	1e-05	0.42208	Heterozygote excess
TRINITY_DN102840_c1_g1_i1	359	T	C	1	0.50909	0	0.49091	Heterozygote excess
TRINITY_DN105658_c0_g3_i1	708	C	G	0.78571	0.48571	0.0011	0.3	Heterozygote excess
TRINITY_DN102840_c1_g1_i5	2153	G	A	1	0.50909	0	0.49091	Heterozygote excess
TRINITY_DN104896_c1_g3_i11	289	C	A	0.60714	0.43052	0.03116	0.17662	Heterozygote excess
TRINITY_DN102035_c3_g3_i6	1145	T	C	1	0.50909	0	0.49091	Heterozygote excess
TRINITY_DN102485_c1_g2_i10	270	G	C	0.64286	0.44416	0.02512	0.1987	Heterozygote excess
TRINITY_DN98068_c0_g3_i7	579	C	G	0.82143	0.49286	0.0003	0.32857	Heterozygote excess
TRINITY_DN97173_c0_g2_i4	331	A	G	0.92857	0.50649	1e-05	0.42208	Heterozygote excess
TRINITY_DN106445_c6_g1_i3	186	T	C,G	0.89286	0.59026	0.00149	0.3026	Heterozygote excess
TRINITY_DN107418_c4_g2_i14	952	G	A	1	0.50909	0	0.49091	Heterozygote excess
TRINITY_DN95063_c4_g3_i6	3064	C	T	0.71429	0.46753	0.00459	0.24676	Heterozygote excess
TRINITY_DN105532_c4_g6_i1	281	G	A	1	0.50909	0	0.49091	Heterozygote excess
TRINITY_DN106482_c2_g2_i3	2484	C	T	1	0.50909	0	0.49091	Heterozygote excess
TRINITY_DN108131_c4_g3_i3	966	C	T	1	0.50909	0	0.49091	Heterozygote excess
TRINITY_DN101817_c0_g1_i1	190	T	A,C	0.28571	0.49545	0.01436	-0.20974	Heterozygote deficit
TRINITY_DN102664_c1_g1_i2	449	A	G	0.60714	0.43052	0.03214	0.17662	Heterozygote excess
TRINITY_DN107252_c2_g2_i1	1555	A	G	1	0.50909	0	0.49091	Heterozygote excess
TRINITY_DN90127_c0_g1_i4	656	C	T	0.82143	0.49286	0.00031	0.32857	Heterozygote excess
TRINITY_DN105393_c2_g1_i8	1319	G	C,T	1	0.54286	0	0.45714	Heterozygote excess
TRINITY_DN87247_c1_g3_i12	354	G	C	0.78571	0.48571	0.00088	0.3	Heterozygote excess
TRINITY_DN106347_c3_g1_i3	685	T	C	1	0.50909	0	0.49091	Heterozygote excess
TRINITY_DN106632_c0_g1_i4	548	T	C	0.96429	0.50844	0	0.45585	Heterozygote excess
TRINITY_DN108131_c4_g3_i2	966	C	T	1	0.50909	0	0.49091	Heterozygote excess
TRINITY_DN103262_c1_g1_i2	764	C	T	0.96429	0.50844	0	0.45585	Heterozygote excess
TRINITY_DN101709_c1_g3_i6	765	T	C	0.64286	0.44416	0.02413	0.1987	Heterozygote excess
TRINITY_DN97173_c0_g2_i2	331	A	G	0.92857	0.50649	0	0.42208	Heterozygote excess
TRINITY_DN105423_c3_g5_i1	778	A	G	1	0.50909	0	0.49091	Heterozygote excess
TRINITY_DN98907_c1_g13_i2	102	C	T	1	0.50909	0	0.49091	Heterozygote excess
TRINITY_DN108131_c4_g3_i2	829	G	T	1	0.50909	0	0.49091	Heterozygote excess
TRINITY_DN90505_c1_g3_i2	457	A	G	1	0.50909	0	0.49091	Heterozygote excess
TRINITY_DN94242_c0_g1_i3	223	A	T	0.82143	0.49286	0.00025	0.32857	Heterozygote excess
TRINITY_DN102664_c1_g1_i2	612	T	G	0.64286	0.44416	0.02575	0.1987	Heterozygote excess
TRINITY_DN103616_c3_g1_i4	1180	G	A	0.78571	0.48571	0.00092	0.3	Heterozygote excess
TRINITY_DN104042_c0_g2_i12	485	G	T	1	0.50909	0	0.49091	Heterozygote excess
TRINITY_DN101466_c2_g1_i6	1070	C	T	0.89286	0.50325	2e-05	0.38961	Heterozygote excess
TRINITY_DN95078_c1_g3_i6	537	A	G	0.85714	0.4987	8e-05	0.35844	Heterozygote excess
TRINITY_DN95565_c0_g1_i2	993	T	C	1	0.50909	0	0.49091	Heterozygote excess
TRINITY_DN78418_c1_g4_i1	173	G	T	0.78571	0.48571	0.0009	0.3	Heterozygote excess
TRINITY_DN105766_c0_g4_i9	88	G	A	0.92857	0.50649	2e-05	0.42208	Heterozygote excess
TRINITY_DN97789_c2_g7_i5	332	C	A	1	0.50909	0	0.49091	Heterozygote excess
TRINITY_DN104042_c0_g2_i4	2021	C	T	1	0.50909	0	0.49091	Heterozygote excess
TRINITY_DN106482_c2_g2_i3	2340	A	G	0.92857	0.50649	1e-05	0.42208	Heterozygote excess
TRINITY_DN102035_c3_g3_i2	1226	C	T	1	0.50909	0	0.49091	Heterozygote excess
TRINITY_DN77762_c0_g3_i1	157	G	A	0.75	0.47727	0.00303	0.27273	Heterozygote excess
TRINITY_DN102035_c3_g3_i6	178	T	A	0.89286	0.50325	2e-05	0.38961	Heterozygote excess
TRINITY_DN98734_c0_g1_i6	294	T	A	1	0.50909	0	0.49091	Heterozygote excess
TRINITY_DN107252_c2_g1_i1	675	G	A	1	0.50909	0	0.49091	Heterozygote excess
TRINITY_DN108103_c8_g3_i2	513	A	G	0.75	0.47727	0.00318	0.27273	Heterozygote excess
TRINITY_DN108129_c6_g1_i1	1039	G	A	1	0.50909	0	0.49091	Heterozygote excess
TRINITY_DN107748_c0_g2_i1	599	G	C	0.85714	0.4987	0.0001	0.35844	Heterozygote excess
TRINITY_DN105594_c1_g1_i3	847	G	C	0.67857	0.45649	0.01038	0.22208	Heterozygote excess
TRINITY_DN108050_c4_g3_i5	856	C	G,A	0.78571	0.49935	0.00081	0.28636	Heterozygote excess
TRINITY_DN101842_c0_g2_i7	466	C	T	0.78571	0.48571	0.00099	0.3	Heterozygote excess
TRINITY_DN101748_c2_g3_i8	317	A	T	1	0.50909	0	0.49091	Heterozygote excess
TRINITY_DN106166_c1_g2_i2	734	A	G	1	0.50909	0	0.49091	Heterozygote excess
TRINITY_DN101335_c0_g2_i4	781	C	T	1	0.50909	0	0.49091	Heterozygote excess
TRINITY_DN94013_c0_g1_i2	1334	A	G	1	0.50909	0	0.49091	Heterozygote excess
TRINITY_DN105968_c1_g2_i1	79	G	A	0.82143	0.49286	0.00028	0.32857	Heterozygote excess
TRINITY_DN104165_c0_g1_i8	3294	G	A	0.78571	0.48571	0.00094	0.3	Heterozygote excess
TRINITY_DN94023_c1_g4_i2	76	C	T	0.60714	0.43052	0.03236	0.17662	Heterozygote excess
TRINITY_DN102401_c1_g5_i2	54	C	G,A	0.14286	0.2987	0.01919	-0.15584	Heterozygote deficit
TRINITY_DN102035_c3_g3_i6	824	T	C	0.92857	0.50649	0	0.42208	Heterozygote excess
TRINITY_DN107912_c5_g5_i1	321	T	C	1	0.50909	0	0.49091	Heterozygote excess
TRINITY_DN106445_c6_g1_i3	204	A	T	0.67857	0.45649	0.01036	0.22208	Heterozygote excess
TRINITY_DN107418_c4_g2_i1	497	G	A	1	0.50909	0	0.49091	Heterozygote excess
TRINITY_DN98576_c2_g1_i10	690	C	T	1	0.50909	0	0.49091	Heterozygote excess
TRINITY_DN90902_c1_g2_i1	154	C	T,A	0.67857	0.67338	0.01488	0.00519	Heterozygote excess
TRINITY_DN97789_c2_g7_i1	350	C	A	0.96429	0.50844	0	0.45585	Heterozygote excess
TRINITY_DN102546_c2_g1_i1	1587	T	A	1	0.50909	0	0.49091	Heterozygote excess
TRINITY_DN104896_c1_g3_i4	340	C	A	0.64286	0.44416	0.02478	0.1987	Heterozygote excess
TRINITY_DN95825_c0_g1_i5	1034	G	A	1	0.50909	0	0.49091	Heterozygote excess
TRINITY_DN106878_c2_g4_i3	192	T	G	0.92857	0.50649	0	0.42208	Heterozygote excess
TRINITY_DN90278_c2_g4_i1	295	T	C	0.85714	0.4987	6e-05	0.35844	Heterozygote excess
TRINITY_DN105252_c2_g1_i1	555	A	G	1	0.50909	0	0.49091	Heterozygote excess
TRINITY_DN104165_c0_g1_i6	3946	G	T	1	0.50909	0	0.49091	Heterozygote excess
TRINITY_DN104165_c0_g1_i12	4011	G	T	1	0.50909	0	0.49091	Heterozygote excess
TRINITY_DN87731_c0_g1_i8	170	A	G	0.60714	0.43052	0.03142	0.17662	Heterozygote excess
TRINITY_DN103945_c0_g3_i4	1322	T	C	0.75	0.47727	0.00304	0.27273	Heterozygote excess
TRINITY_DN94860_c0_g5_i1	170	T	A	0.85714	0.4987	9e-05	0.35844	Heterozygote excess
TRINITY_DN96651_c1_g2_i2	549	A	T	1	0.50909	0	0.49091	Heterozygote excess
TRINITY_DN106979_c4_g5_i1	284	A	G	0.64286	0.44416	0.0252	0.1987	Heterozygote excess
TRINITY_DN98243_c0_g1_i4	484	T	A	0.92857	0.50649	1e-05	0.42208	Heterozygote excess
TRINITY_DN104042_c0_g2_i10	445	G	T	1	0.50909	0	0.49091	Heterozygote excess
TRINITY_DN104042_c0_g2_i5	2662	G	A	1	0.50909	0	0.49091	Heterozygote excess
TRINITY_DN107809_c3_g1_i2	36	G	A	0.60714	0.43052	0.03243	0.17662	Heterozygote excess
TRINITY_DN108345_c4_g2_i5	849	G	A	0.78571	0.48571	0.00097	0.3	Heterozygote excess
TRINITY_DN107893_c4_g3_i1	125	T	C	0.96429	0.50844	0	0.45585	Heterozygote excess
TRINITY_DN100272_c2_g1_i4	1116	G	A	1	0.50909	0	0.49091	Heterozygote excess
TRINITY_DN97789_c2_g7_i9	369	T	G	1	0.50909	0	0.49091	Heterozygote excess
TRINITY_DN101150_c2_g1_i13	795	A	T	1	0.50909	0	0.49091	Heterozygote excess
TRINITY_DN105787_c4_g4_i2	171	G	A	0.75	0.47727	0.00304	0.27273	Heterozygote excess
TRINITY_DN96038_c1_g2_i2	296	G	A	0.92857	0.50649	1e-05	0.42208	Heterozygote excess
TRINITY_DN107512_c0_g2_i4	234	G	T	0.92857	0.50649	2e-05	0.42208	Heterozygote excess
TRINITY_DN108131_c4_g4_i2	120	G	T	0.96429	0.50844	1e-05	0.45585	Heterozygote excess
TRINITY_DN107952_c1_g6_i4	458	G	A	0.67857	0.45649	0.01011	0.22208	Heterozygote excess
TRINITY_DN97157_c2_g4_i7	1159	A	G	0.92857	0.50649	1e-05	0.42208	Heterozygote excess
TRINITY_DN101803_c3_g4_i2	303	G	C	0.60714	0.43052	0.03282	0.17662	Heterozygote excess
TRINITY_DN105252_c2_g1_i4	555	A	G	1	0.50909	0	0.49091	Heterozygote excess
TRINITY_DN90505_c1_g3_i2	514	T	C	1	0.50909	0	0.49091	Heterozygote excess
TRINITY_DN100633_c2_g3_i2	98	C	A	0.71429	0.46753	0.00426	0.24676	Heterozygote excess
TRINITY_DN97955_c1_g3_i3	290	C	T	0.75	0.47727	0.00313	0.27273	Heterozygote excess
TRINITY_DN104042_c0_g2_i9	2663	C	A,T	0.85714	0.51364	0.0002	0.3435	Heterozygote excess
TRINITY_DN106436_c1_g2_i4	333	C	T	1	0.50909	0	0.49091	Heterozygote excess
TRINITY_DN106479_c2_g1_i7	846	G	T	1	0.50909	0	0.49091	Heterozygote excess
TRINITY_DN102035_c3_g3_i2	1769	A	T	1	0.50909	0	0.49091	Heterozygote excess
TRINITY_DN102035_c3_g3_i7	197	T	G	0.85714	0.4987	7e-05	0.35844	Heterozygote excess
TRINITY_DN92973_c10_g1_i3	1315	T	A	1	0.50909	0	0.49091	Heterozygote excess
TRINITY_DN107748_c1_g1_i4	1522	T	C	0.64286	0.44416	0.02546	0.1987	Heterozygote excess
TRINITY_DN100616_c2_g15_i3	150	A	G	1	0.50909	0	0.49091	Heterozygote excess
TRINITY_DN102840_c1_g1_i5	1317	C	T	1	0.50909	0	0.49091	Heterozygote excess
TRINITY_DN104749_c4_g3_i1	110	T	C	0.71429	0.46753	0.00456	0.24676	Heterozygote excess
TRINITY_DN107065_c1_g2_i8	314	C	T	0.82143	0.49286	0.00028	0.32857	Heterozygote excess
TRINITY_DN107971_c4_g2_i3	1180	T	C	0.92857	0.50649	0	0.42208	Heterozygote excess
TRINITY_DN100616_c2_g15_i3	147	T	C	1	0.50909	0	0.49091	Heterozygote excess
TRINITY_DN105257_c4_g3_i3	394	G	A	0.67857	0.45649	0.01067	0.22208	Heterozygote excess
TRINITY_DN99794_c7_g2_i1	49	A	C,G	0	0.07013	0.0183	-0.07013	Heterozygote deficit
TRINITY_DN102238_c2_g10_i1	172	A	C	0.67857	0.45649	0.01041	0.22208	Heterozygote excess
TRINITY_DN107418_c4_g2_i14	2779	C	T	1	0.50909	0	0.49091	Heterozygote excess
TRINITY_DN105292_c0_g1_i4	2136	C	T	1	0.50909	0	0.49091	Heterozygote excess
TRINITY_DN101380_c3_g2_i5	755	A	C	1	0.50909	0	0.49091	Heterozygote excess
TRINITY_DN104896_c1_g3_i3	277	C	A	0.64286	0.44416	0.02464	0.1987	Heterozygote excess
TRINITY_DN105107_c2_g3_i1	401	T	C	1	0.50909	0	0.49091	Heterozygote excess
TRINITY_DN101777_c0_g1_i5	626	A	G	0.96429	0.50844	0	0.45585	Heterozygote excess
TRINITY_DN97173_c0_g2_i4	376	G	A	0.92857	0.50649	1e-05	0.42208	Heterozygote excess
TRINITY_DN105292_c0_g1_i2	427	T	A,G	1	0.58766	0	0.41234	Heterozygote excess
TRINITY_DN104624_c1_g5_i2	297	T	A	1	0.50909	0	0.49091	Heterozygote excess
TRINITY_DN100725_c0_g1_i2	651	T	C	0.67857	0.45649	0.01024	0.22208	Heterozygote excess
TRINITY_DN97789_c2_g7_i9	123	A	G	1	0.50909	0	0.49091	Heterozygote excess
TRINITY_DN98083_c2_g6_i2	293	T	C	1	0.50909	0	0.49091	Heterozygote excess
TRINITY_DN83497_c0_g1_i3	793	C	T	1	0.50909	0	0.49091	Heterozygote excess
TRINITY_DN107728_c2_g2_i2	1100	A	G	0.96429	0.50844	0	0.45585	Heterozygote excess
TRINITY_DN107593_c1_g1_i10	679	G	A	1	0.50909	0	0.49091	Heterozygote excess
TRINITY_DN107748_c1_g1_i1	1522	T	C	0.60714	0.43052	0.03182	0.17662	Heterozygote excess
TRINITY_DN108069_c1_g3_i2	746	C	T	0.67857	0.45649	0.01053	0.22208	Heterozygote excess
TRINITY_DN102546_c2_g1_i1	2527	A	G	1	0.50909	0	0.49091	Heterozygote excess
TRINITY_DN105292_c0_g1_i2	2119	T	C	1	0.50909	0	0.49091	Heterozygote excess
TRINITY_DN90182_c5_g3_i6	1020	C	T	1	0.50909	0	0.49091	Heterozygote excess
TRINITY_DN102201_c4_g1_i15	286	G	A	0.89286	0.50325	2e-05	0.38961	Heterozygote excess
TRINITY_DN106878_c2_g4_i1	299	A	G	0.78571	0.48571	0.00086	0.3	Heterozygote excess
TRINITY_DN96396_c1_g3_i3	527	C	T	1	0.50909	0	0.49091	Heterozygote excess
TRINITY_DN104042_c0_g2_i6	2760	G	A	1	0.50909	0	0.49091	Heterozygote excess
TRINITY_DN106347_c3_g1_i3	1409	G	A	1	0.50909	0	0.49091	Heterozygote excess
TRINITY_DN97789_c2_g7_i9	108	C	G	1	0.50909	0	0.49091	Heterozygote excess
TRINITY_DN95078_c1_g3_i6	535	A	T	0.89286	0.50325	4e-05	0.38961	Heterozygote excess
TRINITY_DN107728_c2_g2_i2	776	G	A	0.89286	0.50325	2e-05	0.38961	Heterozygote excess
TRINITY_DN102664_c1_g1_i5	406	A	G	0.60714	0.43052	0.03214	0.17662	Heterozygote excess
TRINITY_DN95750_c10_g4_i1	105	C	T	0.75	0.47727	0.003	0.27273	Heterozygote excess
TRINITY_DN92066_c0_g9_i1	102	T	A	0.96429	0.50844	0	0.45585	Heterozygote excess
TRINITY_DN102201_c4_g1_i15	308	T	C	0.92857	0.50649	0	0.42208	Heterozygote excess
TRINITY_DN105252_c2_g1_i4	586	G	A	1	0.50909	0	0.49091	Heterozygote excess
TRINITY_DN103521_c0_g5_i5	646	T	C	1	0.50909	0	0.49091	Heterozygote excess
TRINITY_DN95078_c1_g3_i2	535	A	T	0.89286	0.50325	2e-05	0.38961	Heterozygote excess
TRINITY_DN102772_c4_g3_i9	252	C	T	0.96429	0.50844	0	0.45585	Heterozygote excess
TRINITY_DN107920_c3_g4_i5	125	T	C	1	0.50909	0	0.49091	Heterozygote excess
TRINITY_DN106166_c1_g2_i2	839	A	T	1	0.50909	0	0.49091	Heterozygote excess
TRINITY_DN107912_c5_g3_i1	108	A	T	0.60714	0.43052	0.03192	0.17662	Heterozygote excess
TRINITY_DN107590_c1_g2_i1	246	T	C	0.75	0.47727	0.00319	0.27273	Heterozygote excess
TRINITY_DN83165_c0_g2_i1	68	G	A	0.82143	0.49286	0.00025	0.32857	Heterozygote excess
TRINITY_DN101842_c0_g2_i2	612	A	G	0.82143	0.49286	0.00034	0.32857	Heterozygote excess
TRINITY_DN102840_c1_g1_i5	1620	T	C	0.96429	0.50844	0	0.45585	Heterozygote excess
TRINITY_DN107748_c1_g1_i1	736	G	A	1	0.50909	0	0.49091	Heterozygote excess
TRINITY_DN103612_c4_g7_i1	259	A	G	0.78571	0.48571	0.00096	0.3	Heterozygote excess
TRINITY_DN81186_c2_g3_i1	271	G	A	1	0.50909	0	0.49091	Heterozygote excess
TRINITY_DN107252_c2_g2_i2	661	A	G	1	0.50909	0	0.49091	Heterozygote excess
TRINITY_DN107418_c4_g2_i14	2813	G	A	1	0.50909	0	0.49091	Heterozygote excess
TRINITY_DN107926_c2_g6_i2	1056	A	T	0.92857	0.50649	1e-05	0.42208	Heterozygote excess
TRINITY_DN104703_c1_g2_i9	1016	T	C	0.89286	0.50325	3e-05	0.38961	Heterozygote excess
TRINITY_DN101748_c2_g3_i8	710	A	G	1	0.50909	0	0.49091	Heterozygote excess
TRINITY_DN104042_c0_g2_i4	2002	T	C	1	0.50909	0	0.49091	Heterozygote excess
TRINITY_DN98038_c0_g1_i2	147	A	C	0.85714	0.4987	7e-05	0.35844	Heterozygote excess
TRINITY_DN99889_c0_g3_i8	92	C	A	0.92857	0.50649	1e-05	0.42208	Heterozygote excess
TRINITY_DN92066_c0_g9_i5	281	T	C	1	0.50909	0	0.49091	Heterozygote excess
TRINITY_DN97274_c0_g1_i1	395	A	G	0.82143	0.49286	0.00031	0.32857	Heterozygote excess
TRINITY_DN108129_c6_g2_i1	327	C	T	0.92857	0.50649	1e-05	0.42208	Heterozygote excess
TRINITY_DN102035_c3_g3_i7	178	T	A	0.85714	0.4987	8e-05	0.35844	Heterozygote excess
TRINITY_DN99866_c3_g1_i3	1555	A	G	0.89286	0.50325	2e-05	0.38961	Heterozygote excess
TRINITY_DN102772_c4_g3_i2	310	T	A	1	0.50909	0	0.49091	Heterozygote excess
TRINITY_DN93703_c0_g1_i2	403	C	T	0.85714	0.4987	8e-05	0.35844	Heterozygote excess
TRINITY_DN105107_c2_g3_i3	396	G	A	1	0.50909	0	0.49091	Heterozygote excess
TRINITY_DN99025_c2_g2_i3	681	C	T	1	0.50909	0	0.49091	Heterozygote excess
TRINITY_DN104222_c1_g1_i6	1684	A	T	0.85714	0.4987	8e-05	0.35844	Heterozygote excess
TRINITY_DN103878_c0_g2_i1	325	C	T	1	0.50909	0	0.49091	Heterozygote excess
TRINITY_DN107789_c2_g3_i2	2951	A	G	1	0.50909	0	0.49091	Heterozygote excess
TRINITY_DN108104_c3_g4_i1	1801	A	G	1	0.50909	0	0.49091	Heterozygote excess
TRINITY_DN90578_c1_g2_i7	230	C	A	0.78571	0.48571	0.00102	0.3	Heterozygote excess
TRINITY_DN102485_c1_g2_i7	270	G	C	0.64286	0.44416	0.02515	0.1987	Heterozygote excess
TRINITY_DN99349_c2_g1_i11	808	C	G	0.85714	0.4987	6e-05	0.35844	Heterozygote excess
TRINITY_DN104042_c0_g2_i5	2452	C	A,T	0.92857	0.52273	0	0.40584	Heterozygote excess
TRINITY_DN103521_c0_g5_i13	328	A	G	1	0.50909	0	0.49091	Heterozygote excess
TRINITY_DN86282_c2_g1_i3	180	A	G	1	0.50909	0	0.49091	Heterozygote excess
TRINITY_DN90505_c1_g3_i4	391	T	C	1	0.50909	0	0.49091	Heterozygote excess
TRINITY_DN93395_c1_g1_i7	1078	A	C	0.67857	0.45649	0.01024	0.22208	Heterozygote excess
TRINITY_DN101150_c2_g1_i18	795	A	T	1	0.50909	0	0.49091	Heterozygote excess
TRINITY_DN103521_c0_g5_i1	574	C	T	1	0.50909	0	0.49091	Heterozygote excess
TRINITY_DN107593_c1_g1_i10	835	T	C	1	0.50909	0	0.49091	Heterozygote excess
TRINITY_DN96038_c1_g2_i17	328	G	A	0.92857	0.50649	1e-05	0.42208	Heterozygote excess
TRINITY_DN103052_c5_g2_i2	236	A	C,T,G	0.42857	0.59156	0.03315	-0.16299	Heterozygote deficit
TRINITY_DN102825_c0_g1_i6	1284	C	T	1	0.50909	0	0.49091	Heterozygote excess
TRINITY_DN102546_c2_g1_i1	2671	A	T	1	0.50909	0	0.49091	Heterozygote excess
TRINITY_DN108596_c2_g1_i1	592	T	G	1	0.50909	0	0.49091	Heterozygote excess
TRINITY_DN82172_c0_g3_i2	424	C	T	1	0.50909	0	0.49091	Heterozygote excess
TRINITY_DN81401_c2_g7_i2	161	A	G	0.78571	0.48571	0.00103	0.3	Heterozygote excess
TRINITY_DN100282_c3_g5_i3	927	T	C	1	0.50909	0	0.49091	Heterozygote excess
TRINITY_DN95847_c1_g1_i9	617	T	A	1	0.50909	0	0.49091	Heterozygote excess
TRINITY_DN107057_c1_g2_i3	2033	T	C	1	0.50909	0	0.49091	Heterozygote excess
TRINITY_DN105262_c3_g8_i1	132	T	C,A	0.03571	0.10455	0.01818	-0.06884	Heterozygote deficit
TRINITY_DN86282_c2_g1_i5	180	A	G	1	0.50909	0	0.49091	Heterozygote excess
TRINITY_DN95982_c2_g1_i3	315	G	A	0.92857	0.50649	0	0.42208	Heterozygote excess
TRINITY_DN81186_c2_g3_i6	271	G	A	1	0.50909	0	0.49091	Heterozygote excess
TRINITY_DN94248_c1_g7_i1	285	T	C	0.75	0.47727	0.003	0.27273	Heterozygote excess
TRINITY_DN101748_c2_g3_i6	895	G	T	0.96429	0.50844	0	0.45585	Heterozygote excess
TRINITY_DN97618_c3_g1_i6	310	C	T,A	0.82143	0.50714	0.0004	0.31429	Heterozygote excess
TRINITY_DN101466_c2_g1_i6	1003	G	T	1	0.50909	0	0.49091	Heterozygote excess
TRINITY_DN107252_c2_g2_i1	1534	T	C	1	0.50909	0	0.49091	Heterozygote excess
TRINITY_DN107593_c1_g1_i1	685	A	G	1	0.50909	0	0.49091	Heterozygote excess
TRINITY_DN107252_c2_g2_i1	601	A	G	1	0.50909	0	0.49091	Heterozygote excess
TRINITY_DN108037_c4_g8_i7	1466	T	C	1	0.50909	0	0.49091	Heterozygote excess
TRINITY_DN90505_c1_g3_i2	453	T	C	1	0.50909	0	0.49091	Heterozygote excess
TRINITY_DN87264_c2_g4_i8	889	C	G	1	0.50909	0	0.49091	Heterozygote excess
TRINITY_DN106518_c2_g5_i2	321	A	G	0.78571	0.48571	0.00101	0.3	Heterozygote excess
TRINITY_DN87180_c0_g1_i1	376	A	C	1	0.50909	0	0.49091	Heterozygote excess

## Sheet: 30 genotypes
List of SNP loci that showed signfcant deviation from Hardy-Weinberg Equlibrium (HWE), under the assumption that the 30 genotypes represent a single population, together with their SNP position (POS), reference allele (REF), alternative allele(s) (REF), Observed heterozygosity (Ho), expected heterozygosity (He), Ho-He and P-value for Hardy-Weinbeg Equlaibrium (HWE P-value).
POS = SNP position in the reference unigene
REF = Allele in the reference unigene
ALT = Alternative allele(s) in one or more of the genotypes used in the RNASeq
Ho = Observed heterozygosity based on the 30 genotypes that were recorded for the loci listed below
He = Expected heterozygosity based on 30 genotypes that were recorded for the loci listed below
HWE P-value = P-value for deviation of a locus from Hardy-Weinberg Equlibrium, under the assumption that the 30 genotypes represent a single population
Heterozygote deficit = green; Heterozygote excess = black
Unigene ID	POS	REF	ALT	Obs.Het.	Exp.Het.	HWE P-value	Ho-He	Het Excess/Deficit
TRINITY_DN93278_c2_g1_i3	528	T	A	1	0.50847	0	0.49153	Heterozygote excess
TRINITY_DN91030_c1_g1_i3	1027	A	C	1	0.50847	0	0.49153	Heterozygote excess
TRINITY_DN95078_c1_g3_i2	535	A	T	0.9	0.50339	1e-05	0.39661	Heterozygote excess
TRINITY_DN94521_c0_g4_i3	1095	A	G	0.8	0.48814	0.00041	0.31186	Heterozygote excess
TRINITY_DN94581_c0_g4_i2	987	A	G	0.96667	0.50791	0	0.45876	Heterozygote excess
TRINITY_DN81320_c1_g2_i3	252	G	A	0.9	0.50339	1e-05	0.39661	Heterozygote excess
TRINITY_DN94242_c0_g1_i3	223	A	T	0.8	0.48814	0.00029	0.31186	Heterozygote excess
TRINITY_DN98524_c1_g10_i1	249	T	G	1	0.50847	0	0.49153	Heterozygote excess
TRINITY_DN91054_c0_g1_i3	372	T	C	0.86667	0.49944	3e-05	0.36723	Heterozygote excess
TRINITY_DN95078_c1_g3_i10	563	A	T	0.9	0.50339	1e-05	0.39661	Heterozygote excess
TRINITY_DN99730_c1_g1_i4	806	A	G	1	0.50847	0	0.49153	Heterozygote excess
TRINITY_DN95847_c1_g1_i9	500	A	G	1	0.50847	0	0.49153	Heterozygote excess
TRINITY_DN92066_c0_g9_i5	281	T	C	1	0.50847	0	0.49153	Heterozygote excess
TRINITY_DN95847_c1_g1_i9	617	T	A	1	0.50847	0	0.49153	Heterozygote excess
TRINITY_DN94248_c1_g7_i1	285	T	C	0.73333	0.47232	0.00188	0.26101	Heterozygote excess
TRINITY_DN95708_c0_g7_i2	1752	C	T	0.93333	0.50621	0	0.42712	Heterozygote excess
TRINITY_DN98907_c1_g13_i2	420	G	A	0.96667	0.50791	0	0.45876	Heterozygote excess
TRINITY_DN98361_c3_g1_i2	219	T	C	0.63333	0.44011	0.028	0.19322	Heterozygote excess
TRINITY_DN98580_c1_g2_i4	272	G	A	1	0.50847	0	0.49153	Heterozygote excess
TRINITY_DN95063_c4_g3_i6	3064	C	T	0.73333	0.47232	0.00177	0.26101	Heterozygote excess
TRINITY_DN91954_c0_g4_i4	1201	G	T	1	0.50847	0	0.49153	Heterozygote excess
TRINITY_DN99349_c2_g1_i11	808	C	G	0.86667	0.49944	2e-05	0.36723	Heterozygote excess
TRINITY_DN86683_c3_g1_i2	583	T	C	1	0.50847	0	0.49153	Heterozygote excess
TRINITY_DN95078_c1_g3_i2	537	A	G	0.86667	0.49944	3e-05	0.36723	Heterozygote excess
TRINITY_DN86282_c2_g1_i3	180	A	G	1	0.50847	0	0.49153	Heterozygote excess
TRINITY_DN87264_c2_g4_i8	889	C	G	1	0.50847	0	0.49153	Heterozygote excess
TRINITY_DN87180_c0_g1_i1	523	A	C	1	0.50847	0	0.49153	Heterozygote excess
TRINITY_DN97618_c3_g1_i7	86	T	C	0.8	0.48814	0.00031	0.31186	Heterozygote excess
TRINITY_DN98580_c1_g2_i5	118	T	A	0.7	0.46271	0.00469	0.23729	Heterozygote excess
TRINITY_DN97955_c1_g3_i5	329	C	T	0.76667	0.48079	0.00121	0.28588	Heterozygote excess
TRINITY_DN79690_c0_g1_i1	578	T	A	1	0.50847	0	0.49153	Heterozygote excess
TRINITY_DN97955_c1_g3_i3	290	C	T	0.76667	0.48079	0.00113	0.28588	Heterozygote excess
TRINITY_DN56565_c0_g1_i1	59	G	A	0.76667	0.48079	0.00112	0.28588	Heterozygote excess
TRINITY_DN93703_c0_g1_i2	403	C	T	0.86667	0.49944	2e-05	0.36723	Heterozygote excess
TRINITY_DN89188_c4_g1_i1	178	T	G	0.8	0.48814	0.00031	0.31186	Heterozygote excess
TRINITY_DN79690_c0_g1_i3	460	A	C	1	0.50847	0	0.49153	Heterozygote excess
TRINITY_DN93495_c1_g5_i2	917	C	A	1	0.50847	0	0.49153	Heterozygote excess
TRINITY_DN90278_c2_g4_i2	295	T	C	0.83333	0.49435	9e-05	0.33898	Heterozygote excess
TRINITY_DN87247_c1_g3_i12	354	G	C	0.76667	0.48079	0.00114	0.28588	Heterozygote excess
TRINITY_DN95750_c10_g4_i1	105	C	T	0.76667	0.48079	0.00118	0.28588	Heterozygote excess
TRINITY_DN94521_c0_g4_i3	521	C	A	1	0.50847	0	0.49153	Heterozygote excess
TRINITY_DN87876_c2_g1_i1	111	T	A	1	0.50847	0	0.49153	Heterozygote excess
TRINITY_DN97955_c1_g3_i5	347	C	T	0.76667	0.48079	0.00099	0.28588	Heterozygote excess
TRINITY_DN95825_c0_g1_i1	1442	G	A	1	0.50847	0	0.49153	Heterozygote excess
TRINITY_DN99349_c2_g1_i19	1368	T	C	1	0.50847	0	0.49153	Heterozygote excess
TRINITY_DN78418_c1_g4_i1	173	G	T	0.8	0.48814	0.00039	0.31186	Heterozygote excess
TRINITY_DN96591_c0_g4_i3	674	G	A	0.93333	0.50621	0	0.42712	Heterozygote excess
TRINITY_DN84045_c0_g1_i2	518	G	T	1	0.50847	0	0.49153	Heterozygote excess
TRINITY_DN86683_c3_g1_i7	747	T	C	1	0.50847	0	0.49153	Heterozygote excess
TRINITY_DN92235_c0_g1_i4	445	A	T	0.7	0.46271	0.00433	0.23729	Heterozygote excess
TRINITY_DN95078_c1_g3_i7	563	A	T	0.9	0.50339	1e-05	0.39661	Heterozygote excess
TRINITY_DN97789_c2_g7_i5	369	T	G	1	0.50847	0	0.49153	Heterozygote excess
TRINITY_DN97955_c1_g3_i5	410	G	A	0.7	0.46271	0.00434	0.23729	Heterozygote excess
TRINITY_DN98907_c1_g13_i2	102	C	T	1	0.50847	0	0.49153	Heterozygote excess
TRINITY_DN97318_c3_g1_i8	1031	A	T	0.6	0.42712	0.03008	0.17288	Heterozygote excess
TRINITY_DN97789_c2_g7_i5	332	C	A	1	0.50847	0	0.49153	Heterozygote excess
TRINITY_DN93495_c1_g5_i1	917	C	A	0.66667	0.45198	0.01078	0.21469	Heterozygote excess
TRINITY_DN99349_c2_g1_i19	1344	T	G	0.9	0.50339	1e-05	0.39661	Heterozygote excess
TRINITY_DN90704_c3_g5_i7	2006	G	A	1	0.50847	0	0.49153	Heterozygote excess
TRINITY_DN87180_c0_g1_i1	376	A	C	1	0.50847	0	0.49153	Heterozygote excess
TRINITY_DN91993_c3_g3_i1	270	G	A	0.83333	0.49435	6e-05	0.33898	Heterozygote excess
TRINITY_DN92066_c0_g9_i1	102	T	A	0.96667	0.50791	0	0.45876	Heterozygote excess
TRINITY_DN94625_c2_g10_i3	674	C	G	0.63333	0.44011	0.0277	0.19322	Heterozygote excess
TRINITY_DN94238_c0_g1_i15	587	G	A	0.96667	0.50791	0	0.45876	Heterozygote excess
TRINITY_DN90785_c1_g6_i1	174	T	A	0.7	0.46271	0.00424	0.23729	Heterozygote excess
TRINITY_DN95078_c1_g3_i7	565	A	G	0.86667	0.49944	3e-05	0.36723	Heterozygote excess
TRINITY_DN98585_c0_g15_i2	61	G	A	0.73333	0.47232	0.00201	0.26101	Heterozygote excess
TRINITY_DN99248_c1_g1_i7	1060	C	T	1	0.50847	0	0.49153	Heterozygote excess
TRINITY_DN97011_c0_g1_i1	389	G	A	0.66667	0.45198	0.0108	0.21469	Heterozygote excess
TRINITY_DN97694_c5_g5_i6	492	G	A	0.83333	0.49435	0.00011	0.33898	Heterozygote excess
TRINITY_DN89188_c4_g1_i2	178	T	G	0.8	0.48814	0.00032	0.31186	Heterozygote excess
TRINITY_DN99922_c0_g1_i1	100	T	A,C	0.83333	0.50791	0.00013	0.32542	Heterozygote excess
TRINITY_DN99106_c1_g2_i1	571	T	C	0.8	0.48814	0.00029	0.31186	Heterozygote excess
TRINITY_DN87180_c0_g1_i1	304	C	T	1	0.50847	0	0.49153	Heterozygote excess
TRINITY_DN82172_c0_g3_i2	424	C	T	1	0.50847	0	0.49153	Heterozygote excess
TRINITY_DN94558_c1_g1_i9	393	G	T	0.63333	0.44011	0.02789	0.19322	Heterozygote excess
TRINITY_DN79690_c0_g1_i1	545	C	T	1	0.50847	0	0.49153	Heterozygote excess
TRINITY_DN98585_c0_g15_i2	111	C	T	0.8	0.48814	0.00035	0.31186	Heterozygote excess
TRINITY_DN77762_c0_g3_i1	157	G	A	0.76667	0.48079	0.0011	0.28588	Heterozygote excess
TRINITY_DN99794_c7_g2_i1	49	A	C,G	0	0.06554	0.01701	-0.06554	Heterozygote deficit
TRINITY_DN97955_c1_g3_i2	536	G	A	0.7	0.46271	0.00453	0.23729	Heterozygote excess
TRINITY_DN95078_c1_g3_i6	535	A	T	0.9	0.50339	0	0.39661	Heterozygote excess
TRINITY_DN96651_c1_g2_i2	549	A	T	1	0.50847	0	0.49153	Heterozygote excess
TRINITY_DN87264_c2_g4_i8	910	A	G	1	0.50847	0	0.49153	Heterozygote excess
TRINITY_DN97618_c3_g1_i6	523	G	A	0.8	0.48814	0.00033	0.31186	Heterozygote excess
TRINITY_DN74338_c1_g1_i6	382	A	G	0.66667	0.45198	0.011	0.21469	Heterozygote excess
TRINITY_DN95078_c1_g3_i10	565	A	G	0.86667	0.49944	2e-05	0.36723	Heterozygote excess
TRINITY_DN98734_c0_g1_i6	294	T	A	1	0.50847	0	0.49153	Heterozygote excess
TRINITY_DN76577_c0_g1_i4	132	G	A	1	0.50847	0	0.49153	Heterozygote excess
TRINITY_DN96656_c20_g4_i1	128	G	A	1	0.50847	0	0.49153	Heterozygote excess
TRINITY_DN98580_c1_g2_i3	1149	A	G	1	0.50847	0	0.49153	Heterozygote excess
TRINITY_DN99948_c2_g4_i1	52	T	C	1	0.50847	0	0.49153	Heterozygote excess
TRINITY_DN84045_c0_g1_i2	616	G	C	1	0.50847	0	0.49153	Heterozygote excess
TRINITY_DN98344_c1_g1_i3	67	T	G	1	0.50847	0	0.49153	Heterozygote excess
TRINITY_DN97789_c2_g7_i9	123	A	G	1	0.50847	0	0.49153	Heterozygote excess
TRINITY_DN97789_c2_g7_i9	108	C	G	1	0.50847	0	0.49153	Heterozygote excess
TRINITY_DN94237_c0_g1_i1	264	T	A	1	0.50847	0	0.49153	Heterozygote excess
TRINITY_DN87652_c1_g5_i2	179	A	T	0.9	0.50339	1e-05	0.39661	Heterozygote excess
TRINITY_DN89188_c4_g1_i3	178	T	G	0.8	0.48814	0.00036	0.31186	Heterozygote excess
TRINITY_DN96871_c1_g5_i2	373	A	G	0.76667	0.48079	0.00107	0.28588	Heterozygote excess
TRINITY_DN99948_c2_g4_i1	79	T	C	1	0.50847	0	0.49153	Heterozygote excess
TRINITY_DN97954_c2_g5_i3	228	G	T	0.63333	0.44011	0.02785	0.19322	Heterozygote excess
TRINITY_DN97789_c2_g7_i11	123	A	G	1	0.50847	0	0.49153	Heterozygote excess
TRINITY_DN99960_c1_g2_i1	443	C	G	0.66667	0.45198	0.01074	0.21469	Heterozygote excess
TRINITY_DN86425_c0_g2_i6	102	C	T	0.73333	0.47232	0.00179	0.26101	Heterozygote excess
TRINITY_DN98580_c1_g2_i4	265	T	C	1	0.50847	0	0.49153	Heterozygote excess
TRINITY_DN97789_c2_g7_i9	369	T	G	1	0.50847	0	0.49153	Heterozygote excess
TRINITY_DN99934_c2_g14_i1	39	T	A,C	0	0.06554	0.01702	-0.06554	Heterozygote deficit
TRINITY_DN90785_c1_g6_i1	173	A	T	0.73333	0.47232	0.0018	0.26101	Heterozygote excess
TRINITY_DN84006_c3_g5_i2	104	T	A	0.66667	0.45198	0.01056	0.21469	Heterozygote excess
TRINITY_DN94013_c0_g1_i3	1334	A	G	1	0.50847	0	0.49153	Heterozygote excess
TRINITY_DN91030_c1_g1_i3	397	T	C	0.93333	0.50621	0	0.42712	Heterozygote excess
TRINITY_DN97727_c1_g2_i2	464	G	A	0.66667	0.45198	0.01106	0.21469	Heterozygote excess
TRINITY_DN81320_c1_g2_i3	243	G	A	0.9	0.50339	0	0.39661	Heterozygote excess
TRINITY_DN96651_c1_g2_i1	1019	G	A	0.96667	0.50791	0	0.45876	Heterozygote excess
TRINITY_DN99106_c1_g2_i5	571	T	C	0.93333	0.50621	0	0.42712	Heterozygote excess
TRINITY_DN99922_c0_g1_i2	175	T	A	0.6	0.42712	0.03031	0.17288	Heterozygote excess
TRINITY_DN95825_c0_g1_i2	1034	G	A	1	0.50847	0	0.49153	Heterozygote excess
TRINITY_DN99349_c2_g1_i1	663	G	T	1	0.50847	0	0.49153	Heterozygote excess
TRINITY_DN97789_c2_g7_i11	332	C	A	1	0.50847	0	0.49153	Heterozygote excess
TRINITY_DN99349_c2_g1_i24	808	C	G	0.86667	0.49944	4e-05	0.36723	Heterozygote excess
TRINITY_DN97789_c2_g7_i5	108	C	G	1	0.50847	0	0.49153	Heterozygote excess
TRINITY_DN95825_c0_g1_i5	1034	G	A	1	0.50847	0	0.49153	Heterozygote excess
TRINITY_DN97954_c2_g5_i3	231	A	G	0.63333	0.44011	0.02794	0.19322	Heterozygote excess
TRINITY_DN98585_c0_g15_i1	111	C	T	0.7	0.46271	0.00436	0.23729	Heterozygote excess
TRINITY_DN98580_c1_g2_i3	789	A	G	1	0.50847	0	0.49153	Heterozygote excess
TRINITY_DN97630_c0_g2_i6	970	C	T	0.9	0.50339	1e-05	0.39661	Heterozygote excess
TRINITY_DN97789_c2_g7_i9	332	C	A	1	0.50847	0	0.49153	Heterozygote excess
TRINITY_DN95078_c1_g3_i6	537	A	G	0.86667	0.49944	3e-05	0.36723	Heterozygote excess
TRINITY_DN91030_c1_g1_i3	1024	G	A	1	0.50847	0	0.49153	Heterozygote excess
TRINITY_DN87180_c0_g1_i1	379	A	G	1	0.50847	0	0.49153	Heterozygote excess
TRINITY_DN97955_c1_g3_i2	473	C	T	0.76667	0.48079	0.00112	0.28588	Heterozygote excess
TRINITY_DN90499_c2_g2_i3	297	A	C	0.83333	0.49435	0.00011	0.33898	Heterozygote excess
TRINITY_DN94237_c0_g1_i5	374	T	A	1	0.50847	0	0.49153	Heterozygote excess
TRINITY_DN90278_c2_g4_i6	295	T	C	0.83333	0.49435	0.00011	0.33898	Heterozygote excess
TRINITY_DN99349_c2_g1_i1	642	G	A	0.6	0.42712	0.03063	0.17288	Heterozygote excess
TRINITY_DN90499_c2_g2_i2	297	A	C	0.83333	0.49435	0.00013	0.33898	Heterozygote excess
TRINITY_DN97084_c0_g1_i3	161	G	A	0.63333	0.44011	0.02793	0.19322	Heterozygote excess
TRINITY_DN99960_c1_g2_i2	443	C	G	0.66667	0.45198	0.01102	0.21469	Heterozygote excess
TRINITY_DN90278_c2_g4_i1	295	T	C	0.86667	0.49944	3e-05	0.36723	Heterozygote excess
TRINITY_DN93825_c2_g2_i6	653	T	A,G	0.2	0.34068	0.02371	-0.14068	Heterozygote deficit
TRINITY_DN97789_c2_g7_i11	108	C	G	1	0.50847	0	0.49153	Heterozygote excess
TRINITY_DN97955_c1_g3_i2	455	C	T	0.76667	0.48079	0.0011	0.28588	Heterozygote excess
TRINITY_DN90704_c3_g5_i2	1930	G	A	1	0.50847	0	0.49153	Heterozygote excess
TRINITY_DN89586_c0_g3_i6	794	T	C	1	0.50847	0	0.49153	Heterozygote excess
TRINITY_DN99106_c1_g2_i3	523	T	C	0.8	0.48814	0.00036	0.31186	Heterozygote excess
TRINITY_DN93278_c2_g1_i3	626	A	C	1	0.50847	0	0.49153	Heterozygote excess
TRINITY_DN97618_c3_g1_i6	310	C	T,A	0.83333	0.50791	0.0001	0.32542	Heterozygote excess
TRINITY_DN98361_c3_g1_i1	219	T	C	0.63333	0.44011	0.02782	0.19322	Heterozygote excess
TRINITY_DN95847_c1_g1_i9	1598	C	T,A	0.1	0.15876	0.02014	-0.05876	Heterozygote deficit
TRINITY_DN94248_c1_g7_i1	372	C	T	0.6	0.42712	0.02989	0.17288	Heterozygote excess
TRINITY_DN92066_c0_g9_i1	627	T	C	1	0.50847	0	0.49153	Heterozygote excess
TRINITY_DN94013_c0_g1_i2	1334	A	G	1	0.50847	0	0.49153	Heterozygote excess
TRINITY_DN87994_c0_g1_i1	2087	A	C	1	0.50847	0	0.49153	Heterozygote excess
TRINITY_DN86282_c2_g1_i5	180	A	G	1	0.50847	0	0.49153	Heterozygote excess
TRINITY_DN90650_c0_g1_i6	187	T	C	0.7	0.46271	0.00417	0.23729	Heterozygote excess
TRINITY_DN97955_c1_g3_i3	371	G	A	0.7	0.46271	0.00428	0.23729	Heterozygote excess
TRINITY_DN98580_c1_g2_i3	498	T	A	1	0.50847	0	0.49153	Heterozygote excess
TRINITY_DN94521_c0_g4_i4	521	C	A	1	0.50847	0	0.49153	Heterozygote excess
TRINITY_DN99948_c2_g4_i1	22	A	G	1	0.50847	0	0.49153	Heterozygote excess
TRINITY_DN93278_c2_g1_i3	717	A	G	1	0.50847	0	0.49153	Heterozygote excess
TRINITY_DN97789_c2_g7_i5	123	A	G	1	0.50847	0	0.49153	Heterozygote excess
TRINITY_DN97789_c2_g7_i1	350	C	A	0.93333	0.50621	0	0.42712	Heterozygote excess
TRINITY_DN87652_c1_g5_i2	161	C	T	0.86667	0.49944	3e-05	0.36723	Heterozygote excess
TRINITY_DN99765_c0_g9_i1	54	A	G	0.96667	0.50791	0	0.45876	Heterozygote excess
TRINITY_DN97955_c1_g3_i3	308	C	T	0.76667	0.48079	0.00114	0.28588	Heterozygote excess
TRINITY_DN79690_c0_g1_i3	544	C	T	1	0.50847	0	0.49153	Heterozygote excess
