# Supplementary material for: RNA-Seq Provides Novel Genomic Resources for Noug (Guizotia abyssinica) and Reveals Microsatellite Frequency and Distribution in Its Transcriptome
Source: Front Plant Sci. 2022 May 11;13:882136. doi: 10.3389/fpls.2022.882136 (PMC9132581; doi:10.3389/fpls.2022.882136)
Supplement: Supplementary Table 5 — The pairwise Nei’s standard genetic distance between the 28 noug genotypes calculated based on 5531 SNP loci. The diagonal values are mean genetic distance of each genotype from all other genotypes. The Pearson correlation coefficent between the mean genetic distance for 28 genotypes (5531 polymorphic loci) and the 30 genotypes (1687 polymorphic loci) was 0.955 (P < 0.00001). [file Table_5.XLSX]

## Sheet: GD-28 genotypes
The pairwise Nei's standard genetic distance between the 28 noug genotypes calculated based on 5531 SNP loci
The diagonal values are mean genetic distance of each genotype from all other genotypes
Note: The Pearson correlation coefficent between the mean genetic distance for 28 genotypes (5531 polymorphic loci) and the 30 genotypes (1687 polymorphic loci) was 0.955 (P<0.00001)
	Ga01.01	Ga01.02	Ga01.06	Ga01.08	Ga01.12	Ga01.16	Ga01.20	Ga01.22	Ga02.01	Ga02.03	Ga02.06	Ga02.07	Ga04.08	Ga04.11	Ga06.01	Ga06.02	Ga07.01	Ga08.01	Ga08.03	Ga08.05	Ga09.02	Ga09.03	Ga09.04	Ga10.02	Ga10.06	Ga10.08	Ga101B.3	Ga101B.5
Ga01.01	0.0500121
Ga01.02	0.050166	0.0480465
Ga01.06	0.0533804	0.0517028	0.0475905
Ga01.08	0.0506221	0.0457594	0.0411874	0.0446591
Ga01.12	0.0476133	0.044144	0.0349641	0.0243925	0.0408702
Ga01.16	0.0440376	0.0438022	0.0402065	0.0302546	0.0290767	0.0412284
Ga01.20	0.0446601	0.0432997	0.0369606	0.0319059	0.0265419	0.0280782	0.0402815
Ga01.22	0.0462242	0.0468989	0.0449743	0.0382287	0.0307911	0.034373	0.0273311	0.0436196
Ga02.01	0.0503941	0.0477668	0.0439666	0.039603	0.0344409	0.0357389	0.0386425	0.039378	0.0458794
Ga02.03	0.0476625	0.0477536	0.0432852	0.0395479	0.0349904	0.0366428	0.0262304	0.0309134	0.0428578	0.0453052
Ga02.06	0.0542049	0.0495778	0.0531727	0.0474471	0.048879	0.0463177	0.0458229	0.0510954	0.0501828	0.050467	0.0510849
Ga02.07	0.0527984	0.0491063	0.0505423	0.046964	0.0416467	0.0394475	0.042327	0.0447287	0.044629	0.0459101	0.0517761	0.0477471
Ga04.08	0.0477863	0.0475226	0.0504693	0.0459245	0.0421402	0.039678	0.0407594	0.044491	0.0454639	0.0435874	0.0459491	0.0471174	0.0464651
Ga04.11	0.0472358	0.0434476	0.0495622	0.0437434	0.0435289	0.041593	0.0423012	0.0443563	0.0490226	0.0490684	0.0516287	0.0477164	0.0461365	0.0472686
Ga06.01	0.0529557	0.0522283	0.047661	0.0507148	0.0440707	0.0488955	0.0444003	0.0505066	0.0510553	0.0516739	0.0560903	0.0509504	0.0509349	0.0521147	0.0504781
Ga06.02	0.0593062	0.0524852	0.0546612	0.0553692	0.0476904	0.0487208	0.0471015	0.0497504	0.0541668	0.0535652	0.0600597	0.0511952	0.0531506	0.0557334	0.0561193	0.0527155
Ga07.01	0.0553222	0.0530396	0.0534251	0.0521738	0.046276	0.0479289	0.0476482	0.048483	0.0519023	0.0516998	0.056665	0.0524073	0.0515785	0.0524795	0.0519639	0.0547737	0.0512096
Ga08.01	0.0556922	0.0585905	0.055493	0.0528241	0.0513208	0.0475799	0.0483266	0.0520947	0.0537411	0.0547135	0.0587644	0.055091	0.0521259	0.0552553	0.0570756	0.0594212	0.0597665	0.053279
Ga08.03	0.0569535	0.0518464	0.0550595	0.0537048	0.0505386	0.0496985	0.0484015	0.0530278	0.053256	0.0529823	0.0554397	0.0527944	0.0524569	0.055313	0.0535604	0.0578008	0.0555083	0.0567823	0.0523803
Ga08.05	0.0599431	0.0567499	0.054631	0.0567754	0.050585	0.0515918	0.0517032	0.0536305	0.0549561	0.0548807	0.0596508	0.0556637	0.0526907	0.0559847	0.0564473	0.0588131	0.0589853	0.0563509	0.0567241	0.0538572
Ga09.02	0.0496182	0.0471738	0.0499577	0.0460371	0.0434541	0.0423194	0.0399603	0.0471428	0.047959	0.0484763	0.0505024	0.0492534	0.0478302	0.0446524	0.0531471	0.0546835	0.0534779	0.0536605	0.0518525	0.0545673	0.0475807
Ga09.03	0.0574668	0.0539688	0.0556569	0.0540068	0.0490494	0.0514669	0.048239	0.0527089	0.0520132	0.0528916	0.0576587	0.0554073	0.0522887	0.052862	0.0536571	0.0558772	0.0541624	0.0586636	0.0561172	0.0573261	0.0524435	0.0525554
Ga09.04	0.0519291	0.053864	0.0495444	0.0497933	0.0443126	0.0475462	0.0450751	0.0479145	0.048624	0.0515622	0.0549545	0.0530157	0.0512095	0.0499516	0.0532782	0.0568516	0.0529554	0.0563802	0.0541788	0.0576307	0.0503257	0.0540508	0.0502365
Ga10.02	0.0524002	0.0500921	0.0503286	0.0493334	0.0449122	0.0453261	0.0454678	0.0470783	0.048597	0.0487868	0.0537861	0.0495733	0.0483658	0.0525247	0.0535837	0.0514032	0.0520618	0.0542743	0.054766	0.0559051	0.0517173	0.0532662	0.0534839	0.049322
Ga10.06	0.0582402	0.0586576	0.0568774	0.0576724	0.0517283	0.0526703	0.0505108	0.0549501	0.0555616	0.056968	0.0612091	0.0562575	0.0565251	0.0520532	0.057363	0.0594264	0.0554699	0.0592415	0.0607814	0.0590799	0.0567505	0.0627684	0.0592014	0.0597398	0.0551579
Ga10.08	0.0480303	0.0452429	0.0479767	0.0460312	0.0421533	0.0405872	0.0401335	0.0419161	0.0453457	0.0459321	0.0508048	0.0463461	0.0446585	0.0427498	0.0508002	0.052129	0.0529599	0.0529599	0.0506732	0.0533578	0.0415097	0.0503	0.0493398	0.0483946	0.0568084	0.0459745
Ga101B.3	0.0505668	0.0479577	0.0528499	0.0475655	0.0461423	0.0417735	0.046696	0.0481413	0.0523059	0.0518964	0.0504705	0.0507416	0.0459135	0.0499063	0.0560577	0.0580526	0.0542095	0.0567008	0.0576319	0.0567891	0.0488648	0.0585366	0.055031	0.051904	0.0570983	0.0494016	0.0495295
Ga101B.5	0.0551296	0.0524566	0.0540361	0.0528732	0.0489817	0.0490444	0.0493573	0.0502211	0.0530536	0.053601	0.0577985	0.0535131	0.0542672	0.0526002	0.0560821	0.0577274	0.0565462	0.0589205	0.0587987	0.0565878	0.0549214	0.0586962	0.0546176	0.0539422	0.0608107	0.0507435	0.0436205	0.0521053

## Sheet: GD-30 genotypes
Pairwise Nei's standard genetic distance between the 30 noug genotypes calculated based on 1687 polymorphic SNP loci
The diagonal values are mean genetic distance of each genotype from all other genotypes
Note: The Pearson correlation coefficent between the mean genetic distance for 28 genotypes (5531 polymorphic loci) and the 30 genotypes (1687 polymorphic loci) was 0.955 (P<0.00001)
	Ga01.01	Ga01.02	Ga01.06	Ga01.08	Ga01.12	Ga01.16	Ga01.20	Ga01.22	Ga02.01	Ga02.02	Ga02.03	Ga02.06	Ga02.07	Ga04.08	Ga04.11	Ga06.01	Ga06.02	Ga07.01	Ga08.01	Ga08.03	Ga08.05	Ga09.02	Ga09.03	Ga09.04	Ga10.02	Ga10.06	Ga10.08	Ga101B.3	Ga101B.5	Ga101B.m
Ga01.01	0.0452299
Ga01.02	0.0472775	0.0423505
Ga01.06	0.0489734	0.0469	0.0439468
Ga01.08	0.0433182	0.0374085	0.0373275	0.038935
Ga01.12	0.0404465	0.0352783	0.0300673	0.0201203	0.0352109
Ga01.16	0.0370829	0.035062	0.0351384	0.0263425	0.0243102	0.0355987
Ga01.20	0.0418326	0.036967	0.0307609	0.0267809	0.0215265	0.0227122	0.0363276
Ga01.22	0.0417866	0.0409952	0.0444723	0.0357132	0.0286766	0.0271307	0.0272334	0.0391978
Ga02.01	0.042723	0.0428619	0.0433476	0.0357776	0.0286496	0.0320835	0.0361514	0.0380743	0.0418763
Ga02.02	0.045143	0.0459375	0.0515615	0.0408123	0.0399561	0.0377619	0.0384991	0.036244	0.0475322	0.0450857
Ga02.03	0.0414739	0.0395098	0.0372747	0.0322598	0.0275406	0.029438	0.0220198	0.0288269	0.0375927	0.0362664	0.039277
Ga02.06	0.0502109	0.0477471	0.047054	0.0402708	0.0410918	0.0405701	0.0394681	0.0461484	0.0476317	0.0533315	0.0448202	0.0463433
Ga02.07	0.0479929	0.0420403	0.050143	0.0416866	0.0375207	0.0364869	0.0360684	0.0381187	0.0401638	0.0468198	0.0384751	0.0452232	0.0427727
Ga04.08	0.0409871	0.0394936	0.0434959	0.0366669	0.0341938	0.0351424	0.0353904	0.0389341	0.0391193	0.0435511	0.0344391	0.0411197	0.0374598	0.0400007
Ga04.11	0.0407333	0.0380865	0.0435843	0.0376135	0.0363017	0.0344349	0.0360091	0.0356972	0.0439449	0.0421046	0.0407326	0.0488398	0.0405833	0.0402214	0.041633
Ga06.01	0.0433086	0.0453194	0.0392044	0.0425789	0.0350711	0.0395322	0.0386035	0.0442378	0.041771	0.0472543	0.0447699	0.0458214	0.0426216	0.0405622	0.041495	0.0422316
Ga06.02	0.0576367	0.0444091	0.0536782	0.0470169	0.0454401	0.0415617	0.0478649	0.0491085	0.0517273	0.0554074	0.0510238	0.0546213	0.0447935	0.0444152	0.050132	0.0457491	0.0483445
Ga07.01	0.0552571	0.0454095	0.0515382	0.0446641	0.0407808	0.0439523	0.0460283	0.0429692	0.048537	0.0532137	0.0479113	0.0510695	0.0495307	0.0465941	0.0485418	0.044842	0.0470766	0.0473127
Ga08.01	0.0514296	0.0531716	0.0499234	0.0482284	0.0490136	0.0437751	0.0451766	0.048624	0.0509008	0.0537126	0.0481424	0.0541415	0.0487697	0.048043	0.0446825	0.0473276	0.0555742	0.0595985	0.0490371
Ga08.03	0.0549547	0.0513241	0.054975	0.052524	0.0461595	0.047703	0.0480835	0.0508915	0.0512993	0.0544643	0.0521278	0.0528086	0.0493311	0.0482581	0.0553798	0.0463401	0.0538906	0.0539118	0.056213	0.0502989
Ga08.05	0.0572626	0.0507887	0.0532502	0.0514509	0.0484575	0.0452474	0.0474983	0.0484556	0.0488827	0.0510105	0.04763	0.0533512	0.0526141	0.04686	0.0531317	0.0464979	0.0541201	0.0535923	0.0511897	0.055298	0.0493095
Ga09.02	0.0428048	0.0407996	0.0431148	0.038635	0.0341728	0.035781	0.0340447	0.0434293	0.044156	0.0421448	0.0402609	0.0463312	0.0467037	0.0394143	0.0425382	0.0444091	0.0489817	0.0482461	0.0521087	0.0490564	0.0509396	0.0422422
Ga09.03	0.0479491	0.0429771	0.0499219	0.0439413	0.0390744	0.0444075	0.041122	0.045446	0.0462316	0.0512309	0.0453028	0.0508129	0.0474072	0.0416023	0.0471104	0.0398457	0.0475032	0.0464099	0.053234	0.0538073	0.0524361	0.0463033	0.0456769
Ga09.04	0.0450204	0.0517798	0.041914	0.0424162	0.0339139	0.0408737	0.0407753	0.0415454	0.0426286	0.0488031	0.0447763	0.0489035	0.0465336	0.0437847	0.0436988	0.0415204	0.0533378	0.0506648	0.0518197	0.0544691	0.0532725	0.0425533	0.0481879	0.0448793
Ga10.02	0.0462629	0.0391145	0.0456858	0.0390951	0.035591	0.036557	0.0389637	0.0392217	0.0374073	0.0447474	0.0378993	0.0496384	0.0430077	0.037228	0.0423832	0.0434302	0.0466704	0.0447256	0.0499789	0.0484741	0.0491676	0.0449653	0.0415894	0.0444587	0.0420875
Ga10.06	0.0527271	0.0513816	0.0526004	0.0510656	0.0464302	0.0464379	0.0476698	0.0514676	0.0502986	0.0598782	0.0537294	0.0568255	0.0528241	0.0520943	0.0453041	0.0481129	0.0556448	0.0556726	0.0527269	0.0597835	0.0549347	0.0528925	0.0564367	0.0501864	0.0540426	0.0508843
Ga10.08	0.0436184	0.0412414	0.0456075	0.0435644	0.0370489	0.0333587	0.0364262	0.0369829	0.0425912	0.0455134	0.0386815	0.044768	0.0387075	0.0393553	0.037597	0.0438606	0.0484605	0.0501064	0.047462	0.0495741	0.0471481	0.0379671	0.047294	0.046419	0.0439103	0.0535857	0.0419837
Ga101B.3	0.0484876	0.0462127	0.051312	0.0434524	0.0419233	0.0398965	0.0434776	0.0420853	0.0515677	0.0459434	0.0456605	0.0470714	0.048794	0.0409442	0.0462818	0.0511127	0.0509781	0.0469469	0.051534	0.055228	0.0529917	0.0419145	0.0509759	0.0512928	0.0475764	0.0533507	0.0490246	0.0452054
Ga101B.5	0.048258	0.0491968	0.0493664	0.043519	0.040974	0.0391153	0.0430349	0.0426696	0.0473919	0.0479392	0.0437117	0.0495808	0.0473602	0.046813	0.0475672	0.0471128	0.0552741	0.0544574	0.0525373	0.0505107	0.0510525	0.0488075	0.0522956	0.0495197	0.0459729	0.056438	0.0453706	0.0394926	0.0457829
Ga101B.m	0.0519376	0.0418242	0.0462101	0.0437983	0.0365946	0.0360642	0.0396389	0.0407475	0.0452458	0.0457883	0.0460121	0.0510272	0.0454004	0.0438387	0.0442587	0.0446358	0.0482374	0.0471341	0.0520728	0.0521255	0.0507516	0.0437908	0.0494502	0.0513096	0.0448595	0.0519875	0.0442646	0.030634	0.0381471	0.0435929
